# Supplementary material for: Characterization of the Expressions and m6A Methylation Modification Patterns of mRNAs and lncRNAs in a Spinal Cord Injury Rat Model
Source: Mol Neurobiol. 2024 Jun 22;62(1):806–18. doi: 10.1007/s12035-024-04297-z (PMC11711147; doi:10.1007/s12035-024-04297-z)
Supplement: Supplementary file 1 — Supplementary file1 (XLSX 10 KB) [file 12035_2024_4297_MOESM1_ESM.xlsx]

## Sheet: Sheet1
Gene name	Sequence	Product length
CD68	F:5’ TTCAAACAGGACCGACAT 3’	190
	R:5’ TTGCTGGAGAAAGAACTATG 3’
Gpnmb	F:5’ AAGGAAGATGCCAACGGCAA 3’	76
	R:5’ CATACGGGTCAGAAGCCAGC 3’
Lilrb4	F:5’ AATGGAGAGCTGGACAGTTGG 3’	206
	R:5’ GGTCTTCTTCTTGCTTTGGCTG 3’
Lamp5	F:5’ CCAGGCTCAGCAGACCATTT 3’	289
	R:5’ GTGCTTGTACTGGGAACGGT 3’
Snap25	F:5’ CAGGGTAACAAACGATGC 3’	161
	R:5’ TGTTGGAGTCAGCCTTCTC 3’
uc.393+	F:5’ TCTCCACCTCTGCCTTTGACT3’	117
	R:5’ CTTACTGCTCTGTTGGCTTCTCT 3’
XR_360518	F:5’ TCCTGCCGCTTTCACCTATC3’	148
	R:5’ CCACAAGACAGATTGCAGCC3’
NR_131064	F:5’ CACGGGAGAATGCCTTACCT 3’	186
	R:5’ GGGTCCACAAGAAGTTGTTCTG 3’
XR_597251	F:5’ CTGGCTCCAAGTCATTCCGT 3’	158
	R:5’ TTGCCAGAATCCCAGCCAAT3’
uc.280-	F:5’ GGCTGCTGACCTGTTCATATT3’	109
	R:5’ GGAGGTTCTTCAGATAACTCTATTG3’
