# Supplementary material for: Characterization of the Expressions and m6A Methylation Modification Patterns of mRNAs and lncRNAs in a Spinal Cord Injury Rat Model
Source: Mol Neurobiol. 2024 Jun 22;62(1):806–18. doi: 10.1007/s12035-024-04297-z (PMC11711147; doi:10.1007/s12035-024-04297-z)
Supplement: Supplementary file 2 — Supplementary file2 (XLSX 1376 KB) [file 12035_2024_4297_MOESM2_ESM.xlsx]

## Sheet: up_expressed mRNAs
Transcript_ID	transcript_type	GeneSymbol	Test4(mean)	Control(mean)	Foldchange	Pvalue(unpaired t-test)	Regulation	[Exp1,Test4](Expression_level,Normalized)	[Exp5,Test4](Expression_level,Normalized)	[Exp6,Test4](Expression_level,Normalized)	[Con1,Control](Expression_level,Normalized)	[Con2,Control](Expression_level,Normalized)	[Con3,Control](Expression_level,Normalized)
ENSRNOT00000012379	protein_coding	Aplnr	1.24158	0.275813	1.9531	0.0192639	up	1.58382	1.34125	0.799662	0.116351	0.476037	0.235053
ENSRNOT00000064326	protein_coding	AABR07058658.1	0.66823	-0.531124	2.29637	0.00344321	up	0.840883	0.452028	0.711779	-0.660529	-0.220446	-0.712396
ENSRNOT00000049536	protein_coding	Stat2	-0.776411	-1.56151	1.72321	0.00734571	up	-0.627691	-0.744656	-0.956886	-1.37042	-1.52318	-1.79092
ENSRNOT00000023404	protein_coding	Ctbp2	0.879258	0.124082	1.68784	0.0175154	up	1.04069	0.736347	0.860738	0.017841	-0.10653	0.460934
ENSRNOT00000082497	protein_coding	RT1-CE4	0.0914843	-1.10311	2.28881	0.000319296	up	-0.028946	0.165536	0.137862	-1.17795	-0.936316	-1.19507
ENSRNOT00000082158	protein_coding	AABR07070810.1	2.89128	2.00687	1.846	0.0128485	up	3.26159	2.72577	2.68647	1.97489	2.1781	1.86762
ENSRNOT00000085380	protein_coding	Ddr1	3.35398	2.69742	1.57631	0.0155516	up	3.38044	3.21947	3.46203	2.71559	2.43617	2.94052
ENSRNOT00000081016	protein_coding	Erp29	1.59836	0.220598	2.59864	0.00450169	up	1.79916	1.31366	1.68224	-0.0264201	0.592227	0.0959871
ENSRNOT00000018846	protein_coding	Aebp1	-2.37365	-3.37656	2.00404	0.0228464	up	-2.05116	-2.47717	-2.59262	-2.92659	-3.61596	-3.58714
ENSRNOT00000048264	protein_coding	Cdc42ep4	1.00802	-0.108348	2.16801	0.00421732	up	0.909023	0.945548	1.1695	-0.316625	0.232934	-0.241352
ENSRNOT00000089107	protein_coding	Tcirg1	-0.652261	-1.56737	1.88571	0.00177366	up	-0.487002	-0.775244	-0.694537	-1.42105	-1.55313	-1.72793
ENSRNOT00000028812	protein_coding	Itga10	-3.23744	-4.87515	3.11171	0.00200624	up	-3.51252	-3.38613	-2.81368	-4.94242	-4.96221	-4.72082
ENSRNOT00000015199	protein_coding	Ccl4	-1.14885	-2.13372	1.97914	0.0290453	up	-0.705674	-1.28948	-1.45139	-1.85661	-2.49726	-2.04729
ENSRNOT00000078856	protein_coding	Nfkbiz	-3.01937	-3.81911	1.74079	0.0289612	up	-2.64374	-3.0942	-3.32016	-4.0424	-3.57902	-3.83591
ENSRNOT00000072774	protein_coding	Pidd1	0.0580704	-0.951043	2.01267	0.0324937	up	0.0521147	-0.181771	0.303867	-1.2881	-0.393006	-1.17202
ENSRNOT00000077742	protein_coding	Ece1	-1.28173	-2.40215	2.1741	0.00136815	up	-1.45951	-1.24145	-1.14424	-2.46012	-2.1963	-2.55004
ENSRNOT00000065224	protein_coding	Thbs4	0.0404408	-2.15065	4.56652	0.00940255	up	-0.151707	-0.21065	0.48368	-2.65577	-1.33577	-2.46042
ENSRNOT00000078720	protein_coding	Gnai2	1.88916	1.24099	1.56718	0.00660496	up	1.85422	1.79763	2.01562	1.02758	1.34387	1.35151
ENSRNOT00000080840	protein_coding	Arhgef1	-0.649694	-1.96419	2.48716	0.00107255	up	-0.533085	-0.905754	-0.510244	-2.03814	-1.78894	-2.06551
ENSRNOT00000015692	protein_coding	Aqp1	0.669713	-1.54806	4.65175	0.000571371	up	0.97628	0.353431	0.679429	-1.39914	-1.43508	-1.80996
ENSRNOT00000077311	protein_coding	Fabp4	2.70812	-3.16175	58.4797	0.000457278	up	2.60544	2.56678	2.95213	-3.70895	-2.07589	-3.7004
ENSRNOT00000083461	protein_coding	Tmf1	-2.32371	-2.96452	1.5592	0.0170643	up	-2.16744	-2.30107	-2.50263	-3.15787	-2.71573	-3.01996
ENSRNOT00000066296	protein_coding	Sema3b	0.585537	-0.960288	2.91971	0.00899665	up	0.508175	0.465769	0.782666	-1.26587	-0.33993	-1.27507
ENSRNOT00000061297	protein_coding	AABR07044404.1	1.89752	0.515356	2.60659	0.000929895	up	2.1772	1.6353	1.88006	0.496983	0.547611	0.501472
ENSRNOT00000060111	protein_coding	Cfh	0.210695	-1.2799	2.81005	0.000606259	up	0.435735	-0.0457702	0.242119	-1.1612	-1.34627	-1.33224
ENSRNOT00000082891	protein_coding	Dsc2	-2.73072	-4.30527	2.97842	0.0289681	up	-2.49225	-3.14221	-2.5577	-4.91528	-3.48886	-4.51167
ENSRNOT00000009073	protein_coding	Cd44	-0.975828	-2.0611	2.12178	0.00138999	up	-0.778584	-1.01396	-1.13494	-1.97598	-1.96813	-2.23921
ENSRNOT00000081146	protein_coding	Aox3	-1.22334	-2.17654	1.93617	0.000130357	up	-1.24358	-1.2858	-1.14064	-2.17236	-2.26417	-2.09308
ENSRNOT00000083312	protein_coding	Eci1	-0.229785	-1.0591	1.77685	0.0220612	up	-0.431528	-0.440879	0.183053	-1.12278	-1.18621	-0.868325
ENSRNOT00000033663	protein_coding	Mtcp1	2.94736	2.08266	1.82096	0.00202341	up	2.89155	2.87723	3.0733	2.21013	1.87846	2.1594
NM_001346368	protein_coding	LOC100911107	-1.70588	-2.77239	2.09436	0.0496074	up	-1.33497	-2.41122	-1.37145	-3.0697	-2.60239	-2.64509
ENSRNOT00000043728	protein_coding	RGD1563104	-1.95265	-3.57659	3.08215	0.0321673	up	-1.6724	-2.50995	-1.67561	-3.48775	-4.34381	-2.89822
ENSRNOT00000079823	protein_coding	Rpl11	5.44611	4.12593	2.49697	0.0296015	up	6.01692	4.80292	5.51848	3.79939	4.44519	4.13321
ENSRNOT00000016541	protein_coding	Ptx3	-1.57414	-3.70598	4.38276	0.0130666	up	-1.89409	-1.54937	-1.27896	-2.91458	-4.53405	-3.66931
ENSRNOT00000081243	protein_coding	Samd1	-1.69511	-2.38185	1.60964	0.032067	up	-1.60225	-1.86462	-1.61847	-2.6056	-1.99302	-2.54692
ENSRNOT00000083678	protein_coding	Mad2l2	3.21398	2.14133	2.10329	0.0124161	up	3.38465	3.43865	2.81864	2.33236	2.24423	1.84742
ENSRNOT00000044151	protein_coding	AABR07018164.1	1.56799	0.109778	2.74768	0.013623	up	2.09368	1.07048	1.53981	-0.0392885	0.469785	-0.101163
ENSRNOT00000027339	protein_coding	LOC100911932	1.63036	0.725085	1.8729	0.00868942	up	1.60039	1.41694	1.87376	0.860512	0.858365	0.45638
ENSRNOT00000080712	protein_coding	Zw10	-0.646366	-1.50543	1.81386	0.0093292	up	-0.37222	-0.974108	-0.592768	-1.56593	-1.40527	-1.54509
ENSRNOT00000019570	protein_coding	LOC100911713	2.18666	1.34936	1.78671	0.0195679	up	2.04994	2.0681	2.44196	1.20714	1.13119	1.70974
NM_001277154	protein_coding	Srrm2	2.41253	1.81668	1.51137	0.0281355	up	2.10118	2.47588	2.66054	1.89251	1.68689	1.87064
ENSRNOT00000073026	protein_coding	Gtf3a	-0.333034	-1.01632	1.60579	0.00518908	up	-0.248042	-0.375738	-0.375322	-1.15706	-0.786714	-1.10518
ENSRNOT00000088320	protein_coding	Btg4	-1.92332	-2.97685	2.07561	0.0401062	up	-1.71572	-2.26332	-1.79092	-3.08907	-3.44366	-2.39782
ENSRNOT00000002499	protein_coding	St6gal1	-1.11297	-1.86004	1.67839	0.0499899	up	-0.608433	-1.23237	-1.4981	-1.92078	-1.90609	-1.75325
ENSRNOT00000079201	protein_coding	P2rx7	-1.08381	-1.85631	1.70823	0.041831	up	-1.06553	-1.39121	-0.79468	-1.86505	-2.1925	-1.51137
ENSRNOT00000036838	protein_coding	Nfkb1	2.75106	1.86007	1.85445	0.0445316	up	3.02828	3.07285	2.15205	1.9838	1.86085	1.73555
ENSRNOT00000001119	protein_coding	Ly6g6c	0.531814	-0.272421	1.74622	0.00246887	up	0.538424	0.40937	0.647647	-0.292973	-0.428444	-0.0958457
ENSRNOT00000074310	protein_coding	RGD1564313	1.74762	0.618885	2.18667	0.0218038	up	1.86961	1.28655	2.08671	0.463789	0.383555	1.00931
NM_024352	protein_coding	Mst1	-2.23732	-2.9395	1.62696	0.0114342	up	-2.20445	-2.19483	-2.31267	-2.67441	-3.20781	-2.93627
ENSRNOT00000052369	protein_coding	Ugt2b	-1.94163	-3.15765	2.32306	0.0205518	up	-2.14096	-2.36347	-1.32046	-3.29906	-3.15442	-3.01948
ENSRNOT00000087619	protein_coding	NEWGENE_621351	0.674666	-0.769436	2.72093	0.0133223	up	0.379318	0.578059	1.06662	-0.939676	-1.13385	-0.23478
ENSRNOT00000089840	protein_coding	Slc24a4	7.17972	5.71519	2.75973	0.035771	up	7.11957	6.85485	7.56474	5.32874	5.25779	6.55904
ENSRNOT00000028474	protein_coding	Bcat2	2.44839	1.35935	2.12733	0.0458931	up	3.08647	2.11903	2.13967	1.50325	0.950127	1.62468
ENSRNOT00000018634	protein_coding	Fyb1	-3.24611	-3.94156	1.61939	0.0188117	up	-3.37231	-3.17804	-3.18799	-3.95239	-3.64037	-4.23193
NM_001164826	protein_coding	RT1-Db2	-0.0137568	-1.19218	2.2633	0.0349463	up	0.266615	-0.341986	0.0341004	-1.61002	-0.538211	-1.42832
ENSRNOT00000011711	protein_coding	Gjb2	2.27865	1.12927	2.21818	0.017015	up	2.6374	1.78966	2.40888	0.967272	1.41939	1.00114
ENSRNOT00000036098	protein_coding	Ska2	-1.15178	-2.00804	1.81034	0.0106594	up	-0.970202	-1.34877	-1.13637	-2.09176	-1.70849	-2.22386
ENSRNOT00000024564	protein_coding	Abca1	1.44621	-1.44416	7.41462	5.44677e-06	up	1.3243	1.47251	1.54183	-1.56817	-1.3907	-1.37361
ENSRNOT00000016273	protein_coding	Utrn	-0.837978	-1.55415	1.64282	0.0203691	up	-0.807845	-1.09125	-0.614837	-1.56553	-1.31756	-1.77937
ENSRNOT00000065781	protein_coding	AC106648.1	-1.21502	-2.09328	1.83816	0.000912254	up	-1.05784	-1.24193	-1.34531	-2.16744	-2.12273	-1.98968
ENSRNOT00000024165	protein_coding	Slc5a1	-0.694289	-1.57011	1.83505	0.0341377	up	-0.438023	-1.11147	-0.53337	-1.7614	-1.73903	-1.2099
ENSRNOT00000042474	protein_coding	Cpsf4	1.79912	0.882984	1.88705	0.0360324	up	2.10494	1.54866	1.74375	0.508037	1.34613	0.79478
NM_001085353	protein_coding	Wls	2.18776	1.22147	1.9538	0.0114748	up	2.21169	2.03643	2.31516	0.985681	1.62497	1.05377
ENSRNOT00000012109	protein_coding	Cpz	2.02494	1.32751	1.62162	0.00048556	up	2.016	2.08995	1.96888	1.39827	1.21433	1.36992
ENSRNOT00000073355	protein_coding	Ttc23	-2.94578	-3.75704	1.75474	0.012876	up	-2.6453	-2.92601	-3.26603	-3.87976	-3.69231	-3.69904
ENSRNOT00000025531	protein_coding	Aurkaip1	-1.07477	-1.83472	1.69343	0.0425366	up	-1.05228	-1.0892	-1.08283	-1.95708	-1.33844	-2.20862
ENSRNOT00000023661	protein_coding	Ppargc1b	-2.25929	-3.13653	1.83686	0.00238432	up	-2.31925	-2.14891	-2.30971	-3.04138	-3.00155	-3.36667
ENSRNOT00000011394	protein_coding	Necap2	-0.357279	-1.11045	1.68549	0.00266354	up	-0.353257	-0.178792	-0.539788	-1.02211	-1.16485	-1.14438
NM_001305243	protein_coding	Eda	-2.20548	-3.74338	2.90371	0.0110446	up	-2.38725	-2.61242	-1.61676	-3.87684	-3.93851	-3.41478
ENSRNOT00000020002	protein_coding	Anpep	-1.28045	-4.33289	8.29614	0.0033153	up	-1.45932	-0.964368	-1.41767	-4.91318	-3.42256	-4.66293
ENSRNOT00000068269	protein_coding	Elf1	-0.936821	-2.0575	2.1745	0.00981712	up	-0.682886	-0.950133	-1.17744	-2.3581	-1.69084	-2.12358
NM_053500	protein_coding	Slc25a27	1.92538	1.07914	1.7978	0.039016	up	1.8775	1.68793	2.21071	0.97223	0.737206	1.528
ENSRNOT00000018639	protein_coding	Ttc23	-2.1384	-3.02906	1.85402	0.01165	up	-1.92302	-2.44601	-2.04617	-3.27908	-2.87199	-2.9361
ENSRNOT00000017466	protein_coding	Sapcd2	-2.12498	-2.83979	1.64127	0.00505253	up	-2.22749	-2.24407	-1.90338	-2.85026	-2.72399	-2.94512
ENSRNOT00000061899	protein_coding	AABR07046956.1	5.34561	4.36946	1.9672	0.0315359	up	5.79538	5.24224	4.99922	4.14108	4.74043	4.22688
ENSRNOT00000030229	protein_coding	Ccdc102a	0.691558	-0.350307	2.05889	0.0310763	up	0.369958	1.12248	0.582238	-0.680678	0.0868916	-0.457133
ENSRNOT00000047356	protein_coding	Morn2	1.65825	0.928929	1.65786	0.0163816	up	1.71784	1.43619	1.82073	0.890894	0.703098	1.19279
ENSRNOT00000024110	protein_coding	Ccdc3	-1.69936	-3.94004	4.72621	0.00161797	up	-1.58313	-1.97387	-1.54108	-4.05302	-3.44189	-4.32522
ENSRNOT00000027784	protein_coding	Apba3	-0.98352	-2.18533	2.30028	0.00800208	up	-1.00036	-0.916476	-1.03373	-2.5123	-1.71184	-2.33184
ENSRNOT00000000205	protein_coding	Chadl	-1.60279	-2.36641	1.69774	0.0211577	up	-1.40562	-1.45396	-1.94881	-2.53304	-2.41648	-2.14969
ENSRNOT00000070961	protein_coding	Myo18b	-2.41595	-5.03762	6.15459	0.000425479	up	-2.66561	-2.55277	-2.02947	-5.03302	-4.78809	-5.29174
ENSRNOT00000055245	protein_coding	Wls	-0.0421232	-0.953868	1.88132	0.00503321	up	0.159499	-0.0109867	-0.274882	-0.97625	-0.764888	-1.12047
ENSRNOT00000009329	protein_coding	Atp1b4	-1.73732	-2.71295	1.9665	0.00365085	up	-1.63667	-1.52738	-2.0479	-2.75288	-2.70637	-2.6796
ENSRNOT00000040444	protein_coding	Olr752	0.0796336	-0.541518	1.5381	0.0461514	up	-0.214096	0.493141	-0.0401444	-0.456166	-0.61089	-0.557497
ENSRNOT00000009515	protein_coding	Cd8a	2.25833	-1.40207	12.6442	0.000170159	up	2.43242	2.03679	2.30579	-1.7458	-1.52768	-0.932737
ENSRNOT00000033795	protein_coding	Ms4a6a	-1.2206	-2.65243	2.69789	0.0131637	up	-0.561124	-1.53413	-1.56654	-2.61409	-2.55738	-2.78583
NM_031837	protein_coding	9-Sep	-0.127421	-1.59175	2.75935	0.00256374	up	0.0599902	-0.273945	-0.168309	-1.79521	-1.20266	-1.77739
ENSRNOT00000089185	protein_coding	Eif2ak2	-1.59823	-2.38945	1.73054	0.0192466	up	-1.30942	-1.62203	-1.86323	-2.52968	-2.12234	-2.51634
NM_001127293	protein_coding	Zc3hc1	-0.777297	-1.50187	1.65241	0.0433475	up	-1.0124	-1.01047	-0.309024	-1.45752	-1.66222	-1.38588
ENSRNOT00000079743	protein_coding	LOC691083	-2.4265	-3.57135	2.21123	0.00184638	up	-2.17026	-2.68207	-2.42717	-3.66757	-3.55163	-3.49485
ENSRNOT00000057095	protein_coding	Cyp4a1	2.06854	1.26637	1.74372	0.0201797	up	1.93436	1.95691	2.31435	1.17558	1.01744	1.6061
ENSRNOT00000050063	protein_coding	MGC108823	2.48633	0.808138	3.20027	0.00719706	up	2.89807	2.03341	2.52751	0.480607	0.723338	1.22047
ENSRNOT00000025046	protein_coding	Nsun6	-0.238661	-1.19451	1.93972	0.00119851	up	-0.209542	-0.0749132	-0.431528	-1.261	-1.09125	-1.23128
ENSRNOT00000034096	protein_coding	Fndc3b	-2.26741	-3.19933	1.90781	0.00483025	up	-2.1452	-2.39147	-2.26557	-2.99695	-3.11159	-3.48947
ENSRNOT00000025664	protein_coding	Stx5	2.3184	1.16844	2.21907	0.00979198	up	2.45094	1.93436	2.5699	0.991766	1.47435	1.03922
ENSRNOT00000091866	protein_coding	Kdm4a	-0.403301	-1.10934	1.63132	0.00216827	up	-0.233386	-0.497783	-0.478736	-1.11518	-1.01383	-1.199
ENSRNOT00000025170	protein_coding	C1qtnf3	-1.5534	-3.22542	3.18661	0.00326217	up	-1.26354	-1.79217	-1.60449	-3.06603	-2.95718	-3.65305
ENSRNOT00000032290	protein_coding	Vpreb3	5.29677	2.6914	6.08549	0.044295	up	5.73647	4.75229	5.40154	2.27409	1.46929	4.33081
ENSRNOT00000025936	protein_coding	Wtap	1.14227	0.539542	1.51859	0.0480708	up	1.42781	0.750132	1.24888	0.490409	0.675404	0.452813
ENSRNOT00000065093	protein_coding	Cnn2	-0.110264	-1.32815	2.32605	0.00329161	up	0.124133	-0.473351	0.0184264	-1.35589	-1.41795	-1.21061
ENSRNOT00000000510	protein_coding	Gpsm3	0.203456	-0.676855	1.84077	0.0499301	up	0.784676	-0.232067	0.0577594	-0.860994	-0.546069	-0.623501
ENSRNOT00000051294	protein_coding	Nrbp2	0.430187	-0.180917	1.52743	0.00124613	up	0.313199	0.414811	0.56255	-0.22022	-0.17007	-0.15246
ENSRNOT00000085811	protein_coding	Pax2	7.91193	7.16957	1.67291	0.0251179	up	7.81446	7.87097	8.05036	6.98982	6.9491	7.5698
ENSRNOT00000082991	protein_coding	Tmco1	-1.48281	-2.08629	1.51937	0.040944	up	-1.61587	-1.13828	-1.69428	-2.06402	-2.27774	-1.9171
ENSRNOT00000019004	protein_coding	Alpl	-0.310757	-1.6852	2.59268	0.00230872	up	-0.25021	-0.605836	-0.0762267	-1.55938	-1.56329	-1.93294
ENSRNOT00000076047	protein_coding	D730001G18Rik	-0.292368	-0.990335	1.62222	0.00417958	up	-0.077596	-0.324277	-0.47523	-0.984891	-0.94888	-1.03723
ENSRNOT00000081854	protein_coding	Ly49si1	-0.118671	-2.81577	6.48498	0.0002049	up	0.223778	-0.0870106	-0.492781	-2.84427	-2.78323	-2.81982
ENSRNOT00000089384	protein_coding	Ddx56	-2.02538	-2.87142	1.79757	0.0286753	up	-2.04925	-2.27947	-1.7474	-3.02668	-3.11398	-2.4736
ENSRNOT00000002576	protein_coding	Prodh1	1.24634	0.456989	1.7283	0.0229984	up	1.03338	1.17146	1.53418	0.264079	0.77786	0.329026
ENSRNOT00000079826	protein_coding	Tmem8a	2.06148	1.3291	1.66138	0.0196925	up	1.88837	1.97757	2.3185	1.40986	1.04976	1.52768
ENSRNOT00000084925	protein_coding	Tcf12	-1.36414	-1.98015	1.53263	0.0217902	up	-1.4485	-1.5155	-1.12842	-2.04504	-2.14655	-1.74885
ENSRNOT00000018073	protein_coding	Add1	6.06801	3.77143	4.91291	0.0239122	up	6.25073	5.57975	6.37354	3.26378	3.08534	4.96517
ENSRNOT00000077364	protein_coding	AC105645.4	-1.32255	-2.30321	1.97336	0.0089434	up	-1.1802	-1.61877	-1.16868	-2.56214	-2.28106	-2.06642
ENSRNOT00000055012	protein_coding	1-Sep	-0.53426	-1.12013	1.50094	0.0155978	up	-0.434717	-0.586999	-0.581064	-1.10484	-1.36327	-0.892272
ENSRNOT00000013571	protein_coding	Isy1	0.832284	-0.306974	2.20268	0.0377502	up	1.01838	0.454403	1.02406	-0.718148	0.325945	-0.528721
ENSRNOT00000064180	protein_coding	Aprt	0.874701	-0.10346	1.96995	0.0132766	up	1.22542	0.655161	0.743525	-0.243872	0.192063	-0.258569
ENSRNOT00000089086	protein_coding	Steap4	-2.55892	-4.50639	3.85699	0.0025415	up	-2.38052	-2.7333	-2.56293	-5.04313	-4.3023	-4.17374
ENSRNOT00000006200	protein_coding	Thbd	1.00578	-0.491653	2.8234	0.0464509	up	1.02426	0.448818	1.54426	-0.898007	0.347736	-0.924687
NM_001106681	protein_coding	Atp6v0b	1.24857	0.410458	1.78771	0.00979438	up	1.21895	1.07455	1.4522	0.381834	0.177181	0.672359
ENSRNOT00000038247	protein_coding	Epb41l4a	1.98704	0.476932	2.84831	0.00436275	up	1.64606	2.28009	2.03497	0.45756	0.802927	0.170308
ENSRNOT00000077322	protein_coding	Dnase1l1	-0.605325	-1.84438	2.36045	0.00168277	up	-0.618619	-0.747803	-0.449552	-2.12053	-1.66036	-1.75227
ENSRNOT00000079891	protein_coding	Pxdn	-2.43726	-3.58895	2.22174	0.0114521	up	-1.94908	-2.66536	-2.69734	-3.49207	-3.50687	-3.76792
ENSRNOT00000022452	protein_coding	Zfp668	0.603317	-0.155445	1.69204	0.0245277	up	0.584014	0.895462	0.330476	-0.101672	0.0572996	-0.421963
ENSRNOT00000000893	protein_coding	Cmklr1	-0.889739	-2.26222	2.58916	0.0405082	up	-0.435196	-1.27202	-0.962005	-2.67458	-1.48385	-2.62823
ENSRNOT00000027765	protein_coding	Slc25a24	0.872976	-0.332973	2.30689	0.00262342	up	1.04381	0.653804	0.921316	-0.43085	-0.0580648	-0.510004
ENSRNOT00000013852	protein_coding	Tmod3	2.00873	0.862747	2.21297	0.0173397	up	1.96953	1.73161	2.32506	0.525944	1.31915	0.743143
ENSRNOT00000068683	protein_coding	Gbp2	0.771094	-1.18519	3.88062	0.00873587	up	0.950127	0.539311	0.823844	-1.93065	-0.612111	-1.01283
ENSRNOT00000087932	protein_coding	Dnajc22	-0.871899	-2.96258	4.25949	4.83976e-05	up	-0.755494	-1.02579	-0.834412	-3.08085	-2.99169	-2.8152
ENSRNOT00000021871	protein_coding	Fubp3	0.0584408	-0.682047	1.67074	0.0129405	up	0.198049	-0.201828	0.179101	-0.634782	-0.511747	-0.899612
ENSRNOT00000092740	protein_coding	Frmd8	-1.30707	-2.59566	2.44288	0.0287967	up	-0.969448	-1.90279	-1.04898	-2.94386	-2.12581	-2.71731
ENSRNOT00000079754	protein_coding	Hsd3b5	-0.794611	-1.98464	2.28157	0.0175428	up	-0.702282	-1.21603	-0.465518	-2.03441	-2.32068	-1.59883
ENSRNOT00000090424	protein_coding	Dock6	-0.999548	-1.78683	1.72582	0.015696	up	-0.701727	-1.34998	-0.94694	-1.80698	-1.69375	-1.85976
ENSRNOT00000038464	protein_coding	Prrg4	-2.4095	-4.73324	5.00631	0.00010542	up	-2.61982	-2.45826	-2.15041	-4.63636	-4.85208	-4.71128
ENSRNOT00000087748	protein_coding	Itga5	-3.00364	-4.52126	2.86319	0.00533228	up	-3.52337	-2.83099	-2.65656	-4.43034	-4.67681	-4.45663
ENSRNOT00000007822	protein_coding	Wnt16	2.58988	0.571738	4.05061	0.0149433	up	2.80637	1.86667	3.09659	0.187061	1.21705	0.311098
ENSRNOT00000001123	protein_coding	Csnk2b	4.92823	4.29906	1.54667	0.00387356	up	4.86926	4.86666	5.04876	4.29768	4.15127	4.44823
ENSRNOT00000064752	protein_coding	Jtb	2.87289	2.07041	1.7441	0.0315201	up	2.83582	2.66224	3.1206	1.77456	2.47181	1.96486
ENSRNOT00000088776	protein_coding	Mmp9	-2.26198	-3.2185	1.94063	0.00100605	up	-2.10586	-2.35751	-2.32256	-3.12163	-3.37426	-3.15962
ENSRNOT00000016692	protein_coding	Dnajc17	2.54713	1.94326	1.51978	0.00395698	up	2.51139	2.45696	2.67303	1.8296	1.90852	2.09166
ENSRNOT00000082538	protein_coding	RT1-A1	3.25258	0.719675	5.78736	0.000386345	up	3.54921	2.80512	3.40342	0.725782	0.772962	0.660282
ENSRNOT00000033934	protein_coding	Lrrc8a	0.307176	-0.428399	1.66506	0.00694113	up	0.0675168	0.36602	0.487992	-0.403616	-0.318557	-0.563022
ENSRNOT00000079415	protein_coding	Tmem150a	2.37162	1.34679	2.03473	0.000278619	up	2.32309	2.30579	2.48599	1.43101	1.22243	1.38693
ENSRNOT00000017753	protein_coding	Ajuba	-0.0235611	-1.5189	2.81931	0.00997074	up	0.322666	-0.501873	0.108524	-1.70094	-1.09922	-1.75654
NM_001160232	protein_coding	LOC687780	-0.54077	-1.1657	1.54213	0.00717264	up	-0.353969	-0.571791	-0.696549	-1.06553	-1.12554	-1.30602
ENSRNOT00000035545	protein_coding	Dnaaf5	-1.26107	-1.86718	1.52214	0.0239771	up	-1.37231	-1.02148	-1.38942	-1.70628	-1.7885	-2.10675
ENSRNOT00000084726	protein_coding	Rsph1	-0.517432	-2.09775	2.99036	0.00987368	up	-0.321938	-0.441604	-0.788756	-2.60577	-1.52988	-2.1576
ENSRNOT00000080453	protein_coding	Apoe	4.90185	2.36191	5.81566	4.67844e-05	up	4.72485	4.99158	4.98912	2.15877	2.47378	2.45317
ENSRNOT00000049070	protein_coding	Erbb2	-2.12379	-3.10961	1.98044	0.00901657	up	-2.14581	-2.43285	-1.7927	-2.92063	-3.2041	-3.2041
ENSRNOT00000084320	protein_coding	Cr1l	3.05329	1.43711	3.06562	0.00170944	up	3.32392	2.65702	3.17893	1.34715	1.58707	1.37712
ENSRNOT00000047653	protein_coding	Echdc2	0.791583	-0.754551	2.92033	0.00342917	up	0.982222	0.372172	1.02035	-0.879735	-0.486658	-0.897259
ENSRNOT00000012957	protein_coding	Bmp4	-2.14435	-2.9639	1.76485	0.0456398	up	-1.98441	-2.6959	-1.75275	-3.03407	-2.93085	-2.92678
ENSRNOT00000071542	protein_coding	AABR07015596.1	0.296156	-0.671323	1.95542	0.000418285	up	0.394556	0.203471	0.290442	-0.539227	-0.780681	-0.694062
NM_021846	protein_coding	Mcl1	2.06825	1.23007	1.7878	0.0334878	up	2.03643	1.86044	2.30788	0.952991	1.68458	1.05263
NM_001205348	protein_coding	Cd300a	0.234009	-2.78131	8.08537	2.76725e-05	up	0.465951	0.0190861	0.216988	-2.67912	-2.86449	-2.8003
ENSRNOT00000027371	protein_coding	Prr35	0.458931	-0.351374	1.75358	0.025543	up	0.441992	0.425379	0.509422	-0.470877	-0.679868	0.0966236
ENSRNOT00000058665	protein_coding	Fat2	0.25903	-0.908269	2.24591	0.0400315	up	0.307842	-0.265488	0.734737	-1.20674	-1.12804	-0.390021
ENSRNOT00000092099	protein_coding	Spon1	0.245314	-0.582255	1.77469	0.0103291	up	0.0729021	0.0587916	0.60425	-0.584997	-0.626432	-0.535335
ENSRNOT00000078451	protein_coding	Nrm	-1.88604	-2.93009	2.062	0.0106055	up	-1.53979	-2.0789	-2.03944	-2.78667	-3.23388	-2.7697
ENSRNOT00000038213	protein_coding	Olr1667	-3.13061	-4.4203	2.44475	0.0210583	up	-2.81861	-3.4576	-3.11562	-5.01219	-4.08078	-4.16792
ENSRNOT00000038017	protein_coding	Nrap	-2.61634	-3.81732	2.29896	0.00747227	up	-2.40949	-2.90425	-2.53529	-3.68414	-4.18956	-3.57828
ENSRNOT00000065311	protein_coding	AC123018.1	2.46943	1.46041	2.01255	0.0138708	up	2.83951	2.18522	2.38357	1.33196	1.74719	1.30208
ENSRNOT00000065025	protein_coding	Dhx16	-1.13502	-2.0187	1.84507	0.0181717	up	-0.816569	-1.48202	-1.10646	-2.22818	-1.79938	-2.02853
ENSRNOT00000076932	protein_coding	Gml	0.850901	-0.27418	2.18114	0.0314271	up	1.07032	0.277102	1.20528	-0.39068	-0.529356	0.0974962
NM_001107711	protein_coding	Mov10	2.68104	1.86423	1.7615	0.00497287	up	2.42124	2.74591	2.87595	1.89986	1.75759	1.93524
ENSRNOT00000014177	protein_coding	Ctsb	7.33598	5.01575	4.9941	0.00282398	up	7.75658	6.87709	7.37426	4.58983	5.01194	5.44549
ENSRNOT00000054983	protein_coding	Itgax	1.62046	-1.70076	9.99507	0.00076481	up	1.88374	1.12594	1.85169	-2.1995	-1.58537	-1.31741
ENSRNOT00000065349	protein_coding	Kifc1	-2.06909	-2.97211	1.86997	0.0109124	up	-2.14761	-2.24696	-1.81272	-2.90087	-3.26428	-2.75119
ENSRNOT00000004911	protein_coding	Nono	0.332743	-0.317502	1.56944	0.00820533	up	0.400161	0.127104	0.470963	-0.482533	-0.229074	-0.2409
ENSRNOT00000028490	protein_coding	Fgf21	1.15441	-0.150306	2.47036	0.0233313	up	1.22891	0.746285	1.48805	-0.333662	-0.541631	0.424376
ENSRNOT00000091312	protein_coding	Tmem156	-3.59351	-4.63122	2.05297	0.0281411	up	-3.20327	-4.06383	-3.51344	-4.95539	-4.59693	-4.34135
ENSRNOT00000019285	protein_coding	Ctsh	3.11055	2.46942	1.55954	0.0109705	up	3.31742	2.8415	3.17272	2.42208	2.48003	2.50616
ENSRNOT00000057897	protein_coding	Csmd1	-2.01897	-2.81562	1.73707	0.0293758	up	-2.00674	-2.01546	-2.0347	-2.69078	-3.27908	-2.477
ENSRNOT00000028066	protein_coding	Icam1	1.58386	0.671281	1.88241	0.00178192	up	1.54489	1.52426	1.68244	0.862551	0.679737	0.471553
ENSRNOT00000082174	protein_coding	Lmna	0.591895	-0.535874	2.18521	0.0271332	up	0.671526	0.349337	0.754823	-0.814114	0.0776203	-0.871128
ENSRNOT00000029878	protein_coding	Ptprc	-0.693201	-1.65863	1.95264	0.00913473	up	-0.614056	-1.00314	-0.462404	-1.51204	-1.90886	-1.55499
ENSRNOT00000066135	protein_coding	Tnnt3	-2.17593	-3.18485	2.0124	0.00355237	up	-2.3111	-2.0077	-2.20898	-2.92033	-3.24996	-3.38425
ENSRNOT00000031979	protein_coding	Rhoj	1.2286	-0.226971	2.74265	0.0286457	up	1.65151	0.60903	1.42526	-0.511639	0.369095	-0.53837
ENSRNOT00000091386	protein_coding	AC128582.1	-0.390191	-1.05717	1.58775	0.0016067	up	-0.278435	-0.560413	-0.331726	-1.07833	-1.06438	-1.02881
ENSRNOT00000076343	protein_coding	Zmynd12	-1.94479	-2.61095	1.58684	0.0269748	up	-1.72839	-2.00656	-2.09942	-2.82191	-2.71449	-2.29644
ENSRNOT00000085719	protein_coding	AABR07062183.1	0.772805	-0.879359	3.14305	0.00163672	up	0.720182	0.584939	1.01329	-1.08283	-1.0308	-0.524451
ENSRNOT00000052157	protein_coding	Naglu	3.09811	0.72292	5.18803	0.00237494	up	3.24239	2.57642	3.4755	0.335967	1.09106	0.741733
ENSRNOT00000075570	protein_coding	LOC100912218	-1.0734	-1.91375	1.79048	0.0151766	up	-1.11108	-1.15722	-0.951887	-1.72233	-2.30707	-1.71184
ENSRNOT00000057623	protein_coding	LOC680227	-2.01356	-2.8045	1.7302	0.027687	up	-2.13753	-1.86893	-2.03422	-2.4447	-2.76426	-3.20452
ENSRNOT00000029549	protein_coding	Acap2	-0.996518	-1.63528	1.55699	0.00473764	up	-0.828517	-0.969717	-1.19132	-1.62003	-1.57731	-1.70849
ENSRNOT00000018477	protein_coding	Tnip2	-2.88039	-3.87122	1.98733	0.0381487	up	-2.31724	-3.30432	-3.01961	-4.00952	-3.59037	-4.01376
ENSRNOT00000086905	protein_coding	Hcfc2	-1.11309	-2.95238	3.57832	0.0252464	up	-1.63565	-0.107805	-1.59583	-3.16977	-3.04869	-2.63867
ENSRNOT00000082901	protein_coding	AABR07017634.1	-2.09239	-3.22393	2.19093	0.0353326	up	-1.82245	-2.11748	-2.33725	-2.98682	-2.80931	-3.87566
ENSRNOT00000023619	protein_coding	Pwwp2b	2.98115	2.31743	1.58416	0.0151776	up	2.92961	2.81812	3.19573	2.32389	2.10935	2.51906
ENSRNOT00000058414	protein_coding	Tbc1d14	-2.17584	-2.97151	1.73587	0.0158473	up	-2.15744	-1.99318	-2.37691	-2.64413	-3.13651	-3.13387
ENSRNOT00000000203	protein_coding	Csf2rb	1.01643	0.391181	1.54247	0.0136438	up	0.912203	1.10852	1.02856	0.38731	0.155254	0.630979
ENSRNOT00000064113	protein_coding	RGD1305807	0.00636339	-4.19063	18.3409	0.000650872	up	0.0602384	-0.185783	0.144635	-3.60468	-5.01573	-3.95147
ENSRNOT00000086694	protein_coding	Aff1	-1.50697	-2.49239	1.9799	0.0138742	up	-1.46755	-1.67111	-1.38224	-2.88866	-2.1311	-2.45741
ENSRNOT00000088846	protein_coding	Mgst2	0.264676	-2.21013	5.55892	0.000227934	up	0.491169	-0.00395994	0.306817	-1.95634	-2.26851	-2.40553
ENSRNOT00000079909	protein_coding	Kdm5c	0.223584	-0.651011	1.83349	0.0176256	up	0.31041	-0.131296	0.491639	-0.822425	-0.728421	-0.402188
ENSRNOT00000005023	protein_coding	Nr0b1	-1.78093	-3.12295	2.53506	0.0259032	up	-1.32647	-2.29836	-1.71795	-3.00035	-3.63356	-2.73493
ENSRNOT00000010316	protein_coding	Tmcc3	1.29365	0.701862	1.50711	0.00899661	up	1.4415	1.15647	1.28297	0.687982	0.547242	0.870361
ENSRNOT00000010929	protein_coding	Ikbip	-0.702889	-1.30914	1.5223	0.00233641	up	-0.67224	-0.743986	-0.692441	-1.28389	-1.17537	-1.46818
ENSRNOT00000038898	protein_coding	Lilrb4	-0.62577	-4.88393	19.1353	6.31984e-06	up	-0.44636	-0.815219	-0.61573	-4.87194	-5.03765	-4.74221
ENSRNOT00000005055	protein_coding	Gpr65	-1.83812	-3.02885	2.28268	0.0412882	up	-2.37619	-1.86531	-1.27285	-3.46118	-3.00833	-2.61703
ENSRNOT00000077868	protein_coding	Dhrs7b	-1.43507	-2.28934	1.80784	0.0244373	up	-1.70798	-1.12034	-1.4769	-2.40665	-2.51118	-1.9502
ENSRNOT00000081165	protein_coding	Rec8	1.22946	-0.0155261	2.37017	0.0253925	up	1.34235	0.659141	1.68689	-0.221727	-0.193209	0.368358
ENSRNOT00000026552	protein_coding	Ipo4	-1.99461	-2.6991	1.62957	0.0046451	up	-1.93401	-1.96139	-2.08843	-2.48231	-2.86743	-2.74756
ENSRNOT00000021362	protein_coding	Elmo3	-0.363061	-2.1058	3.3467	0.00515747	up	-0.105535	-0.861611	-0.122036	-2.36512	-1.73344	-2.21884
ENSRNOT00000028834	protein_coding	Ubox5	1.07283	0.287556	1.72341	0.00937456	up	1.11914	1.15559	0.943744	0.371263	0.502613	-0.0112082
ENSRNOT00000037478	protein_coding	Pramef25	-2.71715	-4.44159	3.30451	0.0371287	up	-2.62954	-3.21379	-2.30814	-5.19573	-4.61805	-3.51099
ENSRNOT00000013979	protein_coding	Gpx8	1.76669	0.999841	1.70155	0.00799122	up	1.69367	1.89986	1.70656	0.924282	1.27337	0.801867
ENSRNOT00000031743	protein_coding	Kirrel1	-2.41733	-3.40978	1.98957	0.00449806	up	-2.66263	-2.43966	-2.14969	-3.25756	-3.55965	-3.41213
ENSRNOT00000067349	protein_coding	Epb41	0.0777081	-0.884008	1.94763	0.00275889	up	0.13941	-0.0368732	0.130587	-0.981611	-0.618318	-1.05209
ENSRNOT00000036793	protein_coding	AABR07073134.1	0.732662	0.130816	1.51766	0.00453263	up	0.840018	0.758466	0.599502	0.203065	-0.0235425	0.212926
ENSRNOT00000092918	protein_coding	Traf1	-0.884958	-1.48395	1.51466	2.12074e-05	up	-0.866242	-0.915351	-0.873281	-1.44684	-1.51977	-1.48525
ENSRNOT00000084243	protein_coding	Mau2	-0.0447187	-0.788275	1.6743	0.0330927	up	0.304785	-0.409111	-0.0298305	-0.948579	-0.833597	-0.58265
ENSRNOT00000017907	protein_coding	Ptpn12	-2.14576	-3.03058	1.84654	0.0028074	up	-1.98362	-2.32667	-2.12698	-2.99169	-2.8954	-3.20466
ENSRNOT00000076098	protein_coding	Fam174b	0.215657	-0.943412	2.23313	0.00484428	up	0.275742	-0.0184313	0.38966	-1.27005	-0.825289	-0.734899
ENSRNOT00000016152	protein_coding	Fam111a	-1.27734	-3.09748	3.53115	0.0143725	up	-0.935811	-1.85454	-1.04168	-3.69337	-2.55298	-3.04609
ENSRNOT00000084986	protein_coding	Tnnt2	0.91432	-1.60418	5.72988	0.00283645	up	1.13904	0.374431	1.22949	-1.92269	-1.05877	-1.8311
ENSRNOT00000008041	protein_coding	Ctnna1	0.895205	0.27616	1.53586	0.0054931	up	0.971212	0.692367	1.02204	0.249554	0.370821	0.208104
ENSRNOT00000025618	protein_coding	Bcl7c	1.19282	0.308452	1.84595	0.00138696	up	1.36353	0.992493	1.22243	0.253787	0.351701	0.319869
ENSRNOT00000011887	protein_coding	Tssk3	-1.7755	-2.87478	2.14248	0.0331225	up	-1.55216	-2.15135	-1.62299	-2.74806	-3.4243	-2.45198
NM_133584	protein_coding	Pde5a	0.076273	-0.522951	1.5149	0.0118707	up	-0.191565	0.201862	0.218522	-0.478531	-0.573204	-0.517118
ENSRNOT00000017004	protein_coding	Spaca9	-2.61494	-3.78216	2.24578	0.00054162	up	-2.67399	-2.477	-2.69384	-3.92337	-3.60775	-3.81535
ENSRNOT00000082160	protein_coding	Kat7	4.23702	2.92127	2.48931	0.0114971	up	4.64433	3.77457	4.29216	2.9222	3.1933	2.64832
ENSRNOT00000081415	protein_coding	Pmp22	1.95571	-0.604942	5.89972	0.00451531	up	1.52527	1.69882	2.64303	-0.86388	-0.0495855	-0.90136
NM_001037660	protein_coding	Csf2ra	-0.405993	-2.29984	3.71624	5.5048e-05	up	-0.437344	-0.566296	-0.214337	-2.27928	-2.28011	-2.34013
ENSRNOT00000005244	protein_coding	AABR07020879.1	2.01021	1.25904	1.68316	0.039214	up	2.29963	1.60131	2.12967	1.47053	1.01329	1.29329
ENSRNOT00000079861	protein_coding	Arpc5	1.80961	0.492397	2.49184	0.00275153	up	2.0927	1.4265	1.90964	0.536689	0.462856	0.477646
ENSRNOT00000077305	protein_coding	Zfp61	-1.45909	-2.17582	1.64345	0.0119613	up	-1.70606	-1.50792	-1.16329	-2.13721	-2.13097	-2.25928
ENSRNOT00000076842	protein_coding	AABR07006860.1	-0.520649	-1.84488	2.50399	0.0118784	up	-0.168089	-1.10305	-0.290811	-1.9905	-1.78641	-1.75771
NM_001271439	protein_coding	Phf20l1	-1.60506	-2.37848	1.70931	0.00620215	up	-1.38866	-1.81354	-1.61298	-2.44284	-2.21873	-2.47385
ENSRNOT00000018252	protein_coding	Gadd45g	2.33967	1.19208	2.21543	0.0110845	up	2.31994	2.31994	2.37913	0.704518	1.57144	1.30028
ENSRNOT00000049722	protein_coding	Mrgprx2	-2.85523	-4.4439	3.00772	0.0248404	up	-2.56509	-3.53798	-2.46263	-3.96738	-4.98987	-4.37445
ENSRNOT00000004279	protein_coding	Mpz	7.69983	5.60636	4.26772	0.0109054	up	7.30991	7.99104	7.79853	4.87927	6.33373	5.60608
ENSRNOT00000045687	protein_coding	RGD1565117	2.64374	1.41769	2.33925	0.00524635	up	3.02586	2.26795	2.6374	1.34647	1.47225	1.43437
NM_001135992	protein_coding	Fcgr2a	-0.543704	-1.94365	2.63892	0.0280438	up	-0.225483	-0.930001	-0.475628	-1.9546	-2.56273	-1.31364
ENSRNOT00000091095	protein_coding	Tes	1.62718	0.217922	2.656	0.011688	up	2.22802	1.20756	1.44594	0.171732	0.386372	0.0956637
ENSRNOT00000005324	protein_coding	Rgs18	-2.65011	-4.84005	4.56287	0.00377142	up	-2.08911	-2.70428	-3.15693	-5.17006	-4.83137	-4.51872
ENSRNOT00000080059	protein_coding	AABR07070060.1	2.12417	1.4227	1.62616	0.0242948	up	2.36115	1.78656	2.22481	1.40782	1.59856	1.26174
ENSRNOT00000004740	protein_coding	Rufy1	1.92076	0.490959	2.69409	0.0250043	up	2.19685	1.36494	2.20047	-0.0465763	0.991275	0.528178
ENSRNOT00000028057	protein_coding	Pbxip1	3.40447	2.41372	1.98721	0.0212173	up	3.48236	3.06849	3.66255	2.07301	2.77821	2.38994
ENSRNOT00000042562	protein_coding	Nrp2	1.4306	0.193936	2.35652	0.0102443	up	1.56653	1.19144	1.53382	-0.0825848	0.677106	-0.0127132
ENSRNOT00000001215	protein_coding	Gusb	-1.19727	-2.44401	2.37306	4.25154e-05	up	-1.15498	-1.32202	-1.1148	-2.44433	-2.42269	-2.46502
ENSRNOT00000056022	protein_coding	Fbn1	-1.02053	-2.24415	2.33532	0.0364092	up	-1.38897	-1.33708	-0.335534	-1.89676	-2.25683	-2.57885
ENSRNOT00000068394	protein_coding	Adamts7	-2.30245	-3.07145	1.70409	0.0183537	up	-2.46544	-2.39266	-2.04925	-2.79111	-3.10419	-3.31906
ENSRNOT00000014309	protein_coding	Ptpn1	5.31938	4.64031	1.60111	0.0327038	up	5.36447	5.08548	5.50819	4.47634	4.46113	4.98346
ENSRNOT00000003320	protein_coding	Fam129a	-2.0225	-3.63417	3.05606	0.00140543	up	-1.9553	-2.1395	-1.9727	-4.02608	-3.44875	-3.42769
ENSRNOT00000028423	protein_coding	Plekha4	3.3287	0.702922	6.17217	0.00365956	up	3.46343	2.80749	3.71519	0.0727462	1.21524	0.820774
NM_033299	protein_coding	Pld2	-1.49476	-2.22569	1.65971	0.00163649	up	-1.60079	-1.44021	-1.44328	-2.32632	-2.28481	-2.06594
ENSRNOT00000004517	protein_coding	Cby3	-2.55079	-3.95099	2.63938	0.0073238	up	-3.04609	-2.32876	-2.27752	-3.80513	-4.20194	-3.8459
ENSRNOT00000079494	protein_coding	RT1-CE10	0.715804	-0.282489	1.99764	0.0094334	up	0.363747	1.06978	0.713881	-0.225105	-0.407571	-0.214792
ENSRNOT00000055947	protein_coding	Ldlrad2	5.82876	4.17243	3.15213	0.0273617	up	5.48302	5.66527	6.33798	3.79566	3.72511	4.99651
ENSRNOT00000090381	protein_coding	Cd63	0.899725	-1.1121	4.03292	0.00229182	up	1.17946	0.810111	0.709607	-1.13545	-0.662091	-1.53876
ENSRNOT00000023514	protein_coding	Rragc	3.58222	2.49271	2.12802	0.0250031	up	3.81751	3.12347	3.8057	2.18315	2.89597	2.39901
ENSRNOT00000014360	protein_coding	Helt	-0.678047	-1.38165	1.62857	0.0042031	up	-0.866008	-0.699417	-0.468715	-1.31954	-1.43237	-1.39304
NM_001108545	protein_coding	Fbxl7	-3.17922	-4.96007	3.43628	0.00871721	up	-3.55349	-3.33748	-2.6467	-5.24821	-4.45794	-5.17406
ENSRNOT00000039335	protein_coding	Igtp	-1.18246	-2.11187	1.9045	0.0153165	up	-0.73721	-1.45505	-1.35513	-2.1999	-2.0635	-2.07222
NM_001271061	protein_coding	Mx1	-2.20608	-3.28313	2.10972	0.00661286	up	-2.1063	-2.3171	-2.19483	-3.44542	-3.51633	-2.88764
ENSRNOT00000021455	protein_coding	Slc1a5	-0.325497	-1.40876	2.11882	0.0370507	up	-0.123967	-0.873721	0.0211967	-1.39901	-1.78932	-1.03794
ENSRNOT00000090993	protein_coding	LOC499407	-1.49521	-3.24001	3.35148	3.81815e-05	up	-1.53427	-1.59426	-1.35709	-3.23922	-3.32999	-3.15081
ENSRNOT00000089495	protein_coding	Sowaha	0.0471649	-0.851734	1.86464	0.0215889	up	-0.140972	-0.0905277	0.372994	-0.969578	-1.09336	-0.492265
ENSRNOT00000072534	protein_coding	Cbx2	-2.03984	-2.78618	1.67753	0.0416136	up	-1.93478	-2.31582	-1.86893	-3.18696	-2.47519	-2.69638
ENSRNOT00000081970	protein_coding	LOC103690190	1.45803	-0.0225206	2.79056	0.00307303	up	1.81159	1.03451	1.528	-0.00460358	0.0460738	-0.109032
ENSRNOT00000065383	protein_coding	Usp43	-1.99896	-2.59246	1.5089	0.00359629	up	-1.96826	-2.07762	-1.951	-2.54727	-2.76307	-2.46705
NM_001135855	protein_coding	Scara5	0.376323	-1.08257	2.74898	0.00893374	up	0.48723	0.130587	0.511153	-1.23799	-0.537129	-1.47261
ENSRNOT00000039296	protein_coding	Pld1	0.188923	-0.400015	1.50414	0.0173125	up	0.412696	0.00604085	0.148031	-0.37441	-0.570239	-0.255396
NM_001013875	protein_coding	Rhbdd3	-1.36942	-2.37662	2.01002	0.0441228	up	-1.12842	-1.86875	-1.11108	-2.07726	-2.85435	-2.19825
ENSRNOT00000061973	protein_coding	Casp4	-0.00363568	-0.645728	1.56059	0.0174533	up	0.176503	0.124133	-0.311543	-0.718625	-0.536521	-0.682037
ENSRNOT00000076044	protein_coding	Prdm16	-3.04915	-4.17717	2.18558	0.000200667	up	-2.98463	-3.20352	-2.95929	-4.15588	-4.1235	-4.25211
ENSRNOT00000018684	protein_coding	Rnf149	-2.05782	-2.95287	1.85967	0.000948645	up	-2.01734	-2.22295	-1.93317	-2.84699	-3.03592	-2.9757
ENSRNOT00000031170	protein_coding	Fbxl7	0.428938	-1.12491	2.936	0.0142023	up	0.603031	0.0151005	0.668681	-1.46735	-0.504153	-1.40323
ENSRNOT00000074271	protein_coding	Abo3	-1.556	-2.65232	2.13808	0.022994	up	-1.27005	-1.95923	-1.43873	-2.59169	-3.0676	-2.29766
NM_178095	protein_coding	Abca1	1.03295	-1.88593	7.56261	0.000583082	up	0.938632	0.872563	1.28765	-2.34889	-1.8781	-1.43082
ENSRNOT00000010194	protein_coding	Atg101	-0.305984	-1.27414	1.95633	0.0389942	up	-0.5915	-0.42372	0.0972692	-1.44303	-1.58595	-0.793422
ENSRNOT00000031207	protein_coding	Snx22	-1.66941	-2.34962	1.60237	0.0175295	up	-1.71327	-1.59898	-1.696	-2.27787	-2.67458	-2.09642
ENSRNOT00000065345	protein_coding	Yjefn3	-1.76775	-2.56508	1.73789	0.00470687	up	-1.67704	-1.87375	-1.75245	-2.38586	-2.8126	-2.49678
ENSRNOT00000025093	protein_coding	LOC100359583	5.80455	5.17956	1.5422	0.0272069	up	6.04266	5.57069	5.80032	4.9335	5.31201	5.29318
ENSRNOT00000080068	protein_coding	Col26a1	-1.15728	-1.96136	1.74604	0.0093344	up	-1.30347	-1.26587	-0.902497	-2.15507	-1.96826	-1.76075
ENSRNOT00000093232	protein_coding	Lgals9	-0.881861	-1.53965	1.57767	0.0155653	up	-0.698763	-0.912676	-1.03414	-1.55011	-1.75914	-1.3097
NM_001107330	protein_coding	Irx4	-1.27682	-3.0063	3.31608	0.000991905	up	-0.966623	-1.62299	-1.24083	-2.99647	-2.9027	-3.11972
ENSRNOT00000073689	protein_coding	Pros1	0.692501	-0.240706	1.90952	0.0188005	up	0.784219	0.347736	0.945548	-0.524022	0.0536442	-0.251741
ENSRNOT00000082102	protein_coding	Lrp6	-0.222333	-1.03469	1.75607	0.00561148	up	-0.231848	-0.432028	-0.00312256	-1.08629	-1.14781	-0.869955
ENSRNOT00000032424	protein_coding	Med23	0.115791	-1.04365	2.23371	0.0478097	up	0.179101	-0.205443	0.373715	-1.50311	-0.302251	-1.32559
ENSRNOT00000086251	protein_coding	Tmem123	0.276904	-0.363479	1.55874	0.00317624	up	0.31251	0.126644	0.391558	-0.389105	-0.458619	-0.242712
ENSRNOT00000000025	protein_coding	Hebp1	0.645141	-1.09724	3.34586	0.00349302	up	1.06508	0.1832	0.687142	-0.995836	-0.95985	-1.33603
NM_012687	protein_coding	Tbxas1	0.23528	-2.02357	4.78609	0.000689294	up	0.508356	-0.0882541	0.285738	-2.21904	-2.15072	-1.70094
ENSRNOT00000017157	protein_coding	Nfya	-2.07922	-3.05761	1.97026	0.014947	up	-1.95385	-2.46918	-1.81463	-3.29932	-3.03033	-2.84316
ENSRNOT00000032015	protein_coding	Ifi27l2b	4.20045	2.77761	2.68114	0.031219	up	5.05656	3.87106	3.67374	2.80797	2.64832	2.87652
ENSRNOT00000026871	protein_coding	Gadd45b	0.460247	-0.31993	1.71734	0.0439829	up	0.371263	0.377962	0.631515	-0.585913	0.189356	-0.563233
ENSRNOT00000028814	protein_coding	Pias3	-1.46335	-2.38046	1.88834	0.00669122	up	-1.51137	-1.73004	-1.14864	-2.40213	-2.27947	-2.45979
ENSRNOT00000072856	protein_coding	Ifnar2	-1.02197	-1.98621	1.95103	0.0296341	up	-0.753567	-1.41584	-0.896505	-2.37856	-1.65752	-1.92253
ENSRNOT00000011320	protein_coding	Nle1	-0.564365	-1.26996	1.63082	0.0240468	up	-0.270977	-0.850328	-0.571791	-1.41843	-1.0586	-1.33285
ENSRNOT00000002550	protein_coding	Snap29	3.36157	2.44367	1.88936	0.0385795	up	3.51952	2.88564	3.67954	2.09473	2.70026	2.53603
ENSRNOT00000001586	protein_coding	Trpv4	-1.83425	-3.58006	3.35383	0.0164602	up	-1.38303	-2.64399	-1.47574	-3.29855	-3.56225	-3.87939
ENSRNOT00000080602	protein_coding	Trnp1	4.70126	2.74398	3.88329	0.0489879	up	4.30745	4.32645	5.46988	2.31692	2.01428	3.90073
ENSRNOT00000016189	protein_coding	Poli	-0.873868	-1.6021	1.65661	0.0111153	up	-1.11865	-0.879322	-0.623632	-1.4882	-1.75275	-1.56534
ENSRNOT00000025314	protein_coding	Nes	-2.17364	-3.42025	2.37282	0.0107452	up	-1.81239	-2.45258	-2.25595	-3.72133	-3.03789	-3.50152
ENSRNOT00000072088	protein_coding	Sctr	-1.36155	-4.02702	6.34434	0.0343708	up	-0.658867	-1.90797	-1.51782	-5.28168	-2.65593	-4.14345
ENSRNOT00000091176	protein_coding	Hist1h2bo	1.12323	0.28574	1.78694	0.000173097	up	1.15421	1.09952	1.11597	0.367274	0.320699	0.169246
ENSRNOT00000017675	protein_coding	Akr1d1	-2.62673	-3.89741	2.41275	0.015901	up	-2.72824	-2.95169	-2.20028	-3.97401	-4.24235	-3.47588
NM_001037653	protein_coding	Fubp1	-1.80283	-2.50406	1.62589	0.0207627	up	-1.71669	-1.96987	-1.72194	-2.66381	-2.16447	-2.68389
ENSRNOT00000081127	protein_coding	Btbd7	-1.78295	-2.43581	1.57228	0.00678554	up	-1.75816	-1.92788	-1.66281	-2.45885	-2.59736	-2.25123
ENSRNOT00000084870	protein_coding	Abracl	2.39475	1.10025	2.45291	0.00379013	up	2.77428	2.17303	2.23694	1.16069	1.23137	0.9087
ENSRNOT00000004764	protein_coding	Efemp1	2.30792	0.140918	4.49088	0.00266491	up	2.02119	2.05768	2.84488	0.0749526	0.489101	-0.1413
ENSRNOT00000028818	protein_coding	Cpxm1	0.157335	-2.42962	6.00827	0.00200023	up	0.387747	-0.21913	0.303388	-2.80365	-1.82163	-2.66356
ENSRNOT00000090256	protein_coding	Slc43a3	-2.28664	-4.32941	4.12036	0.00990766	up	-2.084	-2.42591	-2.35001	-4.35304	-5.06242	-3.57277
ENSRNOT00000039850	protein_coding	Bcl2a1	3.38544	0.170059	9.2881	1.50852e-05	up	3.57802	3.26908	3.30922	0.251762	0.00186658	0.25655
ENSRNOT00000093672	protein_coding	Sla	-1.01896	-1.73089	1.63799	5.32274e-05	up	-1.00467	-1.07243	-0.979775	-1.7845	-1.69318	-1.71499
ENSRNOT00000001139	protein_coding	Ncr3	-2.10976	-4.68743	5.96974	0.00161031	up	-1.70653	-2.31805	-2.30471	-5.14289	-4.72001	-4.19939
ENSRNOT00000082136	protein_coding	RT1-Bb	-2.19201	-3.03787	1.79734	0.0478799	up	-1.81444	-2.7048	-2.05677	-2.88204	-2.91578	-3.3158
ENSRNOT00000022095	protein_coding	Clu	3.53038	2.38515	2.21181	0.00861072	up	3.7165	3.20701	3.66762	2.30332	2.13228	2.71985
NM_001271261	protein_coding	Pxdn	0.664038	-0.609804	2.41805	0.0254652	up	0.306817	0.620551	1.06475	-0.938694	-0.0247089	-0.866008
ENSRNOT00000001679	protein_coding	Col6a1	1.9082	1.04948	1.81344	0.038441	up	1.57711	1.79951	2.34799	1.11006	0.737467	1.30091
ENSRNOT00000054719	protein_coding	Entpd1	1.90152	0.671578	2.34557	0.00952975	up	2.27275	1.53535	1.89644	0.41112	0.948086	0.655528
ENSRNOT00000019544	protein_coding	Slc31a1	0.835802	0.021185	1.75883	0.00506031	up	0.924725	0.944803	0.637878	-0.0955229	0.235305	-0.0762267
ENSRNOT00000067253	protein_coding	Lhx4	-0.715817	-1.5855	1.82726	0.0354382	up	-0.700828	-0.872221	-0.5744	-1.87116	-1.82888	-1.05645
ENSRNOT00000001783	protein_coding	Fam20c	2.89226	1.40621	2.80121	0.0074859	up	2.80749	2.71056	3.15874	0.937043	1.85107	1.43051
ENSRNOT00000081946	protein_coding	Ly49si1	-2.77559	-4.36179	3.00257	0.00994438	up	-2.84928	-2.89113	-2.58636	-4.27479	-4.97271	-3.83786
ENSRNOT00000016642	protein_coding	Itgb7	-0.875185	-1.69356	1.76342	0.0314111	up	-0.670584	-1.16927	-0.785699	-1.73711	-1.32428	-2.01929
ENSRNOT00000043820	protein_coding	Fhl1	-0.0458049	-1.16683	2.17501	0.0199149	up	0.184575	-0.536894	0.214904	-1.33037	-1.34324	-0.826865
ENSRNOT00000003615	protein_coding	Emp2	0.0206442	-0.698681	1.64641	0.0426393	up	0.238387	-0.334399	0.157945	-0.881518	-0.364198	-0.850328
ENSRNOT00000018622	protein_coding	Rbp1	4.459	1.81918	6.23255	0.00475596	up	4.90451	3.66255	4.80994	1.45159	2.26705	1.73888
ENSRNOT00000089448	protein_coding	Troap	-2.48209	-3.81117	2.51242	0.0326341	up	-2.9747	-2.64119	-1.83038	-4.01793	-4.07703	-3.33853
ENSRNOT00000005311	protein_coding	Col1a1	3.08595	1.85467	2.34776	0.000132192	up	2.97837	3.0429	3.23659	1.90366	1.87293	1.78741
ENSRNOT00000003224	protein_coding	Sgcd	-1.30276	-2.58089	2.42525	0.0107384	up	-1.36257	-1.60866	-0.93705	-2.721	-2.84365	-2.17804
ENSRNOT00000066363	protein_coding	Cyp1b1	-0.569123	-1.5656	1.99512	0.00113165	up	-0.622842	-0.72563	-0.358897	-1.46865	-1.61949	-1.60866
ENSRNOT00000073034	protein_coding	C5ar1	-0.0404833	-1.52796	2.80398	0.0145731	up	0.218255	-0.491376	0.151671	-1.83589	-0.966912	-1.78109
ENSRNOT00000010811	protein_coding	Ndrg1	0.603178	-0.0594467	1.58296	0.0362581	up	0.669303	0.265534	0.874698	-0.234177	0.162872	-0.107035
ENSRNOT00000005977	protein_coding	Cep131	0.854535	-0.226799	2.11599	0.0172614	up	0.459329	0.795946	1.30833	-0.377145	-0.320928	0.0176743
ENSRNOT00000079180	protein_coding	Col4a6	-2.04588	-3.68796	3.12116	0.000112356	up	-2.05541	-2.18979	-1.89243	-3.76323	-3.55496	-3.74569
NM_001014205	protein_coding	Tmem123	-1.29765	-2.11394	1.76086	0.0198898	up	-1.07276	-1.15453	-1.66567	-1.88698	-2.22371	-2.23112
ENSRNOT00000019587	protein_coding	Trit1	-0.275068	-1.13866	1.81956	0.0259783	up	-0.3288	-0.227903	-0.268503	-1.31364	-0.648572	-1.45377
ENSRNOT00000042459	protein_coding	Actb	0.0229573	-0.741302	1.6985	0.00157217	up	-0.115982	0.0114138	0.17344	-0.652355	-0.840553	-0.731
ENSRNOT00000030445	protein_coding	Map7d3	-2.65293	-4.14838	2.81952	0.00313089	up	-2.48298	-3.05892	-2.41689	-3.9371	-4.16675	-4.34128
ENSRNOT00000019810	protein_coding	Dhx38	-1.92045	-2.78431	1.8199	0.0150679	up	-1.70771	-2.11482	-1.93881	-3.02603	-2.4425	-2.8844
ENSRNOT00000047747	protein_coding	Olr522	-3.0953	-4.40153	2.47293	0.0135876	up	-2.66156	-3.64805	-2.9763	-4.28625	-4.30125	-4.61708
ENSRNOT00000043872	protein_coding	Stard8	-0.302707	-1.89168	3.00836	0.0029336	up	-0.0936723	-0.736115	-0.0783335	-2.12135	-1.79205	-1.76165
ENSRNOT00000003349	protein_coding	Nid1	1.77793	0.278828	2.82666	0.00695929	up	1.8917	1.45456	1.98753	0.0593386	0.765219	0.0119249
NM_001106631	protein_coding	Rbpj	6.60514	4.54386	4.17359	0.0274021	up	6.84525	5.93721	7.03298	4.0322	4.04728	5.55209
ENSRNOT00000001336	protein_coding	Bri3	0.104125	-0.966369	2.10015	0.00814378	up	0.465338	-0.208695	0.0557306	-0.985752	-0.787641	-1.12571
ENSRNOT00000073846	protein_coding	LOC689574	-2.63602	-3.4432	1.74978	0.0428979	up	-2.09557	-2.89922	-2.91328	-3.36226	-3.42078	-3.54655
ENSRNOT00000083342	protein_coding	Optn	-0.688751	-1.77862	2.12855	0.0146946	up	-0.330025	-1.18371	-0.552519	-1.69181	-1.72785	-1.9162
ENSRNOT00000060203	protein_coding	Rnf38	1.84308	1.15657	1.60938	0.0146774	up	2.12143	1.60088	1.80692	1.26259	1.02379	1.18333
ENSRNOT00000074251	protein_coding	Taf12	0.211146	-0.555378	1.70117	0.0295802	up	0.555827	-0.187181	0.264791	-0.563022	-0.694411	-0.4087
ENSRNOT00000064168	protein_coding	Ildr2	-0.682	-2.03191	2.54896	0.0154702	up	-0.193811	-1.0991	-0.753084	-2.21168	-1.62532	-2.25873
ENSRNOT00000056727	protein_coding	Plscr1	-2.14917	-3.65747	2.84475	0.0065982	up	-1.96899	-2.47779	-2.00071	-4.12618	-3.33278	-3.51344
ENSRNOT00000001036	protein_coding	RT1-S3	3.68092	2.43723	2.36804	0.00312168	up	3.86996	3.35774	3.81507	2.57333	2.22249	2.51586
ENSRNOT00000071560	protein_coding	Gnpda1	-0.776357	-2.03974	2.40057	0.00155717	up	-0.452964	-0.91695	-0.959158	-1.98085	-2.06524	-2.07311
ENSRNOT00000073991	protein_coding	Ptprs	-0.306424	-1.20258	1.86111	0.0246018	up	-0.258197	-0.656139	-0.00493535	-1.42962	-1.30994	-0.868185
ENSRNOT00000085714	protein_coding	Mcc	-1.2873	-2.04332	1.68882	0.0176661	up	-1.31932	-1.15266	-1.38991	-2.21252	-1.6814	-2.23604
ENSRNOT00000001894	protein_coding	Pcolce	-0.755529	-2.77138	4.04419	0.000715301	up	-0.645006	-0.967921	-0.653661	-2.57829	-2.59169	-3.14416
ENSRNOT00000008659	protein_coding	Rara	-1.47067	-3.12231	3.14191	0.00297771	up	-1.07098	-1.73359	-1.60744	-3.18006	-2.82782	-3.35905
ENSRNOT00000008971	protein_coding	Itga11	1.64882	0.609207	2.05567	0.0173023	up	1.17606	1.87526	1.89513	0.703852	0.754161	0.369609
ENSRNOT00000026744	protein_coding	Cyb5r2	-1.33618	-2.3195	1.97702	0.0138575	up	-1.33037	-1.58424	-1.09392	-2.39811	-2.59773	-1.96267
ENSRNOT00000090041	protein_coding	Reps2	2.26292	1.45166	1.75474	0.00721556	up	2.34214	1.99961	2.447	1.45819	1.29824	1.59856
ENSRNOT00000077908	protein_coding	Tacc2	-0.773808	-1.39861	1.542	0.00101692	up	-0.692269	-0.750381	-0.878774	-1.31223	-1.4067	-1.4769
ENSRNOT00000028287	protein_coding	Hcst	1.9951	-1.5217	11.4462	0.000900951	up	2.60434	1.35744	2.02353	-1.64433	-1.18948	-1.73129
ENSRNOT00000008827	protein_coding	Akap8	0.534482	-0.308248	1.79344	0.0181375	up	0.639029	0.166122	0.798294	-0.499597	-0.29848	-0.126666
NM_001009488	protein_coding	Ly49s6	-2.52156	-5.03726	5.71874	0.000414182	up	-2.78369	-2.53805	-2.24294	-4.93013	-5.37422	-4.80742
ENSRNOT00000051121	protein_coding	Mitf	0.614147	0.0288462	1.50035	0.000791851	up	0.625553	0.548431	0.668457	-0.00620917	0.133864	-0.041116
ENSRNOT00000002148	protein_coding	Hoxd10	-0.621636	-1.68259	2.08631	0.0456025	up	-0.50724	-0.787429	-0.570239	-1.60469	-2.34173	-1.10134
ENSRNOT00000011340	protein_coding	Slc22a5	-0.819803	-1.5328	1.63921	0.00244563	up	-0.784259	-0.927881	-0.747268	-1.53333	-1.68713	-1.37795
ENSRNOT00000027597	protein_coding	Twist2	-2.73745	-3.37241	1.5529	0.0280017	up	-2.55943	-2.75093	-2.90198	-3.31011	-3.67561	-3.13149
ENSRNOT00000090987	protein_coding	Mob1a	2.14409	1.42594	1.64507	0.0216669	up	2.38994	1.88556	2.15678	1.21705	1.66947	1.39131
ENSRNOT00000061995	protein_coding	Zc3h10	1.85655	0.757121	2.1427	0.012036	up	1.79982	1.53594	2.23388	0.525074	1.0342	0.712089
ENSRNOT00000093312	protein_coding	Etv3	-1.48678	-2.56258	2.1079	0.0158262	up	-1.42286	-1.83053	-1.20694	-2.8914	-2.21605	-2.58029
ENSRNOT00000032785	protein_coding	Pik3r5	-1.96556	-3.09105	2.18176	0.0187271	up	-1.83784	-2.21744	-1.84139	-3.13415	-3.52886	-2.61015
NM_001164307	protein_coding	Plec	1.3864	0.0862071	2.46261	0.00510579	up	1.12729	1.28375	1.74816	-0.064507	0.367556	-0.0444279
NM_173116	protein_coding	Sgpl1	-0.533328	-1.40277	1.82696	0.00109598	up	-0.5744	-0.350894	-0.67469	-1.32824	-1.41886	-1.46122
ENSRNOT00000060258	protein_coding	Ptrh1	0.850808	0.263017	1.50294	0.0120991	up	0.955803	0.696629	0.899993	0.320185	0.0512278	0.417639
ENSRNOT00000078671	protein_coding	AABR07034986.2	3.93544	3.11176	1.76991	0.000695997	up	3.95692	3.93723	3.91216	3.26509	3.10292	2.96727
ENSRNOT00000055865	protein_coding	Hdac10	1.00165	0.23195	1.70492	0.0144007	up	0.766089	0.966364	1.2725	0.12739	0.109436	0.459026
ENSRNOT00000086245	protein_coding	Cfi	-2.37456	-3.82488	2.73269	0.00396326	up	-2.33755	-2.57224	-2.21389	-3.46741	-4.22338	-3.78385
ENSRNOT00000087836	protein_coding	Sytl1	-1.32454	-2.25377	1.90426	0.00972728	up	-1.49713	-1.52431	-0.95218	-2.11576	-2.36534	-2.28021
ENSRNOT00000004313	protein_coding	Serpinf1	3.83328	2.01849	3.51809	0.00521709	up	4.11151	3.28137	4.10696	1.985	2.34107	1.72939
NM_001024269	protein_coding	Luc7l	-1.21579	-1.94991	1.66338	0.0279395	up	-0.902309	-1.5477	-1.19737	-1.90288	-1.78375	-2.1631
ENSRNOT00000091623	protein_coding	Rsph1	-0.400472	-2.21641	3.52088	0.00869345	up	-0.108571	-0.401576	-0.691268	-2.64616	-1.54627	-2.45679
ENSRNOT00000093103	protein_coding	Fbxo10	7.26528	6.38082	1.84607	0.00337217	up	7.22908	7.08594	7.48081	6.28116	6.31676	6.54452
NM_001100970	protein_coding	Aebp1	-0.201551	-1.37225	2.2512	0.00508866	up	-0.203585	-0.191796	-0.209272	-1.37099	-1.00898	-1.73678
ENSRNOT00000023763	protein_coding	Ptpn2	-1.17134	-1.90239	1.65985	0.00278394	up	-1.29132	-1.19761	-1.02508	-1.79956	-1.84882	-2.05879
ENSRNOT00000022557	protein_coding	Dgat2	-1.15204	-1.76684	1.53134	0.0068721	up	-1.25299	-1.21263	-0.9905	-1.66824	-1.6899	-1.94238
ENSRNOT00000003841	protein_coding	Fam183b	0.364948	-0.911458	2.42235	0.0228476	up	1.00317	0.216536	-0.124861	-1.02787	-0.670877	-1.03563
ENSRNOT00000093743	protein_coding	Ecm2	-2.06432	-4.21622	4.44412	0.00312449	up	-1.97872	-2.45078	-1.76345	-4.65848	-4.26461	-3.72555
ENSRNOT00000032826	protein_coding	Nkx2-6	-1.44143	-2.69324	2.3814	0.0222722	up	-1.92855	-1.25413	-1.14161	-2.81792	-3.03723	-2.22457
NM_012827	protein_coding	Bmp4	2.53404	1.45481	2.11291	0.0131558	up	2.57333	2.11864	2.91016	1.30208	1.66591	1.39644
ENSRNOT00000033112	protein_coding	C6	-2.35904	-5.08279	6.60588	0.00826265	up	-3.12434	-2.65525	-1.29753	-5.26853	-5.11333	-4.86652
ENSRNOT00000021074	protein_coding	Isl2	6.95945	6.19786	1.69536	0.0198089	up	6.73668	6.81887	7.3228	6.08228	6.14392	6.36739
ENSRNOT00000042352	protein_coding	Alpk2	-2.46644	-3.66084	2.28849	0.025251	up	-2.0581	-3.00297	-2.33826	-3.96523	-3.72657	-3.29072
ENSRNOT00000011727	protein_coding	Mmp12	2.38287	-2.16117	23.3287	0.00128803	up	3.14599	1.72682	2.27579	-2.30934	-2.73933	-1.43483
ENSRNOT00000092470	protein_coding	LOC103693999	6.00214	4.27898	3.30157	0.0384503	up	5.94279	5.57643	6.48719	3.84606	3.7118	5.27909
ENSRNOT00000026115	protein_coding	P2ry2	-2.44916	-4.09201	3.12283	0.0289547	up	-2.3143	-2.75756	-2.27563	-4.15139	-4.87065	-3.254
NM_001030045	protein_coding	Magi1	-1.14033	-2.01537	1.83406	0.00863866	up	-0.989543	-1.40653	-1.02491	-2.23067	-1.8009	-2.01453
ENSRNOT00000066793	protein_coding	Ppp4r1	-0.708854	-1.485	1.71255	0.0115893	up	-0.739793	-0.659662	-0.727108	-1.49936	-1.17639	-1.77925
ENSRNOT00000083682	protein_coding	Adh6	-0.0993195	-1.05811	1.94368	0.00197457	up	0.0693181	-0.243872	-0.123404	-0.943417	-1.25115	-0.979775
ENSRNOT00000081558	protein_coding	Ghr	1.31576	0.170915	2.21122	0.00665362	up	1.11229	1.38949	1.44549	0.319571	0.410782	-0.217609
ENSRNOT00000007771	protein_coding	Creb3l1	-1.63464	-2.31213	1.59936	0.0280695	up	-1.58458	-1.72308	-1.59626	-2.06184	-2.69888	-2.17568
ENSRNOT00000024344	protein_coding	Cd53	2.03444	0.286265	3.35934	0.0021026	up	2.49372	1.82278	1.78683	0.130098	0.285738	0.442958
ENSRNOT00000084281	protein_coding	Ggcx	-2.30499	-3.01103	1.63131	0.0182201	up	-2.5474	-2.36839	-1.99919	-2.98187	-3.17334	-2.87787
ENSRNOT00000061569	protein_coding	Ndufaf6	-0.281592	-1.11634	1.78355	0.0473969	up	0.0189315	-0.534178	-0.329529	-0.700301	-1.55499	-1.09374
ENSRNOT00000092094	protein_coding	Trim39	-0.131689	-0.822002	1.61363	0.00778829	up	-0.0762267	-0.350626	0.0317867	-0.837252	-0.95373	-0.675025
ENSRNOT00000000792	protein_coding	Egr2	0.664371	-2.4324	8.55499	0.00158944	up	0.526573	0.332065	1.13447	-2.81416	-1.78272	-2.70031
ENSRNOT00000028967	protein_coding	Muc5b	2.69148	2.086	1.52149	0.00962748	up	2.5022	2.76586	2.80637	2.1594	1.90986	2.18872
ENSRNOT00000072685	protein_coding	St6galnac4	-1.00928	-1.78321	1.70993	0.0108043	up	-1.17716	-0.879899	-0.970771	-1.97707	-1.49325	-1.87932
NM_001024884	protein_coding	RGD1309362	1.2674	-0.527274	3.46937	0.00590865	up	1.83931	0.81476	1.14813	-0.781752	-0.529095	-0.270977
ENSRNOT00000012121	protein_coding	Chrac1	2.62239	1.46509	2.23039	0.039548	up	3.16952	1.96201	2.73562	1.22513	1.74676	1.42338
ENSRNOT00000074449	protein_coding	LOC684871	-0.958937	-3.24921	4.89148	0.0237182	up	-0.968305	-1.05319	-0.855313	-4.15979	-2.01016	-3.57767
ENSRNOT00000017720	protein_coding	Mettl3	-1.60388	-2.2984	1.61834	0.00152358	up	-1.68722	-1.69006	-1.43438	-2.2438	-2.34935	-2.30206
NM_001015031	protein_coding	Arl5b	0.810124	-0.197005	2.00991	0.0333537	up	0.582692	0.492842	1.35484	-0.247794	-0.442445	0.0992248
ENSRNOT00000008148	protein_coding	Fap	0.825299	-0.0332758	1.81325	0.0375212	up	0.390047	0.847335	1.23852	-0.157843	-0.179851	0.237867
ENSRNOT00000080386	protein_coding	Pcdh19	0.43307	-0.259756	1.61645	0.0175738	up	0.638279	0.0945524	0.566378	-0.30774	-0.159495	-0.312034
ENSRNOT00000028749	protein_coding	Macrod1	2.59117	2.00023	1.50623	0.0356443	up	2.38808	2.46489	2.92054	1.89785	1.92042	2.18242
ENSRNOT00000014216	protein_coding	Lgals3	2.13451	-1.00385	8.8052	0.000354231	up	2.4959	1.6051	2.30251	-0.981028	-1.1295	-0.901025
ENSRNOT00000002838	protein_coding	Eva1c	-1.37708	-2.60103	2.33585	0.0286106	up	-1.4845	-1.49894	-1.14781	-3.16871	-1.97127	-2.66312
ENSRNOT00000014065	protein_coding	Tmem123	-1.60742	-2.73076	2.1785	0.00392158	up	-1.4911	-1.37449	-1.95668	-2.84768	-2.69663	-2.64796
ENSRNOT00000045586	protein_coding	Mtfr1	-1.62523	-2.44769	1.76842	0.0423535	up	-1.26076	-2.08231	-1.5326	-2.48101	-2.67319	-2.18887
ENSRNOT00000089468	protein_coding	Smad2	-1.13404	-2.06837	1.91101	0.0187043	up	-0.879054	-1.49769	-1.02537	-2.0581	-2.34632	-1.8007
ENSRNOT00000026492	protein_coding	Edc3	3.06693	2.25191	1.75932	0.00653481	up	3.19573	3.17731	2.82773	2.41611	2.27275	2.06686
ENSRNOT00000075863	protein_coding	Mxd4	-0.721297	-2.00759	2.439	0.00369666	up	-0.749493	-0.862975	-0.551423	-2.31805	-1.65977	-2.04494
ENSRNOT00000019192	protein_coding	Hmox1	3.44692	1.41287	4.09552	0.00166334	up	3.69989	3.00461	3.63625	1.10538	1.57665	1.55657
ENSRNOT00000026358	protein_coding	Csk	2.36392	1.67405	1.61313	0.0342005	up	2.72711	2.06773	2.29692	1.48016	1.82362	1.71837
ENSRNOT00000047634	protein_coding	Zfand2a	-2.19328	-3.16747	1.96454	0.0167111	up	-2.11777	-2.49357	-1.96848	-3.07243	-3.53405	-2.89593
ENSRNOT00000067536	protein_coding	Adcy4	-1.4722	-2.34811	1.83516	0.0203649	up	-1.04025	-1.76846	-1.60788	-2.3702	-2.47501	-2.19911
ENSRNOT00000033406	protein_coding	Pf4	0.447507	-1.29482	3.34575	0.00577261	up	0.392387	0.56404	0.386094	-1.62992	-0.657858	-1.59669
ENSRNOT00000077321	protein_coding	Pxdn	-2.75027	-4.1402	2.62066	0.00110083	up	-2.78323	-2.83208	-2.63551	-3.92968	-4.44165	-4.04929
ENSRNOT00000090330	protein_coding	AABR07066529.2	-0.680244	-1.38305	1.62767	0.0417116	up	-0.947626	-0.674237	-0.418868	-1.53068	-1.59784	-1.02063
ENSRNOT00000004977	protein_coding	RGD1565785	-0.0174606	-1.26431	2.37323	0.037882	up	0.480607	-0.361592	-0.171397	-1.86531	-1.14841	-0.779222
ENSRNOT00000014559	protein_coding	Esm1	-0.843754	-2.02721	2.2712	0.0174117	up	-0.867259	-1.18063	-0.483372	-1.99191	-1.65484	-2.43488
ENSRNOT00000086853	protein_coding	Triobp	-1.26452	-2.01735	1.68509	0.018859	up	-0.938448	-1.43581	-1.41931	-2.16482	-1.79974	-2.08748
ENSRNOT00000060150	protein_coding	Nhlrc4	-1.808	-3.02147	2.31896	0.00746321	up	-1.61239	-2.19234	-1.61925	-3.09028	-3.23603	-2.7381
ENSRNOT00000021577	protein_coding	Etv3	-0.219886	-1.25765	2.05304	0.0133599	up	0.0520129	-0.690841	-0.0208294	-1.33192	-1.31364	-1.12739
ENSRNOT00000089521	protein_coding	Cyp2j16	1.22393	0.581511	1.56094	0.0452148	up	0.828729	1.57462	1.26843	0.543862	0.690301	0.510371
ENSRNOT00000064893	protein_coding	Fastk	0.692354	-0.0317078	1.65183	0.0435405	up	0.885605	0.378696	0.812763	-0.167898	0.34672	-0.273945
ENSRNOT00000021452	protein_coding	Mafb	0.898428	-1.01097	3.75651	0.00489012	up	1.14638	0.382588	1.16631	-1.43294	-0.907692	-0.692269
ENSRNOT00000074934	protein_coding	Ppm1m	3.00163	2.11462	1.84934	0.00912181	up	3.22713	2.63502	3.14276	2.05647	2.12143	2.16598
ENSRNOT00000025495	protein_coding	Cystm1	1.40933	0.348439	2.08622	0.000300223	up	1.27907	1.38047	1.56846	0.288797	0.363076	0.393444
ENSRNOT00000047234	protein_coding	Fbln1	0.658244	-1.47897	4.39912	0.00117123	up	0.711779	0.199711	1.06324	-1.48233	-1.58771	-1.36687
ENSRNOT00000061345	protein_coding	Il10rb	-0.208893	-1.29616	2.12471	0.000365871	up	-0.355078	-0.220709	-0.0508928	-1.26568	-1.37847	-1.24433
ENSRNOT00000087737	protein_coding	Fam35a	2.34046	1.09019	2.37887	0.021844	up	2.55863	2.1865	2.27626	1.14775	1.62046	0.50236
ENSRNOT00000006264	protein_coding	Itgbl1	0.739726	-0.518859	2.39261	0.0190016	up	0.551061	0.715795	0.952321	-0.531937	0.0235969	-1.04824
ENSRNOT00000005367	protein_coding	Fam20a	0.732616	0.0131484	1.64657	0.0104426	up	0.916573	0.674194	0.607081	-0.214337	0.225867	0.0279159
ENSRNOT00000012892	protein_coding	Rxra	1.09821	-0.19617	2.45272	0.00140704	up	0.984526	0.921316	1.3888	-0.193365	-0.0681139	-0.327031
ENSRNOT00000014508	protein_coding	Smarcd2	2.36083	1.56919	1.73104	0.0250653	up	2.59409	2.00292	2.48548	1.38547	1.83367	1.48843
ENSRNOT00000073289	protein_coding	Was	-1.45639	-2.7531	2.45668	0.00247003	up	-1.50337	-1.45752	-1.40829	-3.00634	-2.38282	-2.87015
ENSRNOT00000079456	protein_coding	Ahnak	1.61894	0.0217406	3.02555	0.00522614	up	1.5259	1.28263	2.04829	-0.0852013	0.372994	-0.222571
ENSRNOT00000085350	protein_coding	Stat6	1.01029	-1.19737	4.61926	0.00236083	up	1.0936	0.572022	1.36526	-1.47777	-0.758884	-1.35545
ENSRNOT00000000499	protein_coding	Egfl8	-1.64114	-2.97687	2.52402	0.00112503	up	-1.52884	-1.87866	-1.51593	-2.88018	-2.85961	-3.1908
ENSRNOT00000049895	protein_coding	Os9	3.64591	2.74014	1.87354	0.0321062	up	3.80484	3.20047	3.93242	2.51769	3.06712	2.63563
ENSRNOT00000012939	protein_coding	Snai1	-0.233951	-1.46133	2.34141	0.00991273	up	-0.0502651	-0.572647	-0.07894	-1.53579	-1.77299	-1.0752
ENSRNOT00000002313	protein_coding	Runx1	0.359734	-1.05436	2.66493	0.00210587	up	0.313555	0.293477	0.47217	-1.29886	-0.676342	-1.18789
ENSRNOT00000054857	protein_coding	Tpcn2	-1.22834	-1.88584	1.57735	0.0045412	up	-1.0409	-1.28823	-1.35589	-2.00217	-1.86781	-1.78755
ENSRNOT00000083442	protein_coding	Renbp	-0.896054	-1.60976	1.64001	0.00522591	up	-0.847604	-0.918594	-0.921963	-1.53413	-1.43798	-1.85715
ENSRNOT00000000528	protein_coding	Psmb8	-1.88849	-3.76302	3.66682	0.0263931	up	-1.95218	-1.96479	-1.7485	-4.69896	-2.8247	-3.7654
ENSRNOT00000054724	protein_coding	Cyp2c22	-0.672997	-1.51429	1.79166	0.0137095	up	-0.723909	-0.888171	-0.406911	-1.58081	-1.72036	-1.24171
ENSRNOT00000074392	protein_coding	AABR07053516.1	-1.64475	-2.2796	1.55278	0.000638178	up	-1.68411	-1.73265	-1.51748	-2.26949	-2.27469	-2.29463
NM_001190237	protein_coding	Psap	5.0166	3.89286	2.17911	0.0131685	up	5.20532	4.568	5.27649	3.61587	4.0409	4.02182
ENSRNOT00000016076	protein_coding	Npc2	4.10766	3.28943	1.76325	0.00263451	up	4.31244	4.01647	3.99407	3.29851	3.1683	3.40147
NM_053869	protein_coding	Phox2a	-1.28216	-2.01797	1.66534	0.0150176	up	-1.39462	-1.28178	-1.17009	-2.0284	-2.30358	-1.72194
ENSRNOT00000014139	protein_coding	Dapp1	1.82812	0.659559	2.24787	0.0285665	up	2.16598	1.25781	2.06058	0.293477	0.975961	0.70924
ENSRNOT00000026381	protein_coding	Fchsd1	3.19892	2.55399	1.56367	0.000744091	up	3.10292	3.22966	3.26419	2.52596	2.48658	2.64943
ENSRNOT00000047810	protein_coding	Taar4	1.43651	0.614562	1.76779	0.024851	up	1.18548	1.32361	1.80045	0.741733	0.329561	0.772393
ENSRNOT00000075837	protein_coding	Rhpn1	-1.25331	-1.88175	1.54589	0.00306259	up	-1.39402	-1.26653	-1.09939	-1.83528	-1.97902	-1.83095
ENSRNOT00000024301	protein_coding	Gins4	1.01643	0.364341	1.57144	0.00233924	up	1.01555	1.11049	0.923248	0.358734	0.501918	0.232372
ENSRNOT00000016885	protein_coding	Eif4ebp1	2.03948	-0.0902635	4.37639	0.00100517	up	2.21863	1.65013	2.24967	-0.377921	0.143257	-0.0361273
ENSRNOT00000010887	protein_coding	Trim47	-0.0428894	-0.937053	1.85853	0.000606287	up	-0.14081	-0.0621219	0.0742636	-0.936108	-0.823058	-1.05199
ENSRNOT00000051962	protein_coding	Olr208	-2.60399	-3.67606	2.10245	0.00307124	up	-2.63022	-2.60753	-2.57422	-3.97112	-3.66358	-3.39346
ENSRNOT00000049259	protein_coding	Satb2	-1.37507	-2.06278	1.61073	0.00959063	up	-1.29514	-1.18462	-1.64544	-2.14798	-1.97527	-2.06508
ENSRNOT00000025880	protein_coding	Dpysl3	-0.664652	-1.52852	1.81991	0.000573951	up	-0.571266	-0.796542	-0.626148	-1.6348	-1.49443	-1.45634
ENSRNOT00000013913	protein_coding	Gpx7	0.170428	-1.28443	2.7413	0.00298275	up	0.530587	-0.155475	0.136172	-1.29698	-1.09321	-1.4631
ENSRNOT00000079006	protein_coding	Mtus1	-1.93596	-2.71402	1.71482	0.0410458	up	-2.03488	-2.24748	-1.52552	-2.99429	-2.66872	-2.47904
ENSRNOT00000083881	protein_coding	Lox	-0.858549	-2.22591	2.57997	0.0011833	up	-1.07122	-0.776656	-0.727765	-2.47842	-2.11642	-2.08288
ENSRNOT00000013854	protein_coding	Dhx29	2.33606	1.42129	1.88527	0.0475729	up	2.74307	1.79032	2.47479	1.20985	1.72602	1.32801
ENSRNOT00000005387	protein_coding	Tmem206	1.68511	0.906565	1.7154	0.0132122	up	1.985	1.38432	1.68601	0.814104	0.887206	1.01838
ENSRNOT00000032843	protein_coding	Pde3a	-0.234144	-1.12549	1.8549	0.0497854	up	-0.0905277	-0.694062	0.0821582	-1.48279	-1.16228	-0.731397
ENSRNOT00000003605	protein_coding	Lamc1	-0.738268	-1.36149	1.54031	0.025627	up	-0.834611	-0.876638	-0.503556	-1.48414	-1.0908	-1.50954
ENSRNOT00000020970	protein_coding	Kctd11	3.36127	2.73655	1.54191	0.0420811	up	3.60283	3.05775	3.42322	2.99818	2.52643	2.68504
ENSRNOT00000009327	protein_coding	Krcc1	2.08521	1.06568	2.02725	0.0175412	up	2.19504	1.6751	2.38548	0.760968	1.20505	1.23103
ENSRNOT00000006566	protein_coding	LOC100909505	1.9319	0.908397	2.03286	0.00412519	up	2.08102	1.70799	2.0067	0.648207	1.06039	1.01659
ENSRNOT00000009823	protein_coding	Zfp41	1.368	0.248632	2.17251	0.00841146	up	1.45705	1.06383	1.5831	0.0473398	0.110867	0.587689
ENSRNOT00000018769	protein_coding	Hes5	3.33799	2.68905	1.56802	0.0169468	up	3.47747	3.32847	3.20804	2.8623	2.40088	2.80396
ENSRNOT00000090838	protein_coding	Tead2	-2.16148	-3.22505	2.0901	0.0146561	up	-2.17267	-2.31742	-1.99435	-3.12703	-3.68258	-2.86555
ENSRNOT00000050522	protein_coding	Spatc1	-1.98645	-3.15016	2.24033	0.033827	up	-1.82503	-2.53035	-1.60399	-3.35235	-3.42231	-2.67583
ENSRNOT00000071515	protein_coding	Tnfsf9	0.0891198	-1.53268	3.07759	0.00845116	up	0.586918	-0.395505	0.075946	-1.84	-1.21854	-1.53951
ENSRNOT00000013989	protein_coding	Tfpi2	-2.84877	-4.0294	2.26676	0.00558221	up	-2.79078	-2.81042	-2.94512	-3.76996	-4.4495	-3.86876
ENSRNOT00000084965	protein_coding	AABR07043101.1	3.86649	3.11287	1.68602	0.0306593	up	4.17132	3.67954	3.74861	2.97837	3.45298	2.90725
ENSRNOT00000079382	protein_coding	Map1lc3b	-3.16585	-4.42258	2.38954	0.0337718	up	-3.6696	-3.17416	-2.65377	-4.34521	-4.91756	-4.00497
ENSRNOT00000023097	protein_coding	Slc35e2b	0.858159	-0.284401	2.20772	0.0014187	up	0.637878	0.840194	1.0964	-0.341423	-0.346548	-0.165232
ENSRNOT00000079418	protein_coding	AC105531.1	7.35104	6.70069	1.56955	0.0331603	up	6.9491	7.56474	7.53929	6.69033	6.76193	6.6498
ENSRNOT00000086635	protein_coding	Bnc2	-1.69251	-3.33141	3.11427	0.00955938	up	-1.46899	-2.32757	-1.28098	-3.12475	-3.59922	-3.27026
ENSRNOT00000019379	protein_coding	Slc31a2	2.51504	0.785319	3.31665	0.0157088	up	2.72298	1.96254	2.85961	0.183053	1.30208	0.870824
ENSRNOT00000079830	protein_coding	Gpx3	3.3682	2.44196	1.90032	0.0121058	up	3.66463	3.0115	3.42848	2.62033	2.30332	2.40224
ENSRNOT00000044467	protein_coding	Ccrl2	-2.47547	-3.27671	1.7426	0.0308614	up	-2.77895	-2.30504	-2.34242	-2.93018	-3.59455	-3.30541
ENSRNOT00000001672	protein_coding	AC117299.1	-1.43541	-2.95444	2.86598	0.04648	up	-1.34324	-1.94755	-1.01543	-2.89006	-3.77823	-2.19503
ENSRNOT00000000337	protein_coding	Mical1	0.95702	-0.764892	3.29873	0.00606141	up	0.906951	0.723878	1.24023	-1.09099	-0.192429	-1.01126
ENSRNOT00000088246	protein_coding	Arpc2	1.27017	0.0858095	2.27263	0.0139912	up	1.76536	0.804111	1.24104	0.0196433	0.200558	0.0372272
ENSRNOT00000051243	protein_coding	Cfap206	-2.71591	-4.61776	3.73692	0.0120445	up	-2.3258	-2.67137	-3.15056	-5.31366	-4.45844	-4.08118
NM_133307	protein_coding	Prkcd	-0.810672	-2.56614	3.37637	0.0022232	up	-1.04484	-0.834412	-0.552762	-2.74615	-2.15236	-2.79993
ENSRNOT00000093201	protein_coding	Phldb2	-2.22416	-3.52359	2.46133	0.00307489	up	-2.47385	-2.08887	-2.10975	-3.61411	-3.21195	-3.74472
NM_001271204	protein_coding	Pou2f2	2.74937	2.13077	1.53539	0.0322054	up	2.42695	2.97533	2.84584	2.30721	2.1136	1.97151
ENSRNOT00000068435	protein_coding	Clic1	5.16182	3.59163	2.96944	0.000762487	up	5.15394	5.04426	5.28727	3.3903	3.89581	3.48878
ENSRNOT00000085031	protein_coding	Flvcr2	-3.03763	-3.78063	1.67366	0.037381	up	-3.47813	-2.88018	-2.75456	-3.67857	-3.69488	-3.96844
ENSRNOT00000022839	protein_coding	Stk36	-3.20982	-4.11183	1.86868	0.0088089	up	-3.18621	-3.12529	-3.31795	-4.41096	-3.78832	-4.13623
ENSRNOT00000082469	protein_coding	Dcaf8	-0.878019	-1.96115	2.11863	0.0112038	up	-0.720664	-1.04572	-0.867675	-1.9727	-2.34362	-1.56712
ENSRNOT00000027931	protein_coding	Mcpt1	-1.33165	-2.0422	1.63642	0.00352466	up	-1.15327	-1.40642	-1.43527	-1.89886	-2.09308	-2.13465
ENSRNOT00000017301	protein_coding	Vamp8	2.96248	1.38919	2.97584	0.0107053	up	3.5609	2.35509	2.97145	1.35673	1.39827	1.41256
ENSRNOT00000077943	protein_coding	Ptprj	3.66041	2.55697	2.14866	0.0251346	up	3.98272	3.14422	3.85429	2.87652	2.2578	2.5366
ENSRNOT00000029179	protein_coding	Fcer1g	3.15352	2.34337	1.75339	0.000295455	up	3.13774	3.06369	3.25912	2.35064	2.27361	2.40587
ENSRNOT00000014135	protein_coding	Kank2	-0.891832	-2.42551	2.89522	0.0079856	up	-0.718148	-1.35725	-0.600103	-2.66329	-2.01621	-2.59702
ENSRNOT00000038651	protein_coding	Trdmt1	-0.674567	-1.38367	1.63479	0.0070909	up	-0.459712	-0.867886	-0.696104	-1.2774	-1.52642	-1.34718
NM_001107304	protein_coding	Ell	-0.733905	-1.43994	1.63131	0.0112336	up	-0.992822	-0.612111	-0.596782	-1.51421	-1.25792	-1.5477
ENSRNOT00000022032	protein_coding	Fxyd6	0.413938	-0.694007	2.15538	0.0103364	up	0.422656	0.0858136	0.733345	-0.967921	-0.43085	-0.683251
ENSRNOT00000087177	protein_coding	Rspo2	-2.26171	-3.30263	2.05754	0.00932895	up	-2.01652	-2.5385	-2.2301	-3.50371	-2.98267	-3.42151
ENSRNOT00000089455	protein_coding	Zic2	-0.0914238	-1.84681	3.37616	0.000855915	up	-0.30774	-0.122203	0.155671	-1.99382	-1.56267	-1.98393
ENSRNOT00000015016	protein_coding	Tpd52l3	1.02408	0.376063	1.56702	0.0163135	up	0.996875	1.23518	0.840194	0.589608	0.195031	0.34355
ENSRNOT00000076670	protein_coding	Rhpn1	-1.15394	-2.21754	2.09014	0.00165886	up	-1.2996	-1.22672	-0.935508	-2.24478	-2.35243	-2.05541
ENSRNOT00000015898	protein_coding	Alpk3	1.50405	-0.596229	4.28792	0.00130825	up	1.65969	1.21207	1.64038	-0.833088	-0.79304	-0.162558
ENSRNOT00000017948	protein_coding	Mrgprf	-3.30537	-4.97052	3.17147	0.00471651	up	-3.55163	-3.52273	-2.84174	-5.32105	-4.85441	-4.7361
ENSRNOT00000033784	protein_coding	Kif20a	-1.2082	-2.36181	2.22471	0.0433414	up	-0.781553	-1.84699	-0.996053	-2.70262	-1.93779	-2.44503
ENSRNOT00000081247	protein_coding	Stat5b	0.0209955	-0.612588	1.55141	0.0443022	up	-0.194418	-0.0488222	0.306227	-0.559875	-0.364707	-0.913184
ENSRNOT00000022635	protein_coding	Slc12a7	1.48186	-1.26924	6.73232	0.00160134	up	1.44318	0.981695	2.02072	-1.52107	-0.87198	-1.41467
ENSRNOT00000017373	protein_coding	Uap1l1	-1.48104	-3.21713	3.33133	0.0118311	up	-1.54149	-1.56362	-1.338	-3.66686	-2.44168	-3.54286
ENSRNOT00000044841	protein_coding	AABR07035818.1	0.447578	-0.992176	2.71275	0.00322883	up	0.4329	0.268795	0.641041	-1.37013	-0.683493	-0.922901
ENSRNOT00000093196	protein_coding	Plppr3	0.776586	-0.545443	2.50017	0.00386258	up	0.985405	0.344267	1.00009	-0.471515	-0.552238	-0.612578
NM_001109677	protein_coding	Zfp867	-2.40805	-3.2928	1.84644	0.00359373	up	-2.23556	-2.58952	-2.39908	-3.43184	-3.35235	-3.0942
ENSRNOT00000044363	protein_coding	Rpain	-3.08898	-4.0594	1.9594	0.00340048	up	-3.1162	-3.19527	-2.95548	-4.33197	-3.97168	-3.87453
ENSRNOT00000077964	protein_coding	Leng8	0.275275	-0.357269	1.5503	0.00759256	up	0.23433	0.145782	0.445712	-0.297479	-0.535335	-0.238994
ENSRNOT00000057045	protein_coding	Adamts9	-0.110549	-1.04627	1.91285	0.000457265	up	-0.0610453	-0.0970209	-0.173582	-1.16833	-0.889642	-1.08085
ENSRNOT00000074384	protein_coding	Prr32	0.271268	-0.807207	2.1118	0.0327199	up	0.880608	-0.046808	-0.0199956	-1.06745	-0.576695	-0.777472
ENSRNOT00000002867	protein_coding	Tgfbr3	1.67769	0.799724	1.83779	0.00571985	up	1.73795	1.53218	1.76295	0.664125	1.09044	0.644611
ENSRNOT00000006680	protein_coding	Glis2	-0.968208	-1.65085	1.60508	0.0361473	up	-0.959158	-0.966216	-0.97925	-1.8851	-1.21121	-1.85625
ENSRNOT00000039777	protein_coding	Fbxl16	3.087	1.43741	3.13744	0.000223656	up	2.98325	3.03076	3.247	1.62003	1.268	1.42422
ENSRNOT00000031005	protein_coding	Lrp1	2.96315	2.33424	1.5464	0.00663344	up	2.82897	2.96021	3.10025	2.21345	2.51701	2.27225
ENSRNOT00000082846	protein_coding	Ccnb1	-2.77661	-3.54734	1.70612	0.0447469	up	-2.88889	-2.9007	-2.54025	-3.73233	-3.83742	-3.07226
ENSRNOT00000075476	protein_coding	Islr	3.00556	1.6871	2.49399	0.00134195	up	2.98464	2.7327	3.29934	1.64556	1.72109	1.69465
ENSRNOT00000021507	protein_coding	Kcnj13	0.452877	-0.517361	1.95916	0.0154569	up	0.57483	0.0209513	0.76285	-0.633346	-0.34447	-0.574266
ENSRNOT00000071130	protein_coding	Pkd1l2	0.924664	0.337332	1.50247	0.0493714	up	0.949074	0.641234	1.18368	0.233384	0.163594	0.615018
ENSRNOT00000026783	protein_coding	Cavin1	5.01117	2.9791	4.08992	0.00560412	up	5.07164	4.46698	5.49489	2.75115	3.43262	2.75353
ENSRNOT00000057641	protein_coding	Tpm1	-0.612912	-1.95133	2.52874	0.00590868	up	-0.374739	-0.904788	-0.55921	-2.12958	-1.55899	-2.16541
ENSRNOT00000023033	protein_coding	Klf6	0.0444311	-1.30747	2.55249	0.00156057	up	0.0433859	-0.0968725	0.18678	-1.51137	-1.00026	-1.41079
NM_001007802	protein_coding	Cmtm6	-1.53532	-2.65166	2.16796	0.0102166	up	-1.37145	-1.93163	-1.30288	-2.9335	-2.5068	-2.51467
ENSRNOT00000008813	protein_coding	Hk2	1.18251	0.0955116	2.12432	0.00931102	up	1.41429	0.928562	1.20468	-0.244656	0.385408	0.145782
ENSRNOT00000035247	protein_coding	Prkdc	-0.535481	-1.22564	1.61347	0.0300426	up	-0.607959	-0.637124	-0.361358	-1.47897	-0.853123	-1.34484
ENSRNOT00000028758	protein_coding	Sf3b4	0.610656	-0.0545704	1.58582	0.0304831	up	0.554934	0.391753	0.885281	-0.154652	-0.233919	0.22486
ENSRNOT00000072550	protein_coding	AABR07033357.1	4.32439	3.2057	2.17149	0.0109495	up	4.51676	4.09103	4.36536	2.99279	3.63787	2.98644
ENSRNOT00000014502	protein_coding	Lcp1	-0.647493	-1.70856	2.08647	0.00687745	up	-0.271439	-0.827072	-0.843966	-1.86462	-1.6965	-1.56455
NM_080782	protein_coding	Cdkn1a	0.23749	-0.781184	2.02606	0.00686858	up	0.177901	0.0544355	0.480132	-0.519983	-1.05124	-0.77233
NM_001108735	protein_coding	Mbd3	1.00446	0.0704517	1.91058	0.010464	up	1.29177	0.692812	1.02881	-0.0473917	0.291218	-0.0324714
ENSRNOT00000031397	protein_coding	Clrn3	-1.82492	-2.48182	1.57669	0.00566965	up	-1.70453	-2.04524	-1.72499	-2.38003	-2.52865	-2.53678
ENSRNOT00000072190	protein_coding	Metrnl	0.536057	-2.0543	6.02248	0.00315696	up	0.837291	-0.0820331	0.852913	-2.49726	-1.57596	-2.08968
ENSRNOT00000087327	protein_coding	Dhh	0.00878795	-2.5463	5.87703	0.00831115	up	-0.121344	-0.345433	0.493141	-3.16127	-1.63975	-2.83787
ENSRNOT00000022270	protein_coding	Dsg2	-3.94199	-5.17905	2.35718	0.00327293	up	-3.82575	-4.17159	-3.82863	-5.25827	-5.40772	-4.87117
ENSRNOT00000008302	protein_coding	Nr4a3	-2.309	-3.61603	2.47432	0.000266731	up	-2.29314	-2.15413	-2.47973	-3.68991	-3.64359	-3.5146
ENSRNOT00000071076	protein_coding	Parl	1.32712	0.662051	1.58564	0.0229231	up	1.29626	1.23324	1.45186	0.571487	0.417443	0.997223
ENSRNOT00000057522	protein_coding	Vps13c	-0.445716	-1.10216	1.57619	0.00602199	up	-0.424133	-0.301314	-0.611701	-1.02694	-1.27041	-1.00912
ENSRNOT00000048754	protein_coding	Phactr2	-3.00032	-3.64325	1.56149	0.000166884	up	-3.00009	-3.00966	-2.99123	-3.7128	-3.66272	-3.55422
ENSRNOT00000018821	protein_coding	Slc6a12	0.296564	-0.596268	1.85682	0.024939	up	-0.0827383	0.316554	0.655876	-0.673678	-0.790481	-0.324646
ENSRNOT00000015418	protein_coding	Zfp219	2.74214	1.63924	2.14787	0.0122318	up	2.76918	2.35216	3.10508	1.53097	1.89948	1.48726
ENSRNOT00000011925	protein_coding	Ets1	1.13961	0.297587	1.79256	0.0418657	up	1.3598	0.882748	1.17629	-0.0992798	0.756736	0.235305
ENSRNOT00000071060	protein_coding	Pak2	-0.825592	-1.43836	1.52919	0.0145779	up	-0.896098	-0.966623	-0.614056	-1.40001	-1.63179	-1.28329
ENSRNOT00000030119	protein_coding	Eya2	0.375565	-1.76194	4.4	0.000560758	up	0.472947	-0.00620917	0.659958	-1.91295	-1.6446	-1.72826
ENSRNOT00000066893	protein_coding	Sik2	-1.39896	-2.10409	1.6303	0.0144157	up	-1.33206	-1.59883	-1.26599	-2.27325	-1.83335	-2.20568
ENSRNOT00000018006	protein_coding	Gnrh1	-3.49781	-4.08347	1.50072	0.0242544	up	-3.61286	-3.49207	-3.38851	-4.14262	-3.79429	-4.3135
ENSRNOT00000028624	protein_coding	Fxyd1	4.19013	2.95447	2.35489	0.0048244	up	4.53289	3.87757	4.15992	2.97018	3.13398	2.75924
ENSRNOT00000006035	protein_coding	Sash3	-0.400054	-1.60617	2.30716	0.0296072	up	-0.0677725	-0.795627	-0.336764	-2.04313	-1.04233	-1.73305
NM_001013958	protein_coding	Wdr45	-0.987466	-1.98379	1.99491	0.010051	up	-0.558212	-1.25361	-1.15057	-1.98551	-1.97598	-1.98988
ENSRNOT00000016984	protein_coding	Vamp5	1.34934	-0.19104	2.90871	0.000863633	up	1.56555	1.06158	1.42088	-0.2249	-0.0300533	-0.318166
ENSRNOT00000025689	protein_coding	Gstm2	0.361689	-0.248319	1.52627	0.00332033	up	0.456028	0.254607	0.374431	-0.181992	-0.403616	-0.159349
ENSRNOT00000088552	protein_coding	Tmprss11d	-1.42787	-2.34683	1.89074	0.0491203	up	-1.52097	-1.73612	-1.02653	-2.52733	-2.66616	-1.84699
ENSRNOT00000068712	protein_coding	Egfl8	-2.46975	-3.56398	2.13499	0.010111	up	-2.25086	-2.77477	-2.38362	-3.59211	-3.24046	-3.85936
ENSRNOT00000064316	protein_coding	Nek3	-3.11548	-3.90412	1.72744	0.0432305	up	-3.48807	-2.95039	-2.908	-3.79704	-4.28265	-3.63266
ENSRNOT00000087190	protein_coding	Plscr1	-2.42757	-3.93331	2.8397	0.00596633	up	-2.07825	-2.97926	-2.22519	-3.94749	-4.00118	-3.85125
ENSRNOT00000014552	protein_coding	Thbs2	3.42555	0.9297	5.64062	0.000813894	up	3.66663	2.92519	3.68484	0.807685	1.15623	0.825188
ENSRNOT00000043374	protein_coding	Slco1a4	-2.63291	-3.74953	2.16839	0.0035638	up	-2.6432	-2.61345	-2.64208	-4.03286	-3.80453	-3.4112
ENSRNOT00000077830	protein_coding	Dtnb	-0.367349	-1.18726	1.7653	0.0155895	up	-0.382863	-0.705076	-0.0141066	-1.23772	-1.20726	-1.1168
ENSRNOT00000022097	protein_coding	Plekha2	0.643931	-0.528459	2.25385	0.0319949	up	1.16141	0.115848	0.654531	-0.859632	-0.16349	-0.562255
NM_001192001	protein_coding	Treml1	-1.74532	-2.37017	1.54206	0.00199138	up	-1.6271	-1.89326	-1.71559	-2.44168	-2.31197	-2.35687
NM_001106911	protein_coding	Mfsd6	1.77675	0.845838	1.90648	0.00352532	up	1.908	1.57884	1.84341	0.903679	0.62826	1.00558
ENSRNOT00000042875	protein_coding	Nagk	1.11758	-0.515873	3.10255	0.00402959	up	1.48843	0.590476	1.27383	-0.549389	-0.577692	-0.420539
ENSRNOT00000067928	protein_coding	Ptpn18	-2.00911	-3.39583	2.61483	0.019893	up	-1.6043	-2.29153	-2.13152	-3.7404	-2.78628	-3.66082
ENSRNOT00000005459	protein_coding	1-Mar	-1.6114	-2.22327	1.52824	0.0276318	up	-1.30697	-1.60667	-1.92055	-2.27752	-2.23636	-2.15592
ENSRNOT00000014763	protein_coding	Twist1	0.64819	-0.902022	2.9286	0.0415638	up	0.579751	0.151467	1.21335	-1.20895	-0.0652504	-1.43186
ENSRNOT00000024063	protein_coding	Akr7a2	-1.1819	-1.78804	1.52218	0.0200553	up	-0.921489	-1.34801	-1.2762	-1.76186	-1.63996	-1.9623
ENSRNOT00000082999	protein_coding	Ppp1r18	-1.21217	-3.18108	3.91473	0.000798443	up	-0.980442	-1.62554	-1.03052	-3.20142	-3.27296	-3.06886
ENSRNOT00000023456	protein_coding	Imp3	-0.872901	-2.17104	2.45911	0.00550546	up	-0.871579	-1.10398	-0.643146	-2.03673	-1.91637	-2.56001
ENSRNOT00000089392	protein_coding	Ache	2.92181	2.1828	1.66903	0.0254879	up	3.2209	2.88597	2.65855	2.28308	1.91315	2.35216
NM_001034074	protein_coding	Tpm1	-1.07669	-1.83736	1.69428	0.00383578	up	-1.14661	-1.17665	-0.906807	-1.67414	-1.99674	-1.8412
ENSRNOT00000093432	protein_coding	Arhgap36	-0.623774	-1.39199	1.70316	0.0474919	up	-0.379502	-0.939799	-0.552022	-1.3732	-1.77412	-1.02865
ENSRNOT00000023951	protein_coding	Ccl21	-1.01105	-3.51518	5.67308	0.0186056	up	-0.482803	-1.51937	-1.03097	-2.68272	-4.63373	-3.22908
ENSRNOT00000032126	protein_coding	Slc35d1	-1.23491	-2.32059	2.12238	0.00175192	up	-1.0362	-1.51421	-1.15432	-2.33958	-2.35344	-2.26876
ENSRNOT00000083069	protein_coding	Golph3l	-2.09107	-2.7466	1.57519	0.0247046	up	-1.8141	-2.16285	-2.29628	-2.55386	-2.96494	-2.721
ENSRNOT00000010914	protein_coding	Ikbip	-1.30163	-2.12379	1.76805	0.00495225	up	-1.05054	-1.39393	-1.46042	-1.98568	-2.23386	-2.15183
ENSRNOT00000036874	protein_coding	Zfp324	-1.20531	-1.89882	1.61721	0.00330047	up	-1.06116	-1.28437	-1.27041	-1.95367	-2.00851	-1.73428
ENSRNOT00000056870	protein_coding	Tmem256	-1.18148	-1.86721	1.60852	0.0111588	up	-1.14289	-1.25151	-1.15003	-1.78755	-2.15697	-1.65712
ENSRNOT00000016848	protein_coding	Gpr18	0.260677	-0.63457	1.85993	0.0426182	up	0.583199	0.544709	-0.345878	-0.574266	-0.677708	-0.651736
ENSRNOT00000007365	protein_coding	Coch	-0.478059	-2.12801	3.13823	0.00977268	up	-0.480973	-0.964872	0.0116671	-1.80826	-2.54305	-2.03272
ENSRNOT00000016009	protein_coding	Cxcl14	3.34714	2.24771	2.1427	0.00989715	up	3.61342	3.39972	3.02828	1.93317	2.31458	2.4954
ENSRNOT00000025037	protein_coding	Svil	-0.698752	-2.1839	2.79947	0.00454131	up	-0.703205	-0.899893	-0.493158	-2.39162	-1.72431	-2.43578
ENSRNOT00000082496	protein_coding	Rpp25l	6.04985	4.56661	2.79576	0.0183691	up	6.6069	5.61038	5.93227	4.42871	4.21919	5.05193
ENSRNOT00000081497	protein_coding	Spats2l	-0.987479	-1.7537	1.70081	0.044872	up	-0.620362	-1.27099	-1.07109	-1.69858	-1.46735	-2.09516
ENSRNOT00000029845	protein_coding	Tmem140	-1.57217	-2.80813	2.35538	0.00794026	up	-1.8007	-1.45225	-1.46355	-3.17912	-2.40575	-2.83951
ENSRNOT00000036978	protein_coding	Mboat1	-1.33594	-2.9605	3.08349	0.00505377	up	-0.927706	-1.73305	-1.34706	-2.66284	-3.26903	-2.94964
ENSRNOT00000030007	protein_coding	Ptk2b	-0.453658	-1.67638	2.33386	0.00550371	up	-0.137591	-0.871128	-0.352254	-1.63794	-1.78289	-1.6083
ENSRNOT00000026556	protein_coding	Ptpn22	-1.69296	-3.2639	2.97097	0.0205616	up	-1.01165	-2.3143	-1.75294	-3.28691	-3.58267	-2.92211
ENSRNOT00000027675	protein_coding	Med25	1.61592	0.788002	1.77512	0.0277944	up	1.86085	1.22243	1.76447	0.626518	1.07375	0.663737
NM_001008839	protein_coding	LOC103690108	-0.171583	-1.89872	3.3107	0.00184524	up	-0.466365	0.0658036	-0.114187	-2.16147	-1.56342	-1.97127
ENSRNOT00000023014	protein_coding	Fhl2	1.84308	1.06996	1.70896	0.029149	up	1.45647	1.96343	2.10935	0.958688	0.938114	1.31309
ENSRNOT00000051265	protein_coding	Clcn1	-0.234378	-1.00044	1.70062	0.0192325	up	-0.298015	-0.213205	-0.191915	-0.844805	-1.39622	-0.76028
ENSRNOT00000077166	protein_coding	Hhipl2	-2.9239	-3.80958	1.84764	0.0353542	up	-2.72447	-2.93038	-3.11685	-4.21535	-3.8877	-3.32569
ENSRNOT00000036366	protein_coding	Clta	2.98481	1.96586	2.02644	0.00335133	up	3.19121	2.75924	3.00396	1.98167	2.13894	1.77698
ENSRNOT00000001669	protein_coding	Gstt1	0.808252	-0.798128	3.04487	0.00203196	up	1.11804	0.444161	0.862551	-0.920992	-0.57965	-0.893741
ENSRNOT00000093674	protein_coding	AABR07005821.1	-3.21511	-3.90896	1.6176	0.0298658	up	-3.0222	-3.43363	-3.18949	-4.17576	-3.5852	-3.96594
ENSRNOT00000017749	protein_coding	Cfh	2.19197	1.24802	1.92379	0.00887579	up	2.52336	1.95172	2.10084	1.05377	1.30598	1.38432
ENSRNOT00000012578	protein_coding	Fstl3	-2.19647	-3.35405	2.23082	0.00294601	up	-2.36995	-2.10484	-2.11462	-3.63857	-3.09854	-3.32503
ENSRNOT00000080142	protein_coding	Ctsh	0.0159041	-1.16318	2.26434	0.00324569	up	-0.206866	0.205946	0.0486317	-0.877551	-1.32853	-1.28347
ENSRNOT00000088670	protein_coding	AABR07062154.2	-0.995043	-2.0627	2.09603	0.0180635	up	-0.937281	-1.29886	-0.74899	-2.16719	-2.38807	-1.63285
ENSRNOT00000003567	protein_coding	Ptgs2	-2.30268	-3.00067	1.62225	0.0351978	up	-2.44638	-2.10014	-2.36151	-2.65179	-3.33439	-3.01584
ENSRNOT00000060376	protein_coding	AABR07008370.1	-0.477975	-1.70796	2.34565	0.0198243	up	-0.21982	-0.986003	-0.228101	-1.72177	-2.05854	-1.34357
ENSRNOT00000090499	protein_coding	B4galt1	-2.27978	-3.97706	3.24289	0.0161034	up	-1.85698	-2.66561	-2.31674	-3.47886	-4.66085	-3.79145
NM_017173	protein_coding	Serpinh1	0.18186	-0.994844	2.2606	0.00944078	up	-0.170501	0.247534	0.468548	-1.09939	-0.666806	-1.21834
ENSRNOT00000043736	protein_coding	RGD1309362	4.92725	2.43751	5.61677	0.00193228	up	5.39869	4.30856	5.07451	2.22378	2.45932	2.62943
ENSRNOT00000073587	protein_coding	Chst14	-0.376425	-1.96518	3.00789	0.0471902	up	0.180007	-1.33305	0.0237682	-2.51729	-1.53988	-1.83836
ENSRNOT00000054987	protein_coding	Slc26a11	-1.70415	-3.54476	3.58161	0.00161938	up	-1.6704	-2.03315	-1.40891	-3.46503	-3.3134	-3.85585
ENSRNOT00000072319	protein_coding	Cuta	1.80647	1.2175	1.50417	0.00473121	up	1.97265	1.76843	1.67833	1.29546	1.1084	1.24864
ENSRNOT00000028737	protein_coding	Fermt3	-0.117739	-2.25234	4.39116	0.00216642	up	-0.031592	-0.272678	-0.0489478	-2.7835	-1.76872	-2.2048
ENSRNOT00000045233	protein_coding	Rela	3.40175	2.36138	2.05675	0.0342078	up	3.71347	2.94517	3.54661	1.94795	2.75201	2.38418
ENSRNOT00000024578	protein_coding	B3gnt7	1.43117	-0.512836	3.84774	0.00260733	up	1.99044	1.09447	1.20861	-0.586382	-0.585561	-0.366565
ENSRNOT00000001638	protein_coding	Pttg1ip	5.26563	3.63732	3.0915	0.00320009	up	5.5476	4.83228	5.41701	3.37524	3.81628	3.72045
ENSRNOT00000082627	protein_coding	Cp	3.22108	0.633262	6.01188	0.00127903	up	3.03471	2.93358	3.69494	0.21971	0.935109	0.744966
ENSRNOT00000027265	protein_coding	Slc5a2	-0.593261	-1.55268	1.94452	0.00224704	up	-0.540725	-0.843966	-0.395093	-1.6271	-1.53803	-1.4929
ENSRNOT00000008525	protein_coding	Galk1	1.33215	0.217104	2.16602	0.000944765	up	1.22422	1.21866	1.55356	0.194185	0.120528	0.336597
ENSRNOT00000093188	protein_coding	RGD735065	-1.63114	-2.50923	1.83794	0.0297551	up	-1.76338	-1.4127	-1.71735	-2.54625	-2.90814	-2.0733
ENSRNOT00000028555	protein_coding	Rpl18	4.88373	3.49976	2.60985	0.0114334	up	5.27909	4.37869	4.99339	3.21075	3.78072	3.5078
ENSRNOT00000083787	protein_coding	Thoc7	-0.940524	-2.07345	2.19303	0.0278868	up	-1.15706	-1.13932	-0.525198	-2.44503	-2.21144	-1.56388
ENSRNOT00000032528	protein_coding	RGD1565767	4.96691	2.99785	3.91513	0.0203616	up	5.7484	4.02596	5.12637	2.68404	3.20988	3.09962
ENSRNOT00000080138	protein_coding	Nup43	-1.44513	-2.11473	1.59063	0.0222473	up	-1.63794	-1.34558	-1.35187	-1.98536	-2.42818	-1.93065
ENSRNOT00000077070	protein_coding	Dpt	-0.569028	-1.36631	1.73782	0.00621835	up	-0.471904	-0.465822	-0.769359	-1.17319	-1.3598	-1.56593
ENSRNOT00000083651	protein_coding	Myo9b	-2.52344	-3.16292	1.55777	0.00758746	up	-2.61185	-2.66616	-2.29231	-3.08116	-3.14369	-3.26392
ENSRNOT00000078320	protein_coding	Fam227a	1.69914	1.07633	1.53987	0.00632525	up	1.65621	1.59974	1.84146	1.13447	0.892992	1.20153
ENSRNOT00000039437	protein_coding	Ankrd23	-1.43348	-2.10217	1.58963	0.00863642	up	-1.27731	-1.50377	-1.51937	-2.09914	-2.30323	-1.90415
ENSRNOT00000026235	protein_coding	Nfkb2	1.36764	0.112428	2.38702	0.0110002	up	1.02035	1.23445	1.84812	-0.0847508	0.0631374	0.358898
NM_001128079	protein_coding	Ctdsp1	-0.307288	-1.37818	2.10074	0.000739828	up	-0.268503	-0.40428	-0.24908	-1.46706	-1.17067	-1.49681
ENSRNOT00000034188	protein_coding	Il20rb	-2.63219	-3.98628	2.55636	0.000762234	up	-2.40996	-2.66584	-2.82077	-3.90098	-3.90278	-4.15509
ENSRNOT00000023349	protein_coding	Olr201	-1.43872	-2.35962	1.8933	0.00853011	up	-1.73562	-1.45621	-1.12433	-2.49562	-2.24643	-2.33681
ENSRNOT00000050456	protein_coding	Mogat3	0.892948	0.0982394	1.73473	0.0049124	up	0.961256	1.0472	0.67039	0.071995	-0.0313632	0.254086
NM_013085	protein_coding	Plau	-0.168977	-3.27149	8.58912	0.000722016	up	0.0502781	-0.321612	-0.235598	-3.6674	-3.48982	-2.65724
ENSRNOT00000089162	protein_coding	Rdh12	-2.0086	-2.99762	1.98483	0.0178703	up	-1.63395	-2.28243	-2.10943	-2.94273	-3.30809	-2.74205
NM_001270592	protein_coding	Tmem176b	0.905537	-1.14719	4.14889	0.00177868	up	1.37871	0.488319	0.849578	-1.3089	-0.963007	-1.16966
ENSRNOT00000034762	protein_coding	Mpl	1.71497	0.72204	1.99022	0.00801466	up	1.8581	1.4446	1.84219	0.721077	0.461669	0.983376
NM_001047878	protein_coding	F5	-3.32616	-5.24249	3.77462	0.00291119	up	-3.45118	-3.73598	-2.79132	-5.27088	-5.39067	-5.06593
ENSRNOT00000051452	protein_coding	Sult5a1	0.068602	-0.521658	1.50552	0.0074963	up	0.242369	-0.127998	0.0914354	-0.452646	-0.615924	-0.496403
ENSRNOT00000081423	protein_coding	Zbbx	-2.43311	-3.34986	1.88786	0.044073	up	-2.60708	-2.54971	-2.14255	-3.12177	-3.90711	-3.02071
ENSRNOT00000011801	protein_coding	Nav1	8.12034	6.91023	2.31355	0.0341223	up	8.23823	7.73408	8.3887	6.55904	6.6069	7.56474
ENSRNOT00000003219	protein_coding	Scpep1	5.1806	2.80032	5.20635	0.00209512	up	5.49489	4.59242	5.45448	2.48658	3.02725	2.88714
ENSRNOT00000022002	protein_coding	Gba2	0.423814	-0.418511	1.79294	0.0488784	up	0.318032	0.305535	0.647874	-0.686567	-0.708953	0.139987
ENSRNOT00000005909	protein_coding	Tspan8	3.06655	1.05649	4.028	0.00252975	up	3.49292	2.51957	3.18715	1.10731	1.16287	0.899275
ENSRNOT00000022029	protein_coding	Fkbp10	-0.799981	-2.46812	3.17803	0.00253459	up	-0.489921	-1.1907	-0.719319	-2.62353	-2.19456	-2.58626
ENSRNOT00000068594	protein_coding	Zfhx3	-1.21961	-1.88344	1.58428	0.0259196	up	-1.00603	-1.56574	-1.08707	-1.85258	-2.03488	-1.76288
ENSRNOT00000037290	protein_coding	Bpifc	1.79043	0.924132	1.82298	0.000640443	up	1.79377	1.91382	1.66371	1.02406	0.843334	0.904998
ENSRNOT00000001539	protein_coding	Srsf9	2.21763	1.10966	2.15543	0.0155059	up	2.69913	1.78282	2.17095	1.0139	1.23737	1.07771
ENSRNOT00000025580	protein_coding	Tagap	0.752503	-0.0565982	1.75212	0.0199646	up	0.964861	0.399358	0.89329	-0.299073	0.0359487	0.0933298
ENSRNOT00000074616	protein_coding	Pdlim4	2.60077	1.13126	2.76927	0.0107913	up	3.0733	2.07097	2.65803	0.934047	1.03858	1.42115
ENSRNOT00000009334	protein_coding	Atp6v0d2	-2.20998	-4.15937	3.86213	0.0228076	up	-1.88906	-2.82249	-1.91837	-4.17784	-4.92409	-3.37618
ENSRNOT00000081272	protein_coding	Bcl2l1	-1.57935	-2.16558	1.50132	0.0219886	up	-1.8636	-1.56107	-1.31339	-2.19714	-2.11536	-2.18425
ENSRNOT00000085355	protein_coding	Rhoc	-1.29949	-2.29831	1.99837	0.029536	up	-1.13215	-1.65463	-1.11168	-2.55419	-1.81167	-2.52906
ENSRNOT00000090637	protein_coding	Klf5	-1.05902	-2.0466	1.98285	0.0166472	up	-1.11765	-1.42077	-0.638652	-2.20052	-2.08411	-1.85517
ENSRNOT00000071576	protein_coding	C5ar2	-0.646743	-1.94283	2.45562	0.0191986	up	-0.0569103	-1.23799	-0.645332	-1.90959	-1.93727	-1.98163
NM_001164297	protein_coding	Plec	-1.51603	-2.63587	2.17322	0.00726512	up	-1.56186	-1.51137	-1.47486	-2.75519	-2.20834	-2.94407
ENSRNOT00000080724	protein_coding	Oplah	2.98057	1.64639	2.52132	0.000548455	up	2.96812	2.78106	3.19252	1.53006	1.69258	1.71651
NM_017320	protein_coding	Ctss	5.67317	4.35337	2.49632	0.0156529	up	6.06132	5.16801	5.79018	3.96966	4.5213	4.56915
ENSRNOT00000026891	protein_coding	Gmfg	2.52468	1.24074	2.43502	0.0116815	up	3.06077	2.1195	2.39375	1.09795	1.38749	1.23678
NM_001126300	protein_coding	Islr	2.41535	1.76142	1.57345	0.00786137	up	2.26995	2.29963	2.67647	1.80254	1.73021	1.75152
ENSRNOT00000093089	protein_coding	AABR07031193.1	-3.44592	-4.85586	2.65727	0.00828564	up	-3.32235	-3.56933	-3.44607	-5.41343	-4.51233	-4.64183
ENSRNOT00000023615	protein_coding	Clcn7	-0.11867	-0.784763	1.58677	0.0057191	up	-0.0434687	-0.295057	-0.0174844	-0.781013	-0.935811	-0.637466
ENSRNOT00000011327	protein_coding	Tmem176b	0.950602	-1.12879	4.2263	0.00221151	up	1.42572	0.492984	0.933101	-1.29868	-0.88076	-1.20694
ENSRNOT00000088387	protein_coding	Ahnak	0.693382	-0.412644	2.15252	0.0110323	up	0.738769	0.400724	0.940653	-0.464399	-0.0599241	-0.713609
ENSRNOT00000010689	protein_coding	Plscr1	-2.3319	-3.55015	2.32665	0.0107115	up	-2.3852	-2.53243	-2.07806	-3.3292	-3.30257	-4.01868
NM_001309447	protein_coding	Lama4	2.78462	0.753889	4.08612	0.00248013	up	2.99514	2.27225	3.08647	0.524553	1.04544	0.691675
ENSRNOT00000076583	protein_coding	Kmt2e	1.70371	1.01481	1.61205	0.0118405	up	1.84665	1.44995	1.81451	0.982549	1.18828	0.873602
ENSRNOT00000018138	protein_coding	Treml1	-1.24163	-2.00209	1.69403	0.00478278	up	-1.15242	-1.47897	-1.09351	-1.93011	-2.12193	-1.95424
ENSRNOT00000010579	protein_coding	Mgst1	2.75966	1.66156	2.14074	0.00725426	up	3.17795	2.62158	2.47946	1.57884	1.72939	1.67643
ENSRNOT00000043004	protein_coding	Pbx1	-0.445964	-1.34091	1.85955	0.0467673	up	-0.185211	-0.909752	-0.242929	-1.60952	-1.49157	-0.921662
NM_001047920	protein_coding	LOC367195	-0.676573	-1.46049	1.72179	0.0158186	up	-0.496136	-0.727765	-0.80582	-1.44953	-1.16957	-1.76235
ENSRNOT00000093497	protein_coding	Tax1bp3	-1.38289	-2.67789	2.45376	0.00224014	up	-1.49698	-1.24551	-1.40619	-2.65554	-2.39364	-2.98449
ENSRNOT00000044800	protein_coding	AABR07035916.1	-1.91948	-2.57711	1.5775	0.0291567	up	-1.89176	-2.15646	-1.7102	-2.65611	-2.28843	-2.7868
ENSRNOT00000089592	protein_coding	Arhgef1	-0.786997	-1.88097	2.13461	0.00956042	up	-0.789193	-1.14218	-0.429618	-2.00232	-1.65579	-1.9848
NM_001107086	protein_coding	AABR07034438.1	0.75914	-0.122093	1.84195	0.0310326	up	1.20176	0.645053	0.430612	-0.00649444	-0.404709	0.0449257
ENSRNOT00000028907	protein_coding	Cavin2	2.75113	1.46505	2.43865	0.0167455	up	2.80683	2.28914	3.15741	1.27383	1.87526	1.24604
ENSRNOT00000041857	protein_coding	Frg2	-1.064	-1.82562	1.6954	0.0206836	up	-0.787641	-1.3352	-1.06917	-2.03523	-1.58437	-1.85728
ENSRNOT00000011743	protein_coding	Vax1	-0.679614	-1.53746	1.81233	0.0350204	up	-0.858624	-0.799737	-0.380481	-1.49878	-1.95119	-1.1624
ENSRNOT00000043343	protein_coding	Jade2	-0.50892	-1.63121	2.17693	0.000138854	up	-0.410804	-0.657858	-0.458098	-1.60399	-1.61796	-1.67168
ENSRNOT00000009532	protein_coding	Kank3	2.12319	1.2042	1.89079	0.016742	up	2.21605	1.84306	2.31047	0.847102	1.31049	1.45501
ENSRNOT00000015752	protein_coding	Fam180a	-1.60405	-2.60932	2.00732	0.0201826	up	-1.40909	-1.83732	-1.56574	-2.72807	-2.15041	-2.94949
NM_199109	protein_coding	Flvcr2	-3.16654	-4.00396	1.78686	0.00271053	up	-2.93264	-3.33875	-3.22822	-3.97919	-3.95669	-4.07601
NM_022697	protein_coding	Rpl28	3.05753	1.29797	3.38595	0.0162044	up	3.74182	2.28477	3.14599	1.09171	1.51766	1.28454
ENSRNOT00000016447	protein_coding	Txn1	3.49018	2.46936	2.02907	0.00574155	up	3.84606	3.20348	3.42101	2.43656	2.4959	2.47562
ENSRNOT00000015466	protein_coding	Scp2	-1.50412	-2.27758	1.70937	0.0123012	up	-1.49923	-1.79444	-1.21868	-2.2004	-2.22593	-2.40641
ENSRNOT00000051097	protein_coding	Epb41	-0.239586	-1.01673	1.71374	0.0104306	up	-0.341277	-0.319124	-0.0583583	-1.06234	-0.746407	-1.24145
ENSRNOT00000005645	protein_coding	Ifitm1	2.13221	-3.49055	49.274	9.94752e-05	up	2.14361	1.80374	2.44927	-3.8093	-2.8718	-3.79054
ENSRNOT00000040116	protein_coding	MGC105567	-1.86572	-3.61816	3.36929	0.0123133	up	-1.19298	-2.50095	-1.90323	-3.9032	-3.5051	-3.4462
ENSRNOT00000013535	protein_coding	Nol9	-0.380083	-1.81592	2.70538	0.023601	up	0.180924	-1.00102	-0.320149	-1.78465	-1.46341	-2.19969
ENSRNOT00000025983	protein_coding	Ggta1	-0.17511	-1.3476	2.254	0.0344076	up	0.082418	-0.424749	-0.182998	-1.95001	-0.766629	-1.32616
ENSRNOT00000020972	protein_coding	Ctbs	0.835427	0.030519	1.74703	0.0485284	up	1.25399	0.467612	0.784676	-0.19647	0.371456	-0.0834282
NM_001008514	protein_coding	Cldn19	-1.17344	-2.00707	1.78216	0.0226935	up	-1.28823	-1.15075	-1.08132	-1.92128	-2.42939	-1.67052
ENSRNOT00000090858	protein_coding	Zc3h11a	2.91128	1.91244	1.9984	0.0135487	up	3.04413	2.53473	3.15499	1.68244	2.1671	1.88777
NM_001244770	protein_coding	Fam110a	-3.5306	-4.18727	1.57644	0.0494288	up	-3.27933	-3.61428	-3.69819	-4.05227	-3.93277	-4.57678
ENSRNOT00000001695	protein_coding	Col6a2	3.07529	0.642436	5.39961	0.00320267	up	2.92361	2.69854	3.60373	0.468221	1.17606	0.283023
ENSRNOT00000020702	protein_coding	Dnajc25	0.0911424	-0.670112	1.69496	0.0094469	up	0.381017	-0.176745	0.0691549	-0.643352	-0.657074	-0.70991
ENSRNOT00000030579	protein_coding	AABR07018437.1	-1.08872	-1.68668	1.51357	0.0494747	up	-1.06917	-1.25652	-0.940485	-1.69064	-2.02064	-1.34877
NM_001129997	protein_coding	Ehbp1l1	-2.40377	-3.67051	2.40617	0.00452676	up	-2.47932	-2.37795	-2.35404	-3.75924	-3.25856	-3.99372
ENSRNOT00000001960	protein_coding	Tmem120a	-0.540549	-1.19948	1.57891	0.0178226	up	-0.634583	-0.539446	-0.447617	-1.36109	-0.877551	-1.3598
ENSRNOT00000020587	protein_coding	Acsm2	-1.73515	-2.48322	1.67955	0.010883	up	-1.52608	-1.63495	-2.04441	-2.54248	-2.53005	-2.37713
NM_001270682	protein_coding	Apoe	6.09443	3.62621	5.5336	0.0001522	up	5.8679	6.18658	6.22881	3.36176	3.71118	3.8057
ENSRNOT00000088042	protein_coding	Fbln1	1.38584	-0.48316	3.65279	0.00030965	up	1.27566	1.18267	1.69918	-0.461686	-0.525198	-0.462597
ENSRNOT00000016856	protein_coding	Stk17b	-0.0989569	-0.942696	1.7947	0.0149147	up	0.0892528	-0.481959	0.0958357	-1.08939	-0.903911	-0.834786
ENSRNOT00000093640	protein_coding	Sh3d19	-0.20396	-1.09342	1.85248	0.00214992	up	-0.318828	-0.337287	0.0442343	-1.04809	-1.12661	-1.10556
ENSRNOT00000065494	protein_coding	Colec12	2.59616	0.378764	4.65054	0.029971	up	2.83304	1.75413	3.20131	-0.152025	1.40484	-0.116525
ENSRNOT00000078473	protein_coding	Tmem176b	0.588426	-1.37083	3.88861	0.00147712	up	0.798567	0.225615	0.741097	-1.59898	-1.02865	-1.48486
ENSRNOT00000019860	protein_coding	Zic1	-3.64682	-4.62167	1.96543	0.0284127	up	-3.30727	-4.10851	-3.52469	-4.62744	-4.3334	-4.90416
ENSRNOT00000067638	protein_coding	Fam105a	1.98329	0.0939302	3.70472	0.00855149	up	2.27667	1.53885	2.13437	-0.53337	0.52373	0.291431
ENSRNOT00000084621	protein_coding	Pard6g	-0.767489	-2.54796	3.43539	0.0101826	up	-0.613409	-1.15217	-0.536894	-2.9751	-1.88264	-2.78614
ENSRNOT00000037181	protein_coding	Gbp7	-2.60311	-3.69526	2.13191	0.0413497	up	-2.04746	-3.16564	-2.59624	-3.9914	-3.71643	-3.37794
ENSRNOT00000016730	protein_coding	Cflar	1.44712	0.196988	2.37863	0.00588477	up	1.40453	1.27566	1.66116	0.147486	0.573076	-0.129599
ENSRNOT00000064886	protein_coding	Abca7	0.520855	-0.242737	1.69771	0.0180357	up	0.283297	0.444338	0.834929	-0.228689	-0.440411	-0.0591125
NM_178866	protein_coding	Igf1	2.38699	0.652359	3.32795	0.000940619	up	2.51586	2.11296	2.53216	0.482455	0.937043	0.537578
ENSRNOT00000077197	protein_coding	Extl3	0.887296	0.249741	1.55569	0.00675576	up	0.965308	0.659574	1.03701	0.305197	0.281476	0.162551
ENSRNOT00000004256	protein_coding	Gprc5c	-2.21926	-3.04454	1.77188	0.0018026	up	-2.07489	-2.32971	-2.25316	-3.10702	-2.88081	-3.14578
ENSRNOT00000011339	protein_coding	Jdp2	-1.34402	-2.18875	1.79593	0.00106333	up	-1.45634	-1.30173	-1.274	-2.02755	-2.2434	-2.29531
ENSRNOT00000033629	protein_coding	Espnl	-3.0098	-3.70782	1.62228	0.015781	up	-2.86541	-3.26011	-2.90387	-3.53148	-3.93556	-3.65642
ENSRNOT00000077085	protein_coding	Cfap65	-2.74777	-4.59899	3.60806	0.00188309	up	-2.91073	-2.47213	-2.86044	-4.98002	-4.24412	-4.57283
ENSRNOT00000039780	protein_coding	Ntsr1	1.37464	0.569185	1.7477	0.0115739	up	1.54426	1.16027	1.41939	0.394556	0.45976	0.853238
ENSRNOT00000048076	protein_coding	AABR07044383.1	3.70878	2.25344	2.74221	0.000425429	up	3.79667	3.49429	3.83539	2.09368	2.30137	2.36529
ENSRNOT00000019106	protein_coding	Xylb	0.745196	0.1205	1.54189	0.0370781	up	0.987005	0.515676	0.732907	-0.0634305	0.419141	0.00578964
ENSRNOT00000015381	protein_coding	Angptl8	-1.86765	-2.7854	1.88917	0.00403601	up	-1.69778	-2.12338	-1.78178	-2.90137	-2.83131	-2.62353
ENSRNOT00000005687	protein_coding	Baiap2	-1.2879	-2.34	2.07355	0.0123391	up	-1.23194	-1.59381	-1.03794	-2.67885	-2.06418	-2.27697
ENSRNOT00000008367	protein_coding	Adam4	-0.745416	-1.72142	1.96701	0.0457797	up	-0.658395	-1.17768	-0.400172	-1.5908	-2.20978	-1.36367
NM_001109176	protein_coding	Fyb1	-2.12045	-3.26872	2.21649	0.00526379	up	-1.98933	-2.22197	-2.15005	-3.66117	-3.08626	-3.05874
ENSRNOT00000023429	protein_coding	Raly	-2.76235	-3.48902	1.65481	0.0207918	up	-2.5441	-2.87161	-2.87135	-3.16416	-3.67768	-3.62521
ENSRNOT00000085176	protein_coding	Kif18a	-3.16188	-3.94853	1.72506	0.0082879	up	-3.42872	-3.17205	-2.88485	-4.02661	-3.91619	-3.90278
ENSRNOT00000081565	protein_coding	Clasrp	-1.67363	-2.55479	1.84185	0.0248099	up	-1.51247	-2.05275	-1.45568	-2.38755	-2.88366	-2.39315
ENSRNOT00000058063	protein_coding	Defb11	0.592988	-0.332681	1.89956	0.0191554	up	0.383219	0.505365	0.890379	-0.43421	-0.598967	0.0351345
ENSRNOT00000066028	protein_coding	Ctsa	0.223379	-1.59799	3.53418	0.000282082	up	0.484324	-0.0226455	0.208459	-1.67588	-1.52971	-1.58839
ENSRNOT00000088441	protein_coding	Tec	-2.95581	-3.88071	1.89855	0.0131252	up	-3.07412	-2.59425	-3.19907	-3.66854	-3.90834	-4.06526
ENSRNOT00000042973	protein_coding	Tnfaip2	1.95617	-0.631202	6.01005	0.00200755	up	2.24354	1.4415	2.18348	-1.06032	-0.185496	-0.647794
ENSRNOT00000089010	protein_coding	Mia2	-1.30044	-2.28979	1.98529	0.000961179	up	-1.37134	-1.3968	-1.13317	-2.26085	-2.43473	-2.17378
ENSRNOT00000075000	protein_coding	Sult6b1	-1.59855	-2.57696	1.97029	0.00729194	up	-1.5836	-1.81085	-1.4012	-2.88186	-2.38841	-2.46062
ENSRNOT00000048642	protein_coding	Btnl10	0.774556	0.181578	1.50836	0.012152	up	0.702201	0.78295	0.838517	0.249109	-0.0703947	0.36602
ENSRNOT00000073271	protein_coding	Gas1	-0.0552264	-1.44052	2.61224	0.00465565	up	-0.27189	-0.128549	0.23476	-1.46472	-1.09977	-1.75706
ENSRNOT00000092160	protein_coding	Slc7a8	-1.46688	-2.2255	1.69187	0.00386091	up	-1.48059	-1.43828	-1.48177	-1.97527	-2.36606	-2.33517
ENSRNOT00000017071	protein_coding	Lgals9	-0.661773	-1.52512	1.81925	0.00878822	up	-0.474241	-0.917181	-0.593897	-1.45465	-1.76461	-1.3561
ENSRNOT00000045987	protein_coding	Ror1	-2.91615	-3.75846	1.79292	0.0134129	up	-2.8391	-2.88485	-3.0245	-3.37699	-3.9759	-3.92249
ENSRNOT00000038057	protein_coding	Crtc1	-1.05761	-2.19167	2.19475	0.00717607	up	-1.11306	-1.2462	-0.813589	-2.32183	-2.42465	-1.82853
ENSRNOT00000021729	protein_coding	Zadh2	-0.646655	-1.37055	1.65163	0.041199	up	-0.653346	-0.937646	-0.348972	-1.46489	-1.03176	-1.61499
ENSRNOT00000008011	protein_coding	Gngt2	2.64008	-0.589934	9.3828	9.84123e-05	up	2.88597	2.3875	2.64678	-0.839535	-0.325087	-0.60518
NM_001270795	protein_coding	Slc4a8	5.49813	3.79545	3.25505	0.0299331	up	5.62038	4.8571	6.01692	3.46849	3.34986	4.568
ENSRNOT00000005073	protein_coding	Col5a2	0.0586433	-1.55864	3.06797	0.0039679	up	-0.127352	0.0131374	0.290145	-1.70319	-1.08665	-1.88608
ENSRNOT00000081531	protein_coding	Arhgef2	-2.59759	-3.98003	2.6071	0.0193927	up	-2.71145	-2.70196	-2.37934	-4.23966	-3.28949	-4.41096
ENSRNOT00000087075	protein_coding	Hm13	1.23764	0.0549152	2.27005	0.00443735	up	1.36938	1.03858	1.30496	0.0904383	0.343274	-0.268967
ENSRNOT00000064758	protein_coding	Nav1	0.685916	-0.329326	2.02124	0.00400557	up	0.491639	0.581899	0.984209	-0.485415	-0.269316	-0.233247
ENSRNOT00000081511	protein_coding	AABR07061780.1	3.64786	2.9488	1.62345	0.0160586	up	3.84342	3.41778	3.68238	2.82024	3.19419	2.83196
ENSRNOT00000068094	protein_coding	AABR07017902.1	-3.40338	-4.16185	1.6917	0.00068477	up	-3.40084	-3.36667	-3.44261	-4.06554	-4.3135	-4.10649
ENSRNOT00000014234	protein_coding	Cmtm3	0.243355	-0.992788	2.35568	0.00451151	up	0.628474	-0.0875064	0.189098	-0.944662	-1.09525	-0.938448
ENSRNOT00000071098	protein_coding	Inafm1	2.01333	1.28802	1.65326	0.000472427	up	2.02291	2.07344	1.94366	1.38068	1.18077	1.30261
ENSRNOT00000084275	protein_coding	Gjd3	1.73128	0.696638	2.0486	0.0090889	up	1.72939	1.99679	1.46764	1.00178	0.484324	0.603814
ENSRNOT00000002760	protein_coding	Stap1	-1.31968	-5.34418	16.274	1.06435e-05	up	-1.14127	-1.5881	-1.22965	-5.34817	-5.43705	-5.24731
ENSRNOT00000004241	protein_coding	Prelp	0.643313	-1.23799	3.68408	0.00199431	up	0.729178	0.295406	0.905354	-1.2776	-0.892108	-1.54426
ENSRNOT00000041606	protein_coding	Pmp22	-0.734479	-2.52026	3.44805	0.000342247	up	-0.880424	-0.853248	-0.469764	-2.68533	-2.40705	-2.46839
ENSRNOT00000082782	protein_coding	Gpx6	0.94051	0.298489	1.56051	0.0169883	up	0.886384	0.799841	1.1353	0.287037	0.0821582	0.526272
ENSRNOT00000050702	protein_coding	AC128059.1	-2.34845	-3.88686	2.90474	0.0321811	up	-2.20278	-1.94474	-2.89783	-4.53709	-3.21061	-3.91288
NM_001108041	protein_coding	Acot3	-0.985688	-1.60201	1.53297	0.038137	up	-0.698471	-1.36591	-0.892684	-1.53183	-1.60266	-1.67156
ENSRNOT00000050526	protein_coding	Hist1h2aa	-0.931427	-1.66143	1.65864	0.0079827	up	-0.758656	-1.13573	-0.899893	-1.47574	-1.81865	-1.6899
ENSRNOT00000068452	protein_coding	Zfpm1	-1.72971	-2.45249	1.65036	0.0229301	up	-1.74073	-1.64672	-1.80166	-2.31184	-2.20568	-2.83994
ENSRNOT00000075793	protein_coding	Ctdspl	-0.339298	-1.47344	2.19489	0.00352098	up	-0.208865	-0.578899	-0.230128	-1.49731	-1.2206	-1.70242
ENSRNOT00000061157	protein_coding	Sgk1	0.397137	-0.901375	2.45975	0.0032667	up	0.539759	0.231548	0.420104	-1.00428	-0.540352	-1.15949
ENSRNOT00000020925	protein_coding	Fbxo4	2.14627	0.886382	2.39478	0.0427972	up	2.42823	1.47332	2.53727	0.649587	0.592622	1.41694
ENSRNOT00000009749	protein_coding	Plin2	0.939831	-0.00867583	1.92987	0.00512365	up	1.1695	0.696021	0.953971	-0.089589	-0.130098	0.19366
ENSRNOT00000010338	protein_coding	Vgll4	1.93609	1.00448	1.9074	0.0355577	up	2.3517	1.3849	2.07166	0.863299	1.1473	1.00284
ENSRNOT00000014277	protein_coding	Atoh8	-0.540951	-2.12079	2.98936	0.00615195	up	-0.622163	-0.550253	-0.450437	-2.51807	-1.54488	-2.29941
ENSRNOT00000001315	protein_coding	Arpc1b	4.99767	3.68434	2.48514	0.00619485	up	5.01732	4.75505	5.22062	3.28396	3.99091	3.77816
ENSRNOT00000001792	protein_coding	Il3ra	0.314767	-0.845681	2.23527	0.00526527	up	0.307061	0.0322662	0.604975	-0.989664	-0.960997	-0.586382
ENSRNOT00000023835	protein_coding	Akr1c14	-0.397454	-1.35482	1.94176	0.0211302	up	-0.334399	-0.874619	0.0166558	-1.36205	-1.31979	-1.38261
NM_001107331	protein_coding	Irx1	-2.25255	-3.06936	1.76151	0.0188764	up	-1.97081	-2.51807	-2.26876	-2.92981	-2.92022	-3.35806
ENSRNOT00000021073	protein_coding	Tpm4	1.22198	-0.030159	2.38194	0.00425386	up	1.24104	1.03654	1.38835	-0.168089	0.34189	-0.264278
ENSRNOT00000005798	protein_coding	Ppm1h	-0.471608	-1.4078	1.91347	0.000601092	up	-0.540165	-0.459207	-0.415452	-1.37145	-1.27688	-1.57507
ENSRNOT00000024891	protein_coding	Ranbp10	-2.43475	-3.29533	1.81577	4.15006e-05	up	-2.41761	-2.51174	-2.37491	-3.26185	-3.32446	-3.29968
ENSRNOT00000061747	protein_coding	Ttc7a	-1.00266	-1.95113	1.92982	0.00359618	up	-0.830578	-1.25777	-0.919636	-2.1188	-1.86236	-1.87223
NM_001108651	protein_coding	Hebp1	-0.46986	-2.00143	2.89101	0.00495789	up	-0.176231	-0.654449	-0.578899	-1.98228	-1.61455	-2.40747
ENSRNOT00000086363	protein_coding	Ly49si1	-0.416382	-2.49067	4.21136	0.00836927	up	-0.235367	-0.510403	-0.503376	-2.42717	-3.24509	-1.79974
ENSRNOT00000072098	protein_coding	Lamb2	-2.70409	-3.53268	1.77595	0.00247371	up	-2.68248	-2.83621	-2.59359	-3.33853	-3.66854	-3.59098
ENSRNOT00000086863	protein_coding	Btk	-3.44205	-5.15717	3.28323	0.000344548	up	-3.47831	-3.25155	-3.5963	-5.36922	-5.1158	-4.98649
ENSRNOT00000012234	protein_coding	Prdm12	-0.77598	-1.64122	1.82165	0.032026	up	-0.611701	-1.22243	-0.493815	-1.92244	-1.5574	-1.44383
ENSRNOT00000060186	protein_coding	Lrsam1	0.262736	-0.4649	1.65592	0.00180717	up	0.353431	0.0703511	0.364425	-0.50383	-0.463456	-0.427412
ENSRNOT00000051387	protein_coding	AABR07049918.1	3.09964	2.31733	1.71987	0.0183796	up	3.42848	2.85339	3.01704	2.17303	2.53359	2.24538
ENSRNOT00000055271	protein_coding	Ppp1r1a	-0.822369	-2.02602	2.30322	0.0384304	up	-0.229625	-1.50185	-0.735628	-2.29531	-1.81481	-1.96795
ENSRNOT00000010208	protein_coding	Foxe3	-0.669272	-2.23426	2.95874	0.0020151	up	-0.663476	-0.901539	-0.4428	-2.31135	-2.48944	-1.90198
ENSRNOT00000033098	protein_coding	Alox12	-2.57991	-3.4196	1.78966	0.0361904	up	-2.26059	-2.74756	-2.73157	-3.78451	-3.44589	-3.02839
ENSRNOT00000012811	protein_coding	Rspo1	0.520619	-1.64385	4.483	0.00184531	up	0.991766	0.320981	0.249109	-1.96826	-1.35917	-1.60411
ENSRNOT00000006188	protein_coding	Myc	-0.422819	-1.55883	2.19773	0.00511547	up	-0.150836	-0.677211	-0.440411	-1.80199	-1.54349	-1.33101
ENSRNOT00000067034	protein_coding	Spry1	-0.106075	-0.965706	1.81457	0.0310146	up	0.077924	-0.527914	0.131765	-1.16868	-0.656314	-1.07213
ENSRNOT00000016554	protein_coding	Npw	-3.03602	-3.66603	1.54758	0.038173	up	-3.33748	-2.69778	-3.0728	-3.53672	-3.84235	-3.61902
ENSRNOT00000011662	protein_coding	Zfyve1	0.841025	0.0754326	1.70007	0.00685014	up	0.973634	0.66139	0.888051	-0.0818404	0.00474966	0.303388
ENSRNOT00000023645	protein_coding	Mtss1l	0.362818	-0.594467	1.94165	0.0121682	up	0.672122	-0.0408962	0.457227	-0.552238	-0.514374	-0.716789
ENSRNOT00000020401	protein_coding	Fam46c	-0.67792	-2.72885	4.14374	0.000675842	up	-0.571791	-0.889642	-0.572326	-3.10167	-2.51146	-2.57342
ENSRNOT00000034201	protein_coding	Ap5s1	-1.46884	-2.8012	2.51814	0.0112049	up	-1.42458	-1.248	-1.73395	-3.31293	-2.43836	-2.65231
ENSRNOT00000012597	protein_coding	Cdk6	-0.990679	-2.8673	3.67215	9.09378e-05	up	-0.830908	-1.16888	-0.97225	-2.77763	-2.82951	-2.99478
ENSRNOT00000057441	protein_coding	Tgfa	-3.23709	-4.15185	1.88526	0.0267694	up	-3.5427	-3.28262	-2.88594	-4.26741	-4.40256	-3.78558
ENSRNOT00000003884	protein_coding	Nacc1	-2.30342	-2.91828	1.53141	0.0282009	up	-1.99482	-2.32197	-2.59347	-2.99557	-2.80289	-2.95639
ENSRNOT00000027760	protein_coding	Cd81	3.1672	2.55624	1.52727	0.00758153	up	3.2501	2.98178	3.26971	2.42998	2.70459	2.53415
NM_001135030	protein_coding	Tctex1d1	-2.01918	-3.46198	2.71848	0.00934111	up	-1.57084	-2.2996	-2.18709	-3.4367	-3.11562	-3.83362
NM_001305212	protein_coding	Ybx2	-2.63151	-3.30426	1.59411	0.0298039	up	-2.7925	-2.58636	-2.51566	-2.93264	-3.48197	-3.49818
ENSRNOT00000085680	protein_coding	Igf1	-2.42582	-3.34146	1.8864	0.0158713	up	-2.08428	-2.83568	-2.35751	-3.44518	-3.2352	-3.34398
ENSRNOT00000019916	protein_coding	Glipr2	-2.35251	-3.11489	1.69628	0.036345	up	-1.95065	-2.31176	-2.79513	-3.09796	-3.07744	-3.16928
ENSRNOT00000009817	protein_coding	Serping1	5.07839	2.33936	6.67621	0.000785583	up	5.27649	4.58409	5.37457	2.00967	2.52751	2.48089
ENSRNOT00000079889	protein_coding	Flna	1.3558	-0.144302	2.82863	0.00571511	up	1.19074	1.14925	1.72741	-0.430046	0.257009	-0.25987
ENSRNOT00000061332	protein_coding	Epb41l2	-0.878369	-1.84043	1.94809	0.00890597	up	-1.15368	-0.965287	-0.516137	-1.69821	-1.90136	-1.92173
NM_001270593	protein_coding	Tmem176b	0.0469531	-0.667164	1.64048	0.00163368	up	-0.041116	0.23433	-0.0523547	-0.666209	-0.649135	-0.686147
ENSRNOT00000084597	protein_coding	Hilpda	-1.61661	-2.97544	2.56477	0.00488856	up	-1.44255	-2.03978	-1.36749	-3.00849	-2.76381	-3.15402
ENSRNOT00000028855	protein_coding	Siglec1	-1.63031	-4.09842	5.53317	0.0254254	up	-1.27099	-1.93233	-1.68762	-5.43769	-3.19485	-3.66272
ENSRNOT00000021270	protein_coding	Slc9a2	-2.25189	-3.48333	2.34801	0.0180347	up	-2.45866	-2.52598	-1.77103	-3.44309	-3.86179	-3.14511
ENSRNOT00000018751	protein_coding	Nr6a1	1.57881	0.873946	1.62999	0.00273613	up	1.44485	1.5831	1.70848	0.909648	0.729967	0.982222
ENSRNOT00000023796	protein_coding	Cyp20a1	1.90276	1.29033	1.52882	0.0406477	up	2.16644	1.87293	1.6689	1.13225	1.58201	1.15674
ENSRNOT00000084031	protein_coding	Reck	-1.48211	-2.56554	2.11907	0.00353269	up	-1.52853	-1.5888	-1.32901	-2.32068	-2.51634	-2.85961
ENSRNOT00000070903	protein_coding	RT1-T24-3	-0.11768	-1.15497	2.05237	0.0130472	up	-0.567091	0.162039	0.0520129	-1.26455	-0.980562	-1.21979
ENSRNOT00000028174	protein_coding	Rdm1	0.611027	-0.256325	1.82431	0.00438419	up	0.776711	0.395307	0.661064	-0.410581	-0.0747419	-0.283651
ENSRNOT00000041590	protein_coding	RT1-A1	4.5681	2.10243	5.52386	4.55834e-05	up	4.649	4.34984	4.70547	1.96572	2.18477	2.15678
ENSRNOT00000092789	protein_coding	Cyhr1	2.87503	2.18832	1.60961	0.019807	up	2.69476	2.9041	3.02624	2.40088	2.27744	1.88665
ENSRNOT00000024353	protein_coding	Doc2g	0.684136	-0.144088	1.7755	0.0208845	up	1.07258	0.412696	0.567137	-0.348534	-0.0339922	-0.0497376
ENSRNOT00000074579	protein_coding	Zfp296	-2.79685	-3.9223	2.18169	0.0212046	up	-3.23769	-2.73525	-2.41761	-4.29359	-3.81555	-3.65776
ENSRNOT00000050941	protein_coding	Foxo6	3.60258	2.58552	2.02379	0.0119539	up	3.9348	3.2876	3.58535	2.64349	2.32217	2.7909
ENSRNOT00000066776	protein_coding	Zfp964	0.3221	-0.901721	2.33564	0.0229232	up	0.354664	-0.130098	0.741733	-1.05877	-1.19596	-0.450437
NM_138828	protein_coding	Apoe	6.12104	3.72014	5.28131	0.000216273	up	6.12838	6.02197	6.21276	3.49915	3.58535	4.07594
ENSRNOT00000010790	protein_coding	Gucy2d	2.82673	1.96442	1.81794	0.0108446	up	3.05775	2.52751	2.89492	1.97394	1.76875	2.15056
ENSRNOT00000022133	protein_coding	Cep55	-3.53046	-4.35516	1.77117	0.0297682	up	-3.49525	-3.9704	-3.12573	-4.256	-4.40963	-4.39985
ENSRNOT00000020505	protein_coding	Cyp26b1	1.58879	0.336225	2.38264	0.0263442	up	2.19922	0.948547	1.61859	0.388152	0.377287	0.243234
ENSRNOT00000050804	protein_coding	Cfap126	0.176341	-1.82825	4.01274	0.00627175	up	0.76229	-0.0642383	-0.16903	-2.04036	-1.34484	-2.09953
ENSRNOT00000017076	protein_coding	Arhgap29	-2.72028	-3.37625	1.57568	0.0280271	up	-2.59205	-2.84005	-2.72872	-3.02125	-3.49314	-3.61436
ENSRNOT00000087796	protein_coding	Ly49i4	-3.1772	-5.03051	3.61329	0.0115197	up	-2.85738	-3.79714	-2.87709	-5.51696	-5.03601	-4.53857
ENSRNOT00000005389	protein_coding	Adcy3	-1.02402	-1.61593	1.50724	0.0028545	up	-0.94888	-1.19793	-0.925245	-1.60175	-1.58134	-1.66471
ENSRNOT00000075382	protein_coding	Arhgef10l	-1.80756	-2.39813	1.50584	0.0156197	up	-1.63532	-1.98799	-1.79938	-2.54706	-2.19574	-2.4516
ENSRNOT00000016608	protein_coding	Skap2	3.54369	2.13651	2.65218	0.0124718	up	3.97187	3.02725	3.63194	1.80106	2.37749	2.23096
ENSRNOT00000093413	protein_coding	Polr2e	-0.782124	-1.40393	1.5388	0.0113172	up	-0.751039	-0.903065	-0.692269	-1.51841	-1.15401	-1.53937
ENSRNOT00000089747	protein_coding	Grm3	-1.98606	-2.92075	1.91147	0.0396815	up	-2.33535	-2.15385	-1.46899	-2.96743	-2.61539	-3.17942
ENSRNOT00000012668	protein_coding	Prr15	-1.58216	-2.26859	1.6093	0.0473584	up	-1.28715	-2.00584	-1.45349	-2.48403	-2.14761	-2.17414
ENSRNOT00000001899	protein_coding	Lrch4	4.7002	3.46338	2.35679	0.00544021	up	5.0945	4.64189	4.3642	3.54921	3.53028	3.31064
NM_001002806	protein_coding	Capn11	-2.74725	-3.79507	2.06741	0.00404768	up	-2.89314	-2.88611	-2.4625	-3.60804	-3.80773	-3.96946
NM_012987	protein_coding	Nes	-3.3923	-4.48018	2.12562	0.0097704	up	-3.52712	-3.2165	-3.43328	-4.50675	-4.0936	-4.84021
ENSRNOT00000027452	protein_coding	Plekhh3	2.19483	0.997933	2.29246	0.0253089	up	2.43995	1.79863	2.34592	0.537807	1.50325	0.952745
ENSRNOT00000049859	protein_coding	Abi3bp	-2.34466	-2.93599	1.50664	0.0452447	up	-2.58177	-2.08335	-2.36886	-2.7116	-2.88505	-3.21132
ENSRNOT00000016252	protein_coding	Lect2	-1.29468	-1.92456	1.54743	0.0195076	up	-1.31339	-1.56316	-1.00749	-2.0141	-1.8842	-1.87537
ENSRNOT00000068308	protein_coding	Fbxl12	1.32799	0.331472	1.99519	0.0397411	up	1.73368	0.764887	1.48542	0.067395	0.619607	0.307414
ENSRNOT00000084429	protein_coding	Uba7	-3.16502	-3.83298	1.58883	0.0174432	up	-2.82592	-3.36148	-3.30765	-3.85686	-3.80337	-3.8387
ENSRNOT00000077670	protein_coding	Slc16a7	-2.93455	-4.61443	3.204	0.0316356	up	-2.60996	-3.54054	-2.65316	-5.42761	-4.39223	-4.02345
ENSRNOT00000014721	protein_coding	Tekt2	-0.612264	-1.67182	2.0843	0.0400009	up	-0.188698	-1.24218	-0.405911	-1.90358	-1.39809	-1.7138
ENSRNOT00000017486	protein_coding	Sparc	7.00597	6.21929	1.7251	0.0209091	up	7.09275	6.84525	7.07991	5.82579	6.43518	6.3969
ENSRNOT00000000639	protein_coding	Ccdc167	0.207126	-0.563007	1.70543	0.00981073	up	0.0819116	0.339755	0.199711	-0.293688	-0.588315	-0.807018
ENSRNOT00000067222	protein_coding	11-Sep	1.36092	0.300741	2.08519	0.000162921	up	1.47715	1.37871	1.2269	0.275193	0.352207	0.274824
NM_001108392	protein_coding	Zic2	0.364101	-0.416824	1.71823	0.00199504	up	0.279254	0.523417	0.289631	-0.321612	-0.366211	-0.56265
ENSRNOT00000081628	protein_coding	Vars	0.257238	-0.540822	1.73876	0.000808955	up	0.355464	0.138396	0.277854	-0.535598	-0.648113	-0.438755
NM_001014057	protein_coding	Tsen2	0.214336	-0.61741	1.77984	0.03932	up	0.596404	-0.301132	0.347736	-0.485139	-0.665973	-0.701117
NM_198727	protein_coding	Tmem132d	1.46514	0.734685	1.65917	0.0486159	up	1.40297	1.20505	1.78741	0.662222	0.436291	1.10554
ENSRNOT00000080696	protein_coding	AABR07025896.1	-0.94146	-1.55252	1.52738	0.0263709	up	-0.98358	-1.05032	-0.790481	-1.52867	-1.84049	-1.2884
ENSRNOT00000029045	protein_coding	Tmtc3	0.36852	-0.548404	1.88809	0.0155662	up	0.691964	0.0194367	0.394159	-0.728869	-0.33043	-0.585913
ENSRNOT00000002799	protein_coding	Cd200r1	-0.646233	-2.8208	4.51451	0.000810163	up	-0.3962	-0.803709	-0.738788	-2.84838	-3.15767	-2.45636
ENSRNOT00000001807	protein_coding	Setd1b	1.21529	0.0330961	2.26921	0.00160905	up	1.48882	1.02406	1.13297	-0.0138935	-0.0523547	0.165536
ENSRNOT00000084123	protein_coding	Rad23a	0.827412	0.152421	1.59659	0.0147013	up	0.95664	0.513235	1.01236	0.0696285	0.22327	0.164365
ENSRNOT00000002083	protein_coding	Fkbp15	-1.03621	-1.91279	1.83602	0.0208994	up	-0.946262	-1.13255	-1.02981	-2.19868	-1.45568	-2.084
ENSRNOT00000079116	protein_coding	Prelp	0.0930763	-1.39823	2.81143	0.0145855	up	-0.125319	-0.0754573	0.480006	-1.84193	-0.812967	-1.53979
ENSRNOT00000089126	protein_coding	Uaca	0.958252	0.123653	1.78336	0.0199	up	0.903392	0.682041	1.28932	-0.00592868	-0.0148654	0.391753
ENSRNOT00000020062	protein_coding	Adgrg3	-2.26303	-3.07399	1.75438	0.0156366	up	-2.44207	-2.44071	-1.90631	-3.16656	-3.16617	-2.88926
ENSRNOT00000088814	protein_coding	Mkl1	-2.9184	-3.72897	1.75391	0.0400551	up	-3.15854	-2.91037	-2.68629	-3.66226	-3.36197	-4.16269
ENSRNOT00000033359	protein_coding	Jcad	-0.398686	-1.03728	1.55681	0.0351245	up	-0.509621	-0.6327	-0.0537379	-1.22323	-0.868325	-1.02029
ENSRNOT00000034603	protein_coding	Sp140	-0.774486	-2.17101	2.63266	0.000534358	up	-0.719119	-0.995648	-0.60869	-2.29338	-2.18755	-2.0321
ENSRNOT00000038547	protein_coding	Icoslg	-0.63841	-2.2972	3.15751	0.00779462	up	-0.395505	-1.06708	-0.452646	-2.74973	-1.85765	-2.28421
ENSRNOT00000074998	protein_coding	Cnr2	-0.317312	-1.35268	2.04964	0.0421025	up	0.0156841	-0.841853	-0.125768	-1.62591	-1.537	-0.895138
ENSRNOT00000001337	protein_coding	Rflna	-1.25818	-2.39297	2.19587	0.0496204	up	-0.895635	-1.6726	-1.2063	-2.96774	-1.7929	-2.41827
ENSRNOT00000044279	protein_coding	Lpp	-1.5205	-2.16967	1.56827	0.0153655	up	-1.32787	-1.56654	-1.66708	-1.92546	-2.33257	-2.25098
ENSRNOT00000002028	protein_coding	Ncf1	0.212743	-0.6395	1.8053	0.0159756	up	0.265534	0.0272041	0.34549	-0.784259	-0.870874	-0.263367
ENSRNOT00000076426	protein_coding	Asph	-0.974567	-1.62379	1.56832	0.0169655	up	-0.855681	-1.10345	-0.96457	-1.86202	-1.35143	-1.65791
ENSRNOT00000019052	protein_coding	Klf2	-2.717	-3.80664	2.1282	0.0196807	up	-2.86096	-2.91854	-2.3715	-4.17329	-3.3783	-3.86832
ENSRNOT00000082132	protein_coding	Lmo4	1.57198	0.660008	1.88162	0.00881611	up	1.924	1.28001	1.51194	0.606567	0.655703	0.717753
ENSRNOT00000028047	protein_coding	Aarsd1	5.73289	4.86431	1.82585	0.00816306	up	5.70415	5.46584	6.02867	4.72974	4.89089	4.97232
ENSRNOT00000077060	protein_coding	Mxd4	1.30583	-0.0882483	2.62821	0.00218778	up	1.27813	1.09421	1.54515	-0.327363	0.188053	-0.125435
ENSRNOT00000003730	protein_coding	AABR07039648.1	1.15153	0.0287536	2.17766	0.0147315	up	1.58238	0.792916	1.0793	-0.0580648	0.314026	-0.1697
ENSRNOT00000078250	protein_coding	Cav1	-0.183217	-1.12212	1.91707	0.0094283	up	0.0597032	-0.553472	-0.055882	-1.17665	-1.20537	-0.984327
ENSRNOT00000092698	protein_coding	Cfb	-2.88399	-4.01343	2.18774	0.0116915	up	-3.37142	-2.68938	-2.59116	-4.02697	-3.87654	-4.13679
ENSRNOT00000081980	protein_coding	Myadm	2.65913	1.70831	1.93297	0.00309697	up	2.76301	2.41896	2.79544	1.69367	1.56415	1.86712
NM_001270843	protein_coding	Inppl1	-1.11567	-1.96028	1.79578	0.0143084	up	-0.842103	-1.30288	-1.20203	-1.98769	-1.69109	-2.20207
ENSRNOT00000086062	protein_coding	Col2a1	-1.2351	-2.21394	1.97089	0.020211	up	-1.34019	-1.40746	-0.957634	-2.18789	-2.60996	-1.84397
ENSRNOT00000066380	protein_coding	Klf13	3.20186	1.95528	2.37277	0.0111048	up	3.26551	2.81953	3.52053	1.59206	2.23096	2.04283
ENSRNOT00000011150	protein_coding	Ccdc130	5.16821	4.38959	1.71549	0.0361417	up	5.43095	5.39143	4.68224	4.41457	4.48198	4.2722
ENSRNOT00000017479	protein_coding	Nkain3	-1.16011	-2.308	2.21589	0.0138065	up	-1.03984	-1.44275	-0.997744	-2.28011	-2.72719	-1.91671
ENSRNOT00000074586	protein_coding	Cebpd	2.4028	0.648106	3.37454	0.00796217	up	2.44824	2.10084	2.65931	0.189653	1.25855	0.496116
ENSRNOT00000065346	protein_coding	RGD1565059	1.82153	1.00521	1.7609	0.0354029	up	2.16828	1.97235	1.32396	1.11804	0.940959	0.95664
NM_031824	protein_coding	Ctcf	0.440038	-0.29253	1.66159	0.0106029	up	0.228617	0.466317	0.625179	-0.249278	-0.120951	-0.507362
ENSRNOT00000073675	protein_coding	Sh3pxd2b	-0.741596	-2.01038	2.40959	0.00241583	up	-0.559357	-1.00912	-0.656314	-2.23318	-1.79622	-2.00174
ENSRNOT00000050597	protein_coding	Lepr	-3.17653	-4.55496	2.59986	0.0280423	up	-3.54286	-3.43931	-2.5474	-4.51417	-4.12688	-5.02383
ENSRNOT00000027925	protein_coding	Slc22a18	0.930624	-1.28658	4.6499	0.00191281	up	1.28857	0.340437	1.16287	-1.38106	-1.14977	-1.3289
ENSRNOT00000074939	protein_coding	Gcnt1	-1.34935	-2.16091	1.75511	0.0261856	up	-1.1295	-1.66245	-1.2561	-2.08723	-2.48918	-1.90631
ENSRNOT00000005349	protein_coding	Pi4k2b	-3.28525	-4.37447	2.12758	0.0194371	up	-3.10551	-3.29794	-3.45231	-4.88563	-4.27039	-3.96738
ENSRNOT00000083900	protein_coding	Nrg4	-0.0228528	-0.704005	1.60342	0.0468577	up	-0.2409	-0.108803	0.281145	-0.73822	-0.999942	-0.373854
ENSRNOT00000090583	protein_coding	Fam3c	0.62371	-0.24908	1.8312	0.000214404	up	0.668681	0.615923	0.586527	-0.227258	-0.15114	-0.36884
ENSRNOT00000087928	protein_coding	Aldoa	-1.19517	-1.8904	1.61915	0.0109287	up	-1.06161	-1.43597	-1.08791	-1.71499	-2.05072	-1.90549
ENSRNOT00000051022	protein_coding	Fgd5	-0.427944	-1.14734	1.64649	0.0385757	up	-0.745611	-0.487002	-0.0512192	-1.34448	-1.17605	-0.921489
ENSRNOT00000018122	protein_coding	Tex264	3.37337	2.16157	2.31626	0.0177499	up	3.82105	2.90028	3.39877	1.91315	2.46743	2.10412
ENSRNOT00000039306	protein_coding	Stat6	0.480369	-1.25974	3.3406	0.000249704	up	0.603814	0.238041	0.599252	-1.16105	-1.40147	-1.2167
ENSRNOT00000024128	protein_coding	Sfrp1	-0.830994	-2.35626	2.8784	0.000648905	up	-0.990877	-0.87345	-0.628656	-2.42353	-2.12863	-2.51662
ENSRNOT00000007879	protein_coding	G0s2	1.97838	-0.106511	4.24242	0.00758619	up	2.59853	1.3394	1.99719	-0.409111	0.289897	-0.200318
ENSRNOT00000059269	protein_coding	Anks1b	-0.365692	-0.972047	1.52241	0.00645127	up	-0.199161	-0.509621	-0.388294	-0.971574	-1.0991	-0.845463
NM_001003705	protein_coding	Slc38a7	-0.246613	-0.947387	1.62538	0.00953797	up	-0.286206	-0.355078	-0.0985561	-0.83342	-1.20503	-0.803709
ENSRNOT00000007876	protein_coding	AABR07066818.1	1.62385	0.530414	2.13381	0.000977506	up	1.75954	1.53257	1.57943	0.437701	0.741097	0.412445
ENSRNOT00000007612	protein_coding	Emc4	0.473368	-0.173755	1.56604	0.000275059	up	0.40131	0.576152	0.442642	-0.176745	-0.153687	-0.190832
NM_080409	protein_coding	Ppfia4	-3.30151	-3.97037	1.58982	0.0186299	up	-3.51615	-3.32706	-3.06131	-3.98707	-4.15979	-3.76426
ENSRNOT00000089935	protein_coding	Pigu	-0.149579	-1.00536	1.80974	0.0469818	up	0.0785167	-0.533572	0.00631737	-1.02671	-1.39547	-0.593897
NM_001013197	protein_coding	AABR07044389.1	-0.475533	-1.09621	1.53759	0.0271812	up	-0.674237	-0.546788	-0.205575	-1.28903	-1.11446	-0.885139
ENSRNOT00000075126	protein_coding	LOC100911295	3.96411	3.16339	1.74197	0.0354943	up	4.34984	3.52162	4.02088	2.9907	3.28443	3.21505
ENSRNOT00000088676	protein_coding	Vasp	0.236754	-0.586821	1.76979	0.0395175	up	0.200558	0.0410121	0.468693	-0.722051	-0.924225	-0.114187
ENSRNOT00000090968	protein_coding	Crot	-1.16674	-2.04395	1.83681	0.00718066	up	-1.23799	-1.34907	-0.913184	-2.25217	-2.01946	-1.86022
ENSRNOT00000050834	protein_coding	Tead4	-3.78729	-5.19647	2.65587	0.00142755	up	-3.75371	-4.02399	-3.58416	-5.40289	-4.96801	-5.21852
ENSRNOT00000065339	protein_coding	Itgb4	1.2968	-1.09599	5.25173	0.00113478	up	1.30833	0.803256	1.77881	-1.18606	-1.10939	-0.992531
ENSRNOT00000036481	protein_coding	AABR07029661.1	-2.0489	-3.14042	2.13098	0.00263692	up	-2.02004	-2.28149	-1.84517	-3.27649	-3.20812	-2.93666
ENSRNOT00000034166	protein_coding	Nnat	0.731064	0.0639968	1.58784	0.00283476	up	0.840636	0.625179	0.727376	0.225867	-0.0184313	-0.0154451
ENSRNOT00000043909	protein_coding	AABR07048312.1	3.63473	2.52048	2.16483	0.00485899	up	3.51744	3.62502	3.76174	2.41701	2.87879	2.26564
ENSRNOT00000093046	protein_coding	Trim21	-2.01004	-2.86441	1.80797	0.001299	up	-2.16791	-1.97947	-1.88274	-2.82297	-2.77763	-2.99263
ENSRNOT00000004143	protein_coding	Hic1	1.10246	-0.911597	4.03916	0.0103448	up	1.30057	0.605806	1.401	-1.39773	-0.198775	-1.13828
NM_001108465	protein_coding	Usp29	4.81592	3.8988	1.88835	0.00855011	up	4.5073	4.84126	5.09921	3.99731	3.96555	3.73352
ENSRNOT00000010954	protein_coding	Max	-0.960131	-1.54852	1.50357	0.0427164	up	-0.672834	-1.33863	-0.868927	-1.58711	-1.47809	-1.58037
ENSRNOT00000008760	protein_coding	Cd44	-3.31007	-4.74392	2.70166	0.0238436	up	-2.80931	-3.7759	-3.34501	-5.06916	-4.16158	-5.00102
ENSRNOT00000074796	protein_coding	Dcaf12	1.76731	0.887585	1.84002	0.0172746	up	1.80206	1.44485	2.05502	0.749189	0.749694	1.16387
ENSRNOT00000093726	protein_coding	RGD1304622	-0.153196	-1.10689	1.93683	0.0388344	up	0.163364	-0.588315	-0.0346374	-1.43994	-0.690379	-1.19036
ENSRNOT00000065246	protein_coding	Rin3	2.31422	0.879919	2.70251	0.0082276	up	2.34264	1.91134	2.68868	0.869002	1.21493	0.555827
ENSRNOT00000032995	protein_coding	RGD1563300	1.4162	0.669111	1.6784	0.00717932	up	1.69658	1.22919	1.32281	0.724423	0.597386	0.685523
ENSRNOT00000018351	protein_coding	Trem2	4.00072	2.04484	3.87952	0.00320639	up	4.52256	3.55894	3.92066	1.78966	2.13346	2.21141
ENSRNOT00000031796	protein_coding	Cdk4	1.16009	-0.100808	2.39645	0.00634414	up	1.5807	0.758222	1.14136	-0.176458	-0.0532068	-0.0727577
ENSRNOT00000007698	protein_coding	Gadd45a	3.27921	1.66331	3.06501	0.0069359	up	3.49915	2.80113	3.53734	1.27418	1.97904	1.73673
ENSRNOT00000003986	protein_coding	C1ql1	2.33013	1.57204	1.69124	0.000231203	up	2.36011	2.25044	2.37984	1.59437	1.48542	1.63634
ENSRNOT00000078505	protein_coding	Hnrnph1	-2.61151	-3.26592	1.57398	0.0140995	up	-2.63959	-2.35177	-2.84316	-3.13502	-3.34838	-3.31437
ENSRNOT00000038736	protein_coding	Slc8b1	2.67826	0.573036	4.30265	0.00101582	up	2.79019	2.23052	3.01407	0.419822	0.66777	0.631515
ENSRNOT00000025797	protein_coding	Pde8a	7.97686	6.86811	2.15659	0.0491349	up	8.10344	7.48768	8.33946	6.47066	6.66594	7.46773
ENSRNOT00000040393	protein_coding	Ushbp1	-0.298716	-0.975294	1.59834	0.0406402	up	-0.479453	-0.413318	-0.00337869	-1.28292	-0.951491	-0.691476
ENSRNOT00000011768	protein_coding	Myo5c	-2.5808	-3.17768	1.51244	0.00279687	up	-2.53035	-2.49822	-2.71383	-3.07388	-3.17263	-3.28651
ENSRNOT00000091057	protein_coding	Fstl1	0.780956	-0.378437	2.23363	0.00300774	up	0.786301	0.501156	1.05541	-0.371989	-0.237886	-0.525437
ENSRNOT00000083924	protein_coding	Olr292	-2.60393	-3.74466	2.20494	0.00551093	up	-2.38899	-2.96856	-2.45423	-3.69662	-3.93891	-3.59845
ENSRNOT00000084560	protein_coding	Atad2b	-0.126602	-0.728604	1.51782	0.00318076	up	0.0425979	-0.16349	-0.258914	-0.76272	-0.661753	-0.761339
ENSRNOT00000091731	protein_coding	Cdkn1a	-1.71355	-2.49621	1.72029	0.00843195	up	-1.86313	-1.57014	-1.70739	-2.22052	-2.64509	-2.62302
ENSRNOT00000044711	protein_coding	LOC100360087	5.40307	2.39817	8.0272	0.000578633	up	5.64708	4.87273	5.6894	2.11548	2.60006	2.47898
ENSRNOT00000020795	protein_coding	Kpna2	-2.59475	-3.37963	1.72295	0.00114069	up	-2.61242	-2.59714	-2.57469	-3.21809	-3.5427	-3.3781
ENSRNOT00000068168	protein_coding	Emc1	0.577922	-0.0429466	1.5378	0.00135565	up	0.535752	0.532651	0.665363	0.0520129	-0.0142941	-0.166559
ENSRNOT00000024968	protein_coding	Cidea	-2.54686	-3.93854	2.62383	0.0172625	up	-2.14655	-2.36479	-3.12925	-4.0905	-3.55481	-4.17031
ENSRNOT00000030975	protein_coding	Parp9	0.962595	-0.207275	2.24991	0.0253732	up	1.13776	0.637158	1.11287	-0.75127	0.258822	-0.129377
ENSRNOT00000064450	protein_coding	Usp36	-0.501792	-1.13063	1.54632	0.00399593	up	-0.483873	-0.670877	-0.350626	-1.18462	-1.17716	-1.0301
ENSRNOT00000001118	protein_coding	Ddah2	7.36543	5.47819	3.69925	0.0471396	up	7.50557	6.89763	7.69308	4.90838	4.80725	6.71896
ENSRNOT00000013073	protein_coding	Akr1b8	0.472045	-0.842383	2.48704	0.000893917	up	0.296339	0.365256	0.754541	-0.922901	-0.795995	-0.808253
ENSRNOT00000071801	protein_coding	Eng	-0.516454	-1.21304	1.62067	0.000951163	up	-0.580449	-0.583666	-0.385248	-1.20061	-1.29735	-1.14116
ENSRNOT00000046879	protein_coding	AABR07017046.1	1.80839	1.1274	1.60324	0.0287523	up	1.73161	1.61481	2.07875	0.973634	0.984016	1.42454
ENSRNOT00000093287	protein_coding	Kiss1r	-0.200507	-1.22203	2.03006	0.0192555	up	0.0964122	-0.712784	0.014852	-1.23209	-1.35589	-1.07812
NM_022944	protein_coding	Inppl1	-1.17904	-1.94415	1.6995	0.00382168	up	-1.0012	-1.1678	-1.3681	-1.81936	-1.95235	-2.06074
NM_001309521	protein_coding	Ift122	4.29813	2.38114	3.77635	0.00175817	up	3.86517	4.30745	4.72177	2.35216	2.26934	2.52191
ENSRNOT00000051397	protein_coding	Set	-0.231707	-1.63646	2.64773	0.0181004	up	0.330476	-0.615924	-0.409672	-1.98884	-1.6967	-1.22384
NM_001008357	protein_coding	Hcfc2	-1.67907	-2.47348	1.73436	0.00241055	up	-1.77633	-1.76165	-1.49923	-2.38362	-2.61982	-2.417
ENSRNOT00000001916	protein_coding	Serpine1	-1.96879	-5.13126	8.95364	0.000104435	up	-1.94396	-1.9497	-2.0127	-5.52217	-5.04012	-4.8315
NM_001302217	protein_coding	Elavl2	0.164543	-0.440026	1.52053	0.0274095	up	0.28025	-0.156578	0.369958	-0.42554	-0.572326	-0.322213
ENSRNOT00000048140	protein_coding	Dhx8	-0.902494	-1.55099	1.56753	0.0326449	up	-0.816344	-0.686567	-1.20457	-1.34516	-1.51916	-1.78864
ENSRNOT00000045099	protein_coding	Myo9b	-0.245144	-0.881478	1.55437	0.00348462	up	-0.0693015	-0.352254	-0.313876	-0.985463	-0.817388	-0.841583
ENSRNOT00000085582	protein_coding	Myh4	-2.95725	-4.09265	2.19678	0.0124955	up	-2.82033	-3.13619	-2.91524	-4.56304	-3.98187	-3.73303
ENSRNOT00000047682	protein_coding	Tnnt2	-0.606882	-2.8983	4.89536	0.0065457	up	-0.550847	-1.08283	-0.186974	-2.93627	-2.26292	-3.4957
ENSRNOT00000092822	protein_coding	Kctd18	-0.552206	-1.37215	1.76534	0.0113847	up	-0.914533	-0.379119	-0.362965	-1.29928	-1.4002	-1.41698
NM_001106983	protein_coding	Prss32	-0.714619	-1.32354	1.52511	0.0160286	up	-0.879188	-0.789294	-0.475376	-1.3108	-1.48543	-1.17438
NM_001134997	protein_coding	Gucd1	-2.45645	-3.24788	1.73078	0.0255147	up	-2.19303	-2.7724	-2.40393	-3.47953	-2.96013	-3.30397
ENSRNOT00000004290	protein_coding	Timp2	2.28675	1.35917	1.90209	0.00485374	up	2.30663	2.04225	2.51139	1.34995	1.2036	1.52396
ENSRNOT00000027845	protein_coding	Cnfn	-2.22644	-3.00261	1.71258	0.00893664	up	-2.28149	-2.36295	-2.03488	-2.83646	-3.25902	-2.91237
NM_001025129	protein_coding	Fam107a	1.3596	0.0886843	2.41315	0.00124705	up	1.58614	1.3978	1.09486	-0.0371341	0.143523	0.159664
ENSRNOT00000051826	protein_coding	Spint5p	-2.90871	-3.66569	1.68996	0.0119212	up	-2.68974	-2.94857	-3.08782	-3.75973	-3.41283	-3.82452
ENSRNOT00000051749	protein_coding	Ppp1r14b	1.67122	0.100778	2.96997	0.0113509	up	2.06501	1.04316	1.9055	-0.15246	0.386592	0.0682035
NM_001192012	protein_coding	Ankrd7	-2.84233	-3.80324	1.94654	0.0179928	up	-3.14578	-2.89412	-2.48707	-3.73303	-3.57232	-4.10437
ENSRNOT00000049000	protein_coding	Tpm2	1.25828	0.264565	1.99131	0.0345593	up	1.42478	1.16287	1.1872	-0.0391181	0.873254	-0.0404401
ENSRNOT00000080927	protein_coding	Prss23	-0.343546	-0.986891	1.56195	0.0353178	up	-0.15977	-0.611453	-0.259415	-1.05088	-1.21504	-0.694755
ENSRNOT00000093366	protein_coding	Ier5	-0.223968	-1.9102	3.21815	0.000279064	up	-0.145889	-0.428174	-0.0978411	-2.09557	-1.86112	-1.77391
ENSRNOT00000054957	protein_coding	Arhgdia	3.42359	2.81933	1.5202	0.00460464	up	3.40976	3.29729	3.56372	2.69536	2.9445	2.81812
ENSRNOT00000071698	protein_coding	Traf5	-2.19724	-3.16271	1.9527	0.0309828	up	-2.31484	-2.30663	-1.97025	-3.57724	-2.64714	-3.26377
ENSRNOT00000004637	protein_coding	AABR07021804.1	-3.7415	-4.97157	2.34579	0.016998	up	-3.68142	-3.98342	-3.55965	-5.52894	-4.5824	-4.80337
ENSRNOT00000057368	protein_coding	Cdk5r2	2.62683	1.86411	1.69669	0.0272118	up	2.74499	2.26934	2.86617	1.72303	1.74415	2.12515
ENSRNOT00000006266	protein_coding	Cd244	-1.98242	-3.33726	2.55769	0.000307529	up	-1.78755	-2.17706	-1.98264	-3.28178	-3.35278	-3.37721
ENSRNOT00000086127	protein_coding	AABR07001519.1	-2.38583	-3.00867	1.5399	0.0247444	up	-2.42147	-2.45132	-2.28469	-2.78	-3.34101	-2.905
NM_001011909	protein_coding	Gpatch2	-1.58749	-2.58484	1.99633	0.0363147	up	-1.32867	-2.05774	-1.37606	-2.51408	-2.99557	-2.24487
ENSRNOT00000081737	protein_coding	Tagln	-2.75059	-3.70281	1.93485	0.0170657	up	-2.72701	-3.01751	-2.50724	-3.58607	-4.07766	-3.44471
ENSRNOT00000025646	protein_coding	Ctf1	-2.23694	-2.96834	1.66025	0.0165599	up	-2.1102	-2.48231	-2.11831	-2.98608	-2.72178	-3.19715
ENSRNOT00000092112	protein_coding	Rab13	2.09233	0.203174	3.7042	0.00115105	up	2.45163	1.71054	2.11484	0.190406	0.0767328	0.342383
NM_001193568	protein_coding	Sgk1	0.146944	-1.14725	2.4524	0.00139401	up	0.353063	-0.0594336	0.147204	-1.25777	-0.921773	-1.26222
ENSRNOT00000034152	protein_coding	Sp100	0.130756	-1.51496	3.12902	0.00364528	up	0.567563	-0.258698	0.0834023	-1.73998	-1.49041	-1.31448
ENSRNOT00000028720	protein_coding	Plcb3	-1.28663	-2.35851	2.10217	0.0234951	up	-1.30432	-1.51692	-1.03866	-2.7416	-1.84475	-2.48918
ENSRNOT00000038566	protein_coding	Cped1	-0.0620625	-1.29294	2.34709	0.00385535	up	-0.335534	-0.17417	0.323516	-1.28269	-1.38569	-1.21043
ENSRNOT00000047000	protein_coding	Trappc3l	-3.23878	-4.59287	2.55636	0.0298762	up	-2.71463	-3.71236	-3.28935	-4.80946	-4.95204	-4.01711
ENSRNOT00000014041	protein_coding	Mmp7	-1.23568	-1.96313	1.65571	0.0122491	up	-1.07777	-1.49157	-1.13771	-1.94372	-2.15718	-1.7885
ENSRNOT00000038006	protein_coding	Slamf7	-3.18111	-4.2703	2.12754	0.00839964	up	-3.03475	-3.56954	-2.93904	-4.34128	-4.41563	-4.05398
ENSRNOT00000081432	protein_coding	Impa2	0.0667607	-0.868245	1.9119	0.0194445	up	0.17443	-0.30594	0.331792	-1.04838	-0.999304	-0.557048
ENSRNOT00000016330	protein_coding	C1s	-1.18826	-2.34158	2.22424	0.0334256	up	-1.20226	-1.43294	-0.929588	-2.36177	-1.75706	-2.9059
ENSRNOT00000024364	protein_coding	Ubap2l	-1.459	-2.14093	1.60429	0.000827363	up	-1.53512	-1.49204	-1.34983	-2.12273	-2.23604	-2.06402
ENSRNOT00000045098	protein_coding	LOC502176	0.255565	-0.475236	1.65956	0.0140782	up	0.00398118	0.420823	0.34189	-0.3178	-0.711132	-0.396775
ENSRNOT00000066279	protein_coding	Stx16	1.42967	0.764562	1.58569	0.00152796	up	1.30721	1.40297	1.57884	0.770077	0.703852	0.819758
ENSRNOT00000074217	protein_coding	Ccnd3	1.38064	0.183834	2.29232	0.00869286	up	1.62307	0.99358	1.52527	0.0301384	0.494312	0.0270516
ENSRNOT00000023279	protein_coding	Olr184	-2.15057	-4.31759	4.49095	0.0115316	up	-1.58826	-2.84108	-2.02237	-4.87439	-3.74827	-4.33011
ENSRNOT00000035523	protein_coding	Tmem106a	-1.56232	-3.06375	2.83123	0.00105539	up	-1.45894	-1.86422	-1.3638	-3.1162	-2.89212	-3.18294
NM_001106408	protein_coding	Dimt1	-1.15251	-1.93	1.71415	0.00712273	up	-1.31954	-1.10574	-1.03226	-2.17659	-1.85802	-1.75541
ENSRNOT00000064946	protein_coding	Eya1	-0.702472	-1.92279	2.32997	0.00607969	up	-0.824285	-0.765272	-0.517858	-1.97814	-1.53427	-2.25595
ENSRNOT00000082385	protein_coding	Prrx1	-0.81787	-1.98115	2.23966	0.0128337	up	-0.67416	-1.05362	-0.725835	-2.18493	-1.49458	-2.26395
ENSRNOT00000042056	protein_coding	AABR07030647.1	4.73404	2.67044	4.18026	0.0421905	up	4.51496	4.23743	5.44972	2.10217	2.04482	3.86434
ENSRNOT00000020767	protein_coding	Man2a1	0.581306	-0.787726	2.58297	0.00137787	up	0.626518	0.360665	0.756736	-0.952785	-0.536267	-0.874127
NM_001108957	protein_coding	Nutm1	1.43107	0.516435	1.88509	0.018685	up	1.15064	1.33057	1.812	0.329026	0.442218	0.778059
ENSRNOT00000009418	protein_coding	Cntn5	0.898988	0.244983	1.57353	0.0130564	up	1.04176	0.671823	0.983376	0.111668	0.178107	0.445174
ENSRNOT00000061417	protein_coding	Dsc2	-2.49045	-3.92116	2.69578	0.0047637	up	-2.83447	-2.47992	-2.15697	-4.18796	-3.63743	-3.93809
ENSRNOT00000026488	protein_coding	Olr223	-0.14032	-1.27365	2.19364	1.04131e-05	up	-0.138004	-0.193365	-0.089589	-1.31513	-1.28625	-1.21957
ENSRNOT00000082799	protein_coding	Sh3pxd2a	-0.609452	-2.12382	2.85674	0.00640569	up	-0.575685	-1.00011	-0.252565	-2.50562	-1.88683	-1.97902
ENSRNOT00000047527	protein_coding	RT1-CE7	2.73214	0.563633	4.49559	7.61369e-05	up	2.82499	2.62943	2.742	0.442958	0.798041	0.449899
ENSRNOT00000023439	protein_coding	Wnt6	0.103432	-1.44615	2.92731	0.00828292	up	0.450619	-0.443861	0.303538	-1.74205	-1.20158	-1.39481
ENSRNOT00000037185	protein_coding	Rassf10	0.285312	-0.366657	1.57131	0.0145202	up	0.14157	0.194477	0.519888	-0.337287	-0.560856	-0.201828
ENSRNOT00000000383	protein_coding	Nid2	-0.604891	-2.29059	3.21695	0.00104065	up	-0.911456	-0.580311	-0.322904	-2.37749	-2.09001	-2.40426
ENSRNOT00000018101	protein_coding	Rassf4	0.887132	0.0893956	1.73837	0.00957017	up	0.852518	0.783304	1.02557	-0.200318	0.330643	0.137862
ENSRNOT00000016819	protein_coding	Swsap1	-1.40271	-2.12576	1.65067	0.0388027	up	-1.06649	-1.68457	-1.45706	-2.26345	-2.29973	-1.8141
ENSRNOT00000089624	protein_coding	Plscr1	-1.73829	-5.31388	11.9223	0.000111629	up	-1.59304	-2.17286	-1.44898	-5.42068	-5.37212	-5.14883
ENSRNOT00000075167	protein_coding	Plaur	7.30573	6.61765	1.61114	0.0197292	up	6.98173	7.46773	7.46773	6.50419	6.78364	6.56511
ENSRNOT00000014010	protein_coding	Wdr91	3.30128	2.15322	2.21616	0.0164841	up	3.52407	2.91718	3.4626	1.80045	2.5428	2.11641
ENSRNOT00000047882	protein_coding	AABR07064312.1	1.90747	0.94983	1.94213	0.00445641	up	2.0519	1.75379	1.91671	0.869538	1.22513	0.754823
ENSRNOT00000034051	protein_coding	AABR07062533.1	-3.78525	-5.25808	2.77565	0.00924527	up	-4.12833	-3.16826	-4.05917	-5.16412	-5.29393	-5.31619
ENSRNOT00000078910	protein_coding	Gm2a	5.44261	2.24808	9.15485	0.00129469	up	5.80032	4.71511	5.81242	1.93269	2.44038	2.37117
ENSRNOT00000032200	protein_coding	Acp4	1.22874	0.403771	1.77149	0.0379073	up	0.710935	1.47618	1.4991	0.460232	0.499636	0.251444
ENSRNOT00000081822	protein_coding	Igf1	-0.376347	-1.27801	1.86822	0.00497682	up	-0.561852	-0.437091	-0.130098	-1.47162	-1.19373	-1.16868
ENSRNOT00000077158	protein_coding	LOC100909671	1.79477	0.584164	2.31434	0.00940858	up	1.9865	1.329	2.06881	0.385672	0.603971	0.76285
ENSRNOT00000082699	protein_coding	Adcy6	3.60919	2.02974	2.98855	0.0382302	up	3.65134	3.20437	3.97187	1.63705	1.48913	2.96306
ENSRNOT00000013067	protein_coding	Slc39a14	2.40807	1.40912	1.99854	0.0116901	up	2.76586	2.12794	2.3304	1.18368	1.62307	1.4206
ENSRNOT00000010180	protein_coding	Cd63	0.460764	-1.38802	3.60196	0.000613194	up	0.567411	0.315072	0.499808	-1.39341	-1.08502	-1.68562
ENSRNOT00000028885	protein_coding	Slc23a2	3.74782	2.77048	1.96882	0.0373408	up	4.105	3.17795	3.96049	2.52917	2.99999	2.78229
ENSRNOT00000082564	protein_coding	Slco3a1	1.20532	0.43797	1.70215	0.00625796	up	1.3592	1.31681	0.939961	0.43655	0.541651	0.33571
ENSRNOT00000012626	protein_coding	Cd164l2	3.02524	1.76243	2.39962	0.0282985	up	2.8667	2.64592	3.5631	1.54554	1.4718	2.26995
ENSRNOT00000028642	protein_coding	Tnfaip8l2	-0.500968	-1.1976	1.62071	0.00357599	up	-0.725085	-0.413111	-0.364707	-1.2206	-1.18221	-1.18998
ENSRNOT00000026609	protein_coding	Cuedc2	0.365873	-1.32942	3.23842	0.00188343	up	0.239859	0.14298	0.714781	-1.51568	-1.02981	-1.44275
NM_001198589	protein_coding	Tead1	-0.97603	-2.42799	2.73579	0.00172339	up	-0.775244	-1.31551	-0.837338	-2.58689	-2.26345	-2.43362
ENSRNOT00000087278	protein_coding	Yap1	0.0618087	-0.681169	1.67363	0.0101876	up	0.322263	-0.201629	0.0647918	-0.787047	-0.584219	-0.67224
ENSRNOT00000042633	protein_coding	Plekho2	0.0871322	-0.608614	1.61972	0.0202568	up	0.269369	-0.213007	0.205034	-0.695258	-0.738563	-0.392022
NM_001012047	protein_coding	Btd	-1.0049	-1.64951	1.56332	0.00600448	up	-1.09579	-1.00053	-0.918375	-1.75567	-1.76288	-1.42998
ENSRNOT00000046529	protein_coding	Nav2	0.0853611	-1.41781	2.83465	0.0387009	up	0.524553	-0.570611	0.302141	-1.70155	-1.86061	-0.691268
ENSRNOT00000078518	protein_coding	Gramd3	-1.64652	-2.43236	1.7241	0.0197489	up	-1.48256	-1.71988	-1.73711	-2.56681	-2.05345	-2.67681
ENSRNOT00000080759	protein_coding	F5	-3.22304	-5.11944	3.72285	0.0146913	up	-3.64052	-3.24509	-2.7835	-5.50856	-4.3417	-5.50807
ENSRNOT00000064385	protein_coding	Spice1	-2.41467	-3.28023	1.82204	0.000989241	up	-2.47816	-2.51089	-2.25496	-3.3867	-3.17962	-3.27436
ENSRNOT00000040472	protein_coding	Grn	-0.462864	-1.68913	2.3396	0.000111364	up	-0.349942	-0.613256	-0.425394	-1.6814	-1.65712	-1.72886
ENSRNOT00000012495	protein_coding	Psen1	0.856176	-0.18472	2.05751	0.0254773	up	1.02949	0.334669	1.20437	-0.353969	-0.29017	0.0899784
NM_001270589	protein_coding	Tmem176b	0.555597	-1.23612	3.46228	0.00273257	up	0.7684	0.142725	0.755668	-1.35917	-0.888363	-1.46084
ENSRNOT00000071243	protein_coding	Sfxn2	3.80038	3.02929	1.70656	0.0142658	up	3.62952	3.62426	4.14735	3.06369	2.90071	3.12347
ENSRNOT00000024947	protein_coding	Tubb6	2.42086	0.528186	3.71323	0.00622388	up	2.60124	2.05083	2.61051	0.0451222	1.10082	0.438613
NM_001191705	protein_coding	Fat4	-2.12897	-3.27147	2.20763	0.0240712	up	-2.24791	-2.37782	-1.76117	-3.4979	-3.56914	-2.74737
ENSRNOT00000019377	protein_coding	Vcam1	-1.04081	-1.64708	1.52233	0.00139554	up	-0.951719	-1.09189	-1.07881	-1.61901	-1.76661	-1.55563
ENSRNOT00000080846	protein_coding	Bicc1	-3.319	-4.32952	2.01463	0.0111118	up	-3.65642	-3.27933	-3.02125	-4.52631	-4.08102	-4.38122
ENSRNOT00000007362	protein_coding	Sap30bp	-0.225961	-0.978352	1.68458	0.0326397	up	-0.238208	-0.461686	0.0220102	-1.17716	-0.601933	-1.15596
ENSRNOT00000083283	protein_coding	Dtx4	2.39222	1.39871	1.99103	0.00225731	up	2.4042	2.52053	2.25195	1.63239	1.23401	1.32973
NM_001105965	protein_coding	Dpt	0.0888807	-0.704133	1.73269	0.0093149	up	0.401505	-0.016141	-0.118721	-0.59637	-0.729742	-0.786287
ENSRNOT00000005770	protein_coding	Pkn1	0.309411	-1.01751	2.50866	0.00781069	up	0.453445	0.0874789	0.38731	-1.3047	-0.532649	-1.21517
ENSRNOT00000014802	protein_coding	Akap13	-0.427068	-1.4053	1.97005	0.000234071	up	-0.3847	-0.555519	-0.340985	-1.32283	-1.4276	-1.46546
ENSRNOT00000091561	protein_coding	Optn	1.30351	-0.072613	2.59569	0.0053749	up	1.03994	1.132	1.73857	-0.29017	-0.0594336	0.131765
ENSRNOT00000012537	protein_coding	Nr1d1	0.444101	-0.210791	1.5745	0.00537017	up	0.44816	0.250596	0.633547	-0.300499	-0.162996	-0.168879
ENSRNOT00000064238	protein_coding	RGD1359334	0.0558198	-0.616708	1.59386	0.00276969	up	-0.138667	0.101377	0.204749	-0.601341	-0.637466	-0.611316
ENSRNOT00000026860	protein_coding	Des	-0.0945034	-1.43892	2.53927	0.0265295	up	-0.168309	-0.111241	-0.00395994	-1.8282	-0.661005	-1.82755
ENSRNOT00000025933	protein_coding	Hsd3b7	2.77177	1.62981	2.2068	0.0200429	up	3.32206	2.28213	2.71112	1.60264	1.71651	1.57029
ENSRNOT00000009444	protein_coding	LOC103690170	-0.0719972	-1.17438	2.14709	0.0123302	up	-0.00227605	-0.475628	0.261913	-1.25759	-1.35513	-0.910425
ENSRNOT00000076425	protein_coding	Eda	-2.00326	-3.24104	2.35836	0.00498672	up	-2.24091	-2.19049	-1.57838	-3.24022	-3.34368	-3.13923
ENSRNOT00000067392	protein_coding	Ush1c	-1.32474	-1.94875	1.54115	0.0105556	up	-1.54779	-1.3327	-1.09374	-1.98901	-1.99231	-1.86495
ENSRNOT00000004392	protein_coding	Cdrt4	-1.19801	-1.99096	1.73261	0.0444455	up	-1.23052	-1.61676	-0.746758	-2.18507	-1.97853	-1.80928
NM_001106031	protein_coding	Pnp	0.649039	-0.124663	1.70965	0.0208227	up	0.812083	0.347099	0.787935	-0.341116	-0.182174	0.149302
ENSRNOT00000018688	protein_coding	Tmem86a	0.978805	-0.768022	3.3562	0.00102371	up	1.21705	0.610837	1.10852	-0.924471	-0.64348	-0.736115
ENSRNOT00000040270	protein_coding	Col20a1	0.658021	-1.04274	3.25073	0.00507592	up	1.00558	0.252362	0.716127	-1.27468	-1.23427	-0.619266
ENSRNOT00000000495	protein_coding	Prrt1	1.49884	0.863314	1.55351	0.0427796	up	1.48179	1.42388	1.59087	0.820126	0.520934	1.24888
ENSRNOT00000078035	protein_coding	AC096468.1	-2.12403	-2.82803	1.62902	0.0136529	up	-1.88501	-2.3163	-2.17077	-2.89716	-2.9735	-2.61345
ENSRNOT00000000340	protein_coding	LOC102554658	-1.45906	-2.7311	2.41502	0.00335043	up	-1.43597	-1.43916	-1.50206	-3.04056	-2.80273	-2.35001
ENSRNOT00000035826	protein_coding	Syne3	-1.83112	-3.08405	2.38325	0.0105525	up	-1.48889	-2.24791	-1.75654	-2.93596	-3.41213	-2.90405
ENSRNOT00000051037	protein_coding	Rtn4r	-3.22251	-4.01257	1.72916	0.0417904	up	-2.76524	-3.6736	-3.22868	-3.98207	-4.11471	-3.94093
ENSRNOT00000079697	protein_coding	Ptpn21	-0.448525	-1.73306	2.43603	0.00637766	up	-0.383872	-0.563692	-0.398011	-2.08948	-1.27989	-1.82981
ENSRNOT00000007640	protein_coding	Adamts13	0.921733	0.0294575	1.8561	0.00106376	up	1.00448	0.956081	0.804639	-0.07894	-0.0329342	0.200247
ENSRNOT00000036025	protein_coding	Celsr1	-1.67897	-2.75476	2.10787	0.00302536	up	-1.9361	-1.42323	-1.67757	-2.84928	-2.81598	-2.59901
ENSRNOT00000082146	protein_coding	Il1r1	-3.05563	-3.98235	1.90094	0.0237495	up	-3.21798	-3.25902	-2.6899	-4.34646	-3.73711	-3.86347
ENSRNOT00000080872	protein_coding	Slc5a2	1.04063	0.386163	1.57404	0.0311717	up	0.76391	0.997223	1.36077	0.412299	0.199442	0.546747
ENSRNOT00000003296	protein_coding	Rtl3	-0.790275	-1.82095	2.04297	0.0222661	up	-0.348125	-1.21012	-0.812578	-1.7568	-2.084	-1.62203
ENSRNOT00000026418	protein_coding	Slc20a2	1.32711	0.648207	1.60092	0.00365657	up	1.3737	1.14136	1.46627	0.699928	0.537807	0.706887
NM_022276	protein_coding	Gcnt1	-0.489648	-1.22117	1.66039	0.0427797	up	-0.035188	-0.754091	-0.679665	-1.41448	-1.07366	-1.17537
ENSRNOT00000048504	protein_coding	Prr13	1.87435	0.809321	2.09221	0.0036413	up	1.99113	1.95878	1.67313	1.07125	0.582485	0.774223
ENSRNOT00000018982	protein_coding	Acin1	3.63916	2.61454	2.03442	0.0131673	up	3.61879	3.29059	4.0081	2.37117	2.76787	2.70459
ENSRNOT00000061158	protein_coding	Fam107a	-1.81847	-2.83185	2.01863	0.000833916	up	-1.90574	-1.77043	-1.77925	-2.87878	-2.63398	-2.9828
ENSRNOT00000017927	protein_coding	Ggcx	-1.06903	-1.77448	1.63066	0.0330778	up	-0.988968	-1.44648	-0.771638	-1.67168	-1.96634	-1.68543
ENSRNOT00000093715	protein_coding	Mocos	-0.470075	-2.35807	3.70121	0.00340827	up	-0.00746153	-1.01806	-0.3847	-2.43634	-2.21252	-2.42536
ENSRNOT00000020103	protein_coding	Amhr2	-2.17169	-2.96637	1.7347	0.0124516	up	-2.16222	-2.4623	-1.89055	-2.90215	-3.12753	-2.86943
ENSRNOT00000018074	protein_coding	Rcn1	-1.61172	-2.26429	1.57197	0.00923911	up	-1.34627	-1.70739	-1.7815	-2.19732	-2.29836	-2.2972
ENSRNOT00000004263	protein_coding	Cited1	-1.07155	-1.95386	1.84332	0.0139225	up	-0.833597	-1.34929	-1.03176	-2.22386	-1.92532	-1.71239
ENSRNOT00000078155	protein_coding	Hivep3	7.85573	7.2359	1.5367	0.0114554	up	7.70718	7.75658	8.10344	7.24872	7.11957	7.33939
ENSRNOT00000067801	protein_coding	Wasf2	3.37137	2.46983	1.86806	0.00372757	up	3.64945	3.23608	3.22859	2.55924	2.37781	2.47244
ENSRNOT00000046611	protein_coding	Spint2	-1.2711	-2.89448	3.08097	0.0036176	up	-1.07039	-1.66824	-1.07467	-2.72836	-2.7086	-3.24648
ENSRNOT00000032158	protein_coding	Plxnd1	-0.430605	-1.32893	1.8639	0.00470179	up	-0.221304	-0.678977	-0.391535	-1.31011	-1.48295	-1.19373
ENSRNOT00000087237	protein_coding	Toe1	-2.1438	-3.18596	2.0593	0.00765627	up	-2.21873	-2.35931	-1.85337	-3.2861	-2.89876	-3.37301
NM_053796	protein_coding	F11r	-1.28002	-1.87471	1.51015	0.0227481	up	-1.11044	-1.60079	-1.12882	-1.80843	-1.9438	-1.87189
ENSRNOT00000035948	protein_coding	RGD1565611	-1.88002	-3.4204	2.90872	0.0168186	up	-2.05954	-1.88298	-1.69753	-4.12237	-3.30159	-2.83724
ENSRNOT00000031025	protein_coding	Ifit3	-3.17078	-3.99896	1.77545	0.0106341	up	-2.87762	-3.15585	-3.47886	-4.08984	-4.01555	-3.89149
ENSRNOT00000086086	protein_coding	AABR07067459.1	0.889595	0.130539	1.69238	0.0145504	up	1.02167	0.717753	0.929361	0.0523604	-0.10002	0.439278
NM_017319	protein_coding	Pdia3	3.68281	2.70191	1.97369	0.0152348	up	3.43758	3.5768	4.03403	2.65931	2.44824	2.99818
ENSRNOT00000022324	protein_coding	Zfp276	0.589218	-0.0124065	1.51742	0.0360407	up	0.250834	0.622966	0.893853	-0.0950437	-0.0283021	0.0861264
ENSRNOT00000001115	protein_coding	Ddx39b	1.85867	1.09388	1.69912	0.0354479	up	1.55387	1.83973	2.18242	1.00496	0.864438	1.41225
ENSRNOT00000022275	protein_coding	Gstk1	1.36005	0.501682	1.81298	0.0184212	up	1.75413	1.14178	1.18423	0.425379	0.708405	0.371263
ENSRNOT00000089895	protein_coding	Ano6	-1.76525	-3.03075	2.4041	0.000666121	up	-1.80554	-1.8454	-1.64482	-3.00212	-3.24648	-2.84365
ENSRNOT00000022182	protein_coding	Vangl1	-1.59946	-2.56886	1.95804	0.00293224	up	-1.54305	-1.88157	-1.37375	-2.59147	-2.55406	-2.56106
ENSRNOT00000038994	protein_coding	Cybb	0.137003	-1.23512	2.58852	0.000959295	up	0.294334	0.17227	-0.0555953	-1.06876	-1.46746	-1.16914
ENSRNOT00000086418	protein_coding	Zfp384	0.506238	-0.354547	1.81603	0.00982923	up	0.632432	0.14157	0.744711	-0.3847	-0.323455	-0.355487
ENSRNOT00000000092	protein_coding	Antxr2	-1.76625	-2.87972	2.16366	0.0348932	up	-1.85569	-1.85569	-1.58736	-3.40071	-2.23193	-3.00652
ENSRNOT00000010463	protein_coding	Mcam	1.20426	0.349153	1.8089	0.00189697	up	1.242	1.01158	1.3592	0.232687	0.407446	0.407325
NM_001100885	protein_coding	Myl9	-1.38249	-2.48511	2.14745	0.0375077	up	-0.915663	-1.68613	-1.54568	-2.83223	-1.95137	-2.67174
ENSRNOT00000081768	protein_coding	Plscr4	0.208263	-0.842222	2.07123	0.0264875	up	0.322486	-0.136975	0.439278	-1.29192	-0.426079	-0.808665
NM_213559	protein_coding	Skiv2l	-0.101924	-0.695331	1.5088	0.00268692	up	-0.186419	-0.139118	0.0197642	-0.701117	-0.803573	-0.581301
ENSRNOT00000055963	protein_coding	Slfn13	0.541902	-1.49799	4.11214	0.00386482	up	0.814411	0.253335	0.55796	-2.05677	-1.39976	-1.03743
ENSRNOT00000016669	protein_coding	Pcyt1b	1.21785	0.317647	1.86633	0.0360974	up	1.22804	0.957292	1.46821	0.113766	0.024763	0.814411
ENSRNOT00000074889	protein_coding	Gbp6	-2.95615	-4.21275	2.38932	0.0362283	up	-2.60767	-3.22574	-3.03504	-3.89618	-4.93466	-3.80741
ENSRNOT00000000737	protein_coding	Lama4	-2.29105	-3.46561	2.25725	0.0110199	up	-2.12915	-2.63618	-2.10782	-3.69174	-3.07194	-3.63317
ENSRNOT00000036365	protein_coding	Sec63	1.96031	1.21094	1.68105	0.0196884	up	2.07097	2.23496	1.57499	1.18452	1.23969	1.20861
ENSRNOT00000079947	protein_coding	Ptpn6	0.901218	-0.547654	2.72995	0.038069	up	1.55073	0.244484	0.908443	-1.03743	-0.569153	-0.0363831
ENSRNOT00000061904	protein_coding	C8g	-0.612578	-1.28654	1.59544	0.0378929	up	-0.198133	-0.883152	-0.75645	-1.38165	-1.15829	-1.31967
ENSRNOT00000093186	protein_coding	Slc26a7	-1.90571	-3.41979	2.85617	0.0244862	up	-1.53594	-2.48772	-1.69347	-3.59823	-2.80958	-3.85157
ENSRNOT00000046231	protein_coding	AABR07051551.1	6.24641	5.12152	2.18086	0.00736671	up	6.33373	5.8525	6.55301	4.96995	5.12803	5.26657
ENSRNOT00000092169	protein_coding	Ctu2	-2.41192	-3.37643	1.9514	0.00487849	up	-2.25023	-2.64191	-2.34362	-3.19143	-3.61158	-3.32628
ENSRNOT00000068236	protein_coding	Daw1	-2.65556	-3.84673	2.28338	0.038312	up	-2.62583	-2.38916	-2.95169	-3.57789	-4.55202	-3.41028
ENSRNOT00000088956	protein_coding	Nckap1l	-1.84936	-2.75149	1.86881	0.00120004	up	-1.80969	-1.77329	-1.96512	-2.93395	-2.63061	-2.6899
ENSRNOT00000084082	protein_coding	Asb7	-0.963988	-1.64241	1.60039	0.0410629	up	-1.21159	-1.00253	-0.677842	-1.64893	-1.9289	-1.3494
ENSRNOT00000010691	protein_coding	Tp53i13	-0.184114	-2.98158	6.95218	0.00408081	up	0.706282	-0.479291	-0.779332	-2.82844	-2.86989	-3.24641
ENSRNOT00000066639	protein_coding	Asb5	1.10336	0.167819	1.91261	0.0424964	up	0.696875	0.96686	1.64635	0.0180626	0.0233103	0.462085
ENSRNOT00000064276	protein_coding	Scarb1	2.13408	0.713729	2.6765	0.00321787	up	2.27626	1.91764	2.20833	0.361658	1.03994	0.739586
ENSRNOT00000018695	protein_coding	Enpp3	0.376024	-2.04295	5.34791	0.000991003	up	-0.016141	0.369276	0.774937	-2.19404	-1.71829	-2.21652
ENSRNOT00000012269	protein_coding	Timm29	1.45601	0.766987	1.6122	4.73972e-05	up	1.43226	1.40855	1.52724	0.756736	0.776231	0.767993
NM_001107533	protein_coding	Adamtsl3	-0.125524	-1.03586	1.87948	0.0251536	up	-0.0116993	-0.561124	0.196251	-1.14521	-0.7758	-1.18656
ENSRNOT00000080216	protein_coding	Actb	-0.951492	-1.58073	1.54675	0.00170896	up	-0.878577	-1.06592	-0.909978	-1.59833	-1.67651	-1.46735
ENSRNOT00000028003	protein_coding	Ppp1r32	-1.04635	-2.12662	2.11443	0.000833349	up	-0.954268	-1.15579	-1.02898	-2.31284	-2.11446	-1.95256
ENSRNOT00000019528	protein_coding	Galns	-2.27701	-3.24683	1.9586	0.0135504	up	-1.92939	-2.57803	-2.32361	-3.3766	-2.98318	-3.38071
ENSRNOT00000077236	protein_coding	Shisa5	-1.54795	-2.56047	2.01744	0.000732486	up	-1.38325	-1.73344	-1.52716	-2.48482	-2.59636	-2.60023
ENSRNOT00000085144	protein_coding	Ccdc113	-2.64777	-3.2981	1.56953	0.0304319	up	-2.66584	-2.43362	-2.84384	-3.45385	-2.98094	-3.45949
ENSRNOT00000028266	protein_coding	Hipk4	3.33968	2.1797	2.23454	0.00940956	up	3.65235	3.4626	2.9041	2.22249	2.33494	1.98167
ENSRNOT00000036770	protein_coding	Ier5l	0.233595	-0.548166	1.71923	0.000118051	up	0.326411	0.227345	0.147028	-0.56265	-0.5361	-0.545748
ENSRNOT00000064809	protein_coding	Sec24d	-1.41529	-2.30299	1.85023	0.0117504	up	-1.66179	-1.33068	-1.25339	-2.26919	-2.04686	-2.59292
ENSRNOT00000023664	protein_coding	Anxa1	3.02969	0.967131	4.17725	0.00057728	up	3.05573	2.85601	3.17731	0.774223	1.33777	0.7894
ENSRNOT00000083703	protein_coding	Ldlrad3	1.92981	1.26732	1.5828	0.0431952	up	1.7046	1.82028	2.26454	1.16317	1.07695	1.56186
ENSRNOT00000086924	protein_coding	Gprc5c	-2.51719	-3.63614	2.17188	0.000486177	up	-2.4418	-2.69249	-2.41729	-3.5115	-3.70136	-3.69555
ENSRNOT00000007897	protein_coding	Abi3	0.709089	-0.477975	2.27689	0.0104926	up	1.02678	0.395974	0.704518	-0.838534	-0.387422	-0.20797
ENSRNOT00000083645	protein_coding	Runx3	-3.23653	-4.21356	1.9684	0.0338095	up	-3.3247	-3.3565	-3.02839	-3.98022	-4.78972	-3.87073
NM_001106269	protein_coding	Olig3	1.58233	0.821796	1.69412	0.00260489	up	1.50439	1.76118	1.48143	0.960148	0.733631	0.771611
ENSRNOT00000083934	protein_coding	Cep162	-1.1884	-1.97024	1.71932	0.0193696	up	-0.823058	-1.51204	-1.23011	-1.88577	-1.96009	-2.06486
ENSRNOT00000029125	protein_coding	Mgll	1.37089	0.0556958	2.48837	0.00773528	up	1.52009	0.974474	1.61812	-0.275996	0.314299	0.128784
NM_001039539	protein_coding	Pax9	-0.832724	-1.53465	1.62668	0.00618045	up	-0.753922	-1.07366	-0.670584	-1.55807	-1.60886	-1.43702
ENSRNOT00000023504	protein_coding	Irf7	-2.3477	-3.562	2.32028	0.0196699	up	-2.48944	-2.18854	-2.36512	-4.09541	-3.02031	-3.57027
ENSRNOT00000020900	protein_coding	Plpp5	0.158185	-0.684255	1.79308	0.0429313	up	0.54106	-0.258569	0.192063	-0.986116	-0.393971	-0.672677
ENSRNOT00000027232	protein_coding	Klhl30	-1.16799	-4.2323	8.3647	0.00195438	up	-0.745193	-1.64054	-1.11823	-4.83511	-4.18779	-3.674
ENSRNOT00000081021	protein_coding	Plec	1.55198	0.289331	2.39936	0.00168812	up	1.37543	1.46022	1.82028	0.18023	0.486155	0.201606
ENSRNOT00000015198	protein_coding	Laptm5	1.1788	-0.00931148	2.27855	0.0013411	up	1.35586	1.01624	1.16432	0.143785	-0.22745	0.0557306
ENSRNOT00000000162	protein_coding	Dnajc1	-0.352012	-1.16237	1.75365	0.0246473	up	-0.358897	-0.485415	-0.211724	-1.51222	-0.76553	-1.20936
NM_017249	protein_coding	Esyt1	-0.939674	-1.99786	2.08232	0.00528266	up	-0.910425	-1.19778	-0.710815	-2.10999	-1.7389	-2.1447
ENSRNOT00000016529	protein_coding	Adal	-2.71983	-3.34751	1.54508	0.0341596	up	-2.49151	-2.70164	-2.96633	-3.43612	-3.53945	-3.06696
ENSRNOT00000091942	protein_coding	AC129395.1	6.01718	4.13275	3.69207	0.0370971	up	5.29318	5.94605	6.81231	3.7165	3.69614	4.98561
ENSRNOT00000009724	protein_coding	Usp28	-1.9503	-2.88329	1.90924	0.00348935	up	-1.88771	-2.22414	-1.73903	-2.82801	-2.97711	-2.84475
ENSRNOT00000067333	protein_coding	Rspo2	-0.294213	-1.16182	1.82463	0.0148855	up	0.0499094	-0.668271	-0.264278	-1.16888	-1.22798	-1.08859
ENSRNOT00000010065	protein_coding	Rhpn1	1.11091	0.00174965	2.1572	0.00295899	up	0.879488	1.04069	1.41256	-0.0816585	-0.0488222	0.13573
ENSRNOT00000052315	protein_coding	Efemp2	-1.65874	-3.53007	3.65869	0.00533072	up	-1.21716	-2.18552	-1.57355	-3.24917	-3.89037	-3.45067
NM_001113775	protein_coding	Tp53i3	-1.2164	-1.85457	1.55636	0.0130673	up	-1.40829	-1.29658	-0.944338	-1.96159	-1.81308	-1.78906
ENSRNOT00000026173	protein_coding	Lyzl4	-0.463025	-1.52422	2.08667	0.0413142	up	-0.530339	-0.704864	-0.153873	-1.45772	-2.10653	-1.00842
ENSRNOT00000085262	protein_coding	Cd300a	-2.47969	-5.36792	7.4036	0.00385159	up	-3.41054	-1.93415	-2.09438	-5.44493	-5.15222	-5.50659
ENSRNOT00000026286	protein_coding	Atg16l2	0.709914	-0.37489	2.12109	0.00629237	up	0.96686	0.350486	0.812398	-0.558024	-0.278611	-0.288034
ENSRNOT00000004435	protein_coding	Chad	2.64318	0.304049	5.05996	0.000892375	up	2.42873	2.36856	3.13224	0.441742	0.354053	0.116351
ENSRNOT00000004320	protein_coding	Lgals3bp	4.12379	1.61136	5.7058	0.000678963	up	4.25304	3.70269	4.41564	1.30922	1.73488	1.78999
ENSRNOT00000040634	protein_coding	RT1-M6-1	3.38561	1.33158	4.15263	0.000121455	up	3.48732	3.11454	3.55495	1.28602	1.3563	1.35243
ENSRNOT00000093141	protein_coding	Zbtb20	3.45506	2.70353	1.68358	0.0209651	up	3.66255	3.63694	3.06568	2.81864	2.66677	2.62518
ENSRNOT00000051979	protein_coding	Slc25a45	-1.53699	-2.58162	2.06284	0.00954814	up	-1.58243	-1.31141	-1.71713	-2.93829	-2.2925	-2.51408
ENSRNOT00000010796	protein_coding	Tbxas1	-0.501534	-1.63664	2.19635	0.000505123	up	-0.285215	-0.611153	-0.608233	-1.66567	-1.65133	-1.59292
ENSRNOT00000074212	protein_coding	Tns2	0.861832	-0.595519	2.74604	0.00108787	up	0.862909	0.618511	1.10408	-0.670877	-0.394717	-0.720962
ENSRNOT00000058309	protein_coding	LOC100363193	-0.257588	-1.62254	2.57568	0.0181344	up	-0.101529	-0.697812	0.0265784	-1.74942	-2.02109	-1.0971
ENSRNOT00000076073	protein_coding	AABR07006860.1	-0.0150593	-1.14713	2.19173	0.0380215	up	0.327485	-0.529766	0.157103	-1.46876	-1.34648	-0.626148
ENSRNOT00000032316	protein_coding	Eif4ebp3	-2.37991	-3.26308	1.84442	2.05565e-05	up	-2.42717	-2.38381	-2.32876	-3.296	-3.27999	-3.21326
ENSRNOT00000049211	protein_coding	AABR07056668.1	5.77669	5.07567	1.62565	0.0196702	up	6.05203	5.5476	5.73044	4.8571	5.23874	5.13118
ENSRNOT00000060006	protein_coding	Ccdc71l	-2.52299	-3.18401	1.5812	0.000123351	up	-2.56783	-2.46393	-2.53721	-3.23049	-3.12122	-3.20031
ENSRNOT00000083557	protein_coding	Ssr4	2.03754	1.42736	1.52645	0.0430861	up	2.41498	1.78583	1.91181	1.38084	1.58566	1.31558
ENSRNOT00000048554	protein_coding	Hexb	1.07497	0.428424	1.56542	5.4036e-05	up	1.08499	1.12506	1.01487	0.402589	0.427542	0.455141
ENSRNOT00000086579	protein_coding	Slc47a1	-1.18481	-2.22645	2.05858	0.00560927	up	-0.971792	-1.5401	-1.04253	-2.20069	-2.11977	-2.35891
NM_012676	protein_coding	Tnnt2	1.87363	-0.660281	5.79138	0.00368027	up	1.91993	1.32702	2.37393	-0.937537	-0.0898955	-0.95341
ENSRNOT00000009139	protein_coding	St14	1.88325	0.149269	3.32644	0.00716936	up	2.36483	1.45531	1.8296	-0.181271	0.561684	0.067395
ENSRNOT00000013341	protein_coding	Adamts15	0.468946	-1.63836	4.30885	0.00195736	up	0.169964	0.414031	0.822843	-1.61142	-1.26895	-2.0347
ENSRNOT00000025966	protein_coding	Npr3	-0.472228	-1.52073	2.06838	0.0104925	up	-0.318707	-0.830908	-0.267069	-1.41886	-1.80625	-1.33708
NM_001111098	protein_coding	Lyn	-1.32319	-2.06551	1.67286	0.0143869	up	-1.2019	-1.50912	-1.25855	-2.04494	-2.33931	-1.81227
ENSRNOT00000044804	protein_coding	Larp1b	0.284895	-0.504742	1.72864	0.0318178	up	0.318312	-0.115015	0.651389	-0.708142	-0.405911	-0.400172
NM_001161691	protein_coding	Raet1e	-1.73421	-3.19832	2.75894	0.0314163	up	-1.2881	-2.35404	-1.56049	-3.47588	-3.5544	-2.56469
ENSRNOT00000080174	protein_coding	Ddx39b	1.37003	0.754788	1.53181	0.0166539	up	1.18478	1.36115	1.56415	0.620034	0.972804	0.671526
ENSRNOT00000027793	protein_coding	Scamp3	-2.13422	-3.15518	2.02927	0.00112236	up	-2.21709	-2.04036	-2.1452	-3.1959	-3.32366	-2.94597
ENSRNOT00000021604	protein_coding	AABR07012129.1	-0.811358	-1.49773	1.60924	0.0248269	up	-0.648572	-1.11108	-0.674424	-1.72475	-1.28948	-1.47897
ENSRNOT00000012155	protein_coding	Smad6	-1.54534	-2.34341	1.73877	0.0195058	up	-1.6242	-1.84227	-1.16957	-2.38016	-2.44837	-2.20169
ENSRNOT00000075656	protein_coding	Crlf2	1.08452	-0.228736	2.48501	0.00568047	up	1.40986	0.642347	1.20134	-0.336035	-0.28038	-0.0697923
ENSRNOT00000086293	protein_coding	LOC103690108	1.21447	-4.475	51.6061	5.09241e-05	up	0.643753	1.68084	1.31881	-4.37871	-4.48218	-4.56412
ENSRNOT00000071003	protein_coding	Ugt1a7c	-2.57714	-3.82953	2.38236	0.000707538	up	-2.70821	-2.43174	-2.59147	-4.03549	-3.77054	-3.68258
ENSRNOT00000077526	protein_coding	Ehbp1l1	-2.33601	-3.45589	2.17328	0.0222684	up	-2.30934	-2.33099	-2.3677	-3.7056	-2.8424	-3.81966
ENSRNOT00000063987	protein_coding	Fscn3	-1.1037	-1.84115	1.66723	0.0147523	up	-1.30135	-1.15596	-0.853784	-2.03488	-1.8723	-1.61627
ENSRNOT00000013114	protein_coding	Mrpl10	1.38509	0.668232	1.6436	0.00410666	up	1.37819	1.24023	1.53685	0.590735	0.574236	0.839726
ENSRNOT00000080173	protein_coding	Nrf1	-2.30495	-2.93042	1.54271	0.0392927	up	-1.96542	-2.63867	-2.31077	-2.96442	-2.79194	-3.0349
ENSRNOT00000079207	protein_coding	Hsf2bp	-1.0391	-1.70795	1.5898	0.049162	up	-1.38604	-1.037	-0.694261	-1.97227	-1.57607	-1.5755
ENSRNOT00000014661	protein_coding	Tox	0.0697244	-1.09515	2.24214	0.0475162	up	0.128123	-0.492781	0.57383	-1.39637	-1.33766	-0.551423
NM_031652	protein_coding	Kcnab3	0.924367	-0.111026	2.04967	0.00318002	up	0.877922	0.749355	1.14582	-0.288862	-0.146694	0.102477
ENSRNOT00000090907	protein_coding	LOC365791	-2.56553	-3.15487	1.50456	0.0252047	up	-2.83464	-2.48482	-2.37713	-3.34228	-3.10771	-3.01463
ENSRNOT00000017798	protein_coding	Sh2d2a	-2.56529	-3.31827	1.68527	0.0464852	up	-2.4846	-2.7791	-2.43217	-3.17496	-3.78907	-2.99078
ENSRNOT00000054864	protein_coding	Lsp1	2.14361	1.17921	1.95125	0.0021593	up	2.31516	1.9838	2.13186	1.14469	1.02901	1.36392
ENSRNOT00000015540	protein_coding	Xkr6	1.93239	1.27686	1.57519	0.0117757	up	1.66624	1.9564	2.17452	1.32566	1.24462	1.2603
ENSRNOT00000090152	protein_coding	Fnip2	-0.663384	-2.6496	3.96198	0.0001631	up	-0.599703	-0.83592	-0.554529	-2.86555	-2.47103	-2.61223
ENSRNOT00000086952	protein_coding	Kdm5c	-0.443401	-1.0358	1.50775	0.0294164	up	-0.778875	-0.369154	-0.182174	-1.08901	-0.991225	-1.02716
ENSRNOT00000016286	protein_coding	Ifngr1	2.48296	1.3197	2.23963	0.0102833	up	2.37039	2.28831	2.79019	0.939033	1.62608	1.394
ENSRNOT00000000313	protein_coding	Scarf2	-0.149696	-1.28877	2.20239	0.00746157	up	0.10886	-0.560642	0.00269313	-1.47452	-1.19819	-1.19359
ENSRNOT00000001135	protein_coding	Aif1	-0.294186	-1.22736	1.90948	0.0458762	up	0.19366	-0.795184	-0.281034	-1.33844	-0.916297	-1.42735
ENSRNOT00000076269	protein_coding	Slfn13	-1.40049	-3.38828	3.96629	0.00300228	up	-1.09189	-1.5495	-1.56009	-3.09117	-3.92249	-3.15118
ENSRNOT00000075287	protein_coding	AABR07024972.1	-0.124356	-1.06771	1.923	0.00341909	up	-0.203918	-0.268181	0.0990299	-1.18584	-1.15107	-0.866242
ENSRNOT00000082470	protein_coding	Mcrs1	2.8554	2.06344	1.73143	0.0449104	up	3.26908	2.36627	2.93084	1.94865	2.02822	2.21345
ENSRNOT00000045955	protein_coding	LOC100359503	4.7435	3.68166	2.08759	0.0210492	up	5.24224	4.30274	4.68552	3.55991	3.86227	3.6228
ENSRNOT00000085832	protein_coding	Mgat1	-0.982289	-1.76149	1.71618	0.0203482	up	-1.04374	-1.09146	-0.811668	-1.78719	-2.07762	-1.41967
ENSRNOT00000079722	protein_coding	LOC100365112	-0.423346	-1.66807	2.36974	0.0117548	up	-0.273945	-0.665161	-0.330933	-1.69339	-2.09779	-1.21304
ENSRNOT00000083417	protein_coding	Hist1h3b	0.424634	-0.57535	1.99998	0.0152256	up	0.115618	0.588381	0.569903	-0.44636	-0.328499	-0.951192
ENSRNOT00000010712	protein_coding	Fos	1.69723	0.76397	1.90959	0.0168747	up	1.78433	1.34452	1.96284	0.671526	0.564972	1.05541
ENSRNOT00000028031	protein_coding	Ucn2	-3.00769	-5.21933	4.63202	0.00251224	up	-2.47466	-3.25296	-3.29545	-5.4726	-5.3386	-4.84679
ENSRNOT00000078663	protein_coding	Nr4a1	-0.616256	-1.2606	1.56303	0.0445298	up	-0.711964	-0.653661	-0.483144	-1.12535	-1.67636	-0.980102
ENSRNOT00000084651	protein_coding	P3h1	0.673527	-0.633798	2.47482	0.00549911	up	0.518749	0.456028	1.0458	-0.719319	-0.341875	-0.840201
ENSRNOT00000073850	protein_coding	Igf2	2.51295	1.84032	1.59398	0.0314837	up	2.30296	2.40224	2.83365	1.85387	1.61206	2.05502
ENSRNOT00000002394	protein_coding	Chrd	1.93235	1.00492	1.90189	0.0170566	up	1.63705	1.87452	2.28549	0.861313	0.867661	1.28577
ENSRNOT00000028615	protein_coding	Grin2d	-0.707267	-1.6898	1.97594	0.00754186	up	-0.446722	-1.01596	-0.65912	-1.68613	-1.87478	-1.50851
ENSRNOT00000090042	protein_coding	Tead1	-0.973164	-2.52906	2.94017	0.000148547	up	-0.963854	-1.14489	-0.810751	-2.62383	-2.52677	-2.4366
ENSRNOT00000093711	protein_coding	Lemd2	-1.5028	-2.20111	1.6226	0.0135927	up	-1.51841	-1.34166	-1.64833	-1.99811	-2.46982	-2.13539
ENSRNOT00000044626	protein_coding	Grin2a	5.52035	4.79161	1.6572	0.0130053	up	5.46322	5.41701	5.68082	4.63378	4.649	5.09204
ENSRNOT00000031946	protein_coding	LOC362863	-1.73037	-2.8658	2.19685	0.0389674	up	-1.66126	-2.14969	-1.38014	-3.01647	-3.29443	-2.2865
ENSRNOT00000086299	protein_coding	Vrk2	-2.77101	-3.75941	1.98397	0.0383358	up	-3.21235	-2.60277	-2.49792	-3.44799	-3.60659	-4.22365
ENSRNOT00000010591	protein_coding	Tp53inp1	-2.82536	-3.78073	1.93908	0.0449187	up	-2.77371	-2.76611	-2.93627	-3.26366	-4.38551	-3.69303
ENSRNOT00000030754	protein_coding	LOC691418	-2.48841	-3.65818	2.24976	0.0398811	up	-2.08887	-2.98157	-2.39479	-4.1329	-3.70512	-3.13651
ENSRNOT00000067528	protein_coding	Arhgef15	-1.06965	-1.73267	1.58339	0.0266824	up	-1.35917	-1.06256	-0.787232	-1.93326	-1.65463	-1.61012
ENSRNOT00000050701	protein_coding	Cxadr	-1.60442	-4.41392	7.01041	0.000737863	up	-1.64754	-2.00197	-1.16375	-4.75959	-4.31845	-4.16372
ENSRNOT00000078349	protein_coding	C1r	3.13052	1.4569	3.19013	0.000599799	up	3.03934	2.9178	3.43442	1.32205	1.54183	1.50683
ENSRNOT00000005361	protein_coding	Phlda1	4.09546	2.45685	3.11366	0.00886027	up	4.24114	3.49915	4.54609	2.22854	2.73055	2.41145
ENSRNOT00000067875	protein_coding	Spp1	1.27199	-0.67462	3.85467	0.000161421	up	1.20896	1.11071	1.49629	-0.597296	-0.589313	-0.837252
ENSRNOT00000015836	protein_coding	F3	1.80654	0.571655	2.35363	0.0127065	up	1.89834	1.34007	2.18122	0.384459	0.861813	0.468693
ENSRNOT00000065386	protein_coding	Tiam2	-3.1687	-4.20271	2.0477	0.0267945	up	-3.06836	-3.58016	-2.85758	-4.54575	-3.81214	-4.25023
ENSRNOT00000005155	protein_coding	Sod3	0.704926	-0.223049	1.9026	0.00697681	up	0.970869	0.416035	0.727873	-0.393793	-0.145257	-0.130098
ENSRNOT00000001220	protein_coding	Zbed5	-2.26604	-3.08769	1.76742	0.0458929	up	-1.80255	-2.68974	-2.30583	-3.21431	-2.83077	-3.21798
ENSRNOT00000003891	protein_coding	9-Sep	-0.579676	-2.01816	2.71036	0.000276743	up	-0.50468	-0.727108	-0.50724	-2.19379	-1.86955	-1.99113
ENSRNOT00000019772	protein_coding	Fn1	0.920283	-0.420544	2.53296	0.00247514	up	1.02658	0.541651	1.19261	-0.357268	-0.458436	-0.445929
NM_031061	protein_coding	Musk	-0.250126	-1.48245	2.34946	0.0370723	up	0.393444	-0.938934	-0.204888	-1.38825	-1.70124	-1.35786
ENSRNOT00000077041	protein_coding	Tdg	-1.5207	-2.13876	1.53481	0.0350987	up	-1.19113	-1.76085	-1.61012	-2.22644	-1.9404	-2.24943
ENSRNOT00000072093	protein_coding	AABR07031533.1	0.952279	0.0577066	1.85906	0.0158937	up	0.740747	1.29985	0.816234	0.0974962	0.273407	-0.197783
ENSRNOT00000081770	protein_coding	Safb	0.733428	-0.145118	1.83852	0.0190411	up	0.812763	0.347578	1.03994	-0.347138	0.0256173	-0.113832
ENSRNOT00000056583	protein_coding	Wdr88	-2.41666	-3.00534	1.50387	0.00288313	up	-2.32047	-2.48298	-2.44653	-2.88889	-3.14803	-2.97912
ENSRNOT00000021432	protein_coding	Vil1	-2.64387	-4.23415	3.01109	0.00548773	up	-2.39875	-2.63317	-2.89968	-4.65098	-4.27438	-3.7771
ENSRNOT00000076160	protein_coding	Ddi2	0.621604	-0.119929	1.67195	0.020371	up	0.724565	0.285275	0.854973	-0.294703	-0.115215	0.0501299
ENSRNOT00000072951	protein_coding	Col6a1	0.468569	-1.5028	3.92141	0.000456237	up	0.352207	0.288001	0.765498	-1.42276	-1.36187	-1.72377
ENSRNOT00000001466	protein_coding	Foxk1	3.11651	2.1832	1.90965	0.021593	up	3.19697	2.97798	3.1746	2.11707	1.79514	2.6374
ENSRNOT00000079506	protein_coding	Tep1	1.07046	0.213181	1.81161	0.00887815	up	1.01053	0.832125	1.36871	0.139195	0.114675	0.385672
ENSRNOT00000076610	protein_coding	Prelp	0.122892	-1.93564	4.16564	0.00626093	up	0.0917881	-0.141485	0.418373	-2.11411	-1.24911	-2.44372
ENSRNOT00000073247	protein_coding	Gpx1	5.50664	3.23307	4.8352	0.00181125	up	5.93721	4.95651	5.62621	3.0387	3.4104	3.2501
ENSRNOT00000078680	protein_coding	C1galt1	-2.84958	-4.21781	2.58152	0.00698328	up	-2.55112	-3.04033	-2.95731	-4.6228	-3.85915	-4.17147
ENSRNOT00000003077	protein_coding	Pdgfra	3.8714	2.38266	2.80644	0.00331921	up	4.01559	3.43207	4.16653	2.34034	2.53727	2.27036
ENSRNOT00000047917	protein_coding	Tmem200b	-0.372811	-1.04641	1.59504	0.000121419	up	-0.396775	-0.416391	-0.305266	-1.1063	-1.01366	-1.01925
ENSRNOT00000009497	protein_coding	Kdelc2	1.92538	0.843019	2.1175	0.0371819	up	2.0635	1.55835	2.15428	0.34839	1.38286	0.797811
NM_001107319	protein_coding	Unc5d	2.66586	1.71849	1.92836	0.03657	up	2.93287	2.17967	2.88503	1.67974	1.41694	2.05878
ENSRNOT00000084903	protein_coding	Klhl29	-0.108082	-1.45434	2.54252	0.00948699	up	-0.0889663	-0.492082	0.256802	-1.60285	-1.6831	-1.07707
ENSRNOT00000080082	protein_coding	Dnajb5	8.4276	7.74221	1.60813	0.0387855	up	8.44552	8.11717	8.7201	7.61245	7.58401	8.03017
ENSRNOT00000012826	protein_coding	Oaf	0.810329	-0.248226	2.08284	0.0164209	up	0.827246	0.519888	1.08385	-0.452964	0.17227	-0.463983
NM_053582	protein_coding	Tinagl1	-1.53704	-2.62926	2.13201	0.0136759	up	-1.47736	-1.43253	-1.70124	-2.63911	-2.19782	-3.05084
ENSRNOT00000017060	protein_coding	C1qb	2.7254	0.853262	3.66074	0.00153813	up	2.99742	2.447	2.73177	0.504982	1.13256	0.922248
NM_001244867	protein_coding	Crip1	-1.91379	-2.77165	1.81234	0.00531826	up	-2.15507	-1.7877	-1.79861	-2.67503	-2.969	-2.67091
ENSRNOT00000058007	protein_coding	Megf11	-0.31085	-1.44366	2.19285	0.0129438	up	0.116902	-0.374186	-0.675266	-1.58595	-1.18276	-1.56227
ENSRNOT00000035142	protein_coding	Lrrc8e	-3.14301	-4.80671	3.1683	0.0298344	up	-3.21173	-3.47627	-2.74102	-5.49164	-3.9443	-4.9842
ENSRNOT00000072242	protein_coding	Kcne4	-0.500776	-1.57762	2.10941	0.000571561	up	-0.310356	-0.641718	-0.550253	-1.66108	-1.51177	-1.56
ENSRNOT00000072368	protein_coding	Prr14l	3.88188	2.63789	2.36853	0.0177432	up	3.85706	3.39877	4.38981	2.50616	2.4839	2.92361
ENSRNOT00000024840	protein_coding	Nt5dc2	0.396995	-0.643268	2.0566	0.00301329	up	0.548997	0.434902	0.207088	-0.566009	-0.472589	-0.891207
ENSRNOT00000019053	protein_coding	Myo7a	-2.69126	-3.95266	2.39729	0.000281957	up	-2.83208	-2.50824	-2.73346	-4.03755	-3.88723	-3.93322
ENSRNOT00000057585	protein_coding	Fn1	1.38704	-0.466324	3.61342	0.0016562	up	1.59856	0.923067	1.63949	-0.489921	-0.31701	-0.592041
ENSRNOT00000088474	protein_coding	Wdr45b	-2.14011	-2.90963	1.7047	0.0123849	up	-2.16004	-2.38841	-1.87189	-3.08817	-2.75706	-2.88366
ENSRNOT00000058162	protein_coding	Ednra	-1.69264	-3.09146	2.63685	0.0278257	up	-1.76044	-1.87932	-1.43816	-3.32539	-2.32553	-3.62344
ENSRNOT00000025249	protein_coding	Rptn	-0.612715	-1.58909	1.96751	0.0108013	up	-0.753668	-0.811976	-0.272502	-1.69157	-1.75123	-1.32446
ENSRNOT00000011373	protein_coding	Ost4	2.21618	1.01115	2.30542	0.013928	up	2.41443	1.81159	2.42251	0.838843	0.774223	1.42038
ENSRNOT00000013857	protein_coding	Misp	-0.981862	-1.87053	1.85147	0.0258824	up	-1.04498	-1.39099	-0.509621	-1.90259	-1.87053	-1.83848
ENSRNOT00000092123	protein_coding	Slc6a8	1.98336	1.38898	1.50982	0.0209727	up	2.11121	1.85387	1.985	1.19613	1.66784	1.30297
ENSRNOT00000060277	protein_coding	AABR07021066.1	1.05091	0.315394	1.66499	0.00685849	up	1.04544	1.08794	1.01935	0.313854	0.562274	0.0700526
ENSRNOT00000021081	protein_coding	Ghr	-0.513681	-1.60489	2.13053	0.00153345	up	-0.544461	-0.718148	-0.278435	-1.62803	-1.48911	-1.69753
ENSRNOT00000016452	protein_coding	Chrna6	-3.41282	-4.30384	1.85449	0.0297448	up	-3.3546	-3.52136	-3.3625	-4.63419	-4.49519	-3.78213
ENSRNOT00000067912	protein_coding	Phc2	3.01684	2.39765	1.53601	0.0229793	up	3.18084	2.76193	3.10774	2.19203	2.5871	2.41382
ENSRNOT00000030864	protein_coding	Tecpr2	-0.733946	-1.48524	1.6833	0.0129655	up	-0.643743	-1.00735	-0.550747	-1.62398	-1.55827	-1.27347
ENSRNOT00000077797	protein_coding	Set	-2.57815	-3.43672	1.81323	0.000765698	up	-2.69249	-2.57359	-2.46839	-3.5668	-3.3453	-3.39806
NM_031557	protein_coding	AABR07054614.1	0.0481473	-2.34517	5.25365	0.00256548	up	0.0366565	-0.0958457	0.203631	-2.3715	-1.7333	-2.93071
ENSRNOT00000045180	protein_coding	Cc2d1a	-0.300993	-0.972448	1.59268	0.00346165	up	-0.229074	-0.491162	-0.182744	-1.04197	-1.00102	-0.874349
ENSRNOT00000016390	protein_coding	Tgfbi	1.29569	-0.0699251	2.57686	0.043813	up	1.4265	0.603555	1.85702	-0.321383	0.513005	-0.401397
ENSRNOT00000022646	protein_coding	Zfp346	2.8886	1.77926	2.15746	0.0206073	up	2.70805	2.62784	3.3299	1.56247	1.59623	2.17909
ENSRNOT00000088599	protein_coding	Axin2	-1.45644	-2.20044	1.67482	0.0409309	up	-1.39702	-1.6823	-1.28999	-2.4449	-1.75938	-2.39705
ENSRNOT00000027159	protein_coding	Psmc3ip	1.04272	0.145629	1.8623	0.0223279	up	1.21402	0.788902	1.12523	-0.0732878	0.567904	-0.0577295
ENSRNOT00000071728	protein_coding	LOC100911825	1.56017	-0.642346	4.6028	0.000106243	up	1.63049	1.47435	1.57566	-0.892859	-0.610723	-0.423457
ENSRNOT00000040199	protein_coding	Olr1186	-2.78946	-3.55418	1.69905	0.0281934	up	-2.87093	-2.79924	-2.6982	-3.81041	-3.7395	-3.11264
ENSRNOT00000025693	protein_coding	Adamts12	-0.436791	-2.74327	4.94674	0.000785346	up	-0.44653	-0.731689	-0.132154	-3.00279	-2.39134	-2.83568
ENSRNOT00000017588	protein_coding	Atox1	0.878692	-0.124151	2.00395	0.0135459	up	1.29109	0.496983	0.847999	-0.125075	-0.016141	-0.231237
ENSRNOT00000035910	protein_coding	Ms4a5	-1.53625	-2.25446	1.64515	0.00763502	up	-1.5852	-1.70071	-1.32283	-2.14931	-2.4366	-2.17748
ENSRNOT00000076477	protein_coding	Slfn13	-1.04536	-1.86322	1.76279	0.0216917	up	-1.01788	-1.14991	-0.968305	-1.81277	-2.26202	-1.51487
ENSRNOT00000028732	protein_coding	Ctss	4.10634	2.741	2.57636	0.000754295	up	4.25867	3.85089	4.20945	2.60124	2.8415	2.78026
ENSRNOT00000004834	protein_coding	Disp1	-0.121278	-0.881683	1.69397	0.0085614	up	-0.108803	-0.398011	0.14298	-0.844966	-0.876352	-0.923731
ENSRNOT00000003295	protein_coding	Pctp	-3.03192	-3.73877	1.63224	0.00115415	up	-3.01307	-3.06284	-3.01985	-3.84079	-3.80291	-3.57262
ENSRNOT00000025978	protein_coding	Alpp	-1.20367	-2.81718	3.05996	0.00388607	up	-1.45668	-1.3735	-0.780829	-3.06284	-2.50468	-2.88402
ENSRNOT00000085754	protein_coding	Plcxd2	-0.932442	-2.36442	2.69816	0.0232786	up	-0.627158	-1.52224	-0.647928	-2.60996	-2.66022	-1.82308
ENSRNOT00000044865	protein_coding	Ptbp1	3.14467	1.71589	2.69218	0.000750102	up	3.27469	2.87375	3.28556	1.57665	1.82426	1.74676
ENSRNOT00000009716	protein_coding	Calml4	-0.106822	-1.52447	2.67149	0.00123464	up	0.0992248	-0.247528	-0.172162	-1.61776	-1.25193	-1.70371
ENSRNOT00000032926	protein_coding	Cxcl16	3.24485	1.40993	3.56751	0.00234299	up	3.69722	2.81643	3.2209	1.29024	1.56186	1.3777
ENSRNOT00000012632	protein_coding	Epsti1	0.809274	-0.826343	3.1072	0.0211402	up	1.51424	0.22212	0.691463	-1.29274	-0.568925	-0.617365
ENSRNOT00000025718	protein_coding	Notch2	-0.447555	-1.83532	2.61673	0.0103987	up	-0.299973	-0.662871	-0.379821	-2.17568	-1.27076	-2.05954
ENSRNOT00000077539	protein_coding	Ly49s6	-2.91305	-5.03383	4.34929	0.00108373	up	-3.25296	-2.84912	-2.63706	-4.77267	-5.3663	-4.96251
ENSRNOT00000080628	protein_coding	Mplkip	1.70809	0.380938	2.50906	0.0141408	up	1.47682	1.46969	2.17775	0.198049	0.133653	0.811113
ENSRNOT00000007259	protein_coding	Odc1	0.393623	-0.32965	1.65092	0.00231953	up	0.466824	0.385408	0.328636	-0.316873	-0.168521	-0.503556
ENSRNOT00000050649	protein_coding	Megf11	-0.861689	-1.74229	1.84114	0.0122056	up	-0.776981	-0.769968	-1.03812	-2.05631	-1.4243	-1.74626
ENSRNOT00000025372	protein_coding	Slc16a11	0.465467	-1.17243	3.11211	0.000803331	up	0.534537	0.166499	0.695364	-1.16329	-1.32959	-1.02441
ENSRNOT00000029526	protein_coding	Sgo2	-3.81211	-4.89129	2.11284	0.0336179	up	-4.24541	-3.37413	-3.8168	-5.34776	-4.66377	-4.66236
ENSRNOT00000000754	protein_coding	Bicc1	-0.615944	-2.00611	2.62108	0.002231	up	-0.552762	-0.7732	-0.52187	-2.14318	-1.64336	-2.23177
NM_031686	protein_coding	Scn7a	0.809826	-2.6417	10.9399	0.00206515	up	1.13568	0.0987307	1.19506	-3.10748	-2.00422	-2.81339
ENSRNOT00000027785	protein_coding	Hcn3	-2.76949	-3.66752	1.86353	0.0445813	up	-2.9763	-2.9236	-2.40857	-4.0897	-3.69662	-3.21624
ENSRNOT00000052087	protein_coding	Trabd	1.0958	0.310384	1.72358	0.015974	up	1.36279	0.77786	1.14673	0.197646	0.50082	0.232687
ENSRNOT00000021868	protein_coding	Cnpy3	3.56502	2.9725	1.50787	0.0436233	up	3.63031	3.21162	3.85312	2.82263	3.08404	3.01084
ENSRNOT00000006548	protein_coding	Tex35	-2.30441	-3.17795	1.83215	0.00813828	up	-2.23247	-2.61626	-2.0645	-3.30412	-3.17849	-3.05123
NM_001160231	protein_coding	LOC687780	-0.534334	-1.18347	1.56823	0.011706	up	-0.30883	-0.731151	-0.563022	-1.02641	-1.30246	-1.22154
NM_053588	protein_coding	AABR07031480.1	1.42129	0.816416	1.52085	0.00490901	up	1.47332	1.27813	1.51242	0.863929	0.66139	0.923929
ENSRNOT00000093033	protein_coding	Arhgef2	-2.4399	-3.44263	2.00379	0.021442	up	-2.4788	-2.66854	-2.17236	-3.40459	-3.06101	-3.8623
ENSRNOT00000060444	protein_coding	Eif3b	0.826995	0.0334426	1.73334	0.0466607	up	0.805679	0.640073	1.03523	-0.282873	0.536689	-0.153489
ENSRNOT00000002373	protein_coding	Meltf	-1.74243	-3.79298	4.14265	0.0113222	up	-1.27791	-2.13097	-1.8184	-4.53957	-3.60729	-3.23209
ENSRNOT00000004404	protein_coding	Syce2	-1.23581	-2.40674	2.25157	0.000518127	up	-1.02787	-1.34112	-1.33844	-2.48814	-2.41122	-2.32086
ENSRNOT00000091027	protein_coding	Rgl3	-1.55146	-2.46996	1.89015	0.00810023	up	-1.65934	-1.6814	-1.31364	-2.63751	-2.18067	-2.59169
ENSRNOT00000088393	protein_coding	LOC102557319	-0.665921	-1.45557	1.72865	0.0113234	up	-0.892684	-0.563584	-0.541496	-1.39099	-1.71813	-1.25759
ENSRNOT00000081824	protein_coding	LOC100912608	8.71764	8.03759	1.60219	0.0064903	up	8.53069	8.7201	8.90212	8.00556	7.92738	8.17982
ENSRNOT00000084199	protein_coding	Kri1	-0.249323	-0.945416	1.62011	0.00469993	up	-0.153489	-0.481434	-0.113045	-1.01762	-0.898765	-0.919867
ENSRNOT00000076294	protein_coding	Taf9	-1.03689	-1.74524	1.63394	0.0258323	up	-1.03373	-1.04445	-1.03248	-1.60576	-1.48159	-2.14837
ENSRNOT00000088710	protein_coding	Ccdc27	-3.54617	-4.71127	2.24249	0.0254081	up	-3.38425	-3.38255	-3.87171	-5.15953	-4.81358	-4.16071
ENSRNOT00000033150	protein_coding	Aadacl3	-0.919257	-1.67579	1.68943	0.0490503	up	-1.17118	-1.1196	-0.466989	-1.81227	-1.83497	-1.38014
ENSRNOT00000079189	protein_coding	Nosip	5.82764	4.87818	1.93114	0.0223447	up	5.41701	5.78474	6.28116	4.83228	4.7721	5.03017
ENSRNOT00000039258	protein_coding	Zmynd10	-0.301831	-1.11416	1.75605	0.013647	up	-0.287824	-0.234565	-0.383103	-1.22892	-0.746223	-1.36735
ENSRNOT00000038556	protein_coding	Plekhn1	-1.96953	-3.27063	2.46417	0.0174128	up	-2.2996	-2.11152	-1.49748	-3.48038	-2.81441	-3.5171
ENSRNOT00000045753	protein_coding	Srpx	-0.746545	-2.37266	3.08681	7.18528e-05	up	-0.731965	-0.849159	-0.65851	-2.39934	-2.22519	-2.49345
ENSRNOT00000090939	protein_coding	Clec2g	-0.296495	-1.37689	2.11461	0.000640065	up	-0.224551	-0.259695	-0.405238	-1.26932	-1.29068	-1.57066
ENSRNOT00000074657	protein_coding	AABR07044759.1	-1.0777	-1.96503	1.84974	0.0468101	up	-1.13494	-1.4332	-0.664973	-1.90825	-2.36783	-1.61901
ENSRNOT00000026067	protein_coding	Dkk4	4.31362	3.67839	1.55319	0.0144203	up	4.35125	4.04458	4.54504	3.61342	3.64832	3.77343
ENSRNOT00000071522	protein_coding	Slc39a4	-2.80992	-4.22038	2.65821	0.0310119	up	-2.84519	-2.85369	-2.73088	-4.20911	-4.97164	-3.48038
ENSRNOT00000083764	protein_coding	Gtpbp2	-1.82556	-2.63795	1.75612	0.00239008	up	-1.69052	-1.78671	-1.99945	-2.58912	-2.53772	-2.78702
ENSRNOT00000023240	protein_coding	Zfp384	-1.97453	-2.62537	1.57009	0.0173191	up	-2.07852	-1.99278	-1.85228	-2.61626	-2.36573	-2.89412
ENSRNOT00000001403	protein_coding	Rilpl2	4.96488	3.44762	2.86248	0.0334559	up	5.4243	4.27731	5.19304	2.85172	3.96382	3.5273
ENSRNOT00000026821	protein_coding	Isyna1	3.15521	2.4264	1.65728	0.015611	up	3.05054	3.07892	3.33619	2.41559	2.16198	2.70163
ENSRNOT00000093407	protein_coding	Dclk1	3.19526	2.57274	1.53956	0.0451482	up	2.88795	3.20561	3.49222	2.70277	2.31692	2.69854
ENSRNOT00000024813	protein_coding	Pisd	-1.60025	-2.20468	1.52038	0.0492931	up	-1.91263	-1.59797	-1.29015	-2.3822	-1.97361	-2.25824
ENSRNOT00000037699	protein_coding	Man2b1	4.25822	2.93888	2.49551	0.00297699	up	4.30274	3.91445	4.55746	2.77316	3.03362	3.00986
ENSRNOT00000082171	protein_coding	Nlrp1a	-3.32643	-3.95255	1.5434	0.0226447	up	-3.23703	-3.54286	-3.19941	-4.03675	-3.6876	-4.13329
ENSRNOT00000017197	protein_coding	Rpe	2.05877	1.06296	1.99421	0.00952209	up	1.81068	1.91556	2.45008	1.04793	0.933803	1.20714
ENSRNOT00000027815	protein_coding	Scamp3	0.749655	0.0485723	1.62572	0.0433418	up	0.767993	0.371071	1.1099	-0.0893059	-0.031592	0.266615
ENSRNOT00000091767	protein_coding	AABR07013154.2	5.04777	4.23091	1.76157	0.043205	up	4.99651	5.06133	5.08548	4.15742	4.74564	3.78968
ENSRNOT00000015529	protein_coding	Vegfc	-1.55621	-2.4858	1.90473	0.0290996	up	-1.2614	-1.9198	-1.48743	-2.64773	-2.0852	-2.72447
NM_001271059	protein_coding	Mx1	-2.16385	-2.7616	1.51335	0.0363391	up	-2.45936	-2.0645	-1.96769	-2.5713	-2.9863	-2.72719
ENSRNOT00000051504	protein_coding	Spg21	-1.2618	-1.9969	1.66452	0.0434066	up	-0.79709	-1.64161	-1.3467	-2.09159	-1.96329	-1.93582
ENSRNOT00000010637	protein_coding	Naprt	0.626943	-0.234078	1.81632	0.0204333	up	0.925346	0.415723	0.539759	-0.355773	0.107449	-0.453911
ENSRNOT00000011513	protein_coding	Myo1f	2.0385	-0.589675	6.18244	0.00266646	up	2.27036	1.55005	2.2951	-1.20404	-0.195976	-0.369008
ENSRNOT00000086400	protein_coding	AABR07032622.1	-2.16917	-2.84694	1.59967	0.0482215	up	-2.17179	-2.44583	-1.88988	-2.9992	-3.053	-2.48862
ENSRNOT00000002540	protein_coding	Sdf2l1	2.47199	0.981261	2.81032	0.00194644	up	2.69345	2.08961	2.63292	0.831106	1.04142	1.07125
ENSRNOT00000032368	protein_coding	Xkr5	2.74542	1.97908	1.70096	0.0154787	up	2.4488	2.85961	2.92786	2.06905	2.11903	1.74915
ENSRNOT00000022341	protein_coding	Ninj1	0.0657611	-1.3507	2.66931	0.00143517	up	0.304652	-0.275268	0.167899	-1.43309	-1.27578	-1.34324
ENSRNOT00000024156	protein_coding	Ucp2	2.24589	0.929993	2.48957	0.000432831	up	2.29692	2.04645	2.3943	0.907906	0.827745	1.05433
ENSRNOT00000089196	protein_coding	Ctgf	-1.36763	-2.25739	1.85287	0.00386809	up	-1.15107	-1.59556	-1.35627	-2.31724	-2.11058	-2.34436
ENSRNOT00000078562	protein_coding	Man2b2	2.23078	0.240443	3.97329	0.000251609	up	2.3288	2.01513	2.3484	0.016921	0.431001	0.273407
ENSRNOT00000032786	protein_coding	Lrig3	0.503947	-0.380343	1.84586	0.00315388	up	0.492074	0.379318	0.640449	-0.458436	-0.1503	-0.532293
ENSRNOT00000033288	protein_coding	Cnpy4	4.3437	2.58605	3.38147	0.0158312	up	4.86139	3.55235	4.61735	2.27667	2.86893	2.61254
ENSRNOT00000014701	protein_coding	Fabp4	3.00508	-3.31301	79.7875	4.87262e-05	up	3.21162	2.7794	3.02423	-2.79663	-3.88357	-3.25882
ENSRNOT00000045644	protein_coding	Ambra1	-0.122217	-1.12488	2.0037	0.01976	up	0.196003	-0.489045	-0.0736087	-1.22798	-1.36687	-0.77979
ENSRNOT00000027965	protein_coding	Rhbdf1	-0.0177722	-1.10536	2.12518	0.00602286	up	0.232035	-0.4012	0.115848	-1.20537	-1.122	-0.988709
ENSRNOT00000024771	protein_coding	Prx	3.10511	0.655897	5.46118	0.0184149	up	2.93147	2.68249	3.70137	-0.213007	1.69882	0.481873
ENSRNOT00000007790	protein_coding	Pgf	1.2519	0.334456	1.88876	0.029832	up	1.61229	0.941649	1.20176	0.0440403	0.711578	0.247749
ENSRNOT00000012088	protein_coding	Cdkn2c	-0.22765	-1.17814	1.93253	0.0302045	up	0.248488	-0.583972	-0.347467	-1.34467	-0.881518	-1.30823
ENSRNOT00000060193	protein_coding	Mrpl52	1.70563	0.990592	1.64152	0.0209708	up	1.94907	1.48726	1.68055	0.849121	1.27035	0.852305
ENSRNOT00000064068	protein_coding	Arpc5	2.83951	1.87801	1.94734	0.000848194	up	2.95966	2.63976	2.91911	1.88057	1.93991	1.81355
ENSRNOT00000003980	protein_coding	Lyl1	0.284639	-1.24937	2.8959	0.00262123	up	0.617023	0.0875934	0.149302	-1.54588	-1.00735	-1.19489
ENSRNOT00000073569	protein_coding	MGC105649	2.59878	1.65373	1.92526	0.012821	up	2.4266	2.45546	2.91428	1.62871	1.40023	1.93223
ENSRNOT00000058495	protein_coding	Spry1	-2.46387	-3.78809	2.50398	0.010528	up	-2.37414	-2.90747	-2.10999	-4.01978	-3.89668	-3.44781
ENSRNOT00000079976	protein_coding	AABR07058658.1	-1.9797	-2.83836	1.81336	0.0132867	up	-2.04068	-1.99359	-1.90483	-3.18294	-2.83742	-2.49474
ENSRNOT00000006152	protein_coding	Adgre5	-2.98832	-3.67895	1.614	0.00618958	up	-3.10532	-2.8816	-2.97802	-3.69303	-3.47525	-3.86858
ENSRNOT00000092868	protein_coding	Aox4	-1.49566	-2.49737	2.00237	0.0438584	up	-1.43309	-1.87999	-1.1739	-2.70738	-2.8349	-1.94983
NM_001014094	protein_coding	Plscr1	0.327217	-1.39114	3.29061	0.0249753	up	0.236171	-0.0291823	0.774662	-1.93366	-1.69959	-0.540165
ENSRNOT00000088385	protein_coding	Col15a1	2.36938	-0.774785	8.84071	0.00157915	up	2.24813	2.09166	2.76834	-1.30265	-0.0936723	-0.928033
ENSRNOT00000020230	protein_coding	Mcoln3	-1.61212	-3.04001	2.69052	0.00336205	up	-1.5313	-1.72322	-1.58185	-3.2041	-3.31437	-2.60157
ENSRNOT00000041221	protein_coding	Rfxank	-0.427981	-1.17769	1.68145	0.043847	up	-0.172451	-0.877315	-0.234177	-1.40817	-0.97625	-1.14864
ENSRNOT00000023017	protein_coding	B2m	6.07198	4.97547	2.13837	0.0462426	up	6.59394	5.53973	6.08228	4.53843	5.04605	5.34193
NM_001039339	protein_coding	Zdhhc18	2.3606	0.820883	2.90736	0.00728705	up	2.7794	1.80648	2.4959	0.621833	0.917749	0.923067
ENSRNOT00000013604	protein_coding	Zc3hc1	-0.880316	-1.84022	1.94518	0.0164894	up	-0.823866	-1.26403	-0.553052	-1.95592	-1.97282	-1.59192
ENSRNOT00000035798	protein_coding	Olr202	-0.392123	-1.51574	2.17893	0.00483753	up	-0.307183	-0.645588	-0.223599	-1.72194	-1.60469	-1.2206
ENSRNOT00000077903	protein_coding	Ost4	1.53961	-0.0709854	3.05379	0.00995621	up	2.16451	0.958688	1.49564	-0.0879298	-0.0305595	-0.0944668
ENSRNOT00000068494	protein_coding	AABR07052585.2	-1.77947	-3.00547	2.33916	0.0405172	up	-1.93011	-2.02467	-1.38364	-2.69456	-3.72096	-2.60087
ENSRNOT00000010717	protein_coding	Frmd4b	-0.865358	-1.63059	1.69964	0.0032807	up	-0.859461	-1.04312	-0.693487	-1.61279	-1.75654	-1.52243
NM_001305435	protein_coding	Kif1b	4.79007	3.17641	3.06029	0.00965183	up	5.23374	4.16653	4.96995	2.95146	3.40769	3.17007
ENSRNOT00000073049	protein_coding	Snai2	-0.751032	-3.08703	5.049	0.00533256	up	-0.533694	-0.977609	-0.741794	-3.88112	-2.55153	-2.82844
ENSRNOT00000092068	protein_coding	Fmnl3	-1.57849	-2.46978	1.85484	0.0353109	up	-1.57909	-1.83021	-1.32616	-2.47992	-2.88926	-2.04016
ENSRNOT00000025499	protein_coding	Rnf40	-0.763874	-1.77934	2.02155	0.00141206	up	-0.678977	-0.925881	-0.686764	-1.96023	-1.7648	-1.61298
ENSRNOT00000001940	protein_coding	Lrwd1	2.61693	1.66361	1.93632	0.0324222	up	2.3484	2.44242	3.05997	1.57965	1.37543	2.03575
ENSRNOT00000036633	protein_coding	Mtmr12	-0.451714	-1.27466	1.76902	0.00710077	up	-0.226281	-0.729484	-0.399377	-1.40633	-1.18656	-1.2311
ENSRNOT00000026033	protein_coding	Nxf1	3.65358	2.76368	1.85304	0.0176889	up	3.40239	3.51744	4.0409	2.60673	2.99279	2.69152
ENSRNOT00000084796	protein_coding	LOC497796	-1.89342	-5.48164	12.0272	3.11845e-06	up	-2.08335	-1.81239	-1.7845	-5.50702	-5.48237	-5.45553
ENSRNOT00000019175	protein_coding	Zdhhc13	-0.249659	-1.70019	2.73308	0.0448259	up	-0.0871953	-0.745352	0.0835722	-2.35186	-1.87309	-0.875613
ENSRNOT00000039354	protein_coding	Nf1x	1.61896	0.971021	1.56693	0.000734376	up	1.71282	1.50143	1.64264	0.967739	1.0262	0.919123
ENSRNOT00000077840	protein_coding	Clec4a	-3.158	-4.03424	1.83558	0.030868	up	-2.77441	-3.35714	-3.34247	-3.94068	-4.39533	-3.76671
ENSRNOT00000046843	protein_coding	Duox1	-1.15695	-1.75868	1.51754	0.00778147	up	-1.30076	-1.16356	-1.00652	-1.73978	-1.91797	-1.61828
ENSRNOT00000012308	protein_coding	Lctl	-2.85922	-3.89952	2.05666	0.0206207	up	-2.77495	-2.9836	-2.8191	-4.34447	-3.95104	-3.40305
ENSRNOT00000088679	protein_coding	Slc11a1	-0.0372039	-0.824328	1.72563	0.0405657	up	-0.134431	-0.313148	0.335967	-0.887766	-1.09798	-0.487235
ENSRNOT00000066341	protein_coding	Tgif2	-0.191105	-1.37511	2.27206	0.00465306	up	0.0727462	-0.470565	-0.175495	-1.60079	-1.13255	-1.39198
ENSRNOT00000044121	protein_coding	Accs	-1.58664	-2.27488	1.61132	0.0183357	up	-1.39759	-1.80166	-1.56066	-2.40762	-2.00495	-2.41206
ENSRNOT00000016939	protein_coding	Chsy1	1.23302	-0.079844	2.48435	0.00854182	up	1.33245	0.96364	1.40297	-0.43617	0.366566	-0.169928
ENSRNOT00000078073	protein_coding	Gls	2.61981	1.41216	2.3096	0.0342727	up	3.34311	2.10601	2.4103	1.266	1.571	1.39948
ENSRNOT00000063787	protein_coding	Rpl14	2.19817	1.49059	1.63306	0.00507995	up	2.1998	2.01052	2.38418	1.41182	1.62378	1.43619
ENSRNOT00000072029	protein_coding	Npy2r	0.248158	-0.769777	2.02502	0.0198429	up	0.445174	-0.147031	0.44633	-1.01024	-0.894183	-0.40491
ENSRNOT00000013138	protein_coding	Serpina5	-2.80426	-3.75811	1.93704	0.0140747	up	-3.04088	-2.99276	-2.37913	-3.60545	-3.89485	-3.77403
ENSRNOT00000039709	protein_coding	Cad	-1.79512	-2.7213	1.90023	0.0124053	up	-1.55011	-2.19303	-1.64221	-2.57296	-2.81111	-2.77981
ENSRNOT00000080880	protein_coding	ST7	-2.74435	-3.46685	1.65004	0.0209208	up	-2.80531	-2.77495	-2.6528	-3.40221	-3.17509	-3.82325
ENSRNOT00000080502	protein_coding	Anxa4	-1.77569	-2.40705	1.54903	0.00237264	up	-1.62694	-1.80212	-1.89802	-2.38034	-2.49807	-2.34276
ENSRNOT00000085410	protein_coding	Arhgap4	-2.63718	-3.85364	2.32376	0.0147258	up	-2.07559	-3.07214	-2.76381	-3.89836	-3.86189	-3.80068
NM_001271060	protein_coding	Mx1	-1.9596	-2.73809	1.71533	0.00939719	up	-2.25791	-1.84749	-1.7734	-2.64977	-2.87602	-2.68847
NM_001039037	protein_coding	Zdhhc13	-0.690673	-1.39497	1.62936	0.0450284	up	-0.759832	-0.913671	-0.398515	-1.36301	-1.74073	-1.08117
ENSRNOT00000079744	protein_coding	Slc6a13	-1.81737	-2.7901	1.96255	0.00224565	up	-1.96937	-1.70682	-1.77591	-3.02135	-2.66713	-2.68182
ENSRNOT00000025183	protein_coding	Crabp2	4.12023	2.06321	4.16125	0.00497644	up	4.67977	3.45048	4.23045	1.96801	2.21271	2.00892
ENSRNOT00000026528	protein_coding	Rps5	3.9889	2.90736	2.1163	0.034427	up	4.61909	3.5078	3.83982	2.77013	3.09233	2.85961
ENSRNOT00000020886	protein_coding	Ppp6r3	-2.66037	-3.28038	1.53688	0.0472109	up	-2.76923	-2.71731	-2.49458	-3.10583	-3.6832	-3.05211
NM_001270703	protein_coding	Kcnn4	-3.28914	-4.42615	2.19925	0.00733845	up	-3.12508	-3.49699	-3.24535	-4.80321	-4.13418	-4.34106
ENSRNOT00000089497	protein_coding	Ppp1r9b	0.660345	-0.0349588	1.61923	0.0130924	up	0.94033	0.48646	0.554246	0.0172352	0.0733831	-0.195495
ENSRNOT00000033809	protein_coding	Rnase1l1	-0.62896	-1.57956	1.93268	0.0351811	up	-0.465518	-0.995469	-0.425892	-1.88771	-1.7485	-1.10248
NM_001008840	protein_coding	RT1-CE4	1.12076	-0.402641	2.87468	0.000100013	up	1.02881	1.09106	1.24242	-0.499333	-0.255626	-0.452964
NM_001108418	protein_coding	LOC108348069	-2.6981	-3.53015	1.78022	0.0431875	up	-2.61212	-2.9586	-2.52357	-3.54815	-3.95736	-3.08495
ENSRNOT00000040373	protein_coding	Wdr86	-1.47416	-2.15991	1.60854	0.029135	up	-1.61093	-1.54149	-1.27005	-2.23291	-2.42485	-1.82199
ENSRNOT00000010529	protein_coding	Mok	0.00781793	-0.833423	1.79159	0.0374813	up	-0.282873	-0.10273	0.409057	-1.035	-0.990877	-0.474393
ENSRNOT00000012363	protein_coding	Nudt4	3.87827	2.7489	2.18763	0.00886975	up	4.18835	3.44852	3.99795	2.66224	2.91585	2.66861
ENSRNOT00000026711	protein_coding	Mst1	-2.57104	-3.33699	1.70049	0.0131738	up	-2.72765	-2.71777	-2.2677	-3.48068	-3.15118	-3.37911
ENSRNOT00000089482	protein_coding	Slc6a12	0.647207	-1.27637	3.79364	0.00034098	up	0.702846	0.346121	0.892655	-1.2269	-1.21743	-1.38479
ENSRNOT00000026705	protein_coding	Lmna	1.32159	-0.0214977	2.53693	0.00483807	up	1.15174	1.09879	1.71423	-0.253162	-0.0197895	0.208459
ENSRNOT00000008673	protein_coding	Acvrl1	-1.9369	-2.92994	1.99038	0.0192937	up	-1.8721	-2.28305	-1.65554	-3.26953	-2.62583	-2.89446
NM_001107158	protein_coding	Baz2a	-0.60458	-1.20095	1.5119	0.0110465	up	-0.416198	-0.645208	-0.752336	-1.14232	-1.08446	-1.37606
ENSRNOT00000083429	protein_coding	Plec	2.39841	1.74181	1.57636	0.00469823	up	2.38682	2.20652	2.60189	1.73488	1.71942	1.77115
NM_001014093	protein_coding	Parp16	-0.834096	-1.89374	2.08442	0.0165987	up	-1.19012	-0.763968	-0.548197	-2.12652	-1.5188	-2.03591
NM_001134995	protein_coding	Gnpda1	-0.886573	-2.30939	2.68108	0.000250778	up	-0.741954	-0.906298	-1.01147	-2.3258	-2.15464	-2.44772
ENSRNOT00000018853	protein_coding	Olfml2a	0.86902	0.16836	1.62525	0.0239416	up	0.695114	0.984526	0.92742	0.210641	0.451301	-0.156862
ENSRNOT00000016084	protein_coding	RGD1307929	2.16264	1.51595	1.56557	0.015216	up	2.19465	1.98038	2.31289	1.3849	1.76703	1.39593
ENSRNOT00000048576	protein_coding	AC123494.1	-0.97624	-1.62347	1.56616	0.0140779	up	-1.10901	-0.971574	-0.848132	-1.63179	-1.85454	-1.38409
ENSRNOT00000021976	protein_coding	Strn4	6.12168	4.79063	2.51587	0.0469789	up	5.6378	6.06132	6.66594	4.51496	4.34874	5.50819
ENSRNOT00000079324	protein_coding	Zmynd8	-0.326562	-1.11235	1.72403	0.00845526	up	-0.121133	-0.625166	-0.233386	-1.15884	-1.177	-1.0012
NM_001024771	protein_coding	Tnip2	-1.3707	-2.84374	2.77607	0.00360781	up	-1.37498	-1.46899	-1.26814	-3.28202	-2.4847	-2.76451
ENSRNOT00000021434	protein_coding	Cnnm4	2.55624	1.78625	1.70526	0.0057821	up	2.5408	2.46114	2.66677	1.71837	1.60264	2.03773
ENSRNOT00000072208	protein_coding	Ephb4	0.74304	-1.18595	3.80788	0.00405156	up	0.860949	0.354053	1.01412	-1.48889	-0.675025	-1.39393
ENSRNOT00000082879	protein_coding	LOC690784	-2.69384	-3.60625	1.88219	0.0053567	up	-2.48918	-2.79639	-2.79595	-3.86733	-3.49223	-3.4592
ENSRNOT00000000169	protein_coding	LOC100911486	-0.739	-2.67241	3.81957	0.0107242	up	-0.310707	-1.16991	-0.736388	-3.19451	-2.00904	-2.81368
NM_022269	protein_coding	Cd55	-2.53184	-3.34911	1.76206	0.0029873	up	-2.35687	-2.65471	-2.58395	-3.47253	-3.17496	-3.39984
ENSRNOT00000079824	protein_coding	Actn1	1.81926	0.755338	2.0906	0.0399214	up	1.67313	1.64467	2.13997	0.372172	0.511355	1.38249
ENSRNOT00000080990	protein_coding	Emd	2.24791	0.866917	2.60447	0.0340696	up	2.89284	1.47053	2.38036	0.734161	1.13225	0.734344
ENSRNOT00000071638	protein_coding	AABR07020463.1	-2.36435	-3.27694	1.88242	0.0363615	up	-2.10014	-2.65398	-2.33893	-3.01252	-3.77115	-3.04714
ENSRNOT00000021801	protein_coding	Bambi	-2.66813	-4.61602	3.85809	0.0236664	up	-1.73794	-3.42231	-2.84415	-5.06945	-4.27371	-4.5049
ENSRNOT00000074727	protein_coding	Gba	2.04788	1.10117	1.92747	0.00311615	up	2.25556	1.812	2.0761	1.08099	1.23852	0.984016
ENSRNOT00000078123	protein_coding	Ptcd3	-1.56206	-3.61501	4.14955	0.00202821	up	-2.04634	-1.53876	-1.10108	-3.54187	-3.51099	-3.79218
ENSRNOT00000079023	protein_coding	Galk2	-3.07545	-3.85818	1.72038	0.0307046	up	-3.50618	-2.82394	-2.89622	-3.77925	-3.73499	-4.0603
ENSRNOT00000043937	protein_coding	Chd1l	-1.97522	-2.71097	1.66527	0.0487469	up	-2.26314	-2.12949	-1.53303	-2.95445	-2.6959	-2.48257
ENSRNOT00000083421	protein_coding	Slc11a1	-1.69322	-2.53224	1.78883	0.017108	up	-1.7474	-1.85678	-1.47549	-2.82208	-2.19969	-2.57496
ENSRNOT00000050984	protein_coding	AABR07006691.1	-0.667183	-2	2.51895	0.0191134	up	-0.26051	-1.25248	-0.48856	-2.1626	-2.20052	-1.63689
ENSRNOT00000074082	protein_coding	RGD1559482	3.21692	1.33812	3.6777	0.00391556	up	3.25625	2.75567	3.63885	1.31049	1.03763	1.66624
ENSRNOT00000022797	protein_coding	Prl8a7	-0.114221	-0.867225	1.6853	0.0244755	up	-0.0997475	-0.419073	0.176158	-1.07122	-0.897259	-0.63319
ENSRNOT00000070934	protein_coding	AABR07030903.1	-0.251344	-0.946226	1.61875	0.0183102	up	-0.134792	-0.511933	-0.107308	-0.897039	-1.18253	-0.759112
ENSRNOT00000020528	protein_coding	Ctgf	-0.300469	-1.82543	2.87779	0.01722	up	-0.230515	-0.621741	-0.0491508	-2.17286	-1.12502	-2.1784
ENSRNOT00000013720	protein_coding	Chmp4c	-0.077896	-1.74547	3.17681	0.00147302	up	0.134637	-0.378544	0.0102187	-1.89444	-1.44832	-1.89366
ENSRNOT00000038836	protein_coding	Arhgap27	-2.79523	-3.69048	1.85993	0.011091	up	-3.18985	-2.62601	-2.56984	-3.66306	-3.65628	-3.75209
ENSRNOT00000075209	protein_coding	Ptger2	-0.842208	-2.99726	4.45384	0.00871938	up	-0.984891	-1.23813	-0.303599	-3.35026	-2.29114	-3.35037
ENSRNOT00000045315	protein_coding	Col18a1	2.66829	-0.108089	6.85132	0.000912425	up	2.71264	2.53079	2.76146	-0.451352	0.50423	-0.377145
ENSRNOT00000066819	protein_coding	Foxd1	2.43226	-0.0871817	5.73359	0.012217	up	2.87375	1.3888	3.03423	-0.253772	0.402807	-0.410581
ENSRNOT00000015366	protein_coding	Fam118b	0.407771	-0.447564	1.80918	0.00460471	up	0.632914	0.182658	0.40774	-0.535335	-0.506045	-0.301314
ENSRNOT00000050445	protein_coding	AABR07028859.1	1.19003	0.135203	2.07747	0.00326186	up	1.45159	1.02332	1.09517	0.130746	0.315555	-0.0406913
NM_001127390	protein_coding	Washc1	-0.838212	-1.56088	1.65024	0.0435077	up	-0.712396	-0.990877	-0.811364	-1.85728	-1.09851	-1.72687
ENSRNOT00000087834	protein_coding	Tspan11	-0.525684	-1.20229	1.59838	0.0140631	up	-0.507073	-0.752052	-0.317927	-1.22497	-1.01396	-1.36795
ENSRNOT00000041707	protein_coding	LOC102547344	-1.54393	-2.44831	1.87175	0.0405926	up	-1.08085	-2.03176	-1.51916	-2.69872	-2.36886	-2.27737
ENSRNOT00000082586	protein_coding	Plekhg5	-2.55101	-3.26457	1.63985	0.00175958	up	-2.46446	-2.57071	-2.61787	-3.4328	-3.19878	-3.16214
ENSRNOT00000064358	protein_coding	Bmyc	7.39033	6.02835	2.57039	0.0176551	up	7.15968	7.25474	7.75658	5.66754	5.80032	6.61718
ENSRNOT00000067217	protein_coding	Ccdc88b	-2.65703	-3.49813	1.79142	0.0390424	up	-2.33931	-2.94428	-2.68749	-3.92918	-3.25655	-3.30867
ENSRNOT00000091552	protein_coding	Clec7a	1.35206	0.75073	1.51711	0.030543	up	1.16682	1.38791	1.50143	0.846536	0.447716	0.957939
ENSRNOT00000080222	protein_coding	Erap1	0.120732	-1.11935	2.36212	0.0103462	up	-0.0226455	0.117976	0.266865	-1.37498	-0.601678	-1.38139
ENSRNOT00000013768	protein_coding	Cd180	-3.02969	-3.84836	1.76378	0.0248897	up	-2.64148	-3.17367	-3.27392	-4.07612	-3.83275	-3.6362
ENSRNOT00000093144	protein_coding	Dmkn	-1.89153	-3.0221	2.18944	0.044512	up	-1.43765	-2.27874	-1.95821	-3.12016	-3.49397	-2.45216
ENSRNOT00000015238	protein_coding	Usp50	-0.409324	-1.31987	1.87976	0.000757645	up	-0.332698	-0.526812	-0.368462	-1.27817	-1.47133	-1.21012
ENSRNOT00000037519	protein_coding	AABR07002945.1	-1.49102	-3.42428	3.81915	0.00141197	up	-1.11883	-1.78136	-1.57289	-3.68164	-3.42519	-3.166
ENSRNOT00000092890	protein_coding	Trim21	-2.88428	-4.24281	2.56424	0.0278967	up	-2.65116	-3.2573	-2.74437	-4.15185	-4.89914	-3.67742
ENSRNOT00000017103	protein_coding	Lrrc17	-1.30287	-3.30024	3.99272	0.0225521	up	-0.672677	-2.23423	-1.00171	-3.57929	-2.73383	-3.58761
ENSRNOT00000065028	protein_coding	Dnm2	-0.706817	-1.34116	1.55223	0.0338386	up	-0.760609	-0.8856	-0.474241	-1.59853	-1.05144	-1.3735
ENSRNOT00000055464	protein_coding	Copz2	0.888162	0.12089	1.70205	0.00415162	up	1.12118	0.721621	0.821684	0.024763	0.141903	0.196003
ENSRNOT00000021402	protein_coding	LOC497940	-1.82626	-2.84349	2.02402	0.0208096	up	-1.68944	-1.93656	-1.85279	-3.2087	-2.32809	-2.99367
ENSRNOT00000079115	protein_coding	Aldh1a2	2.90536	1.38557	2.86749	0.0196319	up	3.10956	2.39952	3.20701	1.08919	2.01104	1.0565
ENSRNOT00000087011	protein_coding	Jak2	2.37915	1.21489	2.24119	0.00729359	up	2.45546	2.11484	2.56716	0.884662	1.53143	1.22856
NM_012974	protein_coding	Lamb2	-0.192377	-1.57172	2.60151	0.0137786	up	-0.459384	-0.348325	0.230579	-2.00134	-1.13545	-1.57838
ENSRNOT00000051897	protein_coding	Sts	-0.474076	-1.60978	2.19726	0.00411948	up	-0.375322	-0.784197	-0.262709	-1.7717	-1.65554	-1.4021
ENSRNOT00000063920	protein_coding	Cep85l	-0.682975	-1.35834	1.597	0.0114422	up	-0.763764	-0.803398	-0.481764	-1.57824	-1.30103	-1.19574
NM_053593	protein_coding	Cdk4	-0.0116965	-1.00534	1.9912	0.00561249	up	-0.307558	0.120528	0.15194	-0.976571	-1.20483	-0.834611
ENSRNOT00000021673	protein_coding	Lrrc14	-1.34368	-1.94924	1.52158	0.0203393	up	-1.15401	-1.5066	-1.37042	-2.1823	-1.75012	-1.91531
ENSRNOT00000092462	protein_coding	Ankrd61	0.768344	-0.222274	1.98704	0.00277325	up	0.664125	0.730697	0.910209	-0.392522	-0.310956	0.0366565
ENSRNOT00000083296	protein_coding	Ppp1cc	1.62409	0.882094	1.67249	0.000843595	up	1.71595	1.50187	1.65444	0.92742	0.941269	0.777593
ENSRNOT00000016986	protein_coding	Ubac2	-0.770293	-1.59716	1.77383	0.0300613	up	-0.429618	-1.15178	-0.729484	-1.73591	-1.73466	-1.3209
ENSRNOT00000081179	protein_coding	Olr1339	-0.474985	-1.27851	1.74536	0.000625705	up	-0.463456	-0.547727	-0.413772	-1.13699	-1.37875	-1.31979
NM_001164308	protein_coding	Plec	-0.135736	-1.72592	3.01087	0.00121258	up	-0.28481	-0.176458	0.05406	-1.75012	-1.42607	-2.00156
NM_012984	protein_coding	Myo9b	-0.0268243	-0.780864	1.68651	0.00362661	up	0.131658	-0.204369	-0.00776257	-0.899434	-0.640289	-0.80287
ENSRNOT00000009440	protein_coding	Aff4	0.227308	-0.567707	1.7351	0.00414106	up	0.407325	-0.0300533	0.304652	-0.615043	-0.567855	-0.520222
NM_001135782	protein_coding	Pramef8	-0.562277	-1.42836	1.82271	0.0136294	up	-0.442626	-0.897781	-0.346425	-1.64624	-1.38917	-1.24968
ENSRNOT00000051181	protein_coding	Glt8d2	-2.0346	-3.13003	2.13677	0.0185309	up	-1.98713	-2.22171	-1.89494	-2.76287	-3.65305	-2.97417
ENSRNOT00000065379	protein_coding	Slc4a8	6.32514	4.46327	3.6348	0.0461165	up	6.55301	5.67208	6.75034	3.98087	3.82647	5.58246
NM_199491	protein_coding	Fut7	0.834575	-0.296651	2.19045	0.000432934	up	0.916394	0.679948	0.907384	-0.440879	-0.226753	-0.222323
ENSRNOT00000033068	protein_coding	Aox4	-1.53137	-3.07567	2.91663	0.0243822	up	-1.31494	-1.9295	-1.34969	-3.66949	-3.21783	-2.3397
ENSRNOT00000017022	protein_coding	Zfp451	-2.33285	-3.36883	2.0505	0.00272057	up	-2.26001	-2.42803	-2.31052	-3.40163	-3.60842	-3.09645
ENSRNOT00000067183	protein_coding	Prkag2	-0.012757	-0.927028	1.88462	0.0054556	up	0.0740385	-0.322755	0.210445	-1.02225	-0.901025	-0.857812
ENSRNOT00000068689	protein_coding	Ninl	-1.4899	-2.91754	2.69007	0.00650273	up	-1.67391	-1.72212	-1.07366	-3.06015	-2.56323	-3.12925
ENSRNOT00000086309	protein_coding	Hist1h2bo	0.881594	0.251082	1.54811	0.00997154	up	1.10876	0.787724	0.748302	0.314026	0.100834	0.338387
ENSRNOT00000021200	protein_coding	Qpctl	7.80945	6.33873	2.7716	0.0324351	up	7.74614	7.59516	8.08703	5.99938	5.81706	7.19974
ENSRNOT00000050232	protein_coding	Nxn	0.441785	-0.823213	2.40327	0.00543006	up	0.759624	0.127579	0.438153	-0.968305	-0.539227	-0.962108
ENSRNOT00000057461	protein_coding	Col4a2	-0.544291	-2.52324	3.94205	0.000772101	up	-0.572027	-0.863451	-0.197395	-2.70637	-2.38855	-2.47479
ENSRNOT00000026186	protein_coding	Sult1a1	3.67245	1.54475	4.37022	0.00194314	up	3.84253	3.19828	3.97655	1.44759	1.87569	1.31096
ENSRNOT00000000728	protein_coding	Traf3ip2	-0.606946	-1.53764	1.9062	0.0052218	up	-0.366211	-0.92694	-0.527685	-1.53594	-1.5789	-1.4981
ENSRNOT00000035650	protein_coding	Ganab	2.2392	1.45464	1.72257	0.0135273	up	2.17585	2.15567	2.38608	1.4446	1.75557	1.16375
ENSRNOT00000027428	protein_coding	Homer3	-1.65772	-2.41166	1.68639	0.0394626	up	-1.55432	-1.9551	-1.46375	-2.46803	-2.04116	-2.72578
ENSRNOT00000062055	protein_coding	Cast	0.157949	-1.02321	2.26758	0.00475754	up	0.430612	-0.139423	0.182658	-1.25271	-1.00209	-0.814817
ENSRNOT00000039855	protein_coding	Clec4a	-1.03982	-1.88424	1.79555	0.0226247	up	-0.90608	-1.31364	-0.89973	-1.80255	-2.24634	-1.60383
ENSRNOT00000093108	protein_coding	Ccdc170	-2.41261	-3.12378	1.63712	0.0172571	up	-2.7311	-2.2625	-2.24423	-2.9548	-3.24286	-3.17367
ENSRNOT00000090438	protein_coding	Nt5c1b	4.44228	3.49632	1.92648	0.0126611	up	4.22905	4.26767	4.83014	3.29059	3.61808	3.58029
NM_134452	protein_coding	Col5a1	-0.399224	-1.85143	2.73626	0.00520087	up	-0.659662	-0.401801	-0.136208	-1.94419	-1.44255	-2.16755
ENSRNOT00000073506	protein_coding	Ncmap	-1.61813	-3.03432	2.66879	0.0394863	up	-2.03239	-1.65802	-1.16398	-3.59308	-2.26557	-3.2443
ENSRNOT00000050551	protein_coding	Nlrp6	-0.772674	-1.70257	1.90514	0.00427183	up	-0.492265	-0.991588	-0.834168	-1.79974	-1.7146	-1.59336
ENSRNOT00000038543	protein_coding	Fnip2	-1.32292	-3.26143	3.83308	0.000141335	up	-1.32262	-1.54332	-1.10283	-3.35513	-3.23739	-3.19176
ENSRNOT00000081898	protein_coding	Slc22a5	0.830387	-0.0227465	1.80642	0.0152381	up	1.03051	0.511153	0.949503	-0.185211	-0.125972	0.242944
ENSRNOT00000083957	protein_coding	Rab27a	1.31215	0.596103	1.64267	0.0322233	up	1.56719	1.13324	1.23602	0.297791	0.918495	0.572022
ENSRNOT00000027073	protein_coding	Uba52	2.71345	2.04255	1.59207	0.0315858	up	2.99999	2.38608	2.75429	1.94432	2.25195	1.93138
ENSRNOT00000027759	protein_coding	Ripk3	-0.243213	-1.72167	2.78651	0.00357054	up	-0.133535	-0.356027	-0.240077	-2.11642	-1.31269	-1.73591
ENSRNOT00000085693	protein_coding	Drp2	0.257388	-0.340661	1.51367	0.00657886	up	0.211918	0.146388	0.413856	-0.423244	-0.423244	-0.175495
ENSRNOT00000005277	protein_coding	Tmco1	0.787409	-0.209504	1.99573	0.000471736	up	0.945116	0.676839	0.740273	-0.310039	-0.158977	-0.159495
ENSRNOT00000009175	protein_coding	Hnrnpll	-0.536958	-1.42128	1.84589	0.0170837	up	-0.457328	-0.877551	-0.275996	-1.68747	-1.3467	-1.22965
ENSRNOT00000060335	protein_coding	Gcnt2	-1.6408	-2.57694	1.9134	0.0049379	up	-1.56494	-1.6458	-1.71167	-2.83514	-2.61496	-2.28072
ENSRNOT00000030737	protein_coding	Hils1	-3.98318	-4.61827	1.55303	0.00586202	up	-4.06976	-4.1039	-3.7759	-4.52428	-4.61017	-4.72037
ENSRNOT00000021318	protein_coding	Stx7	1.14755	0.545012	1.51839	0.00257789	up	1.10516	1.1353	1.20219	0.71514	0.468221	0.451674
ENSRNOT00000044690	protein_coding	Irx1	-1.9941	-3.06288	2.09765	0.0235016	up	-1.66423	-2.52421	-1.79387	-3.30649	-2.83951	-3.04263
ENSRNOT00000056483	protein_coding	RGD1310507	-3.66632	-5.25786	3.01371	0.000691718	up	-3.5132	-3.82537	-3.6604	-5.50529	-5.25375	-5.01454
ENSRNOT00000009806	protein_coding	Cc2d1a	-1.16125	-1.89691	1.66516	0.00475716	up	-1.29533	-1.13059	-1.05784	-2.02221	-1.67988	-1.98865
ENSRNOT00000074842	protein_coding	LOC100911107	-2.92732	-3.58732	1.58008	0.0420264	up	-3.17158	-3.02254	-2.58784	-3.39491	-3.50874	-3.8583
ENSRNOT00000051927	protein_coding	Slc22a2	-1.42489	-2.26649	1.79204	0.0428267	up	-1.86769	-1.31211	-1.09487	-2.0075	-2.59196	-2.20002
ENSRNOT00000028518	protein_coding	Gapdhs	1.24147	0.615453	1.5433	0.00955096	up	1.28627	1.05819	1.37996	0.639582	0.441557	0.765219
ENSRNOT00000001475	protein_coding	Brca2	-0.94403	-2.15231	2.31062	0.0101087	up	-0.739629	-1.25966	-0.832798	-2.47012	-1.75831	-2.22852
ENSRNOT00000063942	protein_coding	Paics	1.83143	1.02322	1.75104	0.0219448	up	2.2361	1.53981	1.71837	0.890149	1.02856	1.15094
ENSRNOT00000085635	protein_coding	Ddr1	2.18022	1.57077	1.52568	0.00408688	up	2.31375	2.12279	2.10412	1.65196	1.41429	1.64606
ENSRNOT00000004387	protein_coding	Rcsd1	0.732349	-0.442309	2.25739	0.00410618	up	0.560788	0.538604	1.09765	-0.388682	-0.59637	-0.341875
ENSRNOT00000084984	protein_coding	LOC691286	-2.58326	-3.8464	2.40018	0.0190988	up	-2.22852	-3.12965	-2.39162	-4.19854	-3.75906	-3.58161
NM_012774	protein_coding	Gpc3	-0.165524	-0.86887	1.62828	0.00644047	up	-0.198775	-0.356589	0.0587916	-0.760013	-0.882373	-0.964223
ENSRNOT00000004074	protein_coding	Cox18	1.3447	0.307544	2.05218	0.00981536	up	1.06914	1.72818	1.23678	0.209064	0.51809	0.195479
ENSRNOT00000028997	protein_coding	Lcn10	-3.15546	-4.45744	2.46567	0.0417614	up	-2.9641	-3.64154	-2.86074	-4.52161	-5.05736	-3.79335
ENSRNOT00000018328	protein_coding	Tgm2	2.90845	1.17011	3.33651	0.00277539	up	2.97474	2.63059	3.12001	0.815044	1.57613	1.11914
ENSRNOT00000017968	protein_coding	Map3k1	-1.03637	-2.22458	2.2787	0.00348777	up	-1.24911	-1.15567	-0.704324	-2.40747	-2.16514	-2.10113
ENSRNOT00000078239	protein_coding	Tprkb	-2.66103	-3.6706	2.01331	0.0241012	up	-2.85665	-2.71313	-2.41333	-3.7531	-4.06328	-3.19544
ENSRNOT00000036718	protein_coding	Adm	1.04022	-0.257931	2.45913	0.00579933	up	1.14469	0.819217	1.15674	-0.580004	0.149512	-0.3433
ENSRNOT00000015908	protein_coding	Myom2	-3.34345	-4.14854	1.74725	0.0134094	up	-3.25544	-3.65731	-3.11758	-3.95063	-4.2183	-4.27668
ENSRNOT00000002738	protein_coding	Alcam	3.73968	2.66341	2.10857	0.0378773	up	4.21786	3.16952	3.83165	2.36242	2.96727	2.66054
ENSRNOT00000073221	protein_coding	Slc39a3	2.60019	1.73225	1.82506	0.00128815	up	2.56468	2.50485	2.73104	1.86182	1.75954	1.57538
ENSRNOT00000000077	protein_coding	Pde6b	2.24816	1.59536	1.57222	0.0131474	up	2.16123	2.22249	2.36076	1.63848	1.33109	1.8165
ENSRNOT00000009342	protein_coding	Eepd1	1.94343	0.913546	2.04186	0.00974186	up	2.01428	1.67765	2.13835	0.580562	1.1688	0.991275
ENSRNOT00000031492	protein_coding	Arhgap42	-0.515044	-2.47034	3.87797	0.000526428	up	-0.291013	-0.806096	-0.448022	-2.70328	-2.33157	-2.37619
ENSRNOT00000085626	protein_coding	Klf10	-2.66792	-3.50966	1.79221	0.0241387	up	-2.28106	-3.04424	-2.67847	-3.66398	-3.51383	-3.35116
ENSRNOT00000021008	protein_coding	Serinc4	-1.63309	-2.57561	1.92189	0.0235622	up	-1.62299	-1.86838	-1.40789	-2.63147	-2.94104	-2.15434
ENSRNOT00000051525	protein_coding	Clec4a2	-1.9826	-3.7068	3.30397	0.0497516	up	-1.39835	-2.2376	-2.31184	-3.6672	-4.67229	-2.78089
ENSRNOT00000011580	protein_coding	Emp1	1.70922	0.49772	2.31579	0.0100928	up	1.60188	1.42422	2.10158	0.42208	0.820484	0.250596
ENSRNOT00000086805	protein_coding	Spp2	1.8716	1.10571	1.70041	0.0410812	up	1.83782	1.61574	2.16123	1.15697	0.730697	1.42947
ENSRNOT00000023388	protein_coding	Fgf2	0.30363	-0.52048	1.77044	0.0109186	up	0.0209513	0.261466	0.628474	-0.463711	-0.620362	-0.477366
ENSRNOT00000046011	protein_coding	Cyp24a1	2.78293	1.58302	2.29725	0.000196318	up	2.73703	2.7398	2.87195	1.63184	1.69072	1.4265
ENSRNOT00000085534	protein_coding	Tbc1d14	-0.412271	-1.05486	1.56113	0.00818798	up	-0.659385	-0.282873	-0.294556	-1.07467	-0.967565	-1.12234
ENSRNOT00000084447	protein_coding	Parn	-1.17132	-1.96119	1.72891	0.0315011	up	-1.45587	-1.18175	-0.876352	-1.87478	-2.30107	-1.70771
ENSRNOT00000055466	protein_coding	Tnfrsf25	-0.669802	-1.6857	2.02216	0.0167163	up	-0.489045	-0.891001	-0.62936	-2.0496	-1.26546	-1.74205
NM_001126287	protein_coding	Ppp1r18	-1.08395	-2.32873	2.36983	0.000418499	up	-1.09816	-1.04647	-1.1072	-2.51342	-2.12116	-2.3516
NM_001108260	protein_coding	Baz2b	1.15824	0.547016	1.52756	0.0139376	up	1.09447	0.972804	1.40746	0.420823	0.565695	0.654531
ENSRNOT00000029774	protein_coding	AABR07006542.1	4.78295	2.69877	4.24034	0.000116243	up	4.81893	4.649	4.88091	2.49636	2.91428	2.68566
ENSRNOT00000087392	protein_coding	LOC100360619	3.22625	1.95326	2.41662	0.0152004	up	3.69878	2.68747	3.29251	1.79982	2.15877	1.90119
NM_001309453	protein_coding	Sec24d	0.822793	-0.201562	2.03405	0.00806686	up	1.0964	0.588669	0.783304	-0.311786	0.0914354	-0.384335
ENSRNOT00000027346	protein_coding	Cdh1	3.49885	1.51825	3.94656	0.00104224	up	3.57887	3.10508	3.81259	1.51105	1.70135	1.34235
ENSRNOT00000093683	protein_coding	LOC365778	-0.271573	-1.05324	1.71911	0.00144349	up	-0.320277	-0.380608	-0.113832	-1.10924	-1.11496	-0.935508
ENSRNOT00000056562	protein_coding	Zic4	-1.62605	-3.00034	2.5924	0.00694133	up	-1.61863	-1.85661	-1.4029	-2.70031	-2.83715	-3.46355
ENSRNOT00000027375	protein_coding	Rgs10	1.2424	0.398129	1.79535	0.0204614	up	1.59029	0.911194	1.22571	0.203841	0.598478	0.39207
ENSRNOT00000010243	protein_coding	Casp12	-0.21062	-1.39512	2.27285	0.00463347	up	-0.0419047	-0.555962	-0.0339922	-1.29224	-1.6238	-1.26932
ENSRNOT00000061987	protein_coding	Tmem210	0.341756	-0.598965	1.91949	0.0157184	up	0.439043	0.0372272	0.548997	-0.763968	-0.781752	-0.251174
NM_001303537	protein_coding	Shtn1	5.89049	4.5781	2.48353	0.008519	up	5.65538	5.73954	6.27655	4.43879	4.34077	4.95474
ENSRNOT00000060327	protein_coding	RT1-Db1	-1.36534	-2.54418	2.26396	0.02175	up	-1.47024	-0.965567	-1.6602	-2.10484	-2.56614	-2.96157
NM_001035237	protein_coding	Tcf3	-2.30749	-3.68564	2.59935	0.0015977	up	-2.34691	-2.50724	-2.06833	-3.58739	-3.93906	-3.53048
ENSRNOT00000016121	protein_coding	Sgk1	1.2222	0.0250614	2.29285	0.00431117	up	1.06614	1.39644	1.20403	-0.0184313	0.359103	-0.265488
ENSRNOT00000015139	protein_coding	Ccl3	-0.886628	-2.55635	3.18153	0.00155728	up	-0.534429	-0.944952	-1.1805	-2.76832	-2.49225	-2.40847
ENSRNOT00000071315	protein_coding	Magi1	-0.971027	-1.64685	1.59751	0.0203134	up	-0.696104	-1.22843	-0.988549	-1.73029	-1.456	-1.75425
NM_080581	protein_coding	Abcc3	-1.69782	-2.30676	1.52513	0.0351823	up	-1.82052	-1.85035	-1.4226	-2.39831	-2.48508	-2.03688
ENSRNOT00000017384	protein_coding	Lrig1	-2.04137	-2.6374	1.51155	0.0266239	up	-1.79537	-2.37546	-1.95327	-2.64191	-2.60657	-2.66371
ENSRNOT00000017012	protein_coding	Pabpc4l	0.253324	-1.08335	2.52569	0.0254389	up	0.26908	-0.187469	0.678359	-1.35096	-1.39927	-0.499825
ENSRNOT00000028051	protein_coding	Tgfb1	-3.1939	-4.93697	3.34747	0.00263973	up	-3.29583	-3.42361	-2.86226	-5.32177	-4.83319	-4.65595
ENSRNOT00000063970	protein_coding	Ifi27	1.79702	0.847213	1.93161	0.0312844	up	2.35638	1.58013	1.45456	0.981293	0.719711	0.840636
ENSRNOT00000090358	protein_coding	AABR07065808.1	-3.16321	-4.21342	2.07083	0.00970099	up	-2.91759	-3.46143	-3.11061	-4.49728	-3.94134	-4.20163
ENSRNOT00000015875	protein_coding	Ybx1	2.728	1.14355	2.99892	0.00176257	up	2.77261	2.38808	3.02329	0.94146	1.18237	1.30683
ENSRNOT00000012538	protein_coding	Tbx21	-3.08307	-4.96652	3.68959	0.00253105	up	-2.9434	-3.33386	-2.97193	-5.42961	-4.89729	-4.57268
ENSRNOT00000078532	protein_coding	Klf6	2.2574	1.42632	1.77901	0.0149848	up	2.40808	1.91438	2.44974	1.243	1.61812	1.41785
ENSRNOT00000009452	protein_coding	Tgfbr1	-0.362171	-1.35018	1.98344	0.0106362	up	-0.0877736	-0.455602	-0.543138	-1.47919	-1.55455	-1.01679
NM_001034137	protein_coding	Sp110	0.902409	-0.32148	2.33575	0.0059058	up	0.925977	0.547242	1.23401	-0.501873	-0.1106	-0.351966
ENSRNOT00000013625	protein_coding	Erap1	0.375675	-1.06178	2.70842	0.00135561	up	0.418373	0.259834	0.448818	-1.24659	-0.720058	-1.21868
NM_001106454	protein_coding	Ttf2	-0.160949	-0.932948	1.70763	0.00270128	up	-0.249278	-0.263367	0.0297964	-1.01396	-0.984891	-0.799989
ENSRNOT00000010251	protein_coding	Hm13	0.440878	-0.831389	2.41541	0.000689146	up	0.583382	0.198787	0.540465	-0.907289	-0.721134	-0.865744
ENSRNOT00000010891	protein_coding	AABR07054614.1	1.16525	-0.210583	2.59517	0.000198718	up	1.31263	0.975961	1.20714	-0.1413	-0.253312	-0.237137
ENSRNOT00000049621	protein_coding	Ormdl3	-0.117136	-0.819271	1.62691	0.00629795	up	0.0398544	-0.302433	-0.0888304	-0.755494	-0.995107	-0.707212
ENSRNOT00000011930	protein_coding	Plbd1	1.13153	-3.37441	22.7209	0.000116158	up	1.06541	0.885281	1.44391	-3.765	-2.90294	-3.4553
ENSRNOT00000028323	protein_coding	Pyy	0.000498649	-0.596131	1.51218	0.0411301	up	-0.275268	0.147823	0.128941	-0.574069	-0.859248	-0.355078
ENSRNOT00000013623	protein_coding	Slc17a9	-1.66727	-3.76202	4.27151	0.00110633	up	-1.49383	-1.8094	-1.69858	-4.00034	-3.98777	-3.29794
ENSRNOT00000091484	protein_coding	Card9	-0.350075	-1.69089	2.53294	0.00264657	up	-0.327363	-0.617146	-0.105716	-1.78109	-1.42247	-1.8691
ENSRNOT00000024413	protein_coding	Mvb12a	1.8969	0.540043	2.56127	0.00168776	up	2.09955	1.59437	1.99679	0.422656	0.72709	0.470382
ENSRNOT00000078872	protein_coding	Hnrnpa3	0.167105	-0.687551	1.80833	0.00754251	up	0.290442	-0.0532068	0.264079	-0.94939	-0.55718	-0.556085
ENSRNOT00000079639	protein_coding	Tpcn1	-1.71938	-2.375	1.5753	0.00817588	up	-1.95327	-1.67452	-1.53035	-2.27216	-2.43341	-2.41945
ENSRNOT00000022900	protein_coding	Nadk	3.21813	2.42873	1.72836	0.0482381	up	3.67795	2.85172	3.12471	2.19465	2.68062	2.41092
ENSRNOT00000028284	protein_coding	Tyrobp	4.26123	1.94358	4.9852	0.000160564	up	4.46025	4.01766	4.30578	1.73594	2.09243	2.00236
ENSRNOT00000064792	protein_coding	Ciz1	-2.04055	-3.10061	2.08501	0.000162662	up	-2.05506	-2.1033	-1.96329	-3.02478	-3.04637	-3.23067
ENSRNOT00000072838	protein_coding	Trip6	-0.165987	-1.57654	2.65839	0.00878538	up	0.238943	-0.511423	-0.225483	-1.75363	-1.18063	-1.79537
ENSRNOT00000021226	protein_coding	Sorbs1	0.5304	-0.422461	1.93571	0.0112543	up	0.531893	0.311595	0.747714	-0.552022	-0.079359	-0.636002
ENSRNOT00000041984	protein_coding	LOC108348142	5.89469	5.19431	1.62493	0.0130729	up	5.91335	5.79538	5.97534	5.02117	5.5052	5.05656
ENSRNOT00000014517	protein_coding	Cebpa	2.66386	0.928218	3.33029	0.00112934	up	2.71461	2.44582	2.83117	0.582692	1.13722	1.06475
ENSRNOT00000019938	protein_coding	Zic4	-1.66046	-3.28119	3.0753	0.00632544	up	-1.74885	-1.90825	-1.32428	-3.51933	-2.771	-3.55324
ENSRNOT00000004463	protein_coding	Gulp1	-2.06894	-3.14889	2.11397	0.00461801	up	-1.82691	-2.24162	-2.13828	-3.11219	-2.92379	-3.4107
NM_001014136	protein_coding	Ngly1	-0.965418	-1.76111	1.73591	0.00546348	up	-1.01521	-1.10598	-0.77506	-1.93849	-1.56833	-1.77651
ENSRNOT00000085326	protein_coding	Micalcl	-0.420958	-1.1117	1.61412	0.00543882	up	-0.482976	-0.202206	-0.577692	-1.02739	-1.22018	-1.08754
ENSRNOT00000064609	protein_coding	Acbd7	4.2032	3.38843	1.75902	0.0339868	up	4.43645	3.76422	4.40894	3.62671	3.16261	3.37598
ENSRNOT00000004315	protein_coding	Upk1b	-0.1678	-1.77685	3.05051	0.0191139	up	0.472455	-0.813151	-0.162705	-1.77503	-1.42442	-2.1311
NM_145879	protein_coding	Socs1	0.730695	-0.397241	2.18546	0.0186108	up	0.931972	0.45409	0.806021	-0.512188	0.0948247	-0.77436
ENSRNOT00000071840	protein_coding	RT1-CE3	2.38333	0.734669	3.13543	2.1899e-05	up	2.41559	2.3313	2.40312	0.740273	0.848422	0.615313
ENSRNOT00000082567	protein_coding	Jmjd8	-0.84032	-1.57503	1.66407	0.00791341	up	-0.583972	-1.08066	-0.856331	-1.57626	-1.50402	-1.64482
ENSRNOT00000061114	protein_coding	RT1-CE7	1.98315	0.228089	3.3754	0.00127679	up	2.22249	1.7223	2.00465	0.058197	0.0740385	0.552032
ENSRNOT00000076733	protein_coding	Rad52	-0.673974	-1.51402	1.79011	0.00506385	up	-0.507868	-0.968305	-0.545748	-1.57289	-1.47407	-1.4951
ENSRNOT00000080828	protein_coding	Rai1	-1.80727	-2.73619	1.90386	0.000721185	up	-1.65676	-1.98884	-1.77619	-2.7724	-2.7048	-2.73137
ENSRNOT00000011599	protein_coding	Flvcr2	-3.19299	-4.13311	1.91869	0.00111303	up	-3.07369	-3.19878	-3.30649	-4.29679	-3.98679	-4.11576
ENSRNOT00000022594	protein_coding	Pltp	2.43197	1.28288	2.21774	0.000588533	up	2.28352	2.39331	2.61909	1.37543	1.16682	1.30639
ENSRNOT00000002933	protein_coding	Tlr6	-2.85945	-3.81423	1.93828	0.0226485	up	-2.90553	-2.82241	-2.85041	-3.69555	-3.42856	-4.31857
ENSRNOT00000037363	protein_coding	Rassf1	-2.04058	-3.24342	2.30191	0.00736614	up	-1.86437	-2.41678	-1.84061	-3.47401	-2.96743	-3.2888
ENSRNOT00000006554	protein_coding	Limd1	-0.520479	-1.13002	1.52577	0.0110776	up	-0.366565	-0.623848	-0.571026	-1.17093	-0.919636	-1.29949
NM_145674	protein_coding	Ggta1	-0.178314	-0.824572	1.5651	0.00222767	up	-0.167233	-0.282507	-0.0852013	-0.791345	-0.964223	-0.718148
ENSRNOT00000005161	protein_coding	C1qtnf2	1.67937	0.331981	2.54451	0.00400409	up	1.92269	1.26323	1.85218	0.20616	0.290674	0.499108
ENSRNOT00000017407	protein_coding	Unc45a	1.54142	0.428566	2.16274	0.0119153	up	1.38332	1.36526	1.87569	0.257596	0.811113	0.216988
ENSRNOT00000029421	protein_coding	Vmo1	-2.42226	-3.35179	1.90466	0.0394938	up	-2.78749	-2.28354	-2.19574	-3.82068	-2.97964	-3.25507
ENSRNOT00000091139	protein_coding	Piezo1	0.0908486	-1.05843	2.21803	0.015984	up	0.0190861	-0.257192	0.510652	-1.28437	-0.707212	-1.18371
ENSRNOT00000046099	protein_coding	B4galnt1	-0.58594	-1.2523	1.58707	0.0382546	up	-0.429081	-0.885139	-0.443599	-1.39525	-1.42832	-0.933335
ENSRNOT00000063900	protein_coding	Bbof1	-1.01982	-2.06741	2.06707	0.0329317	up	-1.16485	-1.34969	-0.544909	-2.28305	-2.28996	-1.62921
ENSRNOT00000086186	protein_coding	Igsf10	-1.11443	-1.85127	1.66652	0.000358531	up	-1.12034	-1.01305	-1.2099	-1.86967	-1.7877	-1.89645
ENSRNOT00000092865	protein_coding	C5	-1.11395	-1.90717	1.73294	0.00280014	up	-1.22323	-1.21555	-0.903065	-1.86982	-1.82833	-2.02335
ENSRNOT00000014151	protein_coding	Ada	1.47997	0.0747317	2.64861	0.0139861	up	1.81572	0.922248	1.70193	0.0290782	0.416844	-0.221727
ENSRNOT00000017867	protein_coding	Arhgap10	-2.84521	-4.7268	3.6848	0.00268606	up	-2.85576	-3.05765	-2.62223	-4.45512	-4.49002	-5.23525
ENSRNOT00000041891	protein_coding	Apoe	5.05253	2.93475	4.34024	0.000316089	up	4.75375	5.18827	5.21555	2.82422	2.83582	3.14422
NM_001271313	protein_coding	Arhgef40	-0.395759	-1.21291	1.76193	0.0102922	up	-0.396942	-0.519358	-0.270977	-1.41795	-0.888736	-1.33206
ENSRNOT00000048450	protein_coding	Oas1a	-1.69432	-2.40544	1.63708	0.0328248	up	-1.35725	-1.81203	-1.91369	-2.18067	-2.66695	-2.36871
NM_138850	protein_coding	Fap	-2.6092	-4.16745	2.94498	0.00207463	up	-2.85244	-2.35667	-2.61848	-3.9522	-4.4944	-4.05576
ENSRNOT00000024452	protein_coding	Lactb	1.97846	0.6551	2.50248	0.0187811	up	2.2174	1.60405	2.11393	0.156615	1.16104	0.647647
ENSRNOT00000004956	protein_coding	Col3a1	5.60064	3.22048	5.20595	0.00290097	up	5.55792	5.07164	6.17237	3.05206	3.58315	3.02624
ENSRNOT00000017065	protein_coding	C1qc	3.03606	0.937259	4.28354	0.00622088	up	3.67842	2.39901	3.03076	0.70576	1.21658	0.88944
ENSRNOT00000041502	protein_coding	RT1-T24-1	-1.77136	-3.33818	2.96253	0.000691898	up	-1.63624	-1.73545	-1.94238	-3.10188	-3.58179	-3.33088
ENSRNOT00000074225	protein_coding	Syngr2	0.0698513	-0.767684	1.78699	0.026492	up	0.296668	-0.40458	0.317467	-0.878774	-0.73462	-0.689657
NM_001025151	protein_coding	Atad2b	1.04647	-0.467869	2.85667	0.00195353	up	0.890894	0.831885	1.41662	-0.366565	-0.662439	-0.374602
ENSRNOT00000049198	protein_coding	Wdr97	-3.76289	-5.33608	2.97562	0.00453122	up	-3.87921	-4.06227	-3.34719	-5.50032	-5.51134	-4.99659
ENSRNOT00000089016	protein_coding	Slc39a1	5.00449	3.97829	2.03665	0.0122615	up	5.33542	4.63378	5.04426	3.74768	4.15399	4.03321
ENSRNOT00000009687	protein_coding	Fnbp4	0.60572	-0.112302	1.64493	0.00940242	up	0.827745	0.401726	0.587689	0.0209513	-0.286108	-0.0717499
ENSRNOT00000058263	protein_coding	AABR07002622.1	1.05212	0.317493	1.66396	0.0472428	up	0.973212	0.911915	1.27122	0.208725	-0.0231299	0.766883
ENSRNOT00000027719	protein_coding	Adcy4	-1.65332	-2.73366	2.11454	0.00275085	up	-1.51748	-1.6736	-1.76887	-2.92715	-2.44583	-2.82801
ENSRNOT00000014153	protein_coding	Igfbp4	1.41533	-0.445759	3.63281	0.00218861	up	1.90023	1.05949	1.28627	-0.534178	-0.27189	-0.531209
ENSRNOT00000017314	protein_coding	Espl1	1.1942	0.497871	1.62037	0.0119227	up	1.01158	1.28499	1.28602	0.691675	0.552032	0.249907
ENSRNOT00000023942	protein_coding	Nkg7	-3.48136	-4.62865	2.21498	0.013183	up	-3.14339	-3.74846	-3.55222	-4.40236	-5.03364	-4.44997
ENSRNOT00000026426	protein_coding	Smim3	-0.750496	-1.8479	2.1397	0.0484968	up	-0.569809	-1.11404	-0.567636	-2.40705	-1.21458	-1.92207
ENSRNOT00000064972	protein_coding	Eva1b	1.57265	-0.171558	3.3501	0.00474737	up	1.87376	1.26217	1.58201	-0.460185	0.329147	-0.383635
ENSRNOT00000017461	protein_coding	Hyal2	-1.2467	-2.01545	1.70379	0.0108665	up	-1.20439	-1.29351	-1.24218	-1.73747	-2.32118	-1.98769
ENSRNOT00000047780	protein_coding	AABR07048271.1	-1.33644	-3.96073	6.16582	0.000572811	up	-1.18621	-1.62921	-1.19389	-4.25746	-3.53253	-4.0922
ENSRNOT00000024021	protein_coding	Mylip	0.441717	-1.28183	3.30247	0.0192064	up	0.249554	0.084885	0.990712	-1.68521	-0.566009	-1.59426
ENSRNOT00000058663	protein_coding	Loxl2	-2.72888	-4.11375	2.61148	0.000183495	up	-2.78047	-2.59097	-2.8152	-4.20286	-3.96013	-4.17825
ENSRNOT00000031400	protein_coding	Mmp11	0.0355543	-0.852818	1.85109	0.0297272	up	-0.140573	0.262464	-0.0152283	-0.903911	-1.24193	-0.412614
ENSRNOT00000000720	protein_coding	RGD1310495	-2.69701	-3.40253	1.63073	0.0100251	up	-2.53617	-2.81502	-2.73985	-3.64678	-3.20979	-3.35102
ENSRNOT00000024119	protein_coding	Cavin3	2.70766	0.880979	3.54721	0.00437518	up	2.72973	2.32614	3.06712	0.555054	1.32599	0.761891
ENSRNOT00000039730	protein_coding	Smad3	1.65516	0.530537	2.18045	0.0337054	up	1.81355	1.15064	2.0013	0.0454953	0.755798	0.790319
ENSRNOT00000023724	protein_coding	Gabarap	4.9703	3.72289	2.37415	0.0174666	up	5.42087	4.41334	5.07669	3.61163	3.96444	3.59259
ENSRNOT00000082484	protein_coding	Smad4	-0.483804	-1.19881	1.64149	0.011686	up	-0.39237	-0.740761	-0.318281	-1.38942	-1.07098	-1.13604
NM_001109377	protein_coding	Clec5a	-0.0471935	-0.814943	1.70261	0.00129786	up	-0.117933	-0.089589	0.0659413	-0.967173	-0.726098	-0.751558
ENSRNOT00000032780	protein_coding	Eln	1.91923	-0.248416	4.4929	0.00171491	up	2.29636	1.70274	1.75859	-0.658081	-0.181992	0.0948247
ENSRNOT00000014623	protein_coding	Pdgfrl	3.32781	0.911913	5.3365	0.00793683	up	3.63787	2.57457	3.77098	0.76229	1.51302	0.46043
ENSRNOT00000091944	protein_coding	Rnf38	-0.655848	-1.42812	1.70795	0.000570599	up	-0.527392	-0.73462	-0.705531	-1.50628	-1.35964	-1.41843
ENSRNOT00000004900	protein_coding	Ucp1	0.537027	-0.302054	1.78891	0.0177479	up	0.648207	0.180386	0.782486	-0.491684	-0.321188	-0.0932901
ENSRNOT00000022400	protein_coding	Tln1	2.36952	1.50593	1.81957	0.00858686	up	2.04542	2.5699	2.49324	1.50477	1.63482	1.37819
ENSRNOT00000091252	protein_coding	AABR07000663.1	1.62094	0.850137	1.70622	0.0220627	up	1.42609	1.48628	1.95045	0.808799	0.644359	1.09725
ENSRNOT00000073402	protein_coding	Vmac	-0.673296	-1.76322	2.12863	0.0277514	up	-0.786287	-0.940174	-0.293425	-2.028	-2.01158	-1.25007
ENSRNOT00000056199	protein_coding	Shisa5	0.422422	-0.311887	1.6636	0.00650707	up	0.456907	0.329307	0.481051	-0.350037	-0.520927	-0.0646961
ENSRNOT00000086033	protein_coding	Pdgfrb	3.02398	1.17299	3.60747	0.00215227	up	2.95094	2.7415	3.3795	1.01555	1.54045	0.962978
ENSRNOT00000064554	protein_coding	Dsc3	-0.847626	-2.00321	2.22775	0.0375131	up	-1.07922	-1.10743	-0.356229	-1.94595	-2.52477	-1.53892
ENSRNOT00000083876	protein_coding	Cebpb	4.88112	2.62231	4.78595	0.0050376	up	5.19632	4.21551	5.23152	2.23168	3.02624	2.60901
ENSRNOT00000036040	protein_coding	Mnda	-1.76896	-3.6416	3.66203	0.0021885	up	-1.47261	-2.0802	-1.75407	-3.3567	-3.53672	-4.03139
ENSRNOT00000064297	protein_coding	Cpe	5.12018	4.50543	1.53129	0.0198747	up	5.39675	5.12961	4.83416	4.46469	4.52456	4.52705
ENSRNOT00000004406	protein_coding	Cxcr3	3.14739	2.55137	1.51154	0.00947868	up	3.16723	3.31123	2.96369	2.70735	2.47026	2.47649
ENSRNOT00000059487	protein_coding	Dram1	-0.714889	-2.07416	2.56556	0.00491571	up	-0.292322	-1.08939	-0.762952	-2.10156	-1.94161	-2.17931
ENSRNOT00000055002	protein_coding	AABR07005779.1	-1.25625	-1.96693	1.63657	0.0170668	up	-1.20855	-1.3732	-1.18699	-2.08624	-1.62992	-2.18462
ENSRNOT00000090518	protein_coding	Ppt2	-0.544247	-1.63352	2.12766	0.00704943	up	-0.240769	-0.883335	-0.508636	-1.57269	-1.48889	-1.83897
ENSRNOT00000022734	protein_coding	Otud1	-1.4454	-2.39994	1.93797	0.0103197	up	-1.25829	-1.81272	-1.26519	-2.46757	-2.52948	-2.20278
ENSRNOT00000092233	protein_coding	Aimp2	-0.353314	-1.00009	1.56566	0.0217146	up	-0.58265	-0.324646	-0.152647	-1.10873	-1.14161	-0.749935
NM_001270809	protein_coding	Sphk1	-2.28796	-3.03928	1.68333	0.0202498	up	-1.90404	-2.37934	-2.5805	-3.07296	-3.028	-3.01688
ENSRNOT00000083472	protein_coding	Ddit3	-1.7567	-2.38462	1.54534	0.044207	up	-1.6736	-2.06106	-1.53543	-2.45245	-2.09942	-2.60198
ENSRNOT00000020735	protein_coding	Apobec1	3.41739	0.188149	9.37775	0.000297483	up	3.73352	3.00617	3.51248	-0.147993	0.398412	0.314026
ENSRNOT00000025238	protein_coding	Slc35c2	-0.393179	-1.08772	1.61837	0.00691459	up	-0.379119	-0.394945	-0.405472	-1.09189	-1.32046	-0.850804
ENSRNOT00000014248	protein_coding	Fgl1	-0.897122	-2.13203	2.35366	0.0186031	up	-0.589554	-1.35937	-0.742439	-2.54667	-2.05387	-1.79554
ENSRNOT00000020646	protein_coding	Ctdsp1	-0.329195	-1.4644	2.1965	0.00296628	up	-0.179367	-0.602927	-0.205291	-1.59096	-1.24485	-1.5574
ENSRNOT00000029328	protein_coding	Slc38a6	-0.700515	-1.79226	2.13132	0.00271647	up	-0.958694	-0.712223	-0.43063	-1.88157	-1.66976	-1.82545
ENSRNOT00000050476	protein_coding	AABR07072748.1	-1.21701	-2.16788	1.93304	0.0109351	up	-1.37839	-1.34706	-0.925582	-2.46062	-1.94063	-2.1024
ENSRNOT00000063930	protein_coding	Pstpip1	2.39756	1.34997	2.06708	0.00696464	up	2.51442	2.04994	2.62834	1.21866	1.27566	1.55559
ENSRNOT00000020926	protein_coding	Ptgds	6.85109	5.32101	2.88802	0.000359251	up	6.78364	6.6984	7.07124	5.18459	5.44972	5.32874
ENSRNOT00000078968	protein_coding	AABR07030590.1	-2.45306	-4.11826	3.17159	0.0025933	up	-2.46839	-2.61112	-2.27967	-4.07178	-4.53709	-3.74592
ENSRNOT00000088273	protein_coding	Edem1	-0.53902	-1.40812	1.82652	0.0258884	up	-0.834014	-0.528216	-0.254831	-1.63212	-1.55695	-1.0353
NM_012959	protein_coding	AABR07007068.1	-1.49468	-2.20665	1.63804	0.0168571	up	-1.42038	-1.48233	-1.58134	-2.33811	-1.86155	-2.42029
ENSRNOT00000020793	protein_coding	Heatr3	3.66967	2.79526	1.83325	0.0113783	up	3.5962	3.61342	3.79939	2.91585	3.03996	2.42998
ENSRNOT00000078736	protein_coding	Tspan1	-1.44046	-2.09334	1.57231	0.0365789	up	-1.11252	-1.59008	-1.61877	-2.10099	-2.31981	-1.85923
ENSRNOT00000050393	protein_coding	LOC361635	-0.844174	-1.45122	1.52314	0.0447763	up	-0.503376	-0.84331	-1.18584	-1.5365	-1.30414	-1.51301
ENSRNOT00000077613	protein_coding	Mns1	-1.13659	-2.26636	2.18824	0.0116828	up	-0.814487	-1.08415	-1.51113	-2.41928	-1.95163	-2.42818
ENSRNOT00000033918	protein_coding	Rarres2	5.04374	3.20228	3.58374	0.00224356	up	5.44972	4.55033	5.13118	3.14931	3.2404	3.21712
ENSRNOT00000009994	protein_coding	Rac2	-0.556716	-1.23969	1.60545	0.006455	up	-0.68584	-0.417374	-0.566935	-1.22269	-1.06608	-1.43031
ENSRNOT00000024211	protein_coding	Gtf2h5	2.43515	1.83538	1.51547	0.0292166	up	2.21422	2.57215	2.51906	1.95403	1.99897	1.55314
ENSRNOT00000082529	protein_coding	Cyth3	-1.69827	-2.36022	1.58223	0.0332675	up	-1.39373	-1.98789	-1.71318	-2.46085	-2.12744	-2.49238
ENSRNOT00000071703	protein_coding	Zfp872	-0.301745	-1.21587	1.88443	0.0157168	up	-0.188946	-0.622998	-0.0932901	-1.29208	-1.44275	-0.912797
ENSRNOT00000076233	protein_coding	Slfn5	-1.57576	-2.67591	2.14376	0.0156587	up	-1.27941	-1.73119	-1.71669	-2.76748	-2.2419	-3.01835
ENSRNOT00000092993	protein_coding	Lmna	-0.0355275	-1.0597	2.03379	0.02732	up	0.270824	-0.488102	0.110695	-1.10467	-0.70414	-1.3703
ENSRNOT00000086065	protein_coding	Tcf19	-1.1671	-2.57924	2.66133	0.000677626	up	-1.05537	-1.26875	-1.17716	-2.7574	-2.31512	-2.66521
ENSRNOT00000087364	protein_coding	AABR07071935.1	1.22286	0.16497	2.08188	0.0066072	up	1.46022	1.02035	1.188	0.0295493	0.481873	-0.0165122
ENSRNOT00000005143	protein_coding	Cxcr4	-1.47217	-3.32821	3.62013	0.00162469	up	-1.04792	-1.7717	-1.59689	-3.10532	-3.43944	-3.43987
ENSRNOT00000027802	protein_coding	Khnyn	-0.000178888	-0.658308	1.57803	0.00517455	up	0.11452	-0.101163	-0.0138935	-0.474791	-0.822425	-0.677708
ENSRNOT00000077807	protein_coding	Wasf2	0.511986	-0.384037	1.86093	0.00202988	up	0.559727	0.35127	0.624961	-0.45677	-0.19675	-0.49859
ENSRNOT00000023152	protein_coding	Cyp27a1	0.842844	-0.929308	3.41563	0.000957787	up	1.05187	0.547611	0.929052	-1.14661	-0.680317	-0.960997
ENSRNOT00000024677	protein_coding	Gas6	0.836298	-0.150787	1.98218	0.00224164	up	0.968759	0.693598	0.846536	-0.160153	0.0571103	-0.349318
ENSRNOT00000072389	protein_coding	Srcap	0.179717	-0.456536	1.55429	0.0252624	up	0.273717	-0.109472	0.374905	-0.664037	-0.402611	-0.30296
ENSRNOT00000035240	protein_coding	S100a10	4.94105	3.69674	2.36906	0.0016103	up	5.22062	4.67493	4.9276	3.61269	3.76312	3.7144
NM_001107837	protein_coding	Lhx6	-3.21045	-4.84546	3.10591	0.00947677	up	-2.81287	-3.11219	-3.70629	-4.86104	-5.23747	-4.43788
ENSRNOT00000005553	protein_coding	LOC298795	-1.06419	-2.56812	2.83614	0.00614398	up	-0.845463	-1.52205	-0.825048	-2.85369	-2.26939	-2.58127
ENSRNOT00000012296	protein_coding	Ifi27	2.17185	1.17888	1.99028	0.00522441	up	2.43955	2.00188	2.07412	1.19846	0.965648	1.37252
NM_001271295	protein_coding	Cdk13	1.51512	0.810966	1.62918	0.0249416	up	1.67833	1.20629	1.66073	0.708138	1.06739	0.657375
ENSRNOT00000082675	protein_coding	Lgals3	3.32235	1.39844	3.79448	0.000660237	up	3.55235	2.96812	3.44656	1.44187	1.22716	1.5263
ENSRNOT00000037100	protein_coding	Nav1	8.00818	6.87924	2.18698	0.0353747	up	8.11717	7.66914	8.23823	6.54452	6.57994	7.51326
ENSRNOT00000011002	protein_coding	Dqx1	0.43127	-0.259354	1.61398	0.0117068	up	0.388387	0.31251	0.592913	-0.384335	0.00615326	-0.399881
ENSRNOT00000033900	protein_coding	Gldn	1.19749	-1.41927	6.13372	0.00162548	up	1.22571	0.8557	1.51105	-1.78906	-0.850804	-1.61796
ENSRNOT00000055674	protein_coding	Trim25	1.56862	-0.120495	3.22459	0.0178187	up	1.91886	0.817471	1.96953	-0.49459	0.264925	-0.131818
ENSRNOT00000011010	protein_coding	Tpgs1	2.57171	1.97954	1.50751	0.0247368	up	2.63623	2.28398	2.79491	1.83973	1.99961	2.09928
ENSRNOT00000004927	protein_coding	Nvl	-0.537274	-1.30549	1.70316	0.0371904	up	-0.272999	-0.813264	-0.525561	-1.69318	-1.15289	-1.07039
ENSRNOT00000050269	protein_coding	Comt	4.63683	3.57849	2.08253	0.00203792	up	4.56401	4.47374	4.87273	3.69173	3.63398	3.40976
NM_001109588	protein_coding	Bpifa3	-2.0554	-2.97197	1.88762	0.0170256	up	-2.02712	-1.92005	-2.21904	-3.25356	-3.11458	-2.54778
ENSRNOT00000006426	protein_coding	Wif1	-1.96916	-2.56127	1.50746	0.0285052	up	-1.97163	-2.19754	-1.7383	-2.60889	-2.73536	-2.33958
ENSRNOT00000021152	protein_coding	Mreg	-1.13495	-1.94267	1.75045	0.0117491	up	-0.854451	-1.32559	-1.22479	-1.77299	-2.1626	-1.89243
ENSRNOT00000009635	protein_coding	Efnb1	1.92755	0.256851	3.18368	0.00814312	up	2.16754	1.3489	2.26621	0.0863842	0.617477	0.0666907
ENSRNOT00000043925	protein_coding	Mfsd13a	-0.730641	-1.7761	2.06403	0.0313703	up	-0.137789	-1.22965	-0.824479	-1.78164	-1.69762	-1.84905
ENSRNOT00000040847	protein_coding	Osmr	-2.91126	-4.01977	2.15623	0.00126205	up	-2.84768	-2.82508	-3.06101	-3.82609	-4.2219	-4.01131
ENSRNOT00000019155	protein_coding	Cebpe	-2.49177	-4.15651	3.17055	0.00230602	up	-2.16632	-2.75706	-2.55194	-3.91195	-4.08001	-4.47756
NM_053719	protein_coding	Emb	3.21683	1.92875	2.44203	0.00521184	up	3.43604	2.77316	3.44129	1.8775	2.0681	1.84065
ENSRNOT00000042882	protein_coding	RT1-S2	1.54019	0.0117598	2.88472	0.000383165	up	1.56452	1.30297	1.75308	-0.0730193	0.0865585	0.0217401
ENSRNOT00000030720	protein_coding	Tns4	-1.94631	-2.58129	1.55292	0.0362927	up	-2.12521	-1.87523	-1.83848	-2.53871	-2.91934	-2.28583
ENSRNOT00000014785	protein_coding	Itgb1	1.81027	0.956995	1.8066	0.0470359	up	2.12004	1.44759	1.86318	0.574236	1.36392	0.93283
ENSRNOT00000084563	protein_coding	Tnc	2.70122	0.51295	4.5576	0.00276673	up	2.66612	2.49924	2.93831	-0.0533754	0.590054	1.00217
ENSRNOT00000088606	protein_coding	Setd1a	1.68883	1.05925	1.54712	0.0441635	up	1.70888	1.48047	1.87714	0.899275	1.42674	0.851718
ENSRNOT00000030726	protein_coding	Gata6	2.32766	0.686901	3.11831	0.0491127	up	2.92786	1.51302	2.54212	0.17846	0.388152	1.49409
ENSRNOT00000024054	protein_coding	Slc2a5	0.451208	-0.47326	1.89798	0.0208833	up	0.576458	0.4329	0.344267	-0.608433	-0.00552718	-0.80582
ENSRNOT00000008172	protein_coding	Slc6a20	-1.72675	-3.39288	3.17364	0.000232931	up	-1.55198	-1.91781	-1.71045	-3.23235	-3.47142	-3.47488
ENSRNOT00000059869	protein_coding	Rnf20	-2.03652	-2.69203	1.57518	0.0165755	up	-1.77268	-2.2258	-2.11108	-2.80077	-2.50526	-2.77007
NM_001010968	protein_coding	Eng	-1.17593	-1.77137	1.51093	0.00250944	up	-1.32143	-1.18087	-1.02549	-1.73068	-1.77828	-1.80516
ENSRNOT00000088483	protein_coding	AABR07068712.1	1.55234	0.142232	2.65757	0.00818462	up	2.04753	1.07214	1.53735	0.0193221	0.243234	0.164141
ENSRNOT00000086335	protein_coding	Ss18	-0.516663	-1.51508	1.99781	0.000801423	up	-0.3433	-0.701277	-0.505412	-1.46818	-1.49204	-1.58502
ENSRNOT00000001247	protein_coding	Ran	-1.22422	-2.10275	1.8385	0.0215843	up	-1.05199	-0.990342	-1.63033	-2.12193	-1.87419	-2.31214
NM_001081447	protein_coding	Cactin	1.0308	0.295195	1.66509	0.0334936	up	0.635931	1.071	1.38547	0.306227	0.153142	0.426217
ENSRNOT00000022076	protein_coding	4-Mar	1.65629	1.04619	1.52636	0.0151222	up	1.70631	1.41256	1.84998	1.04504	0.914734	1.17879
ENSRNOT00000080236	protein_coding	Kri1	-1.39582	-2.06051	1.58523	0.0202026	up	-1.456	-1.35964	-1.37181	-2.27292	-1.71264	-2.19598
ENSRNOT00000067430	protein_coding	Sult2b1	1.91373	1.31142	1.51815	0.002798	up	1.73594	1.98709	2.01815	1.30028	1.28129	1.35268
ENSRNOT00000050191	protein_coding	Lrrfip1	-1.48982	-3.03494	2.91829	0.000196678	up	-1.68531	-1.29735	-1.48679	-2.97124	-3.03328	-3.10032
ENSRNOT00000012610	protein_coding	Sulf1	-0.628391	-1.68461	2.07948	0.019488	up	-0.161795	-0.676524	-1.04685	-1.8079	-1.46282	-1.78312
ENSRNOT00000019754	protein_coding	Tonsl	1.94619	0.936542	2.01342	3.02597e-05	up	2.01647	1.87415	1.94795	0.937547	0.979087	0.892992
ENSRNOT00000082548	protein_coding	C7	-0.931735	-2.61704	3.21608	0.000526515	up	-0.757416	-0.95985	-1.07794	-2.45337	-2.50908	-2.88866
ENSRNOT00000012611	protein_coding	Ogfr	-0.266862	-1.32153	2.07725	4.9868e-05	up	-0.279358	-0.300303	-0.220924	-1.28696	-1.42323	-1.25441
ENSRNOT00000004017	protein_coding	Nfia	0.113018	-0.485181	1.51383	0.0175646	up	0.340201	-0.132154	0.131005	-0.496136	-0.60022	-0.359187
ENSRNOT00000019487	protein_coding	Scara5	0.166852	-1.321	2.80471	0.00299778	up	0.0861264	-0.0599241	0.474352	-1.16513	-1.14232	-1.65554
ENSRNOT00000037482	protein_coding	Ly6g6e	-1.80291	-2.55708	1.68666	0.0248256	up	-1.73045	-1.96899	-1.7093	-2.94129	-2.27819	-2.45177
ENSRNOT00000082809	protein_coding	Ficd	-2.12167	-2.8088	1.61007	0.00614263	up	-2.21936	-2.10411	-2.04155	-2.96879	-2.8816	-2.57601
ENSRNOT00000079545	protein_coding	Cd300a	0.51087	-1.5286	4.11094	7.24542e-05	up	0.390676	0.392579	0.749355	-1.56881	-1.50875	-1.50823
ENSRNOT00000007638	protein_coding	Abcg8	-0.245439	-0.890655	1.56397	0.0170514	up	-0.380802	-0.375536	0.0200209	-0.719847	-1.05335	-0.898765
ENSRNOT00000003713	protein_coding	Npl	-2.25034	-3.41635	2.2439	0.00630905	up	-1.89886	-2.53435	-2.3178	-3.65041	-3.35102	-3.24762
ENSRNOT00000056114	protein_coding	Prss50	1.11004	-0.230462	2.5324	0.00771303	up	1.13681	0.706282	1.48704	-0.343946	-0.411726	0.0642853
ENSRNOT00000032301	protein_coding	Lacc1	-1.55426	-2.43781	1.84491	0.00451688	up	-1.507	-1.43463	-1.72116	-2.24074	-2.67545	-2.39725
ENSRNOT00000021164	protein_coding	Wnt5a	-1.96092	-3.74461	3.44304	0.00506286	up	-2.22519	-2.10195	-1.55563	-3.99098	-3.25507	-3.98777
NM_031058	protein_coding	Msh2	-0.311758	-0.93366	1.5389	0.0485038	up	-0.00575801	-0.518936	-0.410581	-1.05039	-0.622393	-1.1282
NM_001191052	protein_coding	Tcf7l2	-0.759139	-1.45499	1.61984	0.0286853	up	-0.593712	-1.09457	-0.589141	-1.68115	-1.42575	-1.25808
ENSRNOT00000082196	protein_coding	Nid2	0.259484	-1.0322	2.44814	0.00142885	up	0.229195	0.0632915	0.485965	-0.960792	-1.24746	-0.888363
ENSRNOT00000036527	protein_coding	Kiz	-3.43246	-4.2461	1.75763	0.0490051	up	-3.75541	-3.59278	-2.9492	-4.32	-4.4702	-3.94809
ENSRNOT00000085756	protein_coding	Ggta1	-2.51508	-3.92327	2.65404	0.0142555	up	-2.06789	-2.66137	-2.81598	-4.42147	-3.61728	-3.73106
NM_172035	protein_coding	Fzd2	-0.598506	-2.04184	2.71948	0.00401177	up	-0.399495	-0.881081	-0.514942	-2.17777	-1.65819	-2.28955
ENSRNOT00000011048	protein_coding	Allc	-2.44017	-3.74367	2.46827	0.0216232	up	-2.46062	-2.55738	-2.3025	-3.35037	-4.43874	-3.44189
ENSRNOT00000017302	protein_coding	Ccr6	-3.49768	-5.02272	2.87794	0.0187369	up	-2.96503	-3.92897	-3.59905	-5.4952	-4.52178	-5.05118
ENSRNOT00000022000	protein_coding	Pdlim1	0.318478	-0.46929	1.7264	0.00870832	up	0.419141	0.176158	0.360134	-0.34465	-0.76272	-0.300499
ENSRNOT00000036343	protein_coding	Cemip	3.59316	0.582876	8.05726	0.000720777	up	3.45375	3.32392	4.00182	0.368358	1.07125	0.309017
ENSRNOT00000080404	protein_coding	Stk10	-2.44952	-3.60123	2.22176	0.0132784	up	-2.36534	-2.54073	-2.4425	-3.62417	-3.12783	-4.05168
ENSRNOT00000001825	protein_coding	Mcm7	0.671686	-0.088397	1.69359	0.00573531	up	0.826986	0.568155	0.619918	-0.26361	-0.134595	0.133014
ENSRNOT00000090033	protein_coding	Ezr	-1.04768	-1.72662	1.60096	0.0183204	up	-1.23332	-1.1135	-0.796215	-1.95668	-1.5602	-1.66297
ENSRNOT00000058111	protein_coding	Sh3bp2	0.488381	-1.19945	3.22172	0.00213023	up	0.800153	0.104413	0.560576	-1.42984	-1.00036	-1.16816
ENSRNOT00000089377	protein_coding	Slmap	-0.000991281	-0.644655	1.56229	0.0188007	up	-0.221971	0.169789	0.0492084	-0.626688	-0.442129	-0.865148
ENSRNOT00000092322	protein_coding	Prrc2a	0.384518	-0.242754	1.54464	0.0148685	up	0.410308	0.162872	0.580375	-0.357911	-0.0577295	-0.312623
ENSRNOT00000042558	protein_coding	Cib1	2.20442	1.43355	1.70631	0.034243	up	2.65654	1.87976	2.07696	1.33777	1.57538	1.38749
ENSRNOT00000088101	protein_coding	AABR07030425.1	-0.621168	-1.39325	1.70773	0.0342024	up	-0.209023	-0.791976	-0.862506	-1.29642	-1.65018	-1.23314
ENSRNOT00000011450	protein_coding	Cfap45	0.967217	-0.61555	2.99544	0.0137214	up	1.44187	0.637878	0.821904	-1.07812	-0.0866006	-0.681935
ENSRNOT00000091041	protein_coding	Zfp184	-0.712785	-1.41942	1.63199	0.0231196	up	-0.463983	-1.02051	-0.653864	-1.26016	-1.63199	-1.3661
ENSRNOT00000026996	protein_coding	Pla2g15	1.99834	0.585364	2.66286	0.0159961	up	2.34346	1.42985	2.22171	0.199711	0.899993	0.656388
ENSRNOT00000019787	protein_coding	Lbp	0.736006	-3.46855	18.4373	0.000135801	up	0.960946	0.179101	1.06797	-3.49132	-3.60039	-3.31395
ENSRNOT00000077409	protein_coding	Cdkn1c	-0.396893	-1.23693	1.7901	0.0030506	up	-0.366751	-0.610723	-0.213205	-1.33407	-1.25413	-1.12259
ENSRNOT00000082739	protein_coding	Ptpn6	0.480831	-0.839264	2.49683	0.001416	up	0.56538	0.344935	0.532178	-1.0472	-0.540165	-0.930431
ENSRNOT00000021979	protein_coding	Fzd1	-1.91052	-4.10202	4.5678	0.000734986	up	-1.64925	-2.24643	-1.83589	-4.40168	-3.88237	-4.02201
ENSRNOT00000022790	protein_coding	Adamts16	-1.75864	-2.62948	1.82872	0.0272857	up	-1.80748	-1.60144	-1.86701	-2.23518	-3.07325	-2.58002
ENSRNOT00000031109	protein_coding	Rab20	-0.430854	-2.2049	3.42011	0.0317883	up	-0.549992	-0.936506	0.193935	-2.84957	-1.37294	-2.39218
ENSRNOT00000087415	protein_coding	Atg101	-2.15305	-2.82295	1.59096	0.0208666	up	-2.23486	-2.23604	-1.98825	-3.10111	-2.82541	-2.54233
ENSRNOT00000078764	protein_coding	Pdgfrb	-0.102436	-1.49343	2.6226	0.00222564	up	-0.106206	-0.399149	0.198049	-1.50538	-1.31383	-1.66108
ENSRNOT00000010816	protein_coding	Kcnh6	-1.30359	-1.9136	1.52627	0.0261397	up	-1.12502	-1.41931	-1.36644	-2.09222	-2.03746	-1.61112
ENSRNOT00000071273	protein_coding	Fam107a	-2.66941	-3.6448	1.96616	0.0264097	up	-2.9836	-2.17179	-2.85285	-3.90595	-3.54088	-3.48755
ENSRNOT00000022983	protein_coding	Serpinh1	6.20789	4.1288	4.2254	0.00336786	up	6.43518	5.65958	6.52891	3.79179	4.44063	4.15399
ENSRNOT00000003327	protein_coding	Rbm47	1.63578	-0.103845	3.33949	0.00244703	up	1.86044	1.16317	1.88374	-0.191915	-0.211571	0.0919501
ENSRNOT00000030043	protein_coding	Rpl11	5.17757	3.74878	2.69221	0.0198779	up	5.77824	4.50882	5.24565	3.58126	3.9174	3.74768
ENSRNOT00000020859	protein_coding	Hsdl1	3.53959	2.71406	1.77218	0.00332229	up	3.4104	3.47824	3.73013	2.83651	2.76487	2.5408
ENSRNOT00000055970	protein_coding	Chd4	4.02315	3.02241	2.00103	0.0331714	up	4.17848	3.59259	4.29838	2.65	3.42848	2.98874
ENSRNOT00000007761	protein_coding	Zfp362	-1.7615	-3.0783	2.49113	0.000507247	up	-1.91173	-1.85908	-1.5137	-3.0942	-3.11935	-3.02135
ENSRNOT00000031189	protein_coding	Yap1	-0.587126	-1.41843	1.77929	0.00561485	up	-0.315562	-0.760834	-0.684983	-1.45505	-1.28696	-1.51327
ENSRNOT00000011262	protein_coding	Foxs1	0.25079	-0.708127	1.94385	0.0275523	up	0.572405	0.0356614	0.144304	-1.07541	-0.282695	-0.766273
ENSRNOT00000014080	protein_coding	Cysrt1	0.680963	-0.588001	2.40988	0.00491782	up	0.937547	0.841615	0.263728	-0.694537	-0.427981	-0.641484
NM_053920	protein_coding	Trip10	-0.545599	-1.78139	2.3551	0.000317075	up	-0.534813	-0.656508	-0.445476	-1.76117	-1.64115	-1.94184
NM_199096	protein_coding	Necap2	-0.582511	-1.38197	1.74044	0.000312493	up	-0.470565	-0.578308	-0.69866	-1.3602	-1.42118	-1.36452
ENSRNOT00000067395	protein_coding	RGD1561648	-3.88112	-4.73163	1.80313	0.044263	up	-4.17423	-3.7001	-3.76904	-4.59937	-4.37363	-5.22188
ENSRNOT00000007851	protein_coding	A3galt2	1.47174	-1.32511	6.9492	0.000685117	up	1.59284	1.03804	1.78433	-1.62203	-0.967748	-1.38555
ENSRNOT00000006311	protein_coding	Plec	-0.0923897	-1.7426	3.1388	0.00148872	up	-0.133761	-0.264711	0.121303	-1.83815	-1.39415	-1.9955
ENSRNOT00000084527	protein_coding	Postn	-2.1889	-4.2058	4.04714	0.00374938	up	-2.52332	-2.08539	-1.95798	-4.27688	-4.66105	-3.67947
ENSRNOT00000024710	protein_coding	Hpx	-4.00558	-5.09535	2.12841	0.0131281	up	-3.96792	-4.27929	-3.76952	-5.49356	-4.78658	-5.00591
ENSRNOT00000037998	protein_coding	Ccdc155	-2.15709	-3.26457	2.15468	0.00580733	up	-2.15718	-2.40965	-1.90443	-3.49294	-2.99331	-3.30745
ENSRNOT00000057160	protein_coding	Cd34	-1.4888	-2.39098	1.86888	0.00175717	up	-1.38991	-1.45139	-1.62511	-2.41983	-2.20684	-2.54625
ENSRNOT00000006387	protein_coding	Cytip	-0.533528	-2.3704	3.57235	0.00298976	up	-0.107035	-0.858346	-0.635205	-2.66854	-2.0526	-2.39006
ENSRNOT00000084770	protein_coding	RT1-N2	-2.64533	-3.6374	1.98903	0.000576188	up	-2.601	-2.58177	-2.75323	-3.70169	-3.73936	-3.47115
ENSRNOT00000015579	protein_coding	Cnn3	4.04564	2.98158	2.0908	0.0204621	up	4.49247	3.65465	3.98978	2.68609	3.1746	3.08404
ENSRNOT00000093482	protein_coding	Aspa	-2.60901	-3.59378	1.979	0.00214314	up	-2.47169	-2.50891	-2.84643	-3.57232	-3.72979	-3.47923
ENSRNOT00000019121	protein_coding	Rab32	-0.81115	-1.58782	1.71317	0.0424693	up	-0.352897	-1.03712	-1.04343	-1.76398	-1.66958	-1.32989
ENSRNOT00000075237	protein_coding	Acp5	-0.775194	-1.64351	1.82554	0.00585869	up	-0.638652	-0.914149	-0.77278	-1.36845	-1.72538	-1.83672
ENSRNOT00000082453	protein_coding	Mdfic	0.935852	-0.154117	2.1287	0.0252087	up	1.50638	0.656565	0.644611	-0.407139	0.00510968	-0.0603216
ENSRNOT00000078454	protein_coding	RT1-T24-3	0.0766507	-0.993678	2.09991	0.00310535	up	-0.232067	0.284838	0.177181	-1.04647	-0.877315	-1.05724
ENSRNOT00000037589	protein_coding	Sun5	-0.252493	-1.02713	1.71076	0.0102453	up	-0.0681139	-0.535129	-0.154235	-1.00288	-1.19389	-0.884613
ENSRNOT00000025159	protein_coding	Arfip2	1.61841	0.927444	1.61437	0.0450627	up	1.59692	1.47833	1.77999	0.711779	1.37415	0.696402
ENSRNOT00000021358	protein_coding	LOC108349548	-1.81683	-2.73005	1.88324	0.021783	up	-1.3907	-2.21439	-1.8454	-2.82762	-2.57885	-2.78369
ENSRNOT00000087718	protein_coding	Sec63	1.83999	0.858193	1.97492	0.0203353	up	2.04143	2.15255	1.32599	0.816621	0.95356	0.804399
ENSRNOT00000012775	protein_coding	Pabpc1	0.805655	-0.0280245	1.78223	0.00514564	up	0.885281	0.873254	0.658431	-0.289297	0.0916269	0.113596
ENSRNOT00000083732	protein_coding	Papola	0.9019	-0.0780352	1.97238	0.00407274	up	0.994326	0.592622	1.11875	-0.170926	-0.0392885	-0.0238908
ENSRNOT00000080900	protein_coding	RT1-A1	4.19707	1.90751	4.88907	0.000165311	up	4.35751	3.93323	4.30046	1.75807	2.10158	1.86288
ENSRNOT00000059156	protein_coding	Gimap5	2.05427	1.16692	1.84978	0.0349852	up	1.92515	1.67714	2.56053	1.06324	1.06207	1.37543
ENSRNOT00000036103	protein_coding	Shisa3	0.961524	0.0335012	1.90267	0.00557817	up	1.10731	1.00381	0.773445	0.149302	0.195479	-0.244278
NM_022177	protein_coding	Cxcl12	-0.400944	-3.5214	8.69663	0.000288546	up	-0.872878	-0.0171985	-0.312756	-3.66539	-3.50356	-3.39526
ENSRNOT00000067464	protein_coding	Slmap	0.578627	-0.209645	1.727	0.000288746	up	0.50423	0.687142	0.544508	-0.216272	-0.143347	-0.269316
ENSRNOT00000023945	protein_coding	Net1	3.41161	2.04474	2.57909	0.0134074	up	3.33784	3.03471	3.86227	1.77093	2.46843	1.89487
ENSRNOT00000072997	protein_coding	Msra	-0.420167	-1.16447	1.67517	0.0140874	up	-0.490861	-0.524729	-0.24491	-1.11728	-1.45417	-0.921963
ENSRNOT00000021938	protein_coding	Fcrl2	2.12802	-0.215413	5.0751	0.037562	up	2.56889	1.90483	1.91035	-1.41316	1.11471	-0.347787
ENSRNOT00000081430	protein_coding	Scaf1	3.06421	2.40331	1.58106	0.0251933	up	2.86098	2.99142	3.34021	2.25273	2.30721	2.65
ENSRNOT00000011130	protein_coding	Lyn	-1.40189	-2.25397	1.80511	0.00279644	up	-1.24339	-1.4012	-1.56107	-2.1963	-2.43422	-2.13141
NM_001007144	protein_coding	Plin2	-0.12599	-1.17481	2.06883	0.000232835	up	-0.283538	-0.0569103	-0.0375212	-1.15863	-1.22857	-1.13722
ENSRNOT00000016306	protein_coding	Spi1	0.642947	-0.238155	1.84178	0.00819226	up	0.66777	0.356073	0.904998	-0.321188	-0.327221	-0.0660556
ENSRNOT00000090449	protein_coding	AC121415.2	-0.356325	-1.49287	2.19854	0.0370815	up	-0.135124	-0.764594	-0.169256	-1.68776	-1.90121	-0.889642
ENSRNOT00000049857	protein_coding	Snrpb	-0.557925	-1.27373	1.6424	0.0296886	up	-0.385049	-0.826128	-0.462597	-1.32446	-0.960233	-1.5365
ENSRNOT00000065367	protein_coding	Rp9	-2.53809	-3.4185	1.8409	0.0346281	up	-2.86908	-2.60964	-2.13555	-3.49397	-3.07705	-3.68447
ENSRNOT00000078793	protein_coding	St3gal5	-1.70415	-2.673	1.95728	0.00157911	up	-1.6375	-1.67808	-1.79688	-2.54759	-2.56358	-2.90784
ENSRNOT00000036394	protein_coding	LOC100911668	-0.934014	-1.95256	2.02588	0.0481911	up	-1.33603	-0.934243	-0.531772	-1.93544	-2.44228	-1.47996
NM_053493	protein_coding	Hacl1	2.2498	1.25503	1.99276	0.0196563	up	2.56716	1.90214	2.28009	1.03498	1.61334	1.11676
ENSRNOT00000000327	protein_coding	Foxo3	-0.509466	-1.22991	1.64769	0.018799	up	-0.306092	-0.72271	-0.499597	-1.41815	-0.944119	-1.32747
NM_001025746	protein_coding	Rhox2	-1.20339	-1.98244	1.716	0.0120203	up	-1.30414	-1.4023	-0.903728	-1.90779	-2.16691	-1.87263
ENSRNOT00000003255	protein_coding	Golgb1	4.57862	3.41975	2.23281	0.0307344	up	4.1426	4.48375	5.10951	3.26908	3.15036	3.83982
ENSRNOT00000022765	protein_coding	LOC308990	1.20738	-0.565035	3.41627	0.0136737	up	1.72035	0.623673	1.27813	-1.09727	-0.16903	-0.428809
ENSRNOT00000015092	protein_coding	Pkd1	2.34146	1.08791	2.38427	0.00461494	up	2.32979	2.0067	2.68788	1.06383	1.26552	0.93438
ENSRNOT00000093145	protein_coding	Zfat	1.22839	0.637374	1.50631	0.00141314	up	1.18662	1.19215	1.30639	0.588669	0.558795	0.764659
ENSRNOT00000092704	protein_coding	Spem1	-2.3588	-3.09186	1.66216	0.0396159	up	-2.07399	-2.80189	-2.20052	-3.01618	-2.9794	-3.27999
ENSRNOT00000056051	protein_coding	C1r	-0.365566	-2.02445	3.15771	0.00118567	up	-0.559568	-0.467574	-0.0695561	-1.9629	-1.82924	-2.28119
ENSRNOT00000020216	protein_coding	Ifitm2	2.2703	0.23224	4.10694	0.000637404	up	2.54687	1.97489	2.28914	0.126855	0.491348	0.0785167
ENSRNOT00000038550	protein_coding	Zfp786	3.33385	2.56865	1.69962	0.00970088	up	3.3491	3.08534	3.56713	2.54618	2.42873	2.73104
NM_001079892	protein_coding	Apex2	-1.91188	-2.66941	1.6906	0.0169641	up	-1.60657	-2.16244	-1.96663	-2.867	-2.52434	-2.6169
ENSRNOT00000022550	protein_coding	Gnai2	1.52377	0.528242	1.99381	0.0141158	up	1.95172	1.22422	1.39537	0.377287	0.702846	0.504594
ENSRNOT00000047678	protein_coding	Masp1	-1.86091	-3.00101	2.20396	0.0158964	up	-1.76846	-2.30707	-1.5072	-2.90519	-2.78749	-3.31035
ENSRNOT00000066062	protein_coding	Ncoa4	-1.66678	-2.46305	1.73659	0.0172192	up	-1.4929	-1.85802	-1.64943	-2.77164	-2.17206	-2.44544
ENSRNOT00000086141	protein_coding	AABR07025928.1	0.027365	-0.719411	1.67804	0.0332297	up	0.16893	-0.0181471	-0.0686875	-0.85056	-0.285215	-1.02246
ENSRNOT00000056608	protein_coding	Scimp	-1.83476	-2.66882	1.78269	0.000568079	up	-1.8282	-1.93278	-1.7433	-2.70182	-2.75797	-2.54667
ENSRNOT00000017727	protein_coding	Scube1	-3.35562	-4.26198	1.87431	0.0482183	up	-3.14298	-3.8482	-3.07569	-4.5976	-4.30411	-3.88422
ENSRNOT00000087218	protein_coding	Fmnl1	-0.392032	-1.0577	1.58631	0.00289614	up	-0.505278	-0.228689	-0.442129	-1.15178	-0.948579	-1.07276
ENSRNOT00000010020	protein_coding	Dok1	2.80441	0.579395	4.67515	0.00706116	up	3.40342	2.05111	2.9587	0.248619	0.877171	0.612396
ENSRNOT00000039040	protein_coding	Ccdc69	-2.86807	-4.22796	2.56666	0.00193212	up	-2.84174	-3.17334	-2.58912	-4.38289	-4.19531	-4.10568
ENSRNOT00000084734	protein_coding	Fhod1	1.1851	0.0758206	2.15739	0.0080974	up	1.39802	0.951012	1.20629	-0.280132	0.348731	0.158863
ENSRNOT00000066791	protein_coding	Gtf2h1	0.0157252	-0.787941	1.74553	0.028217	up	-0.000611849	-0.184248	0.232035	-0.985617	-0.375322	-1.00288
ENSRNOT00000051858	protein_coding	Pparg	-2.35784	-4.2613	3.74108	0.000325439	up	-2.4425	-2.32961	-2.30141	-4.35259	-4.48067	-3.95063
ENSRNOT00000026713	protein_coding	Ssbp4	0.910474	0.115628	1.73489	0.00665572	up	0.883225	0.880927	0.967272	0.0346007	0.408307	-0.0960246
ENSRNOT00000089609	protein_coding	Capsl	-1.97419	-3.63396	3.15967	0.0119953	up	-1.51204	-1.92157	-2.48895	-3.65642	-3.18421	-4.06125
ENSRNOT00000077764	protein_coding	Igtp	-2.07207	-2.94056	1.82574	0.00421985	up	-1.93962	-2.15175	-2.12485	-3.12271	-3.01549	-2.68347
ENSRNOT00000063946	protein_coding	Cradd	1.7465	1.14744	1.51473	0.0105698	up	1.71837	1.92715	1.59398	1.30321	0.992727	1.14638
ENSRNOT00000046943	protein_coding	P4ha3	-2.93488	-3.85224	1.88866	0.00176604	up	-2.89161	-3.12041	-2.79262	-3.69917	-3.93824	-3.91933
ENSRNOT00000082754	protein_coding	Crispld2	-0.370961	-1.45527	2.12036	0.0459424	up	-0.338572	-0.703916	-0.0703947	-1.84561	-0.795446	-1.72475
ENSRNOT00000075610	protein_coding	Mmp14	3.79851	1.98023	3.52661	0.0171099	up	4.26327	3.07239	4.05987	1.48476	2.45696	1.99897
NM_022689	protein_coding	AABR07053516.1	0.471092	-0.324596	1.73591	0.0213721	up	0.869693	0.140776	0.402807	-0.282507	-0.288327	-0.402954
ENSRNOT00000030680	protein_coding	Casc1	-0.191751	-0.908226	1.64316	0.00559952	up	-0.0863193	-0.285819	-0.203114	-1.13973	-0.838189	-0.746758
ENSRNOT00000028557	protein_coding	Grn	0.749424	-0.5846	2.52105	0.000159186	up	0.864674	0.565695	0.817904	-0.628394	-0.588715	-0.536691
ENSRNOT00000074003	protein_coding	Cd300c2	2.7777	0.794684	3.95319	0.0150425	up	2.81899	2.18477	3.32934	0.485748	0.395307	1.503
ENSRNOT00000045326	protein_coding	Capn2	4.77989	4.06829	1.63762	0.049031	up	4.81316	4.4197	5.1068	3.77228	4.31531	4.11728
ENSRNOT00000056918	protein_coding	Cd68	4.75468	0.358618	21.0546	0.000597826	up	4.88554	4.20262	5.17589	-0.323232	0.684306	0.714781
ENSRNOT00000083127	protein_coding	Mitf	2.33015	1.19946	2.18964	0.0142786	up	2.44101	1.97151	2.57793	1.09725	0.913103	1.58802
ENSRNOT00000089458	protein_coding	Fndc1	-2.01313	-3.28206	2.40981	0.0280917	up	-1.58758	-2.32632	-2.12551	-3.50806	-2.67754	-3.66057
ENSRNOT00000077186	protein_coding	Lilrb4	-1.0789	-5.0254	15.4175	9.49337e-05	up	-0.965857	-1.19962	-1.07122	-4.78842	-4.77985	-5.50793
ENSRNOT00000019340	protein_coding	Rap2b	-1.24264	-2.44962	2.30854	0.00105709	up	-1.04037	-1.48507	-1.20247	-2.3555	-2.43844	-2.55492
ENSRNOT00000078467	protein_coding	AABR07015977.1	0.0645232	-1.04772	2.16181	0.0297322	up	0.00474966	-0.163893	0.352713	-1.06116	-0.521599	-1.5604
ENSRNOT00000078653	protein_coding	NEWGENE_1304700	-0.733639	-1.84282	2.15723	0.00739766	up	-0.553689	-1.1459	-0.50133	-1.98613	-1.8263	-1.71603
ENSRNOT00000008461	protein_coding	Kcnk16	-0.646692	-1.5187	1.83021	0.0300661	up	-0.315288	-0.90136	-0.723426	-1.77739	-1.65318	-1.12554
ENSRNOT00000027301	protein_coding	Il18bp	3.09939	-0.216585	9.95882	0.000833422	up	3.58535	2.45809	3.25473	-0.493649	0.0281428	-0.184248
ENSRNOT00000054949	protein_coding	Pycr1	-3.39924	-4.09563	1.62044	0.0422597	up	-3.44558	-3.43572	-3.31642	-4.02158	-4.531	-3.73429
ENSRNOT00000026597	protein_coding	Pgpep1	2.38756	0.742717	3.12714	0.0200234	up	2.65144	2.22648	2.28477	1.0314	1.27878	-0.0820331
ENSRNOT00000040313	protein_coding	Tmprss4	-2.64637	-3.31271	1.58704	0.0149358	up	-2.58912	-2.49678	-2.8532	-3.49545	-3.07907	-3.36361
ENSRNOT00000008222	protein_coding	Pawr	0.315702	-1.52581	3.58386	0.00510592	up	0.430894	-0.0375212	0.553732	-1.89763	-0.982912	-1.69689
ENSRNOT00000060012	protein_coding	Nr2c2ap	1.8028	1.10113	1.6264	0.0122318	up	2.03168	1.61081	1.76593	0.964861	1.3075	1.03102
ENSRNOT00000011552	protein_coding	Tbx3	-1.84001	-2.46531	1.54254	0.00989844	up	-1.83655	-1.73083	-1.95264	-2.24865	-2.48707	-2.66022
ENSRNOT00000066222	protein_coding	Slc35f2	-0.853552	-2.11519	2.39768	0.00254018	up	-0.639937	-1.22596	-0.694755	-2.13097	-2.08512	-2.12949
ENSRNOT00000024471	protein_coding	Ndufab1	-3.35327	-4.11242	1.69249	0.0395287	up	-3.21904	-3.82562	-3.01516	-4.16071	-3.98207	-4.19447
ENSRNOT00000070842	protein_coding	Card14	-1.12678	-3.49564	5.16532	7.39076e-05	up	-1.18276	-1.28715	-0.910425	-3.55607	-3.32681	-3.60403
ENSRNOT00000035309	protein_coding	Heatr5a	1.65751	-0.194655	3.61042	0.00682446	up	1.87714	1.09486	2.00054	-0.583666	0.189258	-0.189557
ENSRNOT00000064611	protein_coding	Fxyd2	-0.169918	-3.1823	8.06896	0.00170116	up	0.258822	-0.716566	-0.0520108	-3.41956	-2.62204	-3.5053
ENSRNOT00000004361	protein_coding	Maml1	0.671488	-0.370026	2.05839	0.0477715	up	0.944473	0.285519	0.784473	-0.819995	0.227646	-0.517729
ENSRNOT00000051853	protein_coding	Cpxm2	1.58603	0.0307226	2.93897	0.0128124	up	1.74676	1.03899	1.97235	0.056568	0.415101	-0.379502
ENSRNOT00000028901	protein_coding	Fermt1	0.348531	-0.277195	1.54299	0.000979055	up	0.226312	0.411836	0.407446	-0.208865	-0.342339	-0.28038
ENSRNOT00000028328	protein_coding	Bax	0.680616	-0.171363	1.80498	0.0109583	up	1.01788	0.381619	0.642347	-0.216827	-0.0818404	-0.215423
ENSRNOT00000084134	protein_coding	Runx1	-1.87692	-2.7765	1.86553	0.0418836	up	-1.73428	-1.50225	-2.39423	-2.52357	-3.03117	-2.77477
ENSRNOT00000008537	protein_coding	Amdhd2	1.77913	-0.570707	5.09766	0.000444541	up	2.02516	1.47917	1.83305	-0.767192	-0.269664	-0.675266
ENSRNOT00000072908	protein_coding	Trim62	0.159311	-0.438739	1.51367	0.0135727	up	0.0440403	0.141055	0.292839	-0.204888	-0.617009	-0.494321
ENSRNOT00000093298	protein_coding	Tg	-1.0925	-2.00606	1.88368	0.0448373	up	-0.870685	-1.34448	-1.06234	-1.8982	-2.54529	-1.57468
ENSRNOT00000067128	protein_coding	Slc16a11	1.24564	-0.12498	2.58582	0.00100936	up	1.06414	1.13803	1.53476	-0.131092	-0.0109867	-0.23286
ENSRNOT00000077495	protein_coding	AABR07030861.1	-1.25503	-2.15544	1.8666	0.000958634	up	-1.2178	-1.19596	-1.35132	-2.14419	-2.0032	-2.31894
ENSRNOT00000038228	protein_coding	Cdc6	-2.67758	-3.56416	1.84879	0.0305738	up	-2.74368	-2.68629	-2.60277	-3.55106	-4.03372	-3.10771
ENSRNOT00000040985	protein_coding	Gbp6	-2.533	-3.38106	1.80008	0.00257095	up	-2.54125	-2.53005	-2.52771	-3.19133	-3.62051	-3.33136
ENSRNOT00000028816	protein_coding	Ebf4	-2.0057	-2.64743	1.5602	0.0104335	up	-1.79189	-2.10879	-2.11642	-2.53772	-2.83035	-2.57422
ENSRNOT00000029865	protein_coding	Ptprc	0.446097	-0.482832	1.90386	0.0055928	up	0.371456	0.25433	0.712505	-0.528518	-0.632285	-0.287692
ENSRNOT00000060442	protein_coding	Cd72	-0.985671	-2.88841	3.73923	0.0191719	up	-0.80837	-1.29171	-0.856936	-3.74908	-2.10113	-2.81502
ENSRNOT00000043188	protein_coding	LOC689713	-2.24096	-3.05792	1.7617	0.0364847	up	-2.52421	-2.34453	-1.85412	-2.8205	-3.39294	-2.96033
ENSRNOT00000012286	protein_coding	B3gnt2	2.08197	1.30452	1.71409	0.0388978	up	2.33682	1.63184	2.27725	1.16357	1.54866	1.20134
ENSRNOT00000011945	protein_coding	Gpnmb	7.01733	2.90634	17.2796	0.000696074	up	6.81231	7.00023	7.23947	2.13044	3.03158	3.557
ENSRNOT00000011208	protein_coding	Tagln2	4.29901	1.5463	6.73978	0.0017963	up	4.8006	3.6083	4.48812	1.41555	1.76084	1.46253
NM_001271062	protein_coding	Mx1	-2.10132	-3.00832	1.87515	0.00210756	up	-2.23793	-2.12776	-1.93826	-2.94821	-3.19212	-2.88463
ENSRNOT00000061231	protein_coding	LOC681410	-1.87053	-2.56372	1.61687	0.0176598	up	-1.9765	-1.86022	-1.77486	-2.3912	-2.39979	-2.90018
ENSRNOT00000005478	protein_coding	Sh3pxd2b	-2.82575	-3.73735	1.88112	0.012644	up	-2.74041	-2.87762	-2.85924	-3.80643	-3.34828	-4.05734
ENSRNOT00000001081	protein_coding	Smpdl3a	3.4281	0.901761	5.76108	0.000431732	up	3.83165	3.03249	3.42016	0.811113	0.91162	0.982549
ENSRNOT00000051338	protein_coding	Inpp5d	1.32095	0.0265836	2.45269	0.0197947	up	1.65484	0.928786	1.37921	-0.448314	0.49262	0.0354449
ENSRNOT00000090142	protein_coding	AABR07003302.1	2.3291	1.59796	1.65996	0.0261541	up	2.2491	2.16123	2.57698	1.56216	1.32244	1.90927
ENSRNOT00000046369	protein_coding	Gypc	0.297699	-0.985018	2.43297	0.0328165	up	0.397244	-0.197958	0.693811	-1.274	-0.37971	-1.30135
ENSRNOT00000064695	protein_coding	Rin2	-1.51726	-2.24383	1.65469	0.00464186	up	-1.46865	-1.64697	-1.43617	-2.16285	-2.10906	-2.45958
ENSRNOT00000080524	protein_coding	Stk11ip	-2.27819	-3.38403	2.15224	0.0189302	up	-2.35462	-2.52832	-1.95163	-3.30916	-3.82261	-3.02031
ENSRNOT00000047856	protein_coding	Vom1r36	0.855583	-0.154871	2.01455	0.00209446	up	1.04616	0.82756	0.693027	-0.112435	-0.343104	-0.00907334
ENSRNOT00000037130	protein_coding	AABR07008293.1	2.34879	0.112278	4.71258	0.000580999	up	1.97309	2.52248	2.55081	0.031102	0.35695	-0.0512192
ENSRNOT00000023418	protein_coding	Lrba	2.48508	1.69139	1.7335	0.000903213	up	2.4093	2.63035	2.41559	1.73888	1.74915	1.58614
ENSRNOT00000072298	protein_coding	Pfn3	-3.11505	-3.91851	1.74529	0.040284	up	-3.34719	-3.00258	-2.99537	-4.06994	-4.2413	-3.4443
ENSRNOT00000078420	protein_coding	Cep85l	-1.20639	-1.9418	1.66487	0.0225641	up	-1.03035	-1.53303	-1.0558	-2.16211	-1.74253	-1.92078
ENSRNOT00000023022	protein_coding	Fcna	1.07455	0.213818	1.81596	0.0474752	up	1.48946	0.624148	1.11006	0.0176743	0.558988	0.0647918
NM_001013146	protein_coding	Fosl2	-0.949655	-2.10934	2.23408	0.00091113	up	-0.877551	-1.19359	-0.777827	-2.18869	-2.07181	-2.06752
ENSRNOT00000080775	protein_coding	Pcolce	1.47654	0.449271	2.03816	0.000841927	up	1.46457	1.50798	1.45705	0.444582	0.647232	0.255998
ENSRNOT00000002076	protein_coding	Dlx2	-0.0127849	-1.6206	3.04789	0.00735633	up	-0.509269	-0.0650299	0.535944	-1.60192	-1.45208	-1.80779
ENSRNOT00000051480	protein_coding	RT1-M6-1	-2.05384	-3.43635	2.60721	0.00157755	up	-1.93693	-2.31197	-1.91263	-3.26787	-3.68447	-3.3567
NM_001191070	protein_coding	Tbr1	-2.23723	-3.03499	1.7384	0.0443861	up	-2.45525	-2.40665	-1.8498	-2.85941	-3.42558	-2.81999
ENSRNOT00000082628	protein_coding	Qars	1.93327	1.19981	1.66263	0.0311425	up	2.09206	1.56247	2.14528	0.950127	1.36303	1.28627
ENSRNOT00000090192	protein_coding	Med12	-0.0268758	-0.790031	1.6972	0.00349372	up	-0.00776257	-0.126666	0.0538013	-0.879054	-0.922901	-0.568137
ENSRNOT00000089305	protein_coding	Actn4	-1.03665	-1.74238	1.63097	0.0223675	up	-1.19574	-1.12502	-0.789193	-2.04068	-1.60513	-1.58134
ENSRNOT00000039366	protein_coding	LOC100360821	-0.856124	-2.04478	2.2794	0.0181602	up	-0.542907	-1.10078	-0.924687	-2.14891	-2.43447	-1.55096
ENSRNOT00000071469	protein_coding	LOC689569	-3.09523	-3.6935	1.5139	0.00649275	up	-3.16385	-2.9654	-3.15643	-3.53405	-3.86215	-3.68429
NM_001009496	protein_coding	LOC497796	-1.85802	-5.25938	10.566	4.99512e-05	up	-1.73514	-2.05409	-1.78484	-4.96288	-5.48333	-5.33193
ENSRNOT00000064957	protein_coding	Papola	0.0772796	-0.688948	1.70082	0.00553538	up	0.283023	-0.0901051	0.0389211	-0.513497	-0.798448	-0.7549
ENSRNOT00000021840	protein_coding	Igf2r	1.33296	0.29826	2.04868	0.0136428	up	1.50228	0.993347	1.50325	0.0133243	0.625834	0.255623
ENSRNOT00000073528	protein_coding	Nup43	-1.90474	-2.68654	1.71927	0.039607	up	-2.27874	-1.79898	-1.6365	-2.66695	-2.99764	-2.39503
ENSRNOT00000067325	protein_coding	Dnmt1	-0.607026	-1.55419	1.92808	0.0235438	up	-0.414656	-0.97814	-0.428282	-1.85279	-1.20017	-1.60961
ENSRNOT00000008321	protein_coding	Lamb1	4.05248	1.20268	7.209	0.00147087	up	4.11986	3.53028	4.5073	0.868094	1.64635	1.0936
ENSRNOT00000021954	protein_coding	Cotl1	2.51849	1.70162	1.76158	0.00330449	up	2.57793	2.32923	2.64832	1.5479	1.70699	1.84998
ENSRNOT00000003326	protein_coding	Hcls1	1.79126	0.0384981	3.37002	0.0130835	up	2.29596	1.22114	1.85666	-0.496728	0.347099	0.265124
ENSRNOT00000012906	protein_coding	LOC108348453	1.13792	0.490869	1.56597	0.00127299	up	0.980376	1.2269	1.2065	0.516583	0.474972	0.481051
ENSRNOT00000090051	protein_coding	Atp5mc2	1.87923	1.19635	1.60534	0.0462117	up	2.24066	1.44697	1.95007	1.19434	1.09486	1.29985
ENSRNOT00000060692	protein_coding	Nfx1	-1.60718	-2.41024	1.7448	0.011824	up	-1.50162	-1.8308	-1.48911	-2.67754	-2.17931	-2.37387
ENSRNOT00000014152	protein_coding	Nr2f2	-2.06722	-3.36309	2.45524	0.03713	up	-2.31024	-2.05744	-1.83399	-3.69868	-2.56942	-3.82117
ENSRNOT00000024436	protein_coding	Anxa4	2.68526	1.68596	1.99903	0.0138454	up	3.04045	2.27275	2.74257	1.57029	1.63848	1.84909
NM_001025119	protein_coding	Plekho1	-0.628455	-1.29607	1.58844	0.00166345	up	-0.759112	-0.473756	-0.652497	-1.35673	-1.26176	-1.26972
NM_019222	protein_coding	Coro1b	1.61105	0.599343	2.0163	0.00346677	up	1.86667	1.32801	1.63848	0.639029	0.656388	0.502613
ENSRNOT00000082561	protein_coding	Nek6	-1.96407	-2.6884	1.65213	0.0242312	up	-2.12979	-1.77443	-1.98799	-2.99583	-2.68775	-2.38162
ENSRNOT00000024222	protein_coding	Cfap100	-1.53369	-3.00698	2.77654	0.0109131	up	-1.65802	-1.63958	-1.30347	-3.55567	-2.49285	-2.97242
ENSRNOT00000081185	protein_coding	Tcf12	1.57584	0.945498	1.54793	0.0222679	up	1.38286	1.48092	1.86373	0.886658	0.821388	1.12845
NM_052797	protein_coding	Fga	-1.86623	-2.89632	2.04215	0.0328713	up	-1.57187	-2.22612	-1.8007	-3.07876	-3.224	-2.38619
ENSRNOT00000037276	protein_coding	Adamts7	-1.35632	-2.17391	1.76246	0.00784526	up	-1.44563	-1.57909	-1.04425	-2.21236	-2.21584	-2.09353
ENSRNOT00000037941	protein_coding	Megf11	-0.824782	-1.79063	1.95321	0.0151894	up	-0.474393	-0.866008	-1.13395	-2.02064	-1.53772	-1.81354
ENSRNOT00000002330	protein_coding	LOC100360218	1.35923	0.26381	2.13675	0.00290393	up	1.54096	1.21822	1.31851	0.0805457	0.536964	0.173919
ENSRNOT00000079770	protein_coding	Wdr86	-0.859242	-2.85523	3.98888	0.00276723	up	-0.723664	-1.2587	-0.59536	-2.62151	-3.30613	-2.63804
ENSRNOT00000078953	protein_coding	Cog5	0.331317	-0.749341	2.115	0.0256724	up	0.911194	-0.12252	0.205277	-0.857244	-0.63362	-0.75716
ENSRNOT00000067228	protein_coding	Ddost	4.15937	3.20511	1.93759	0.0332795	up	4.667	3.70799	4.10314	3.01893	3.40067	3.19573
ENSRNOT00000015511	protein_coding	Mapk1ip1l	0.345484	-0.895522	2.36363	0.0496023	up	0.615313	-0.0939083	0.515049	-1.12554	-1.42006	-0.140972
ENSRNOT00000011784	protein_coding	Eci1	-0.355222	-1.15512	1.74098	0.0268636	up	-0.128933	-0.641484	-0.295251	-1.19012	-0.829168	-1.44608
ENSRNOT00000002640	protein_coding	Cldn1	0.155424	-1.33601	2.81168	0.00124161	up	0.109436	-0.0338404	0.390676	-1.41239	-1.07467	-1.52097
ENSRNOT00000020532	protein_coding	Ogn	5.95979	3.89107	4.19513	0.0378927	up	6.10875	5.36982	6.40079	3.38044	3.19828	5.0945
ENSRNOT00000024827	protein_coding	Pgls	1.94056	0.701666	2.36017	0.00551767	up	2.27579	1.58897	1.95691	0.573607	0.923067	0.608323
NM_001007663	protein_coding	Ints14	-0.932312	-1.56579	1.5513	0.0291515	up	-0.607575	-1.22461	-0.964755	-1.4573	-1.6823	-1.55776
ENSRNOT00000077367	protein_coding	Rnf38	0.114496	-0.732735	1.79904	0.00175355	up	0.2985	-0.0243307	0.0693181	-0.791563	-0.797377	-0.609265
ENSRNOT00000091450	protein_coding	Kdm4b	-1.69329	-2.47899	1.72393	0.0172426	up	-1.93981	-1.74885	-1.39121	-2.62995	-2.24272	-2.56431
ENSRNOT00000022290	protein_coding	Sned1	-1.27859	-3.05057	3.41523	0.00101614	up	-1.37979	-1.45668	-0.999304	-2.90712	-2.89272	-3.35189
ENSRNOT00000001299	protein_coding	Scarb1	-0.285554	-1.79224	2.84157	0.000284189	up	-0.263367	-0.380288	-0.213007	-1.82108	-1.57788	-1.97778
ENSRNOT00000042331	protein_coding	Med13l	-0.572993	-1.17392	1.51669	0.0031906	up	-0.579324	-0.631669	-0.507987	-1.32131	-1.01715	-1.1833
ENSRNOT00000001092	protein_coding	Gcc2	-1.65146	-2.62393	1.9622	0.0489762	up	-2.07726	-1.47736	-1.39976	-2.23031	-3.15096	-2.49052
ENSRNOT00000003012	protein_coding	LOC100910270	2.37275	1.44193	1.90636	0.0494148	up	2.93866	1.9055	2.27409	1.5884	1.15856	1.57884
ENSRNOT00000090212	protein_coding	Tchh	-1.29862	-1.9456	1.56589	0.0108014	up	-1.51782	-1.30212	-1.07592	-1.94771	-2.05906	-1.83005
ENSRNOT00000010975	protein_coding	Pimreg	-1.29236	-2.73066	2.71002	0.0158885	up	-0.679382	-1.81167	-1.38604	-2.87264	-2.45434	-2.86502
ENSRNOT00000016032	protein_coding	Fes	2.06857	0.73465	2.52086	0.0025047	up	2.16413	1.82735	2.21422	0.423262	0.888815	0.891873
ENSRNOT00000010688	protein_coding	RGD1561149	-1.00063	-2.49021	2.80806	0.000344287	up	-1.11797	-1.14536	-0.738563	-2.48508	-2.49579	-2.48976
ENSRNOT00000052360	protein_coding	Mgat1	-0.940939	-1.7005	1.69297	0.0162452	up	-0.678569	-1.15863	-0.985617	-1.8636	-1.79092	-1.44698
ENSRNOT00000072732	protein_coding	Zfp353	-1.73943	-3.79643	4.1612	0.00222437	up	-2.04729	-1.67612	-1.49488	-3.97685	-4.10293	-3.30952
ENSRNOT00000068633	protein_coding	Aox1	0.598348	-0.70518	2.46832	0.0210321	up	0.612108	0.508526	0.674412	-1.16485	-0.0181471	-0.932538
ENSRNOT00000042949	protein_coding	AABR07053635.2	2.06839	1.35152	1.64361	0.03044	up	2.4623	1.81598	1.92688	1.35268	1.50477	1.19711
ENSRNOT00000005545	protein_coding	Grip1	1.3719	0.187904	2.27206	0.0251928	up	1.0598	1.50477	1.55114	-0.281647	0.0956637	0.749694
ENSRNOT00000028468	protein_coding	Sertad1	0.308869	-0.787287	2.13784	0.0252327	up	0.603369	0.0386136	0.284625	-0.958098	-0.260628	-1.14314
[truncated: 834 more rows]

## Sheet: down_expressed mRNAs
Transcript_ID	transcript_type	GeneSymbol	Test4(mean)	Control(mean)	Foldchange	Pvalue(unpaired t-test)	Regulation	[Exp1,Test4](Expression_level,Normalized)	[Exp5,Test4](Expression_level,Normalized)	[Exp6,Test4](Expression_level,Normalized)	[Con1,Control](Expression_level,Normalized)	[Con2,Control](Expression_level,Normalized)	[Con3,Control](Expression_level,Normalized)
ENSRNOT00000008282	protein_coding	Gpr37l1	1.25149	2.67987	0.371547	0.00282594	down	1.54045	1.35071	0.863299	2.66923	2.83021	2.54017
NM_198779	protein_coding	Gpcpd1	-1.98376	-0.557767	0.372164	0.0118017	down	-1.63521	-1.73278	-2.58328	-0.313148	-0.677842	-0.682312
ENSRNOT00000059494	protein_coding	Slc17a4	1.442	2.12447	0.623099	0.0374006	down	1.43701	1.64386	1.24513	2.42319	1.77054	2.17967
ENSRNOT00000007028	protein_coding	Spred1	-0.140822	0.489827	0.645886	0.0260246	down	0.100024	-0.482646	-0.0398429	0.589924	0.428256	0.451301
ENSRNOT00000087197	protein_coding	Atpaf1	-1.46992	-0.6299	0.558636	0.0146747	down	-1.40248	-1.75914	-1.24814	-0.482976	-0.502996	-0.903728
ENSRNOT00000009737	protein_coding	Atp6v1f	1.97039	2.89885	0.52542	0.00315267	down	2.23235	1.89011	1.78871	2.8003	3.00133	2.89492
ENSRNOT00000014548	protein_coding	Slc5a7	-3.28718	-2.50208	0.580311	0.0098152	down	-3.24082	-3.27379	-3.34695	-2.83526	-2.32568	-2.3453
ENSRNOT00000057777	protein_coding	Ttc19	-2.9157	-1.52688	0.381877	0.000167642	down	-3.09555	-2.79578	-2.85576	-1.43932	-1.55563	-1.58568
ENSRNOT00000064344	protein_coding	Slc4a10	-3.67165	-2.10949	0.338642	0.00474595	down	-3.4998	-4.15155	-3.36361	-1.85228	-2.23106	-2.24512
ENSRNOT00000028380	protein_coding	S1pr5	1.80123	3.79806	0.25055	0.00815168	down	2.4026	1.42338	1.5777	3.40976	4.32645	3.65798
NM_017197	protein_coding	Celf2	0.492296	1.10978	0.651806	0.0445108	down	0.347409	0.757306	0.372172	1.28297	0.775148	1.27122
ENSRNOT00000013991	protein_coding	Nrg1	-2.64353	-1.8614	0.581511	0.0358174	down	-3.00923	-2.5143	-2.40705	-1.66535	-2.1993	-1.71956
ENSRNOT00000025794	protein_coding	Sod2	-0.440724	1.19791	0.32116	0.0013911	down	-0.154432	-0.829168	-0.338572	1.22764	1.10009	1.266
NM_001163062	protein_coding	Zfp870	-3.2701	-2.40759	0.549996	0.00045145	down	-3.21679	-3.31395	-3.27955	-2.26059	-2.44503	-2.51715
NM_203336	protein_coding	Esrrg	-3.84372	-2.2068	0.321542	0.00120597	down	-3.63602	-4.18342	-3.71171	-2.07358	-2.13811	-2.4087
ENSRNOT00000041003	protein_coding	Bcor	-3.32641	-1.92189	0.377745	0.0344471	down	-2.65611	-4.14849	-3.17462	-2.01355	-1.75245	-1.99968
ENSRNOT00000014720	protein_coding	Mpped1	-4.92928	-0.653573	0.0516278	0.000189078	down	-5.30061	-4.60595	-4.88128	-0.76364	-0.171585	-1.02549
ENSRNOT00000000444	protein_coding	Kif1bp	0.92247	2.12075	0.435795	0.0418744	down	1.40633	0.455319	0.905765	1.60746	2.64255	2.11223
ENSRNOT00000020309	protein_coding	Fbxo22	-0.375251	0.509207	0.541691	0.00754895	down	-0.0250138	-0.524451	-0.576289	0.479544	0.554934	0.493141
ENSRNOT00000082358	protein_coding	Fancb	-3.23406	-1.9601	0.413523	0.00109181	down	-3.14511	-3.47339	-3.08366	-1.809	-2.12358	-1.94771
ENSRNOT00000078730	protein_coding	Git1	-1.6266	-0.34135	0.4103	0.00672151	down	-1.41143	-1.63165	-1.83672	-0.652105	0.0763695	-0.448314
ENSRNOT00000089843	protein_coding	Lman2l	-1.76495	-1.06899	0.617296	0.00577717	down	-1.52455	-1.9247	-1.84561	-1.11306	-0.984657	-1.10924
ENSRNOT00000076794	protein_coding	Sema4d	-1.72935	0.016798	0.298097	3.34557e-05	down	-1.66745	-1.63033	-1.89025	0.0320197	0.0520129	-0.0336386
ENSRNOT00000031297	protein_coding	LOC691921	-0.59616	0.192501	0.578881	0.0345911	down	-0.558433	-0.464775	-0.765272	-0.028946	0.660868	-0.0544201
ENSRNOT00000081323	protein_coding	Selenoi	-3.32965	-2.33024	0.500202	0.00905511	down	-3.50312	-3.51055	-2.97529	-2.17748	-2.25887	-2.55436
ENSRNOT00000004010	protein_coding	Mapk9	-4.28869	-1.5311	0.147871	0.000748758	down	-3.843	-4.27266	-4.75042	-1.25151	-1.67111	-1.67069
NM_214459	protein_coding	Phactr3	-3.77794	-1.10335	0.156627	0.0237164	down	-4.91495	-2.4786	-3.94026	-1.14977	-0.63985	-1.52041
ENSRNOT00000007609	protein_coding	Vsnl1	0.198064	4.81577	0.0407316	0.000568585	down	0.868285	0.40339	-0.677481	4.68986	4.93067	4.82678
ENSRNOT00000057851	protein_coding	Fam171a1	-1.57573	-0.732854	0.557531	0.0146753	down	-1.30591	-1.65177	-1.76951	-0.79304	-0.447617	-0.957904
NM_053412	protein_coding	Ilf3	-3.04032	-2.40345	0.64311	0.0482429	down	-3.11541	-3.2443	-2.76124	-2.12831	-2.35504	-2.72701
ENSRNOT00000008034	protein_coding	Slc2a6	-2.14437	-0.337425	0.285795	0.000583724	down	-1.93863	-2.40937	-2.08512	-0.396775	-0.109715	-0.505784
ENSRNOT00000019623	protein_coding	Pcmt1	-0.76622	0.286624	0.482017	0.00124014	down	-0.903911	-0.558433	-0.836315	0.413055	0.291916	0.1549
ENSRNOT00000016893	protein_coding	Apobec2	-2.05035	-0.0225712	0.245233	0.0117664	down	-1.72525	-1.48795	-2.93784	-0.151546	0.191141	-0.107308
ENSRNOT00000026613	protein_coding	Csrnp2	-0.948794	0.187848	0.454817	0.0200223	down	-0.560642	-1.25028	-1.03546	-0.0621219	0.636652	-0.0109867
ENSRNOT00000051082	protein_coding	AABR07054723.1	-1.21296	-0.00561691	0.433064	0.00308918	down	-0.904788	-1.22987	-1.50424	0.108524	-0.149143	0.0237682
ENSRNOT00000045082	protein_coding	Dlg3	-3.53357	-2.45991	0.475114	0.0187466	down	-3.43078	-3.13602	-4.0339	-2.4013	-2.33207	-2.64637
ENSRNOT00000002487	protein_coding	Rfc4	-3.25826	-2.23847	0.493187	0.0418344	down	-2.64133	-3.53094	-3.60252	-1.94881	-2.4731	-2.2935
ENSRNOT00000044171	protein_coding	Msmo1	-0.15552	2.64658	0.143379	0.00129503	down	0.289897	-0.499425	-0.257032	2.26379	3.13868	2.53727
ENSRNOT00000089674	protein_coding	Cyp2u1	-3.87078	-2.9272	0.51994	0.0463422	down	-3.4647	-3.7083	-4.43935	-3.20352	-2.67061	-2.90747
ENSRNOT00000010783	protein_coding	Tgs1	-2.10538	-1.38315	0.60616	0.0317589	down	-2.00087	-2.29177	-2.02352	-1.63547	-0.982408	-1.53159
ENSRNOT00000014014	protein_coding	Foxb1	-3.593	-1.89443	0.308091	0.00884899	down	-3.23067	-3.32192	-4.22643	-1.88648	-1.61987	-2.17694
ENSRNOT00000015240	protein_coding	Uba5	-0.312541	0.905401	0.429896	0.000151098	down	-0.341875	-0.293872	-0.301876	0.767993	1.06293	0.885281
ENSRNOT00000023215	protein_coding	Cox15	-4.14532	-2.32781	0.283711	0.00516808	down	-3.57703	-4.65627	-4.20265	-2.30141	-2.17385	-2.50817
ENSRNOT00000028084	protein_coding	Vat1	5.93274	6.52587	0.6629	0.0319013	down	6.12286	6.10875	5.56659	6.52891	6.54452	6.50419
NM_001131014	protein_coding	Cstf2	-2.78192	-1.03013	0.296934	0.00279354	down	-2.25957	-3.01549	-3.07069	-1.13416	-0.957144	-0.999098
ENSRNOT00000081278	protein_coding	Selenoi	-3.07945	-1.8586	0.429031	0.000196214	down	-2.93904	-3.14812	-3.15118	-1.73775	-1.93708	-1.90096
NM_001270576	protein_coding	Snap25	0.0758805	2.56137	0.178564	0.000221432	down	0.267871	0.268377	-0.308607	2.60189	2.59409	2.48814
NM_001106471	protein_coding	Papss1	-2.50846	-1.63628	0.546321	0.0355362	down	-2.14724	-2.77503	-2.6031	-1.86674	-1.22205	-1.82004
ENSRNOT00000072196	protein_coding	Cxxc4	-3.30991	-1.30397	0.248973	0.00554544	down	-2.63817	-3.9043	-3.38725	-1.29159	-1.25886	-1.36146
ENSRNOT00000071435	protein_coding	Ebf1	-1.36552	-0.261937	0.46536	0.00354052	down	-1.12682	-1.42247	-1.54726	-0.201629	-0.509269	-0.0749132
ENSRNOT00000089193	protein_coding	Ndufa9	1.73184	2.3412	0.655487	0.00457689	down	1.82885	1.59552	1.77115	2.25195	2.50036	2.27129
ENSRNOT00000056790	protein_coding	Ulk1	0.95199	1.59449	0.640603	0.0180566	down	0.805169	0.999782	1.05102	1.32396	1.83535	1.62416
ENSRNOT00000065458	protein_coding	Dcun1d4	-1.84052	0.649672	0.177983	0.000387024	down	-1.4174	-2.03161	-2.07254	0.553014	0.806699	0.589304
NM_001017380	protein_coding	Cyld	-4.0585	-1.92505	0.227911	0.0032077	down	-4.10143	-3.49314	-4.58095	-1.7229	-2.1447	-1.90753
ENSRNOT00000023554	protein_coding	Hmgcs1	-2.13882	0.0888114	0.213509	0.00022435	down	-1.88178	-2.43634	-2.09834	0.193277	0.117976	-0.0448185
ENSRNOT00000080581	protein_coding	Snap25	-1.93496	2.41677	0.0489777	5.97969e-05	down	-1.95617	-1.72452	-2.1242	2.66677	2.59853	1.985
ENSRNOT00000088070	protein_coding	Cntn6	-4.24061	-2.73016	0.351001	0.0430065	down	-5.19897	-3.74745	-3.77542	-2.3938	-3.05906	-2.73762
ENSRNOT00000077877	protein_coding	Gabrb3	-4.33056	-1.39854	0.131031	0.000119107	down	-4.02544	-4.43993	-4.52631	-1.3056	-1.24887	-1.64115
ENSRNOT00000019307	protein_coding	Chrna3	-3.64448	-2.68197	0.513166	0.0404757	down	-4.13485	-3.13552	-3.66306	-2.96669	-2.56914	-2.51009
ENSRNOT00000030532	protein_coding	Ltk	-2.11986	-1.05234	0.47714	0.0112775	down	-2.35638	-1.65133	-2.35186	-0.965567	-1.04445	-1.14701
ENSRNOT00000001486	protein_coding	Rnft2	0.354748	1.23779	0.542224	0.00604404	down	0.613162	0.187721	0.26336	1.07899	1.42909	1.20528
NM_001270417	protein_coding	Wac	0.582795	1.59806	0.494739	0.00104274	down	0.773858	0.45838	0.516148	1.47355	1.71316	1.60746
ENSRNOT00000006407	protein_coding	Crk	-1.59624	-0.83169	0.588638	0.011114	down	-1.63857	-1.5789	-1.57124	-0.97814	-0.492946	-1.02398
ENSRNOT00000089141	protein_coding	Pak3	-4.80625	-2.52747	0.206072	0.00275968	down	-5.26661	-4.79438	-4.35777	-2.60753	-2.1024	-2.8725
ENSRNOT00000019115	protein_coding	Ecsit	-0.728232	0.421083	0.450839	0.00782783	down	-0.531772	-0.647602	-1.00532	0.374671	0.760456	0.128123
ENSRNOT00000088651	protein_coding	Daam2	-2.11829	-1.10943	0.496939	0.0261815	down	-2.4786	-1.73045	-2.14581	-1.18343	-0.736687	-1.40817
NM_021682	protein_coding	Negr1	-3.57561	-1.93147	0.319936	0.00461005	down	-3.08626	-4.02138	-3.61919	-2.01569	-1.74058	-2.03814
ENSRNOT00000050511	protein_coding	Tst	-0.920001	-0.273468	0.638813	0.00578093	down	-0.814303	-0.786865	-1.15884	-0.286108	-0.25021	-0.284084
ENSRNOT00000026932	protein_coding	Timm23	0.623161	1.57009	0.518737	0.00548967	down	0.575803	0.731771	0.561911	1.43241	1.89834	1.3795
ENSRNOT00000074743	protein_coding	Atp23	-3.1137	-2.02375	0.469778	0.0235795	down	-2.83862	-2.78219	-3.7203	-1.99762	-1.97451	-2.09914
ENSRNOT00000090519	protein_coding	Arhgap35	-0.857503	0.078349	0.522734	0.0177089	down	-0.730369	-0.56827	-1.27387	-0.0600744	0.2985	-0.00337869
ENSRNOT00000028544	protein_coding	Mag	-1.26758	0.575712	0.278686	0.00589217	down	-1.09595	-0.894513	-1.81227	0.381017	0.981695	0.364425
ENSRNOT00000014568	protein_coding	Pard6b	-3.20365	-2.26387	0.521314	0.0298627	down	-3.72863	-2.92627	-2.95604	-2.38561	-2.04524	-2.36077
ENSRNOT00000077429	protein_coding	Zdhhc21	-0.762704	0.311377	0.474974	0.00160565	down	-0.901539	-0.774197	-0.612376	0.518378	0.125855	0.289897
ENSRNOT00000064984	protein_coding	Nhp2	-0.726223	0.46155	0.43898	0.0150158	down	-0.563692	-0.432948	-1.18203	0.605272	0.668681	0.110695
ENSRNOT00000041188	protein_coding	Ppp2r2b	-0.781798	1.57768	0.194861	0.00271831	down	-0.227258	-1.0124	-1.10574	1.18621	1.95978	1.58707
ENSRNOT00000011107	protein_coding	Tmprss5	0.158693	0.919078	0.590339	0.0461555	down	-0.250664	0.580962	0.145782	1.01412	0.68995	1.05317
ENSRNOT00000061525	protein_coding	Spetex-2F	-2.00647	-0.258713	0.297765	0.000246079	down	-1.80698	-1.98568	-2.22673	-0.168309	-0.206629	-0.4012
ENSRNOT00000085669	protein_coding	Ero1b	-4.04698	-2.39524	0.318258	0.00207397	down	-4.0119	-4.38221	-3.74682	-2.2714	-2.23622	-2.67811
ENSRNOT00000067949	protein_coding	Ryr2	-5.01443	-1.21447	0.0717954	2.37817e-05	down	-5.31948	-4.87627	-4.84754	-1.06708	-1.26519	-1.31113
ENSRNOT00000015474	protein_coding	Hspa4l	-1.17373	0.368437	0.34337	0.00162953	down	-0.790481	-1.30414	-1.42656	0.290946	0.484486	0.329878
ENSRNOT00000009802	protein_coding	Cnksr2	-3.92553	-2.71762	0.432895	0.0279584	down	-3.57857	-4.16613	-4.0319	-2.8113	-2.13853	-3.20304
ENSRNOT00000076555	protein_coding	Crtac1	-1.13108	0.0659953	0.436158	0.00259856	down	-0.893928	-1.30919	-1.19012	0.0318744	0.305535	-0.139423
ENSRNOT00000007721	protein_coding	Kif5a	-2.04521	2.16589	0.0539924	0.000184432	down	-2.15709	-1.68115	-2.29738	1.92825	2.67692	1.89251
ENSRNOT00000012670	protein_coding	Fbxo2	-2.45794	0.233748	0.154782	0.00146021	down	-2.58258	-2.43193	-2.35931	0.17227	0.849121	-0.320149
ENSRNOT00000051488	protein_coding	AABR07055309.1	-4.48868	-2.96878	0.348711	0.0336972	down	-4.47563	-3.90695	-5.08346	-2.38916	-2.95967	-3.55752
NM_133587	protein_coding	Dscam	-2.79165	-1.3542	0.36922	0.0012576	down	-2.75269	-2.56846	-3.0538	-1.21012	-1.28956	-1.56292
ENSRNOT00000089857	protein_coding	Zfp106	-1.58948	-0.490545	0.466861	0.00387788	down	-1.64309	-1.32546	-1.79989	-0.459207	-0.302725	-0.709702
ENSRNOT00000017958	protein_coding	Mrgprd	2.77063	3.73666	0.51191	0.00307382	down	2.99279	2.71264	2.60645	3.82231	3.54162	3.84606
ENSRNOT00000042810	protein_coding	RGD1559441	-2.68236	-1.16241	0.348697	0.00202467	down	-2.4694	-2.61264	-2.96503	-0.856109	-1.30307	-1.32803
ENSRNOT00000008154	protein_coding	AABR07016841.1	-1.29213	1.00418	0.203583	0.00126258	down	-1.18843	-0.930239	-1.75771	0.891095	1.28932	0.832125
ENSRNOT00000000254	protein_coding	RGD1310429	-3.01072	-1.80346	0.43309	0.0252158	down	-2.91291	-2.50948	-3.60976	-1.83356	-1.56635	-2.01046
ENSRNOT00000050782	protein_coding	RGD1311899	0.29182	1.86827	0.335307	0.0397733	down	0.750132	0.465037	-0.339709	1.32599	2.67423	1.60458
ENSRNOT00000080185	protein_coding	Fdps	0.870546	3.11078	0.211652	0.000275566	down	1.0442	0.755668	0.81177	2.96583	3.43865	2.92786
ENSRNOT00000020816	protein_coding	Cnep1r1	-2.08652	-1.18487	0.535271	0.0389884	down	-1.87116	-2.54004	-1.84837	-1.39927	-0.79882	-1.3565
ENSRNOT00000084154	protein_coding	Cops2	-4.43788	-2.83619	0.329491	0.00195294	down	-4.35452	-4.77535	-4.18376	-3.10245	-2.74561	-2.6605
ENSRNOT00000089142	protein_coding	Mff	-1.99	-0.523041	0.361744	0.000610187	down	-1.7389	-2.03454	-2.19656	-0.455426	-0.456435	-0.657263
ENSRNOT00000025625	protein_coding	Fa2h	-0.0198916	3.18179	0.108692	0.000726178	down	-0.0199956	0.556275	-0.595954	3.16063	3.3299	3.05484
ENSRNOT00000002908	protein_coding	RGD1311575	-3.22934	-0.527289	0.153674	0.00350898	down	-3.37413	-2.7013	-3.61259	-0.964755	0.148555	-0.765666
ENSRNOT00000041839	protein_coding	Ntrk3	-4.15689	-2.27419	0.271176	0.0107045	down	-3.75736	-4.00559	-4.70773	-2.54099	-1.666	-2.61559
ENSRNOT00000087489	protein_coding	Fbxo45	-4.25626	-1.82254	0.185088	0.00488985	down	-4.06453	-5.00576	-3.69849	-2.04295	-1.4498	-1.97488
ENSRNOT00000037405	protein_coding	Sez6l2	-1.30649	1.68653	0.125606	0.000604455	down	-1.23664	-1.17128	-1.51155	1.51766	2.24538	1.29657
ENSRNOT00000084613	protein_coding	Usp14	-2.93642	-0.544213	0.190491	0.00457175	down	-2.53094	-2.57901	-3.6993	-0.21821	-0.638222	-0.776208
ENSRNOT00000088381	protein_coding	Pxmp2	-2.88572	-2.09431	0.577781	0.0188979	down	-2.66239	-2.97616	-3.01861	-2.18578	-1.7568	-2.34036
ENSRNOT00000019189	protein_coding	Kif2a	-1.015	0.209207	0.428033	0.00311871	down	-1.12047	-0.804067	-1.12047	-0.0176843	0.519888	0.125416
ENSRNOT00000090270	protein_coding	RGD1310852	-4.32867	-3.5451	0.580929	0.0215049	down	-4.58816	-3.96576	-4.43208	-3.73264	-3.37413	-3.52853
ENSRNOT00000065172	protein_coding	Mgea5	-3.71743	-1.65786	0.239888	0.0239847	down	-2.94709	-4.72262	-3.48258	-1.94926	-1.16356	-1.86077
ENSRNOT00000010679	protein_coding	Scg5	1.99547	4.08772	0.234515	0.00217688	down	2.55582	1.71118	1.71942	3.94679	4.28705	4.02933
ENSRNOT00000003932	protein_coding	Atp1b1	2.75622	3.74859	0.50265	0.00577063	down	3.10217	2.50538	2.66111	3.70799	3.83982	3.69797
ENSRNOT00000065953	protein_coding	Olfm1	-0.0512461	1.63059	0.311685	0.0021365	down	0.420104	-0.246479	-0.327363	1.67106	1.64682	1.57391
ENSRNOT00000042251	protein_coding	Slc8a1	-2.66954	-1.61647	0.48194	0.0230055	down	-2.93395	-2.1993	-2.87538	-1.46022	-1.42361	-1.96557
ENSRNOT00000081291	protein_coding	Taok2	5.32373	5.99361	0.628557	0.0340581	down	5.49202	5.25264	5.22654	5.96585	6.34291	5.67208
ENSRNOT00000078789	protein_coding	Cpeb1	-3.50282	-1.89598	0.328318	0.00265043	down	-3.93536	-3.3158	-3.2573	-1.70653	-1.90766	-2.07376
NM_001014139	protein_coding	Slain1	-0.700446	0.746506	0.366795	0.00498449	down	-0.225801	-0.862709	-1.01283	0.601003	0.917439	0.721077
NM_001204879	protein_coding	Kif1b	-2.27507	-0.755491	0.348787	0.0165194	down	-1.93163	-1.96663	-2.92695	-0.862329	-0.367942	-1.0362
ENSRNOT00000092547	protein_coding	Map2	1.32349	2.08035	0.591785	0.0457653	down	1.33837	0.87744	1.75466	1.97859	2.03497	2.22747
ENSRNOT00000058151	protein_coding	Phyhipl	-0.345798	0.927409	0.413739	0.00700912	down	-0.100603	-0.107623	-0.829168	1.01744	0.960148	0.804639
ENSRNOT00000005273	protein_coding	Ergic1	-2.62436	-1.36142	0.416693	0.0246117	down	-3.07438	-2.02482	-2.77387	-1.03226	-1.64592	-1.40606
ENSRNOT00000019262	protein_coding	Elp3	1.5598	2.41521	0.552709	0.0247912	down	1.71118	1.37385	1.59437	2.08625	2.84087	2.3185
ENSRNOT00000082883	protein_coding	Mrps2	-3.61739	-2.4365	0.441078	0.0496133	down	-3.16164	-3.92337	-3.76717	-2.81081	-1.72706	-2.77164
ENSRNOT00000025213	protein_coding	Mrpl20	0.910803	1.82438	0.530867	0.00290913	down	1.08794	0.998077	0.646395	1.79916	1.90441	1.76957
ENSRNOT00000085725	protein_coding	Tmem30a	0.161863	1.90823	0.298051	0.000659585	down	0.315555	0.36881	-0.198775	1.94722	1.88874	1.88874
ENSRNOT00000089608	protein_coding	AABR07000385.1	1.85055	3.13595	0.41026	0.0138393	down	1.99961	2.22688	1.32517	3.35774	2.8641	3.186
ENSRNOT00000026643	protein_coding	Vwf	1.30633	2.03596	0.603059	0.0402616	down	1.23324	1.63814	1.0476	2.28697	1.71054	2.11036
ENSRNOT00000028892	protein_coding	Chgb	0.157145	3.60008	0.0919548	0.00190629	down	0.145782	0.698199	-0.372546	3.10508	4.29838	3.39677
ENSRNOT00000022849	protein_coding	Epb41l3	-2.60204	-0.331187	0.207208	0.00130037	down	-2.39735	-2.3405	-3.06826	-0.181096	-0.163893	-0.648572
ENSRNOT00000012091	protein_coding	Nptn	-0.524638	1.01875	0.343078	0.000278347	down	-0.415245	-0.377657	-0.781013	1.00448	1.02589	1.02589
ENSRNOT00000065710	protein_coding	Slain1	-3.05425	-1.4925	0.338739	0.00273446	down	-2.94172	-2.88995	-3.33109	-1.77721	-1.12842	-1.57187
ENSRNOT00000082837	protein_coding	Uxs1	-2.43484	-0.655684	0.291355	0.0191143	down	-3.24535	-1.67211	-2.38705	-0.433362	-0.784197	-0.749493
NM_134377	protein_coding	Clstn2	-2.96998	-1.64115	0.398089	0.0334428	down	-3.24067	-2.30934	-3.35994	-1.49383	-1.2956	-2.13402
NM_024484	protein_coding	Alas1	-1.78294	-0.151628	0.322794	0.0002454	down	-1.67128	-1.74521	-1.93233	-0.257192	0.0614818	-0.259174
ENSRNOT00000056050	protein_coding	Epm2aip1	0.538003	2.12711	0.332377	0.000582141	down	0.777593	0.586082	0.250334	2.05083	2.20463	2.12587
ENSRNOT00000047883	protein_coding	AABR07007130.1	-2.84209	-2.09207	0.594595	0.00816211	down	-2.70031	-2.68359	-3.14238	-2.03097	-2.14194	-2.1033
ENSRNOT00000026114	protein_coding	Eid2	-1.09324	0.112841	0.433445	0.00976161	down	-0.883152	-1.11446	-1.2821	-0.0498887	0.572405	-0.183992
ENSRNOT00000077973	protein_coding	Kcnab1	-2.06074	0.928154	0.125966	8.71443e-05	down	-1.82785	-1.99625	-2.3581	0.832386	1.12823	0.823844
ENSRNOT00000091952	protein_coding	Pak1	-1.4647	-0.128031	0.395934	0.000695711	down	-1.33192	-1.46042	-1.60175	-0.156307	0.0887018	-0.316488
ENSRNOT00000065144	protein_coding	Mfn1	-1.12061	-0.211982	0.53269	0.00458485	down	-0.862975	-1.18822	-1.31065	-0.267069	-0.044599	-0.324277
NM_001127602	protein_coding	Slc25a53	-4.56983	-2.80984	0.295249	0.0135488	down	-3.94824	-4.62206	-5.1392	-3.26692	-2.68182	-2.48077
ENSRNOT00000014382	protein_coding	Ppif	-3.2864	-1.05387	0.212785	0.00926993	down	-2.58514	-3.08346	-4.19061	-1.04925	-1.0574	-1.05496
ENSRNOT00000082840	protein_coding	Celf6	-2.19368	0.717741	0.132915	0.00132068	down	-1.65499	-2.26085	-2.66521	0.443484	1.14104	0.568703
ENSRNOT00000050321	protein_coding	Erlec1	-3.09613	-2.05145	0.484753	0.0117389	down	-2.76886	-3.33516	-3.18436	-2.26758	-1.72322	-2.16354
ENSRNOT00000020608	protein_coding	Rufy3	-3.52505	-0.231736	0.102003	0.000426539	down	-3.765	-2.96217	-3.84797	-0.116525	-0.107805	-0.470877
ENSRNOT00000010369	protein_coding	Lactb2	-3.22232	-1.84865	0.385909	0.0207401	down	-2.9095	-2.82627	-3.93117	-1.84677	-1.66589	-2.03328
ENSRNOT00000005293	protein_coding	Map2k4	1.20748	2.24489	0.487201	0.0145179	down	1.24055	1.58261	0.799267	2.45317	2.08868	2.19281
ENSRNOT00000024863	protein_coding	Taldo1	2.26983	3.14173	0.546429	0.0118647	down	2.51906	2.40808	1.88235	3.12423	3.20437	3.09659
ENSRNOT00000023286	protein_coding	Mrps27	-3.07403	-2.48333	0.664024	0.0373484	down	-3.13188	-2.78382	-3.30639	-2.27093	-2.50856	-2.67051
ENSRNOT00000081482	protein_coding	Macf1	-0.566822	0.0811944	0.638157	0.00215996	down	-0.499333	-0.50724	-0.693894	-0.0145201	0.209741	0.0483623
ENSRNOT00000009985	protein_coding	Cyp51	-1.42566	1.41686	0.139417	0.000757408	down	-0.971295	-1.5324	-1.77329	1.17919	1.80254	1.26887
ENSRNOT00000090795	protein_coding	Pnck	0.593032	1.51884	0.526386	0.00240038	down	0.37163	0.736118	0.671347	1.44697	1.43903	1.67052
NM_031802	protein_coding	Gabbr2	-2.54407	-1.81604	0.603731	0.0258098	down	-2.4516	-2.27507	-2.90553	-2.00495	-1.73733	-1.70586
ENSRNOT00000078977	protein_coding	Me1	-0.091957	1.5801	0.313807	0.000510171	down	0.0133243	0.105202	-0.394397	1.56984	1.68006	1.49038
ENSRNOT00000085132	protein_coding	Vps39	-2.62488	-1.60249	0.492302	0.0265841	down	-2.48154	-2.32338	-3.0697	-1.70682	-1.22779	-1.87286
ENSRNOT00000084762	protein_coding	AABR07067349.1	-1.10236	-0.492039	0.655051	0.0143996	down	-1.0908	-1.23418	-0.982103	-0.47776	-0.720814	-0.277545
ENSRNOT00000026261	protein_coding	Hhatl	-0.31818	2.43003	0.148836	0.0028685	down	0.40937	-0.362704	-1.0012	2.28914	2.64303	2.35791
ENSRNOT00000071226	protein_coding	Icos	-1.48911	-0.869848	0.651004	0.0453804	down	-1.87243	-1.16613	-1.42876	-0.790088	-0.824479	-0.994975
ENSRNOT00000011756	protein_coding	Ppp1r9a	-4.14307	-2.65854	0.357363	0.0106919	down	-3.64805	-4.74363	-4.03755	-2.61301	-2.56203	-2.80057
ENSRNOT00000083754	protein_coding	Foxj3	-1.86595	-0.317431	0.34186	0.00525575	down	-2.02646	-1.42506	-2.14634	-0.322755	-0.0204719	-0.609066
ENSRNOT00000005006	protein_coding	Tmem163	-0.953645	0.682384	0.321741	0.00645916	down	-0.407674	-1.06938	-1.38388	0.465037	0.899592	0.682524
ENSRNOT00000051239	protein_coding	Rasgrp3	-3.25408	-2.41949	0.56074	0.00437547	down	-3.19527	-3.10923	-3.45774	-2.36369	-2.28405	-2.61071
ENSRNOT00000092395	protein_coding	Mapk10	-4.31069	-0.963393	0.0982571	6.34019e-05	down	-4.06252	-4.25023	-4.6193	-0.869658	-0.856537	-1.16398
ENSRNOT00000074951	protein_coding	Akr1b8	-2.60266	-1.78792	0.568513	0.0256526	down	-2.29014	-2.55386	-2.96396	-1.67069	-2.0467	-1.64637
ENSRNOT00000067881	protein_coding	Fam19a4	-5.1389	-2.87949	0.208857	0.000480979	down	-5.27679	-4.96087	-5.17905	-2.78066	-2.60051	-3.2573
ENSRNOT00000068183	protein_coding	Fgfr2	0.856809	1.4988	0.640828	0.0159811	down	0.961662	0.847636	0.761128	1.54322	1.22114	1.73204
NM_057116	protein_coding	Ppp2r2c	-1.23924	-0.253598	0.505001	0.000893913	down	-1.1146	-1.19659	-1.40653	-0.147031	-0.383635	-0.230128
ENSRNOT00000067118	protein_coding	Ppp1r13b	-3.00908	-2.22609	0.581162	0.0491858	down	-2.49601	-3.43245	-3.09877	-2.26487	-2.10943	-2.30398
ENSRNOT00000073550	protein_coding	AABR07034438.1	-2.87753	-2.09505	0.581366	0.00341464	down	-2.70758	-3.03592	-2.88909	-2.16514	-1.93023	-2.18979
ENSRNOT00000003840	protein_coding	Phlpp1	0.836591	1.83569	0.500314	0.0217426	down	1.11416	0.871058	0.524553	1.46869	2.20833	1.83004
ENSRNOT00000022108	protein_coding	Bloc1s5	-0.115867	1.36058	0.359372	0.000632235	down	-0.0535597	0.0948247	-0.388866	1.33267	1.46124	1.28783
ENSRNOT00000021816	protein_coding	Ankfy1	0.841458	1.75287	0.531663	0.00262209	down	1.01329	0.913695	0.597386	1.66624	1.85265	1.73973
ENSRNOT00000085527	protein_coding	Slc6a9	-0.671362	0.0734003	0.596766	0.00646749	down	-0.602785	-0.635753	-0.775547	0.306817	-0.152878	0.066262
ENSRNOT00000017360	protein_coding	Madd	-1.4587	-0.345282	0.462198	0.00669159	down	-1.19489	-1.45335	-1.72785	-0.404709	-0.0588124	-0.572326
ENSRNOT00000018090	protein_coding	LOC681458	-1.82483	-1.1152	0.611477	0.00915348	down	-1.58939	-1.81444	-2.07064	-1.22513	-1.03397	-1.08649
ENSRNOT00000090881	protein_coding	Sphkap	-4.96528	-2.80793	0.224168	0.000436676	down	-5.31072	-4.92931	-4.65582	-2.7429	-2.73448	-2.94642
ENSRNOT00000077317	protein_coding	Dao	-3.83633	-2.725	0.462865	0.0113157	down	-4.18212	-3.71986	-3.60702	-2.53455	-2.56001	-3.08044
ENSRNOT00000060185	protein_coding	Eipr1	-1.50353	-0.879561	0.648882	0.0110764	down	-1.66396	-1.47234	-1.3743	-1.08225	-0.701117	-0.855313
ENSRNOT00000061235	protein_coding	Smim11	-1.12137	0.041862	0.446511	0.00537035	down	-0.976753	-0.899612	-1.48774	0.237209	-0.119064	0.00744126
ENSRNOT00000009247	protein_coding	Zfp746	-3.01415	-2.11143	0.53488	0.0133714	down	-2.63414	-3.30745	-3.10086	-2.23702	-1.97227	-2.125
ENSRNOT00000075602	protein_coding	Gmfb	-1.78957	-0.665935	0.458935	0.0086472	down	-1.77739	-1.41039	-2.18095	-0.521599	-0.752541	-0.723664
ENSRNOT00000050018	protein_coding	Rab9a	-0.31444	0.429346	0.59717	0.0258775	down	0.0635686	-0.540523	-0.466365	0.268377	0.614041	0.40562
ENSRNOT00000076318	protein_coding	Iqsec3	-0.375087	2.97891	0.0978018	0.00122949	down	0.0966236	-0.192429	-1.02946	2.6244	3.42246	2.88986
ENSRNOT00000065126	protein_coding	Scn9a	-4.63913	-3.72685	0.531342	0.0213459	down	-4.26741	-4.60879	-5.04119	-3.85655	-3.5132	-3.81079
ENSRNOT00000084756	protein_coding	Ank2	-0.0810439	0.846235	0.525849	0.0251162	down	0.292113	0.0301384	-0.565383	0.749694	1.0025	0.786516
ENSRNOT00000029041	protein_coding	LOC100910838	-4.3529	-1.97697	0.192652	0.00683449	down	-5.17948	-3.69365	-4.18558	-2.08843	-1.67414	-2.16835
ENSRNOT00000090796	protein_coding	Herc2	-1.9019	-1.3103	0.663605	0.0289864	down	-1.65623	-1.88577	-2.16371	-1.26631	-1.50084	-1.16375
ENSRNOT00000072509	protein_coding	Cox19	-0.882316	0.475519	0.390167	0.0296745	down	-0.3693	-1.22082	-1.05683	-0.00794596	1.07173	0.362779
ENSRNOT00000079015	protein_coding	Ppia	-3.26537	-2.00139	0.416392	0.00503722	down	-3.30432	-3.11784	-3.37396	-1.58185	-2.1475	-2.27482
ENSRNOT00000002974	protein_coding	Helq	0.875594	1.61901	0.597324	0.0492261	down	0.721077	1.18908	0.716627	1.71282	1.2082	1.93601
ENSRNOT00000003780	protein_coding	Tob1	0.852297	1.57072	0.607764	0.0102489	down	1.09828	0.769763	0.688851	1.53233	1.75105	1.42876
ENSRNOT00000070918	protein_coding	Slc8a1	-3.02775	-2.19846	0.562807	0.0101229	down	-2.80169	-3.32124	-2.96033	-2.29738	-2.00833	-2.28968
ENSRNOT00000068007	protein_coding	Pkd2l1	-5.18104	-3.38853	0.288669	0.00045616	down	-5.29606	-5.02507	-5.22201	-3.68711	-3.24829	-3.2302
ENSRNOT00000007608	protein_coding	Pclo	-2.07398	-1.13289	0.520839	0.0305486	down	-2.08587	-1.57572	-2.56034	-1.09627	-1.09008	-1.21231
ENSRNOT00000022740	protein_coding	Olr142	-3.16603	-1.47902	0.31057	0.0155921	down	-2.42899	-3.45623	-3.61286	-1.15003	-1.81129	-1.47574
ENSRNOT00000013209	protein_coding	Pls1	0.431522	1.64104	0.432412	0.0397123	down	1.18828	0.0584402	0.0478448	1.39869	1.87249	1.65196
ENSRNOT00000082508	protein_coding	Pafah1b2	1.50058	2.37105	0.546967	0.0323825	down	1.75899	1.16563	1.57711	1.98964	2.69657	2.42695
ENSRNOT00000015624	protein_coding	Prkra	-1.36058	0.19949	0.339135	0.00247302	down	-1.56066	-0.938448	-1.58264	0.263881	0.315808	0.0187809
ENSRNOT00000015840	protein_coding	Kcnab2	1.16315	1.8131	0.637305	0.0355794	down	0.841186	1.53777	1.11049	1.84639	1.71837	1.87452
ENSRNOT00000064877	protein_coding	Samd12	-1.1484	-0.0836267	0.478047	0.00821677	down	-0.787429	-1.14451	-1.51327	-0.148824	0.0410121	-0.143068
ENSRNOT00000088988	protein_coding	Csf1r	0.0626922	1.0442	0.506448	0.0376538	down	-0.162705	0.590298	-0.239516	1.38206	0.76229	0.988264
ENSRNOT00000026989	protein_coding	Paip2	1.27125	2.52867	0.418291	0.000388201	down	1.34387	1.42115	1.04872	2.51442	2.55626	2.51533
ENSRNOT00000090908	protein_coding	Pphln1	-0.903201	-0.141984	0.589998	0.0388698	down	-0.507987	-1.00401	-1.19761	-0.137358	0.10691	-0.395505
ENSRNOT00000044842	protein_coding	Diras2	-1.3792	-0.709672	0.628711	0.0342058	down	-1.64086	-1.5329	-0.963854	-0.711682	-0.75795	-0.659385
NM_017007	protein_coding	Gad1	-4.55067	-1.62729	0.131818	0.00603442	down	-3.51236	-4.93897	-5.20068	-1.58211	-1.36514	-1.93462
ENSRNOT00000073652	protein_coding	Bola2	-0.0724277	0.657453	0.602954	0.021004	down	0.262914	-0.230698	-0.249499	0.580095	0.864674	0.527592
NM_019294	protein_coding	Cacna1e	-2.76575	-1.28059	0.35721	0.00220248	down	-2.77941	-2.41854	-3.09931	-1.16677	-1.2392	-1.43581
ENSRNOT00000082892	protein_coding	Scn5a	-5.23194	-3.1009	0.228292	0.000227411	down	-5.37809	-5.11852	-5.19922	-2.89705	-3.01094	-3.3947
ENSRNOT00000059496	protein_coding	Cyfip2	-4.06732	-1.41922	0.159529	0.00604402	down	-3.36089	-4.0154	-4.82568	-1.59814	-0.90136	-1.75816
ENSRNOT00000003407	protein_coding	Tnr	-3.00479	-1.36519	0.320944	0.000829894	down	-2.78233	-3.34625	-2.88579	-1.25829	-1.4148	-1.42247
ENSRNOT00000055909	protein_coding	Cdpf1	-1.31798	-0.699816	0.651501	0.0333098	down	-1.22946	-1.46746	-1.257	-0.76553	-0.362536	-0.971382
ENSRNOT00000080024	protein_coding	Ncald	-3.89741	-2.46514	0.370549	0.0473728	down	-4.37889	-2.94009	-4.37324	-2.33501	-2.26815	-2.79227
ENSRNOT00000014217	protein_coding	Cand2	-1.22231	-0.524259	0.616405	0.0127448	down	-1.15003	-1.3108	-1.2061	-0.614642	-0.220924	-0.73721
ENSRNOT00000057171	protein_coding	Ccnk	-3.32059	-2.66657	0.635504	0.0145858	down	-3.59376	-3.15741	-3.21061	-2.50817	-2.75069	-2.74085
ENSRNOT00000091822	protein_coding	Fchsd2	-0.275706	0.652956	0.525345	0.0298776	down	-0.615043	0.229706	-0.44178	0.828542	0.442344	0.687982
ENSRNOT00000091206	protein_coding	Park7	-0.913495	0.416216	0.397848	0.00944221	down	-0.861611	-0.613409	-1.26546	0.282131	0.830109	0.136409
ENSRNOT00000014404	protein_coding	Nrgn	-4.54084	-0.390538	0.0563164	0.00157058	down	-3.52896	-5.17361	-4.91994	-0.540352	-0.0281123	-0.603149
ENSRNOT00000025392	protein_coding	Jph3	-3.26748	1.03319	0.0507424	0.00232626	down	-2.52357	-4.30743	-2.97143	0.664596	1.67106	0.76391
ENSRNOT00000036560	protein_coding	Fam8a1	0.653103	1.38882	0.600519	0.00242454	down	0.78367	0.462085	0.713553	1.34685	1.48092	1.33869
NM_021767	protein_coding	Nrxn1	-0.760006	-0.0532153	0.612681	0.0015271	down	-0.825791	-0.617365	-0.836862	0.0617756	-0.104518	-0.116903
ENSRNOT00000077963	protein_coding	Mras	-2.93118	-2.24858	0.623041	0.031221	down	-3.12965	-3.02293	-2.64095	-2.22071	-2.00695	-2.51807
ENSRNOT00000000060	protein_coding	Abhd8	-2.36124	-0.50723	0.276623	0.0017636	down	-2.63235	-2.24761	-2.20375	-0.53247	-0.132154	-0.857067
ENSRNOT00000037199	protein_coding	Arpp21	-5.10124	-2.22186	0.1359	0.000169405	down	-5.36823	-5.21422	-4.72128	-2.21784	-2.08132	-2.36642
NM_173146	protein_coding	Unc13c	-3.79404	-1.36336	0.185479	0.00983038	down	-2.78183	-4.40384	-4.19644	-1.44635	-1.11306	-1.53068
ENSRNOT00000017379	protein_coding	Naa15	-3.17593	-1.21259	0.256434	0.000391739	down	-3.15693	-3.46118	-2.90968	-1.22287	-1.06733	-1.34756
ENSRNOT00000036750	protein_coding	Prickle1	0.216222	0.862481	0.638935	0.0241468	down	0.47217	0.0612911	0.115206	0.771373	1.11839	0.697683
ENSRNOT00000010183	protein_coding	Padi2	1.08183	2.08801	0.497865	0.0068023	down	1.15222	1.12764	0.965648	1.88703	2.46143	1.91556
ENSRNOT00000081314	protein_coding	Stard3nl	1.71624	2.49371	0.583391	0.0318214	down	2.12552	1.46457	1.55863	2.31289	2.72868	2.43955
ENSRNOT00000016190	protein_coding	Mrps30	-0.527445	0.693916	0.428878	0.00236704	down	-0.223599	-0.594365	-0.764372	0.761891	0.783304	0.536553
ENSRNOT00000024000	protein_coding	Aldh1a1	-0.814663	1.08039	0.268864	0.00316406	down	-0.337679	-0.830733	-1.27558	0.935833	1.33156	0.973769
ENSRNOT00000005832	protein_coding	Klhl12	-4.63568	-2.76304	0.273073	0.00913571	down	-4.03448	-5.04861	-4.82396	-2.28536	-3.12965	-2.87411
ENSRNOT00000024694	protein_coding	Ttl	-4.01203	-2.44308	0.337053	0.00277783	down	-3.76818	-4.30031	-3.96761	-2.47345	-2.11462	-2.74117
ENSRNOT00000009660	protein_coding	Prepl	-4.36892	-0.775938	0.0828712	0.00876071	down	-2.88683	-4.98941	-5.23053	-0.572994	-0.854822	-0.899999
ENSRNOT00000078572	protein_coding	Tmed4	-3.36774	-2.12119	0.421455	0.0245151	down	-3.08941	-3.69787	-3.31594	-2.11748	-1.59174	-2.65435
ENSRNOT00000005127	protein_coding	Dars	0.588973	1.52541	0.522521	0.0175263	down	0.710141	0.879949	0.176828	1.31263	1.69744	1.56616
ENSRNOT00000015452	protein_coding	Mtmr9	-0.351666	1.15216	0.352618	0.00476308	down	0.00744126	-0.455426	-0.607014	0.87201	1.51467	1.06978
ENSRNOT00000031370	protein_coding	Stk32a	-1.1933	0.435612	0.323331	0.0308576	down	-0.796215	-0.808823	-1.97488	0.0361753	1.04479	0.225867
NM_031728	protein_coding	Snap91	-4.52236	0.00899094	0.0432442	0.000230099	down	-4.07849	-4.27826	-5.21033	0.189884	-0.0829385	-0.0799723
ENSRNOT00000060282	protein_coding	Hrct1	4.04053	4.62692	0.666005	0.0487268	down	3.90904	4.36762	3.84493	4.69727	4.37625	4.80725
ENSRNOT00000071270	protein_coding	Elovl6	-3.6934	-1.86743	0.282052	0.0114748	down	-2.96519	-4.03593	-4.07908	-1.96987	-1.49217	-2.14026
ENSRNOT00000021258	protein_coding	Pja2	-2.31308	-1.12336	0.438388	0.0120675	down	-1.86859	-2.62367	-2.44698	-1.09374	-0.879735	-1.39662
ENSRNOT00000090890	protein_coding	Huwe1	-1.66791	-0.490707	0.442207	0.00207736	down	-1.43745	-1.67704	-1.88926	-0.318707	-0.672442	-0.480973
ENSRNOT00000063986	protein_coding	LOC100909840	-0.44324	1.65363	0.233766	0.000463678	down	-0.4428	-0.119456	-0.767464	1.78755	1.61859	1.55474
ENSRNOT00000083394	protein_coding	LOC103693780	3.72552	5.0097	0.410604	0.0321248	down	3.47909	4.42179	3.27567	5.36696	4.75375	4.90838
ENSRNOT00000024347	protein_coding	Atp2a2	-1.15225	-0.454811	0.616664	0.00238391	down	-1.34083	-1.05562	-1.06032	-0.522264	-0.453622	-0.388547
ENSRNOT00000015076	protein_coding	Atp1b2	1.18061	2.30219	0.459589	0.0232192	down	1.58119	1.27208	0.688542	2.10601	2.64628	2.15428
ENSRNOT00000037500	protein_coding	RGD1359158	-1.49938	-0.383176	0.461305	0.0193346	down	-0.962108	-1.8079	-1.72814	-0.450437	-0.151365	-0.547727
ENSRNOT00000010620	protein_coding	Sema7a	-3.09058	-1.10514	0.252535	0.010917	down	-2.21389	-3.44764	-3.61022	-1.04233	-1.10598	-1.16711
ENSRNOT00000041374	protein_coding	Lurap1l	0.499892	1.76873	0.414994	0.0146978	down	0.976605	-0.0138935	0.536964	1.63587	1.99636	1.67396
ENSRNOT00000016242	protein_coding	Pomt2	-1.93704	-0.857095	0.473046	0.00676852	down	-1.64772	-2.25873	-1.90468	-0.973233	-0.631837	-0.966216
ENSRNOT00000082536	protein_coding	Atp6v1g2	-3.40592	-2.17355	0.425617	0.0340277	down	-2.93698	-3.4166	-3.86419	-2.3171	-1.62803	-2.57552
ENSRNOT00000007410	protein_coding	Pak7	-1.52287	0.369464	0.269371	0.00849277	down	-0.764888	-1.86716	-1.93656	0.214904	0.553732	0.339755
ENSRNOT00000023452	protein_coding	Tubb3	0.667721	2.79157	0.229434	0.00210382	down	0.989426	0.553977	0.45976	2.4623	3.28639	2.62601
ENSRNOT00000005828	protein_coding	Utp23	-1.84793	-0.414568	0.370268	0.0150071	down	-1.17067	-2.26487	-2.10824	-0.499425	-0.256457	-0.487822
ENSRNOT00000013512	protein_coding	Leo1	1.17365	1.97564	0.573558	0.0376051	down	0.862551	1.64682	1.01158	2.18242	1.85387	1.89063
ENSRNOT00000001941	protein_coding	Polr2j	-1.07855	-0.158982	0.528667	0.00613129	down	-1.20098	-0.870342	-1.16433	-0.195775	0.0977646	-0.378937
ENSRNOT00000022908	protein_coding	Mtfr1l	0.431888	1.34076	0.532602	0.0489334	down	0.83912	0.161138	0.295406	0.95356	1.80879	1.25992
ENSRNOT00000001295	protein_coding	Bri3bp	-1.87277	-0.615712	0.418397	0.00159983	down	-1.61753	-1.85625	-2.14453	-0.526812	-0.580905	-0.73942
ENSRNOT00000026076	protein_coding	Bbs2	0.496655	1.4071	0.53202	0.00283037	down	0.477285	0.746911	0.265769	1.41392	1.40674	1.40064
NM_001035233	protein_coding	Slc1a2	1.1023	3.15362	0.241264	0.00105348	down	1.28297	1.39568	0.62826	3.10217	3.21505	3.14365
ENSRNOT00000008030	protein_coding	Nsg1	1.90696	4.13591	0.213314	0.00202054	down	2.21071	2.03965	1.47053	3.88755	4.568	3.95218
ENSRNOT00000091567	protein_coding	Stmn4	0.40085	2.05559	0.317595	0.0178971	down	1.23737	0.0608896	-0.0957112	1.93364	2.18424	2.0489
ENSRNOT00000010826	protein_coding	Wbp2	-0.158535	0.50306	0.632179	0.0042404	down	0.00297105	-0.26448	-0.214096	0.533861	0.619446	0.355872
ENSRNOT00000016060	protein_coding	Ndufb3	1.12512	3.20394	0.236708	0.000954401	down	1.00081	1.56345	0.811113	3.35559	3.14599	3.11025
ENSRNOT00000037848	protein_coding	Magi1	-4.60242	-3.10974	0.355353	0.0210385	down	-4.71352	-3.92531	-5.16842	-2.91969	-2.94302	-3.46651
ENSRNOT00000001855	protein_coding	Gal3st4	-3.61431	-1.9133	0.307571	0.00872005	down	-3.22268	-3.37911	-4.24114	-2.1537	-1.60766	-1.97853
NM_001025059	protein_coding	Tbc1d22b	-0.785909	0.368947	0.449111	0.014233	down	-0.326745	-0.948729	-1.08225	0.189258	0.671526	0.246057
NM_019220	protein_coding	Aes	2.91103	3.69708	0.579931	0.0268053	down	3.12222	2.68868	2.9222	3.49776	4.08256	3.51092
ENSRNOT00000037072	protein_coding	Tmem98	-3.53554	-1.64031	0.268831	0.00600664	down	-4.18892	-2.98379	-3.4339	-1.61428	-1.55621	-1.75044
ENSRNOT00000019671	protein_coding	Mtfmt	-0.174066	0.491363	0.630501	0.0246296	down	0.0145024	-0.31339	-0.223309	0.313723	0.815432	0.344935
ENSRNOT00000084633	protein_coding	Pold2	-2.52417	-1.69863	0.564271	0.018966	down	-2.3605	-2.89395	-2.31805	-1.82147	-1.47399	-1.80042
ENSRNOT00000065774	protein_coding	tGap1	-3.40243	-2.53973	0.54992	0.0344588	down	-3.36513	-2.96059	-3.88157	-2.62748	-2.41894	-2.57276
ENSRNOT00000007218	protein_coding	Slc4a10	-4.45443	-2.09157	0.194405	0.00211563	down	-4.99145	-4.50049	-3.87134	-1.94535	-2.10049	-2.22886
NM_001109482	protein_coding	Ubxn2a	-3.74942	-1.4768	0.206953	0.00196291	down	-4.28201	-3.32524	-3.641	-1.50466	-1.21813	-1.70761
ENSRNOT00000080230	protein_coding	Evl	-1.359	-0.276051	0.472062	0.0108249	down	-1.09506	-1.36367	-1.61828	-0.4012	0.0924042	-0.519358
ENSRNOT00000007927	protein_coding	Rpia	-2.21144	-1.25605	0.515702	0.00296985	down	-2.28536	-1.96769	-2.38126	-1.10305	-1.36936	-1.29574
ENSRNOT00000073673	protein_coding	AABR07066648.1	-2.48785	-0.509368	0.253757	0.00376599	down	-2.90387	-1.91173	-2.64796	-0.274772	-0.507362	-0.745971
ENSRNOT00000072851	protein_coding	Vps26b	-2.91934	-1.2747	0.319828	0.00582078	down	-2.41424	-3.31511	-3.02866	-1.47049	-0.973958	-1.37966
ENSRNOT00000089963	protein_coding	Cdadc1	-4.38689	-2.33491	0.241153	0.00443761	down	-3.87085	-5.02057	-4.26925	-2.28773	-2.17143	-2.54557
ENSRNOT00000071540	protein_coding	Nicn1	-0.898421	-0.231207	0.629722	0.0112073	down	-0.605987	-1.06487	-1.02441	-0.29177	-0.203332	-0.19852
ENSRNOT00000093099	protein_coding	Eri3	-1.75743	-0.948594	0.570844	0.00508702	down	-1.60132	-1.72636	-1.9446	-0.909978	-0.789193	-1.14661
ENSRNOT00000020720	protein_coding	Slc32a1	-0.925967	2.50938	0.0924393	9.25666e-05	down	-0.753259	-0.787824	-1.23682	2.41191	2.80512	2.31112
ENSRNOT00000086285	protein_coding	Gatad2b	-0.737228	-0.0935747	0.64009	0.0334443	down	-0.449305	-0.783585	-0.978793	-0.041116	-0.340985	0.101377
ENSRNOT00000007773	protein_coding	Them6	-1.01956	1.22378	0.211197	0.000248909	down	-0.862709	-0.902647	-1.29331	1.2027	1.44032	1.02833
ENSRNOT00000085195	protein_coding	Gsta1	0.196677	1.16184	0.512219	0.00862696	down	0.242802	0.475382	-0.128151	1.1872	1.31645	0.981879
ENSRNOT00000012190	protein_coding	Cntn2	0.14595	1.42907	0.410904	0.0467456	down	0.854668	-0.285215	-0.131604	0.958978	1.91496	1.41328
ENSRNOT00000024163	protein_coding	Camsap1	-2.20442	-0.847039	0.39029	0.0145808	down	-1.96778	-2.56984	-2.07564	-1.14451	-0.303599	-1.09301
ENSRNOT00000039540	protein_coding	Ppfia4	-1.46602	-0.0255101	0.368437	0.00745862	down	-1.4942	-1.57269	-1.33117	-0.242227	0.527829	-0.362132
ENSRNOT00000006897	protein_coding	Vstm2a	-3.95467	-1.7642	0.219081	7.79969e-05	down	-3.71466	-4.02957	-4.11977	-1.666	-1.82108	-1.80554
ENSRNOT00000020329	protein_coding	Siah1	-0.914442	0.19357	0.463933	0.020128	down	-0.514374	-1.24245	-0.986505	-0.138187	0.570164	0.148733
ENSRNOT00000075159	protein_coding	Rnf14	-1.8184	0.274511	0.234408	0.000214929	down	-1.50454	-2.01202	-1.93863	0.211918	0.35143	0.260184
ENSRNOT00000016354	protein_coding	Il22ra2	-5.06602	-3.20155	0.274625	0.00106032	down	-4.75637	-5.17589	-5.2658	-3.18338	-3.47683	-2.94444
ENSRNOT00000015720	protein_coding	Stmn2	-1.05384	2.99638	0.0603616	0.000399417	down	-0.727108	-0.641914	-1.79251	2.96447	3.0429	2.98178
ENSRNOT00000017779	protein_coding	Ccdc127	1.2905	2.04982	0.590777	0.0190773	down	1.47225	1.23898	1.16027	2.06089	1.73888	2.34968
ENSRNOT00000020206	protein_coding	Slc25a25	0.00976246	1.88165	0.273216	0.00133813	down	-0.0722675	0.0819116	0.0196433	1.60562	2.33906	1.70026
ENSRNOT00000091662	protein_coding	Tigar	-0.633482	0.818753	0.365455	0.00922185	down	-0.32908	-1.03603	-0.535335	0.527482	1.26286	0.665913
ENSRNOT00000026559	protein_coding	Vegfa	-2.19557	-1.08425	0.46287	0.0476551	down	-1.53787	-2.80613	-2.24272	-1.16305	-0.80761	-1.2821
ENSRNOT00000046085	protein_coding	Atl1	-2.68261	0.198242	0.135762	0.00393158	down	-2.13889	-2.98831	-2.92063	-0.290647	0.985119	-0.0997475
ENSRNOT00000074071	protein_coding	Pja1	-2.00171	-0.530278	0.360625	0.00130096	down	-1.9813	-2.24246	-1.78136	-0.401576	-0.408429	-0.780829
ENSRNOT00000058166	protein_coding	Htt	-1.95673	-0.817503	0.454004	0.00640528	down	-1.6446	-2.18507	-2.04051	-1.10114	-0.612578	-0.738788
ENSRNOT00000082598	protein_coding	Pum2	-2.14922	-1.46341	0.621654	0.00135724	down	-2.16651	-2.20758	-2.07358	-1.31172	-1.55844	-1.52006
ENSRNOT00000030485	protein_coding	Ube2k	-0.798435	0.846592	0.31974	0.000161555	down	-0.724946	-0.674424	-0.995935	0.96364	0.736118	0.840018
ENSRNOT00000044595	protein_coding	Lrrc4c	-3.90889	-2.28352	0.324128	0.0179185	down	-3.19397	-4.23994	-4.29275	-2.49201	-1.8458	-2.51276
ENSRNOT00000003777	protein_coding	Spag9	-1.37474	-0.612755	0.589685	0.0155647	down	-1.14963	-1.60497	-1.36962	-0.692441	-0.349427	-0.796396
NM_017063	protein_coding	Kpnb1	-1.31287	-0.670235	0.640543	0.0103681	down	-1.35401	-1.14661	-1.43798	-0.625466	-0.503722	-0.881518
ENSRNOT00000025624	protein_coding	Hapln2	-2.10121	-0.274307	0.281868	0.000325374	down	-2.09999	-1.96879	-2.23486	-0.312623	-0.0168512	-0.493447
ENSRNOT00000022845	protein_coding	Grp	-4.17023	-1.92293	0.210617	0.039212	down	-2.72541	-5.15634	-4.62895	-1.98146	-1.73591	-2.05141
NM_001107310	protein_coding	Spock3	-4.63995	0.0887103	0.0377164	6.57591e-05	down	-4.36225	-4.68955	-4.86806	-0.201404	0.542992	-0.0754573
ENSRNOT00000005304	protein_coding	Ttc1	1.38179	2.1797	0.575184	0.0406112	down	1.79032	0.987005	1.36806	2.02864	2.44506	2.0654
ENSRNOT00000085062	protein_coding	AABR07061178.1	-4.04535	-1.85686	0.219381	0.000232688	down	-4.24562	-4.10365	-3.78677	-1.65484	-1.88319	-2.03256
ENSRNOT00000079919	protein_coding	Kif1b	-0.667404	0.558979	0.427388	0.000246283	down	-0.598573	-0.854451	-0.549189	0.50423	0.607327	0.56538
ENSRNOT00000014257	protein_coding	Plekhh1	-1.69908	0.065391	0.294334	0.000141022	down	-1.54449	-1.70371	-1.84905	0.0379258	0.228296	-0.0700488
ENSRNOT00000054828	protein_coding	Nrxn2	-1.89361	-0.562259	0.397396	0.00174528	down	-1.57637	-2.11863	-1.98584	-0.514942	-0.465248	-0.706588
ENSRNOT00000082286	protein_coding	Brms1l	-3.97944	-3.0254	0.516187	0.00604826	down	-4.21275	-4.01945	-3.7061	-3.04199	-2.84025	-3.19397
ENSRNOT00000055310	protein_coding	Tp53inp2	1.4002	3.56776	0.222587	0.000906925	down	1.75466	1.50973	0.936214	3.49292	3.60206	3.6083
NM_001107584	protein_coding	Ranbp6	-0.940907	0.488705	0.371231	0.0154878	down	-0.497188	-1.14248	-1.18306	0.022093	0.97223	0.471791
NM_012994	protein_coding	AABR07059778.1	-3.43621	-1.2148	0.214431	0.00201782	down	-3.85655	-3.00035	-3.45174	-1.29658	-0.856731	-1.4911
ENSRNOT00000028744	protein_coding	Anp32e	0.477136	1.70235	0.427734	0.0016563	down	0.469785	0.738769	0.222855	1.83114	1.65094	1.62497
ENSRNOT00000041878	protein_coding	Abhd3	1.18968	2.82283	0.322384	0.0027036	down	1.64232	0.92029	1.00644	2.6929	3.00833	2.76726
ENSRNOT00000013408	protein_coding	Htr2a	-4.88519	-1.97088	0.132649	0.000432929	down	-4.49092	-4.8846	-5.28007	-2.12401	-1.67195	-2.11669
ENSRNOT00000012396	protein_coding	Hook1	-4.56335	-2.54543	0.246915	0.0002851	down	-4.48725	-4.8596	-4.3432	-2.49212	-2.68629	-2.45789
ENSRNOT00000051028	protein_coding	Mpdz	-3.1097	-2.42419	0.621789	0.0276283	down	-3.18281	-2.77539	-3.37089	-2.24091	-2.5872	-2.44446
ENSRNOT00000087657	protein_coding	Rundc3b	-3.88908	-1.59794	0.204315	0.00314062	down	-3.21115	-4.03675	-4.41934	-1.56137	-1.52927	-1.70319
ENSRNOT00000090346	protein_coding	AABR07046707.1	0.469089	1.49651	0.490587	0.00878318	down	0.110867	0.74889	0.54751	1.66201	1.30538	1.52213
ENSRNOT00000018318	protein_coding	S1pr1	-1.71197	0.4133	0.229209	0.00120801	down	-1.52768	-1.52041	-2.08781	0.206388	0.76917	0.264341
ENSRNOT00000005899	protein_coding	NEWGENE_6497122	-1.31692	-0.10877	0.432822	0.00986243	down	-1.02508	-1.5188	-1.40689	-0.211233	0.303081	-0.418156
ENSRNOT00000075365	protein_coding	Tmem151a	-0.958971	0.394441	0.391366	0.00575909	down	-1.05124	-0.751733	-1.07394	0.273717	0.837435	0.0721703
NM_133422	protein_coding	Zfp483	-3.38775	-2.22298	0.446037	0.037061	down	-4.01775	-2.77883	-3.36667	-1.99336	-2.25756	-2.41803
NM_001305229	protein_coding	Syde2	-2.08442	-1.22139	0.549796	0.0138956	down	-1.74825	-2.35776	-2.14724	-1.37489	-1.02525	-1.26403
ENSRNOT00000089243	protein_coding	Grb14	-2.29095	-1.17363	0.460951	0.0088196	down	-1.91729	-2.28623	-2.66932	-1.09039	-1.08189	-1.34861
ENSRNOT00000068404	protein_coding	Cadps2	-5.22788	-3.42198	0.286002	0.00214919	down	-5.26127	-5.11303	-5.30936	-2.9641	-3.82372	-3.47813
ENSRNOT00000002091	protein_coding	Gap43	-0.474378	0.340514	0.568451	0.0166069	down	-0.261923	-0.451507	-0.709702	0.168693	0.658913	0.193935
ENSRNOT00000027474	protein_coding	Syt11	1.77501	3.53185	0.295896	0.00250521	down	2.11771	1.77953	1.42781	3.26784	3.84183	3.48588
ENSRNOT00000056880	protein_coding	Pacs2	-1.13407	0.809262	0.260015	0.000514441	down	-0.88076	-1.28292	-1.23854	0.765498	1.07236	0.589924
ENSRNOT00000001924	protein_coding	Fis1	-0.934264	-0.0186048	0.530102	0.00308175	down	-0.783585	-0.942736	-1.07647	0.127579	0.0635686	-0.246962
ENSRNOT00000084034	protein_coding	Ssx2ip	4.30102	5.19608	0.537723	0.0488689	down	3.82231	4.83614	4.24461	5.36447	4.95003	5.27375
ENSRNOT00000020870	protein_coding	Mal	5.34231	6.4961	0.449442	0.0156984	down	5.6894	4.79779	5.53973	6.34291	6.5727	6.5727
ENSRNOT00000040509	protein_coding	Ppm1b	-4.66455	-3.4403	0.428021	0.0424082	down	-4.32942	-5.28624	-4.37798	-3.7684	-2.89006	-3.66245
ENSRNOT00000022363	protein_coding	Hras	-2.67556	-1.95129	0.605306	0.0398571	down	-2.43775	-2.67481	-2.9141	-1.99302	-1.58901	-2.27185
ENSRNOT00000029486	protein_coding	Mtap	-3.77342	-3.10059	0.627277	0.00606276	down	-3.896	-3.83388	-3.59037	-3.14339	-2.93507	-3.22331
ENSRNOT00000018780	protein_coding	Sertm1	-4.85431	-3.1737	0.31195	0.00319535	down	-4.5513	-5.06448	-4.94717	-3.41213	-2.74337	-3.36559
ENSRNOT00000000743	protein_coding	Hs3st5	-4.42718	-0.824789	0.082333	0.0003784	down	-4.24258	-4.93975	-4.0992	-0.997469	-0.433469	-1.04343
NM_001130989	protein_coding	Ptges3	0.353783	1.22778	0.545631	0.00124335	down	0.47914	0.224183	0.358024	1.27122	1.33632	1.07581
ENSRNOT00000093241	protein_coding	Nrcam	-1.68438	-1.08363	0.659413	0.0201122	down	-1.53159	-1.74417	-1.77739	-1.13317	-0.818542	-1.29919
ENSRNOT00000048528	protein_coding	Pitpnm2	-3.3037	-2.16468	0.454067	0.0032454	down	-3.35037	-3.54435	-3.01637	-2.34632	-2.02907	-2.11863
ENSRNOT00000074063	protein_coding	AABR07002134.1	-5.17618	-3.6803	0.354566	0.00228269	down	-5.41021	-4.84009	-5.27824	-3.81232	-3.80884	-3.41975
ENSRNOT00000058727	protein_coding	Nrg1	-4.3353	-1.75579	0.167298	0.000820335	down	-4.80053	-3.89852	-4.30683	-1.67223	-1.61428	-1.98085
ENSRNOT00000005537	protein_coding	Fam19a2	-3.74985	-0.624922	0.114632	0.00044054	down	-3.89252	-3.42841	-3.9286	-0.929246	-0.139423	-0.806096
ENSRNOT00000008969	protein_coding	Laptm4b	2.07207	3.3877	0.40175	0.0025628	down	2.32831	2.19465	1.69325	3.45125	3.34656	3.36529
ENSRNOT00000015573	protein_coding	Tbl1xr1	-2.38791	-1.53343	0.553061	0.0459818	down	-1.90443	-2.91458	-2.34473	-1.65712	-1.46579	-1.47736
NM_001100509	protein_coding	Psmc6	-0.509055	0.715162	0.42803	0.025476	down	0.0807895	-0.980442	-0.627513	0.537107	1.042	0.566378
ENSRNOT00000016428	protein_coding	Myo6	1.06213	2.07386	0.495953	0.0447995	down	1.3715	0.825188	0.989714	1.56345	2.6374	2.02072
ENSRNOT00000023180	protein_coding	Zfp366	-3.88963	-3.279	0.654909	0.0355561	down	-4.0877	-3.6369	-3.9443	-3.03789	-3.53494	-3.26417
ENSRNOT00000050350	protein_coding	Wars	1.84348	2.50798	0.630909	0.0156502	down	1.69816	2.09673	1.73555	2.70459	2.34754	2.47181
NM_031113	protein_coding	Rps27a	0.445024	2.5241	0.236665	0.00359232	down	0.373237	0.991017	-0.0291823	2.85075	2.32614	2.39542
ENSRNOT00000085905	protein_coding	Tspyl2	-1.02757	-0.286516	0.598301	0.00122172	down	-0.898564	-1.1805	-1.00365	-0.341277	-0.213007	-0.305266
ENSRNOT00000079965	protein_coding	Trpc1	-3.71495	-2.06076	0.317716	0.0087204	down	-4.33872	-3.33774	-3.46841	-2.0127	-1.83948	-2.3301
ENSRNOT00000082953	protein_coding	LOC100360316	0.546868	1.56944	0.492239	0.0104088	down	0.942123	0.26336	0.435122	1.39948	1.72682	1.58201
ENSRNOT00000048175	protein_coding	Adgrl3	-2.7639	-2.14064	0.649205	0.021694	down	-2.78166	-2.63651	-2.87352	-2.15625	-1.863	-2.40268
ENSRNOT00000066968	protein_coding	Nudt12	-2.59847	-1.20706	0.381191	0.0038747	down	-2.1984	-2.91291	-2.68411	-1.35204	-1.02383	-1.24531
NM_001033679	protein_coding	Prkar1b	2.30842	3.43903	0.456725	0.0351626	down	2.06058	2.96255	1.90214	3.63308	3.1527	3.5313
NM_001270583	protein_coding	Adcyap1r1	-3.85274	-2.50422	0.392694	0.0113636	down	-4.04735	-3.29747	-4.21341	-2.46898	-2.32667	-2.71701
ENSRNOT00000083666	protein_coding	Pkm	1.60566	2.37618	0.586206	0.00445269	down	1.54866	1.80464	1.46368	2.42695	2.49184	2.20975
ENSRNOT00000004884	protein_coding	Pir	-3.4235	-1.3924	0.244669	0.00449915	down	-3.11419	-3.38635	-3.76996	-1.56534	-0.814303	-1.79757
ENSRNOT00000005690	protein_coding	Kcnc2	-4.96613	-3.24384	0.303068	0.0116254	down	-5.41223	-4.20361	-5.28254	-3.09404	-3.28669	-3.35079
NM_032078	protein_coding	Ryr2	-3.14002	-1.68661	0.365156	0.0142259	down	-2.66219	-2.96284	-3.79504	-1.7093	-1.52471	-1.82582
ENSRNOT00000020192	protein_coding	Hagh	0.655966	2.76582	0.231671	0.00519986	down	1.40241	0.349822	0.215668	2.63502	2.8496	2.81284
ENSRNOT00000028664	protein_coding	Mllt11	-0.314769	2.97232	0.102444	0.000331921	down	0.114896	-0.204511	-0.854692	2.98178	3.02237	2.91281
NM_053756	protein_coding	Atp5mc3	4.47428	5.48595	0.495974	0.0114005	down	4.87772	4.18427	4.36086	5.31762	5.64196	5.49826
ENSRNOT00000090262	protein_coding	Rpa1	-1.60689	-1.01714	0.664456	0.0490427	down	-1.5511	-1.62938	-1.64019	-0.889432	-0.736115	-1.42586
ENSRNOT00000088182	protein_coding	Gdpd1	-2.75111	-1.15832	0.331529	7.69474e-05	down	-2.74085	-2.81209	-2.70039	-1.0695	-1.06682	-1.33863
ENSRNOT00000064043	protein_coding	Tmem245	-2.47286	-1.06882	0.377871	0.00953503	down	-2.63578	-2.03863	-2.74416	-1.03895	-0.728196	-1.43932
ENSRNOT00000035033	protein_coding	Sdhaf4	-1.38035	-0.554343	0.564087	0.0089287	down	-1.42876	-1.27076	-1.44154	-0.509055	-0.294341	-0.859632
ENSRNOT00000016965	protein_coding	Ndufv2	-0.240896	2.44239	0.155687	0.000107254	down	-0.10674	-0.0388806	-0.577067	2.53322	2.42001	2.37393
ENSRNOT00000060594	protein_coding	Ccl27	-1.75978	-0.224308	0.344967	0.00569076	down	-1.40817	-1.66139	-2.20978	-0.40458	0.0899784	-0.358321
NM_022855	protein_coding	Csnk1g3	-2.51794	-1.64616	0.546475	0.0448809	down	-2.85551	-2.16924	-2.52906	-1.78735	-1.19936	-1.95179
ENSRNOT00000054887	protein_coding	Nkx6-2	-1.44018	0.494016	0.261667	0.0204453	down	-0.538211	-2.10378	-1.67856	0.265124	0.948547	0.268377
NM_013088	protein_coding	Ptpn11	-1.04623	-0.194044	0.553946	0.00534678	down	-0.892859	-1.11318	-1.13263	-0.121344	-0.00575801	-0.45503
ENSRNOT00000009693	protein_coding	Map3k9	-3.67206	-2.39509	0.412661	0.0484534	down	-2.93994	-3.80029	-4.27595	-2.50743	-1.9481	-2.72973
ENSRNOT00000086218	protein_coding	Sh3bp5l	0.322916	0.971056	0.638102	0.0116192	down	0.512811	0.201606	0.25433	0.862909	1.1935	0.856756
ENSRNOT00000017452	protein_coding	Tusc3	-1.55781	-0.476365	0.472555	0.00342778	down	-1.71891	-1.26773	-1.68679	-0.498821	-0.299825	-0.630449
ENSRNOT00000076327	protein_coding	Samd12	-4.01417	-1.9205	0.234285	0.0080535	down	-3.43201	-4.00441	-4.60608	-2.06773	-1.4143	-2.27947
ENSRNOT00000066163	protein_coding	Camk2g	0.621706	1.52937	0.533046	0.00288441	down	0.871446	0.508175	0.485496	1.454	1.65233	1.48179
ENSRNOT00000088376	protein_coding	Pfkm	-3.30571	-1.9169	0.38188	0.0190843	down	-3.83512	-2.81824	-3.26377	-1.87441	-1.56494	-2.31135
ENSRNOT00000019874	protein_coding	Pi4k2a	-1.58987	-0.767541	0.56553	0.0229331	down	-2.03996	-1.39235	-1.33729	-0.69374	-0.826865	-0.782018
ENSRNOT00000028091	protein_coding	Dpf1	-0.0880955	1.03656	0.45861	0.0120739	down	-0.485918	0.212676	0.00895505	1.22177	1.15592	0.731997
ENSRNOT00000068082	protein_coding	Pdzd8	-3.21294	-1.90453	0.403766	0.00617369	down	-3.18844	-2.80711	-3.64326	-1.8007	-1.92546	-1.98743
ENSRNOT00000083476	protein_coding	LOC100911769	-1.24524	0.54919	0.288285	0.000994317	down	-1.08158	-1.32262	-1.33152	0.510371	0.898256	0.238943
ENSRNOT00000009679	protein_coding	Sntg1	-4.46062	-1.88562	0.167821	0.000121429	down	-4.5272	-4.59488	-4.25978	-1.66454	-2.14714	-1.84517
ENSRNOT00000032089	protein_coding	Fdft1	-3.3861	-0.384985	0.124903	0.00246651	down	-3.57743	-2.81641	-3.76447	-0.663298	0.280548	-0.772205
ENSRNOT00000039877	protein_coding	Slc21a4	-3.42957	-2.27166	0.44816	0.00358205	down	-3.73529	-3.25045	-3.30297	-2.05567	-2.41369	-2.34561
ENSRNOT00000090468	protein_coding	Ppp1r3d	-0.9569	-0.20083	0.592107	0.015648	down	-0.84881	-0.944119	-1.07777	-0.340585	0.147204	-0.409111
ENSRNOT00000078412	protein_coding	Lss	-2.24298	-0.965389	0.412484	0.00169969	down	-2.02109	-2.32781	-2.38003	-1.07176	-0.709225	-1.11518
ENSRNOT00000089590	protein_coding	Adap1	-0.688498	0.456704	0.452126	0.00954826	down	-0.291237	-0.980244	-0.794013	0.385065	0.715795	0.269251
ENSRNOT00000003696	protein_coding	Pafah1b1	1.163	2.55269	0.381646	0.00243648	down	1.56247	1.0342	0.892336	2.57457	2.53541	2.54811
ENSRNOT00000047387	protein_coding	Cpeb3	-1.13997	1.40172	0.171742	0.000385301	down	-0.708392	-1.23253	-1.47897	1.44825	1.43379	1.32312
ENSRNOT00000006329	protein_coding	Napb	-2.08667	1.53948	0.0809882	0.000353052	down	-1.45248	-2.34816	-2.45936	1.62722	1.49298	1.49823
ENSRNOT00000008062	protein_coding	Aasdhppt	-1.27335	-0.132543	0.453505	0.027542	down	-1.02225	-0.952011	-1.8458	0.216536	-0.345018	-0.269148
ENSRNOT00000088121	protein_coding	Abca16	-3.12557	-2.1655	0.514033	0.0118481	down	-3.36651	-2.69441	-3.3158	-2.11058	-2.15275	-2.23318
ENSRNOT00000013620	protein_coding	Mturn	-1.56534	-0.260773	0.404843	0.0129592	down	-1.19549	-2.10725	-1.39328	-0.363703	-0.00395994	-0.414656
NM_001033683	protein_coding	Vat1	6.46757	7.13067	0.631519	0.0122593	down	6.61718	6.59896	6.18658	7.03298	7.23947	7.11957
NM_021766	protein_coding	Pgrmc1	0.432717	1.23986	0.571513	0.00439766	down	0.55002	0.380069	0.368063	1.47715	1.04683	1.1956
ENSRNOT00000089904	protein_coding	MGC116197	-2.91848	0.256299	0.110738	0.000806146	down	-3.20628	-2.27787	-3.27128	0.426393	0.355641	-0.0131363
ENSRNOT00000024264	protein_coding	Nars	-3.73059	-1.57659	0.22469	0.000561244	down	-3.94283	-3.79542	-3.45351	-1.5066	-1.3425	-1.88068
ENSRNOT00000026391	protein_coding	Rab3a	2.4005	5.22131	0.141531	0.00076361	down	2.88081	2.29777	2.02291	4.99922	5.55792	5.1068
NM_001277250	protein_coding	Park7	-2.00645	-1.32296	0.62266	0.00460302	down	-1.90173	-1.92382	-2.19379	-1.27538	-1.22596	-1.46755
ENSRNOT00000046240	protein_coding	Calm2	4.46309	5.24925	0.579888	0.0336556	down	4.80551	4.10002	4.48375	4.98346	5.45994	5.30435
ENSRNOT00000005584	protein_coding	Sybu	-2.01556	-0.384126	0.322766	0.0126055	down	-2.23622	-2.18289	-1.62757	-0.834786	0.247534	-0.565125
ENSRNOT00000089958	protein_coding	Chd6	-2.77561	-1.88869	0.540766	0.00980105	down	-2.87054	-3.01111	-2.44519	-1.81865	-1.78391	-2.0635
ENSRNOT00000088753	protein_coding	Chchd6	-0.0761245	1.86186	0.26098	0.000765426	down	0.244914	-0.13496	-0.338328	1.79951	2.09718	1.68891
ENSRNOT00000018882	protein_coding	Sgpp2	-2.10741	0.814424	0.131959	0.000323148	down	-2.17223	-1.89557	-2.25444	0.610692	1.27151	0.561068
ENSRNOT00000017736	protein_coding	Setd7	-1.95183	-0.628345	0.399569	0.00103715	down	-2.13872	-1.83638	-1.88038	-0.761117	-0.382124	-0.741794
ENSRNOT00000071853	protein_coding	Pmepa1	-4.19178	-3.05798	0.455715	0.00736328	down	-4.14423	-4.02986	-4.40125	-2.99021	-2.75549	-3.42825
ENSRNOT00000084535	protein_coding	Cpd	1.23898	2.29711	0.480256	0.0031931	down	1.55215	1.13722	1.02758	2.23052	2.39375	2.26705
ENSRNOT00000078738	protein_coding	LOC685933	-3.60259	-1.95714	0.319647	0.0106142	down	-3.18198	-3.30979	-4.316	-1.91489	-1.88089	-2.07564
ENSRNOT00000017276	protein_coding	Golph3	1.3916	2.00499	0.65366	0.0321648	down	1.72894	1.3041	1.14178	1.92192	2.15377	1.93929
ENSRNOT00000029656	protein_coding	RGD1566159	-2.6217	-1.24076	0.383968	0.00625146	down	-2.9894	-2.32047	-2.55523	-0.966356	-1.56522	-1.1907
ENSRNOT00000003965	protein_coding	Atp5f1b	4.64271	5.31812	0.626156	0.0294254	down	4.83228	4.37536	4.72049	5.04426	5.56138	5.34871
NM_017295	protein_coding	Gabra5	-5.2994	-0.87984	0.0467282	1.04427e-05	down	-5.42767	-5.30917	-5.16136	-0.676524	-0.811668	-1.15133
ENSRNOT00000055232	protein_coding	Ndrg3	-1.78839	-0.67681	0.462785	0.00436591	down	-1.87157	-1.71197	-1.78164	-0.72862	-0.332501	-0.969308
NM_022615	protein_coding	Top1	-2.66634	-2.02104	0.639362	0.0315782	down	-2.62995	-2.46179	-2.90728	-2.06328	-1.74143	-2.25842
ENSRNOT00000088339	protein_coding	Gtf3c4	-1.33586	-0.275833	0.479624	0.00766365	down	-1.10646	-1.55181	-1.34929	-0.435196	0.0642853	-0.456588
NM_001107400	protein_coding	Celf4	-5.11686	-0.712773	0.047232	7.77499e-05	down	-5.04782	-4.92604	-5.37673	-1.03097	-0.267819	-0.839535
ENSRNOT00000050878	protein_coding	Atp5mg	2.63008	3.55736	0.525848	0.0140479	down	3.06247	2.5022	2.32556	3.57141	3.56713	3.53354
ENSRNOT00000064431	protein_coding	Fbxl17	-3.66173	-2.53485	0.457905	0.0113648	down	-4.04643	-3.57828	-3.36048	-2.34436	-2.83862	-2.42156
ENSRNOT00000056706	protein_coding	Eml6	-3.42979	-2.48677	0.520144	0.00790553	down	-3.1413	-3.69122	-3.45683	-2.69924	-2.37674	-2.38432
ENSRNOT00000075311	protein_coding	Lyrm7	-1.58654	-0.0156038	0.336589	0.00233273	down	-1.35825	-1.68747	-1.71391	-0.222571	0.379091	-0.203332
ENSRNOT00000005845	protein_coding	Rabif	0.304907	1.01455	0.61147	0.00235641	down	0.240313	0.382129	0.292278	0.970359	1.19613	0.877171
ENSRNOT00000020379	protein_coding	Smtnl2	-1.60677	-0.579786	0.490733	0.0176128	down	-1.6732	-1.12635	-2.02078	-0.63319	-0.497479	-0.60869
ENSRNOT00000017317	protein_coding	Mlnr	-5.02921	-3.37741	0.318243	0.0409552	down	-4.48708	-5.26301	-5.33753	-3.57429	-2.45789	-4.10004
ENSRNOT00000025564	protein_coding	Mchr1	-3.60955	-2.21728	0.380966	0.0147439	down	-3.258	-3.97063	-3.60001	-2.52134	-1.68048	-2.45003
ENSRNOT00000005679	protein_coding	Tac3	0.408645	1.62245	0.431131	0.00891787	down	0.808177	0.429844	-0.0120867	1.44108	1.66819	1.75807
ENSRNOT00000033873	protein_coding	AABR07054578.1	-3.73255	-2.34717	0.382789	0.00267321	down	-4.06861	-3.58673	-3.5423	-2.57306	-2.14931	-2.31914
ENSRNOT00000071133	protein_coding	Gng2	1.04867	2.28357	0.424873	3.44966e-05	down	1.06475	1.13495	0.946316	2.31047	2.30788	2.23235
ENSRNOT00000090162	protein_coding	Nek7	-2.16833	-0.77852	0.381616	0.000641437	down	-2.01699	-2.28693	-2.20106	-0.808092	-0.55789	-0.969578
ENSRNOT00000035774	protein_coding	Mogat2	-4.42946	-2.13304	0.203567	0.00985623	down	-4.10023	-4.97906	-4.20911	-2.67174	-1.32241	-2.40498
ENSRNOT00000011429	protein_coding	Mdh1	2.57749	4.96355	0.191304	8.84833e-05	down	2.68062	2.73811	2.31375	4.96517	5.07869	4.8468
ENSRNOT00000054915	protein_coding	Fn3k	-1.59574	-0.458553	0.454645	0.00510065	down	-1.25135	-1.66357	-1.8723	-0.503722	-0.281647	-0.590289
ENSRNOT00000072230	protein_coding	Rnf157	-4.54794	-3.58928	0.514536	0.0104053	down	-4.78205	-4.33578	-4.52598	-3.89553	-3.32395	-3.54836
ENSRNOT00000083351	protein_coding	Thbs1	2.30319	3.15093	0.555654	0.0203741	down	2.22439	2.56002	2.12515	3.28893	3.38044	2.78342
NM_001301736	protein_coding	Tpm1	-1.75519	0.00597246	0.29501	0.000224011	down	-1.6365	-1.63857	-1.9905	0.0281428	0.121928	-0.132154
ENSRNOT00000033618	protein_coding	Fundc2	-0.576195	0.264658	0.558313	0.0016692	down	-0.446058	-0.723909	-0.558618	0.306397	0.372682	0.114896
NM_019362	protein_coding	Stk39	1.78894	2.71067	0.527872	0.0134284	down	1.8975	1.51467	1.95463	2.51366	3.04682	2.57154
ENSRNOT00000051804	protein_coding	Rasgef1a	-2.57261	-1.7264	0.556242	0.0197978	down	-2.16812	-2.89446	-2.65525	-1.71359	-1.85495	-1.61064
ENSRNOT00000083491	protein_coding	Nt5c3a	-1.74203	0.319021	0.239642	0.000539206	down	-1.57922	-1.52359	-2.12327	0.417639	0.357244	0.18218
NM_012916	protein_coding	Bcan	-2.0655	0.0797353	0.226059	0.00584396	down	-1.49217	-1.8972	-2.80711	-0.00173998	0.268646	-0.0277002
ENSRNOT00000074404	protein_coding	Zwint	-1.071	2.50261	0.0839917	0.000332961	down	-0.67596	-0.945461	-1.59158	2.33331	2.8103	2.36422
NM_001318948	protein_coding	Oprl1	-4.3627	-1.26762	0.117028	0.00391309	down	-3.61853	-5.30976	-4.15979	-1.21716	-1.06077	-1.52493
ENSRNOT00000051835	protein_coding	Kcnd3	-3.26901	-2.52807	0.598347	0.0119255	down	-3.08817	-3.31146	-3.4074	-2.72399	-2.25561	-2.60459
ENSRNOT00000050639	protein_coding	Grm5	-3.60055	-2.01651	0.333547	0.00341322	down	-3.88849	-3.27044	-3.64272	-2.35539	-1.73759	-1.95656
ENSRNOT00000049956	protein_coding	Nap1l3	-2.54602	0.380291	0.131551	0.00311165	down	-1.89166	-3.11858	-2.62782	-0.0768983	0.916573	0.301197
ENSRNOT00000006063	protein_coding	Ublcp1	0.833324	2.02711	0.437155	0.0116676	down	1.34212	0.526876	0.630979	1.87526	2.18315	2.02291
NM_001172305	protein_coding	Prkcb	-1.68854	-0.0661172	0.324791	0.0128234	down	-1.24014	-2.33257	-1.4929	-0.270805	0.304785	-0.232331
ENSRNOT00000016792	protein_coding	Saraf	3.87794	4.74034	0.550036	0.0360603	down	4.38981	3.67543	3.56857	4.53567	4.86926	4.81609
ENSRNOT00000073148	protein_coding	Gria1	-3.8616	-2.4101	0.365642	0.0200765	down	-3.40431	-4.40883	-3.77164	-2.52613	-1.92451	-2.77965
ENSRNOT00000023773	protein_coding	Hs3st2	-4.18965	-2.22922	0.256951	0.0353184	down	-3.06902	-5.17573	-4.3242	-2.29607	-1.96479	-2.42679
NM_022669	protein_coding	Scg2	-1.53058	0.509967	0.243071	0.00193456	down	-1.45692	-1.16145	-1.97337	0.256223	0.78295	0.490729
ENSRNOT00000012753	protein_coding	Khdrbs3	1.3028	2.61471	0.402787	0.00509593	down	1.64302	1.23201	1.03338	2.34799	2.87652	2.61962
NM_001110797	protein_coding	Pclo	-2.64623	-1.18386	0.362896	0.00029225	down	-2.65444	-2.4516	-2.83266	-1.07142	-1.24218	-1.23799
ENSRNOT00000076652	protein_coding	Pdk3	-2.19568	-0.65882	0.344636	0.000447314	down	-2.34543	-1.95873	-2.28287	-0.53575	-0.627916	-0.812794
ENSRNOT00000047118	protein_coding	Erc2	-5.34604	-3.15245	0.218606	0.00170018	down	-5.34334	-5.36037	-5.3344	-3.33365	-2.57958	-3.54411
ENSRNOT00000064723	protein_coding	Sec23b	-0.677001	-0.0912636	0.666309	0.034286	down	-0.417374	-0.768167	-0.845463	-0.10653	0.142322	-0.309582
ENSRNOT00000086350	protein_coding	Inhbb	-2.33896	-1.21042	0.457379	0.00776098	down	-2.49822	-2.00232	-2.51634	-1.4372	-0.917354	-1.2767
ENSRNOT00000018367	protein_coding	Dph5	-1.66961	-0.386123	0.410801	0.00208874	down	-1.61298	-1.47332	-1.92253	-0.286978	-0.240588	-0.630804
ENSRNOT00000080812	protein_coding	Trim36	-0.699913	0.0658803	0.58813	0.0203822	down	-0.355225	-0.857966	-0.886547	-0.0807934	0.285275	-0.00684059
ENSRNOT00000082332	protein_coding	Rbfox1	-4.91554	-1.96996	0.129806	0.00343265	down	-5.4183	-4.01664	-5.31166	-2.12234	-1.6704	-2.11715
ENSRNOT00000024952	protein_coding	Gdi2	2.96712	3.68735	0.606999	0.00382425	down	3.11578	3.04948	2.7361	3.67164	3.65569	3.73473
ENSRNOT00000020341	protein_coding	Necab2	-1.26223	-0.627033	0.643852	0.025502	down	-1.53719	-0.996515	-1.25299	-0.531772	-0.531937	-0.817388
NM_001024965	protein_coding	Trappc2	-0.873247	0.499553	0.386141	0.0037638	down	-0.603618	-0.746407	-1.26972	0.702681	0.419822	0.376156
ENSRNOT00000007133	protein_coding	Nxph3	-2.33208	-1.66221	0.628563	0.00628734	down	-2.54514	-2.18171	-2.26939	-1.66589	-1.54714	-1.77359
ENSRNOT00000063962	protein_coding	Zdhhc20	-2.05178	-0.0065599	0.242285	8.96519e-06	down	-1.9198	-2.12358	-2.11197	0.042369	-0.00848907	-0.0535597
ENSRNOT00000002916	protein_coding	Pkd2	-1.99525	-1.38581	0.655454	0.0293733	down	-2.29531	-1.9907	-1.69974	-1.36275	-1.28787	-1.50683
ENSRNOT00000068084	protein_coding	Ap3s2	-2.01789	-1.14767	0.547062	0.00292275	down	-2.06361	-1.81374	-2.17633	-1.17458	-0.995935	-1.27249
ENSRNOT00000081088	protein_coding	Cyp46a1	4.87844	5.52335	0.639532	0.0264845	down	4.87927	5.06405	4.692	5.57643	5.23374	5.75989
ENSRNOT00000014074	protein_coding	Elovl7	-2.79429	-0.67251	0.229763	0.000891804	down	-2.44049	-2.79285	-3.14954	-0.504391	-0.599338	-0.913802
ENSRNOT00000064613	protein_coding	Tln2	-2.87863	-1.87329	0.498152	0.00476894	down	-2.98157	-3.10726	-2.54706	-1.82597	-1.81824	-1.97566
ENSRNOT00000047921	protein_coding	Dnm1	0.953774	1.69116	0.599825	0.00110231	down	0.864132	0.952991	1.0442	1.65675	1.82735	1.58938
ENSRNOT00000088824	protein_coding	Bend6	-1.90251	1.36814	0.103618	4.12769e-05	down	-1.65254	-2.11503	-1.93998	1.27907	1.56899	1.25635
ENSRNOT00000086502	protein_coding	Synpr	-1.44459	-0.355704	0.470123	0.000259833	down	-1.47777	-1.4734	-1.38261	-0.215106	-0.504868	-0.347138
ENSRNOT00000011155	protein_coding	Vps39	-2.8305	-1.35087	0.358581	0.00438807	down	-2.3581	-2.99845	-3.13493	-1.26875	-1.52608	-1.25777
ENSRNOT00000010893	protein_coding	LOC498453	0.467319	1.29124	0.564905	0.00620169	down	0.690588	0.504982	0.206388	1.21371	1.42526	1.23474
ENSRNOT00000020074	protein_coding	Naa30	-1.39437	-0.503429	0.539261	0.0411414	down	-0.801208	-1.66555	-1.71636	-0.423457	-0.568465	-0.518365
ENSRNOT00000085382	protein_coding	Trim2	-2.16677	-0.436574	0.301412	0.00246624	down	-2.0467	-1.97062	-2.48298	-0.623632	-0.0388806	-0.647209
ENSRNOT00000036999	protein_coding	Lhfpl5	-2.9426	-0.0965024	0.139072	0.000311981	down	-2.67079	-2.75269	-3.40431	-0.0873726	0.0327726	-0.234907
ENSRNOT00000019583	protein_coding	Evl	-0.815916	1.22849	0.242422	0.000534706	down	-0.556085	-0.816722	-1.07494	1.22022	1.46684	0.998431
ENSRNOT00000073330	protein_coding	Apod	-1.30831	-0.35073	0.514918	0.0131318	down	-1.05011	-1.39341	-1.48143	-0.66638	-0.033364	-0.352446
ENSRNOT00000011586	protein_coding	Rimkla	-1.59735	0.648296	0.21086	0.000374764	down	-1.33285	-1.51816	-1.94103	0.625553	0.818516	0.50082
ENSRNOT00000030750	protein_coding	Nup160	-1.86248	-1.02247	0.558639	0.0302011	down	-2.17706	-1.65099	-1.75938	-0.716059	-1.39462	-0.956724
NM_001107919	protein_coding	Fbxl4	-3.71549	-3.05035	0.630626	0.0442235	down	-4.13905	-3.59211	-3.41531	-2.90652	-3.10815	-3.13636
ENSRNOT00000064851	protein_coding	Nckap1	-0.8922	0.110048	0.499221	0.00460694	down	-0.641128	-0.925388	-1.11008	0.318547	-0.0535597	0.0651572
ENSRNOT00000038139	protein_coding	Tmem59l	-3.26475	0.747131	0.0619873	0.003998	down	-2.61057	-2.61484	-4.56885	0.89611	0.938632	0.406652
ENSRNOT00000090572	protein_coding	Dock9	-4.99747	-2.31061	0.155302	0.00104916	down	-5.25942	-5.32476	-4.40822	-2.28938	-2.12698	-2.51549
ENSRNOT00000042240	protein_coding	Fyttd1	-1.22	-0.512722	0.612474	0.027076	down	-0.918849	-1.24045	-1.5007	-0.357033	-0.429081	-0.752052
ENSRNOT00000075305	protein_coding	Chst2	-0.198302	1.0115	0.432327	0.00945743	down	0.201862	-0.253162	-0.543605	0.817223	1.28499	0.932301
ENSRNOT00000089488	protein_coding	Kcnc1	-5.38442	-1.84408	0.0859512	0.000247287	down	-5.43588	-5.39986	-5.31754	-2.0742	-1.27817	-2.17989
ENSRNOT00000056030	protein_coding	Nell1	-0.173312	1.73548	0.266316	0.00240109	down	0.309618	-0.327842	-0.501712	1.61667	1.9977	1.59206
ENSRNOT00000055320	protein_coding	Spryd3	-0.355621	0.756804	0.462516	0.0129334	down	0.0585835	-0.5926	-0.532848	0.694651	1.05433	0.521431
ENSRNOT00000042735	protein_coding	Fez2	-3.76924	-2.23109	0.344326	0.0160844	down	-3.44781	-3.35278	-4.50713	-2.0321	-2.28021	-2.38095
ENSRNOT00000038096	protein_coding	LOC100361898	-1.76899	0.00919244	0.29155	0.00512527	down	-1.1833	-1.85228	-2.2714	0.0729021	0.0290782	-0.074403
ENSRNOT00000090820	protein_coding	Pacsin1	-3.37133	-0.992798	0.192305	0.00436938	down	-3.52317	-2.63999	-3.95083	-0.846863	-0.865543	-1.26599
ENSRNOT00000023149	protein_coding	Slc22a23	1.26107	2.14097	0.543408	0.0256015	down	1.56808	1.01744	1.1977	1.81403	2.48882	2.12004
ENSRNOT00000020959	protein_coding	Prkce	-4.59612	-2.52956	0.238729	0.00344535	down	-4.14596	-5.13666	-4.50574	-2.69441	-2.19894	-2.69534
ENSRNOT00000016182	protein_coding	Neurod6	-5.15176	-2.87643	0.206565	0.0023765	down	-4.72626	-5.33776	-5.39127	-2.84549	-2.45177	-3.33204
ENSRNOT00000026863	protein_coding	Phtf1	-1.12444	-0.231974	0.538692	0.0421472	down	-1.00969	-1.00344	-1.3602	-0.552519	0.324039	-0.467443
ENSRNOT00000058095	protein_coding	Ptgr2	-3.88943	-2.66114	0.426822	0.00804962	down	-3.94968	-3.51299	-4.20561	-2.52492	-2.50118	-2.95731
NM_138837	protein_coding	Pou3f3	-1.56521	-0.0922707	0.360249	0.00475558	down	-1.46375	-1.3944	-1.83746	-0.325087	0.347578	-0.299303
ENSRNOT00000064855	protein_coding	Fam229a	2.50923	3.86225	0.391471	0.0273174	down	2.43039	2.93084	2.16644	3.92727	4.39686	3.26262
ENSRNOT00000025925	protein_coding	St13	-1.33985	0.0349089	0.385618	0.00283975	down	-1.07243	-1.66157	-1.28554	-0.0448185	0.272726	-0.123181
ENSRNOT00000075628	protein_coding	Vat1l	-1.23932	1.14209	0.191922	0.000283079	down	-0.920598	-1.34067	-1.45668	1.012	1.37252	1.04176
ENSRNOT00000066846	protein_coding	AABR07006480.1	-3.13921	-1.20897	0.262385	0.00161386	down	-3.14551	-2.69682	-3.5753	-1.18548	-1.19844	-1.24297
ENSRNOT00000068507	protein_coding	AABR07009224.1	-4.70517	-2.71615	0.25191	0.00812524	down	-5.40885	-4.14819	-4.55847	-2.40056	-2.96879	-2.7791
ENSRNOT00000072830	protein_coding	Fsd1	-0.520671	0.337777	0.551545	0.00383433	down	-0.268967	-0.621564	-0.671484	0.252002	0.466317	0.295011
ENSRNOT00000065421	protein_coding	Clip4	-2.61098	-1.13424	0.3593	0.0121167	down	-2.14378	-2.59205	-3.09711	-0.739195	-1.3084	-1.35513
NM_001191564	protein_coding	Dip2a	-4.04182	-2.79664	0.421855	0.0033113	down	-4.078	-4.22294	-3.82452	-2.82724	-2.50362	-3.05906
ENSRNOT00000018118	protein_coding	Cdc42	-0.719739	0.647116	0.387736	0.00130011	down	-0.880938	-0.460104	-0.818175	0.859593	0.577525	0.50423
ENSRNOT00000037529	protein_coding	Ctxn3	-4.83593	-2.67126	0.223034	0.00267629	down	-5.44191	-4.72826	-4.33762	-2.59736	-2.66836	-2.74806
ENSRNOT00000019419	protein_coding	Plekhb2	0.611794	2.54392	0.262044	0.0165395	down	1.45303	0.099699	0.282652	2.19783	3.00267	2.43124
ENSRNOT00000034969	protein_coding	Cacna2d1	-5.15719	-2.01398	0.113188	0.000260678	down	-5.44528	-4.67955	-5.34673	-1.96753	-2.19404	-1.88038
ENSRNOT00000071364	protein_coding	AABR07031445.1	-0.590927	0.428499	0.493313	0.000635048	down	-0.601933	-0.427527	-0.743319	0.444008	0.510231	0.331256
ENSRNOT00000090663	protein_coding	Elmo1	-1.34068	-0.499903	0.558344	0.00466428	down	-1.10503	-1.39361	-1.52339	-0.372546	-0.479235	-0.647928
ENSRNOT00000037381	protein_coding	Mettl26	-0.0766758	0.796119	0.546088	0.0308715	down	-0.429725	0.376156	-0.176458	0.906951	0.553481	0.927924
ENSRNOT00000067591	protein_coding	Ccdc88a	-2.02608	-0.758955	0.415486	0.00624536	down	-1.59934	-2.16431	-2.3146	-0.572647	-0.927562	-0.776656
ENSRNOT00000041310	protein_coding	Rab28	-1.45467	-0.513696	0.520882	0.0064907	down	-1.28159	-1.51748	-1.56494	-0.248731	-0.496728	-0.795627
ENSRNOT00000042764	protein_coding	AABR07053304.1	2.12013	2.85724	0.59994	0.0116725	down	2.3832	2.08338	1.89381	2.91685	2.68404	2.97082
ENSRNOT00000004260	protein_coding	Gprasp2	-1.07855	0.722839	0.286899	0.00502644	down	-0.924931	-1.45208	-0.858624	0.430894	1.24555	0.492074
ENSRNOT00000014269	protein_coding	Mlst8	-2.6963	-1.20389	0.355417	0.000420396	down	-2.73248	-2.69299	-2.66344	-1.36591	-0.931449	-1.31431
ENSRNOT00000059316	protein_coding	Fbxo33	-1.7621	0.0605308	0.282704	0.00240313	down	-1.27468	-1.85517	-2.15646	0.169246	-0.0561479	0.0684939
ENSRNOT00000074572	protein_coding	Slc14a1	-0.660969	0.391624	0.482101	0.0266853	down	-0.704459	-0.108123	-1.17032	0.399737	0.388387	0.386749
NM_001191043	protein_coding	Ryr2	-3.94124	-0.922048	0.123348	0.0145233	down	-2.87433	-3.61942	-5.32996	-0.811539	-1.08132	-0.873281
NM_199505	protein_coding	Pcdha6	-1.97541	-1.31332	0.631964	0.017881	down	-1.95873	-2.08982	-1.87768	-0.994975	-1.47475	-1.47024
NM_001270773	protein_coding	Slc8a1	-2.52031	-1.43934	0.472713	0.00564724	down	-2.84549	-2.31762	-2.39782	-1.34957	-1.30333	-1.66514
NM_032106	protein_coding	Robo2	-2.96411	-1.9122	0.482329	0.0196584	down	-2.83621	-2.9745	-3.08162	-2.19969	-1.37244	-2.16447
ENSRNOT00000086046	protein_coding	Dnajc5	-2.60183	-1.61772	0.505537	0.00897424	down	-2.5123	-2.41159	-2.8816	-1.65752	-1.34019	-1.85545
ENSRNOT00000028487	protein_coding	Rundc3a	0.220022	1.7709	0.341302	0.000807332	down	0.543995	-0.00684059	0.122911	1.82589	1.70026	1.78656
ENSRNOT00000013286	protein_coding	Aif1l	1.06537	2.54107	0.359559	0.00034577	down	1.1473	1.00599	1.04283	2.3628	2.77742	2.483
ENSRNOT00000079684	protein_coding	Rims1	-3.14695	-2.07827	0.476753	0.043535	down	-3.78677	-2.57885	-3.07524	-1.91233	-2.28132	-2.04116
NM_001304365	protein_coding	Prim1	-2.4768	-1.88868	0.665206	0.0128394	down	-2.23543	-2.50781	-2.68716	-1.81599	-1.89456	-1.95547
ENSRNOT00000054794	protein_coding	Prune2	-5.39511	-3.11919	0.206482	5.61051e-07	down	-5.44059	-5.37407	-5.37066	-3.05396	-3.15506	-3.14856
ENSRNOT00000002996	protein_coding	Ociad1	3.42472	4.12496	0.61547	0.00885189	down	3.42437	3.25473	3.59506	4.06273	4.3373	3.97485
NM_001108047	protein_coding	Foxn3	-3.51239	-2.57635	0.522667	0.0298698	down	-3.86598	-3.67447	-2.99671	-2.60815	-2.3825	-2.73841
ENSRNOT00000089211	protein_coding	Prph	0.957206	2.25959	0.405455	0.0131924	down	0.696021	1.24179	0.933803	1.94403	2.78151	2.05323
ENSRNOT00000019550	protein_coding	Nudt14	-3.48393	-2.61983	0.54939	0.00271325	down	-3.41456	-3.63317	-3.40406	-2.42325	-2.7925	-2.64374
ENSRNOT00000024648	protein_coding	Arl6ip1	2.20153	3.30037	0.466893	0.00252135	down	2.28914	2.40312	1.91234	3.36609	3.16524	3.36978
NM_001271250	protein_coding	Stxbp5l	-0.845213	0.374945	0.429236	0.00441765	down	-0.963007	-0.496907	-1.07572	0.598702	0.225171	0.300963
ENSRNOT00000075938	protein_coding	Dnm3	-3.28799	-2.05664	0.425919	0.0320418	down	-3.88958	-2.63751	-3.33687	-1.92723	-1.94724	-2.29544
ENSRNOT00000082694	protein_coding	Nup155	-1.41056	-0.685116	0.604809	0.000364889	down	-1.32	-1.48337	-1.42832	-0.698471	-0.753259	-0.603618
NM_001270867	protein_coding	Nnat	2.99527	5.395	0.1895	0.0328873	down	3.36874	2.93831	2.67875	5.64196	6.50419	4.03885
ENSRNOT00000042066	protein_coding	Mapk8ip3	-1.65317	-0.753951	0.536175	0.0132832	down	-1.31688	-1.71795	-1.9247	-0.800528	-0.535936	-0.925388
ENSRNOT00000085886	protein_coding	RGD1305110	-1.78319	-1.1245	0.633452	0.0322053	down	-1.44008	-1.77704	-2.13245	-1.05362	-1.11865	-1.20123
ENSRNOT00000091163	protein_coding	Trim37	0.0632085	0.787251	0.605399	0.00288213	down	0.137545	0.199442	-0.147361	0.846818	0.740273	0.774662
ENSRNOT00000016704	protein_coding	Smad5	-1.59327	-0.682892	0.532047	0.00418946	down	-1.30523	-1.66308	-1.8115	-0.612836	-0.69374	-0.7421
ENSRNOT00000055742	protein_coding	Kif21a	-0.859866	0.39916	0.417826	0.00207804	down	-0.63402	-0.758125	-1.18745	0.512811	0.359647	0.325022
ENSRNOT00000092684	protein_coding	Shank3	-2.42536	-1.6832	0.597841	0.00129802	down	-2.45434	-2.33793	-2.48382	-1.63689	-1.5722	-1.84049
NM_001013905	protein_coding	Dpcd	-0.606325	0.0564038	0.631683	0.013427	down	-0.31722	-0.673236	-0.828517	0.134918	0.039229	-0.00493535
ENSRNOT00000087579	protein_coding	Bcas1	1.77906	2.95357	0.443034	0.00117957	down	2.02686	1.71481	1.59552	2.97474	2.83853	3.04746
ENSRNOT00000010614	protein_coding	Rngtt	-2.5258	-1.81932	0.612814	0.00851603	down	-2.81538	-2.37347	-2.38855	-1.81632	-1.78257	-1.85908
NM_001108674	protein_coding	RGD1305347	-5.40207	-3.16347	0.211892	4.66274e-06	down	-5.44799	-5.42534	-5.33287	-3.26818	-3.07438	-3.14785
ENSRNOT00000059739	protein_coding	Nrcam	-4.02297	-2.04047	0.253052	0.00127647	down	-4.01045	-4.42579	-3.63266	-1.86403	-2.12652	-2.13086
ENSRNOT00000093467	protein_coding	Atp6v1a	-2.02078	-1.42663	0.662438	0.00517036	down	-1.85744	-2.1063	-2.09859	-1.29412	-1.45772	-1.52806
ENSRNOT00000043365	protein_coding	Pigx	0.639724	1.32103	0.623602	0.0270804	down	1.01109	0.567411	0.340668	1.28499	1.39043	1.28765
ENSRNOT00000041407	protein_coding	Plcd4	-3.10857	-2.14608	0.513169	0.0387089	down	-3.3429	-2.93567	-3.04714	-2.5357	-1.57154	-2.33099
ENSRNOT00000021958	protein_coding	Ermp1	-0.815196	0.86339	0.312389	0.000567986	down	-0.544909	-0.970442	-0.930239	0.745921	1.06158	0.782666
ENSRNOT00000010634	protein_coding	Ephb1	-2.00401	-0.19226	0.284845	0.0102987	down	-1.69707	-2.05521	-2.25975	-0.791976	0.45638	-0.241183
ENSRNOT00000052076	protein_coding	Srp54a	-1.45766	-0.0137238	0.367563	0.00345347	down	-1.21012	-1.62532	-1.53754	-0.305266	0.358734	-0.0946399
ENSRNOT00000016129	protein_coding	Sgtb	-5.05803	-3.43693	0.325086	0.0030234	down	-4.68079	-5.08703	-5.40628	-3.71303	-3.25631	-3.34144
ENSRNOT00000021921	protein_coding	Slc12a2	1.87852	3.0282	0.450727	0.00198401	down	1.97151	2.03168	1.63239	2.86465	3.21162	3.00833
ENSRNOT00000084818	protein_coding	Antxrl	4.49948	5.45573	0.515394	0.0318126	down	4.08568	5.01589	4.39686	5.57975	5.23152	5.55591
ENSRNOT00000079585	protein_coding	Ppp2r2b	-0.167334	0.906143	0.475172	0.0208176	down	-0.295711	0.169246	-0.375536	1.11984	1.16204	0.43655
ENSRNOT00000000181	protein_coding	Gatm	0.681225	2.78003	0.233452	0.00265978	down	1.11525	0.655703	0.272726	2.43543	3.1315	2.77316
ENSRNOT00000043230	protein_coding	Fam162a	-0.269395	1.16876	0.369039	0.000705848	down	-0.0600744	-0.277545	-0.470565	1.21524	1.30683	0.984209
ENSRNOT00000018025	protein_coding	Mib1	-1.41516	0.556117	0.255027	0.00192061	down	-1.37966	-1.0012	-1.86462	0.726315	0.358339	0.583697
ENSRNOT00000087167	protein_coding	Cttnbp2	-1.16359	0.192365	0.390675	0.0382215	down	-0.557414	-1.64086	-1.29251	-0.322549	0.750132	0.149512
ENSRNOT00000092186	protein_coding	Adap1	-1.56726	-0.694745	0.546196	0.0330625	down	-1.10165	-1.80721	-1.7929	-0.66732	-0.462404	-0.954512
ENSRNOT00000085050	protein_coding	Gabbr1	-2.82792	-1.63489	0.437381	0.00177772	down	-2.98532	-2.6252	-2.87325	-1.52147	-1.50628	-1.87691
ENSRNOT00000019563	protein_coding	Abhd13	-3.50766	-1.88534	0.324812	0.0480779	down	-2.3561	-4.05828	-4.10861	-1.86636	-1.92668	-1.863
ENSRNOT00000067846	protein_coding	Ppp3r1	-1.5023	0.451406	0.258152	0.00105457	down	-1.08132	-1.58185	-1.84373	0.55927	0.393444	0.401505
ENSRNOT00000064930	protein_coding	Gucy1b3	-2.25063	0.405449	0.158651	0.00194858	down	-1.95395	-1.93175	-2.86618	0.208104	0.807685	0.200558
ENSRNOT00000023562	protein_coding	March5	-3.97286	-2.64933	0.399555	0.00306332	down	-3.95998	-4.30601	-3.65259	-2.7013	-2.48382	-2.76287
ENSRNOT00000061884	protein_coding	Rb1cc1	-4.35046	-2.74621	0.328906	0.000152641	down	-4.43417	-4.1692	-4.44801	-2.61861	-2.86204	-2.75797
ENSRNOT00000026385	protein_coding	Fam103a1	-0.322425	1.72012	0.242735	0.00119649	down	0.0703511	-0.267658	-0.769968	1.81159	1.69393	1.65484
ENSRNOT00000058139	protein_coding	Dok6	-4.58693	-3.17199	0.375027	0.00759195	down	-4.32044	-4.91772	-4.52263	-2.76503	-3.53541	-3.21554
ENSRNOT00000002289	protein_coding	Ripply3	-3.37034	-1.61894	0.297013	0.0274856	down	-3.75178	-3.24286	-3.11638	-1.08241	-2.57342	-1.20098
ENSRNOT00000018566	protein_coding	Krt35	6.13223	6.79347	0.632331	0.00762762	down	6.28733	6.21276	5.89658	6.67993	6.86776	6.83273
NM_031032	protein_coding	Gmfb	-0.0416985	0.759199	0.573992	0.000983213	down	0.0873618	-0.0134484	-0.199009	0.830392	0.694869	0.752335
ENSRNOT00000081816	protein_coding	Spopl	-3.47508	-2.32079	0.449287	0.00370825	down	-3.5668	-3.2609	-3.59753	-2.06508	-2.60551	-2.29177
ENSRNOT00000037523	protein_coding	Zfyve9	-1.76967	-0.839821	0.524914	0.000253017	down	-1.69991	-1.79475	-1.81434	-0.795184	-0.752704	-0.971574
ENSRNOT00000086185	protein_coding	Myzap	-1.52547	-0.912855	0.654011	0.0336722	down	-1.50084	-1.29048	-1.78509	-0.656314	-1.01543	-1.06682
ENSRNOT00000007882	protein_coding	Gpr176	-3.18214	-1.51336	0.314519	0.00539201	down	-2.782	-3.02437	-3.74006	-1.42323	-1.40422	-1.71264
NM_031041	protein_coding	Gtf2b	2.00465	3.16035	0.448846	0.0356973	down	1.6112	2.61746	1.78528	3.56636	2.94818	2.96653
ENSRNOT00000011070	protein_coding	Ppp6r2	-3.0633	-2.23683	0.563908	0.00945336	down	-2.92445	-3.17577	-3.08967	-2.23855	-1.95798	-2.51396
ENSRNOT00000090172	protein_coding	Slc5a11	-2.23169	-1.3294	0.535038	0.00200059	down	-2.04494	-2.36389	-2.28623	-1.28948	-1.21293	-1.48579
ENSRNOT00000013721	protein_coding	Ninj2	-0.0190764	0.920794	0.52128	0.000649982	down	0.0410121	0.0105619	-0.108803	0.83912	1.09315	0.830109
ENSRNOT00000077402	protein_coding	Fgf13	-3.8771	-0.9364	0.130245	0.00283847	down	-4.00273	-3.07605	-4.55252	-1.00314	-0.684058	-1.122
ENSRNOT00000086957	protein_coding	Tmprss5	-2.65736	-1.53316	0.458757	0.00116649	down	-2.51807	-2.65737	-2.79663	-1.63199	-1.31431	-1.65318
ENSRNOT00000005476	protein_coding	Sema6a	-2.47108	-1.68704	0.580737	0.00602408	down	-2.38604	-2.3504	-2.67681	-1.63165	-1.53892	-1.89055
ENSRNOT00000008879	protein_coding	Lrrn1	-1.8211	0.694587	0.174864	0.00634633	down	-1.38752	-2.0635	-2.01229	0.00433682	1.47887	0.600559
ENSRNOT00000012806	protein_coding	Hsd17b12	0.694772	2.31631	0.324989	0.0104154	down	0.566878	1.31558	0.201862	2.57408	2.09368	2.28117
ENSRNOT00000044017	protein_coding	Atp8a1	-0.20238	1.12319	0.39899	0.00497801	down	0.244318	-0.295496	-0.555962	1.12662	1.08673	1.15623
ENSRNOT00000011237	protein_coding	Plpp3	0.364795	1.48901	0.458751	0.00233325	down	0.287259	0.606567	0.200558	1.69773	1.34452	1.42478
ENSRNOT00000012279	protein_coding	Dynll2	3.01241	4.06137	0.483318	0.0376277	down	3.33731	2.63623	3.06369	3.6228	4.56915	3.99215
ENSRNOT00000036814	protein_coding	Usp32	-1.64697	-0.679138	0.511274	0.000115399	down	-1.54726	-1.65752	-1.73612	-0.647445	-0.642513	-0.747456
ENSRNOT00000056255	protein_coding	Ppidl1	-0.306781	0.58502	0.538941	0.0225718	down	0.0235969	-0.529547	-0.414392	0.296818	0.918026	0.540217
ENSRNOT00000068764	protein_coding	Fbxo31	-1.68563	-0.873394	0.569497	0.0313934	down	-1.2457	-1.7333	-2.0779	-0.832592	-0.787232	-1.00036
ENSRNOT00000065211	protein_coding	Hdgf	1.49597	2.32451	0.563099	0.0329424	down	1.45987	1.89892	1.12912	2.47296	2.43905	2.06152
ENSRNOT00000081952	protein_coding	Rab6b	-0.939377	0.881594	0.28303	0.000388706	down	-0.746223	-0.846658	-1.22525	1.02557	0.863539	0.755668
ENSRNOT00000067585	protein_coding	AABR07066510.1	-2.02112	-0.391575	0.323191	0.00476578	down	-1.72194	-1.92173	-2.41969	-0.0439449	-0.732265	-0.398515
ENSRNOT00000014658	protein_coding	Hadh	0.19504	1.04732	0.553908	0.037733	down	0.744548	-0.0339922	-0.125435	0.978659	1.11229	1.05102
ENSRNOT00000086291	protein_coding	Immt	-2.41988	-0.97146	0.366423	0.000305931	down	-2.41827	-2.25703	-2.58433	-0.988709	-0.824891	-1.10078
ENSRNOT00000052033	protein_coding	Synj1	-2.09896	-1.45754	0.64108	0.0149319	down	-1.81332	-2.22222	-2.26134	-1.39809	-1.39015	-1.58437
ENSRNOT00000007069	protein_coding	Scn2a	-5.18767	-3.06839	0.230161	0.000388773	down	-5.49116	-5.11381	-4.95804	-2.8518	-3.14327	-3.2101
ENSRNOT00000064569	protein_coding	Slc5a9	-4.97596	-3.88554	0.469625	0.0277453	down	-4.45278	-5.38874	-5.08635	-3.55222	-4.0738	-4.03059
ENSRNOT00000079854	protein_coding	Tubb5	1.18525	1.86845	0.622784	0.0194057	down	1.51342	1.0496	0.992727	1.83186	2.01052	1.76295
ENSRNOT00000075952	protein_coding	Palm2	-2.46756	-1.74803	0.607297	0.0204175	down	-2.60157	-2.69663	-2.10448	-1.86701	-1.67132	-1.70576
NM_001007150	protein_coding	AABR07046707.1	1.01386	2.24406	0.426258	0.00852353	down	1.46905	0.767365	0.805169	2.07206	2.4623	2.19783
ENSRNOT00000009744	protein_coding	Clvs1	-4.80584	-3.3987	0.377059	0.0277929	down	-5.4642	-4.34971	-4.60359	-3.30194	-3.03257	-3.86158
ENSRNOT00000055318	protein_coding	Ttll7	-3.92096	-2.25582	0.315314	0.0178935	down	-3.47574	-3.81381	-4.47333	-2.42465	-1.64726	-2.69555
ENSRNOT00000002169	protein_coding	Cct8	-2.40657	-0.53858	0.273954	0.00359088	down	-1.93139	-2.62452	-2.66381	-0.801208	-0.168089	-0.646443
ENSRNOT00000013378	protein_coding	Rabgap1	-0.41719	0.867852	0.410359	0.00105062	down	-0.486658	-0.204888	-0.560025	0.797008	1.07548	0.731067
NM_134363	protein_coding	Slc12a5	0.414664	3.73335	0.100225	0.000839965	down	1.09315	0.220195	-0.0693569	3.50125	3.86715	3.83165
ENSRNOT00000007287	protein_coding	Acp1	-0.662916	0.0444605	0.612433	0.0154508	down	-0.331432	-0.856109	-0.801208	0.147823	0.008688	-0.0231299
ENSRNOT00000007061	protein_coding	Trip11	-3.89162	-3.04924	0.557725	0.00376783	down	-3.82392	-3.72405	-4.12688	-3.01724	-2.94949	-3.181
ENSRNOT00000028069	protein_coding	Nsg2	1.19747	2.4084	0.431987	0.0353818	down	1.78871	1.09613	0.707563	2.05976	2.82687	2.33858
ENSRNOT00000010271	protein_coding	Pnrc1	-0.17443	0.73123	0.533789	0.00547043	down	0.112789	-0.323455	-0.312623	0.699693	0.888051	0.605947
ENSRNOT00000002987	protein_coding	Coq2	-0.0853024	0.830491	0.530052	0.0074859	down	0.140289	-0.0542107	-0.341986	0.772605	1.05748	0.66139
ENSRNOT00000028264	protein_coding	Mpp3	-3.17593	-2.25849	0.529447	0.00918258	down	-3.15135	-2.85538	-3.52105	-2.24943	-2.30913	-2.2169
NM_017272	protein_coding	Aldh1a7	-4.26922	-2.28793	0.253264	0.00604638	down	-4.69799	-3.65849	-4.45117	-2.21671	-1.97872	-2.66836
ENSRNOT00000013997	protein_coding	Psmc5	3.94838	5.10045	0.44998	0.00981702	down	4.33333	3.69077	3.82105	4.86139	5.38614	5.05383
NM_138922	protein_coding	LOC100361087	-3.65612	-2.37184	0.410574	0.00569693	down	-3.89668	-3.18281	-3.88888	-2.32466	-2.38717	-2.40368
ENSRNOT00000086769	protein_coding	Ywhah	1.07766	1.85943	0.581653	0.0353268	down	1.43619	0.850035	0.946764	1.60773	2.18872	1.78184
ENSRNOT00000082604	protein_coding	Ermn	-0.463484	2.03558	0.176891	0.00156745	down	-0.392795	0.0425979	-1.04025	2.0435	2.18348	1.87976
ENSRNOT00000083093	protein_coding	Tom1l2	-1.95528	-0.506853	0.36642	0.000970471	down	-1.65122	-2.07343	-2.1412	-0.455798	-0.426863	-0.637898
ENSRNOT00000087090	protein_coding	Ttc9	-3.67341	-1.849	0.282356	0.00277467	down	-4.12894	-3.52448	-3.36681	-2.04176	-1.54891	-1.95634
ENSRNOT00000015272	protein_coding	Irx5	3.46581	5.02415	0.339541	0.0266005	down	2.71682	4.22067	3.45994	5.28727	4.94617	4.83903
ENSRNOT00000027417	protein_coding	Ina	-0.632388	-0.0102552	0.64971	0.0128714	down	-0.554529	-0.494321	-0.848313	0.068731	-0.201085	0.101588
ENSRNOT00000061005	protein_coding	LOC102555635	-4.75974	-3.3196	0.368532	0.0194854	down	-4.72723	-5.41562	-4.13636	-3.37604	-3.137	-3.44576
ENSRNOT00000005440	protein_coding	Tcaim	-3.15118	-1.41712	0.300606	0.00471377	down	-2.7492	-3.65107	-3.05326	-1.6602	-1.14116	-1.45001
ENSRNOT00000026908	protein_coding	Cox6a2	4.99413	6.03877	0.484764	0.0130473	down	5.01589	5.24866	4.71783	6.33373	5.68082	6.10177
ENSRNOT00000018891	protein_coding	Omg	-0.98123	1.83534	0.141947	0.00485018	down	-0.0970209	-1.12976	-1.71691	1.53476	2.06686	1.90441
ENSRNOT00000024182	protein_coding	Nup133	-2.90966	-1.88449	0.491351	0.0089	down	-2.93279	-2.60788	-3.18832	-2.00156	-1.61572	-2.03619
ENSRNOT00000084344	protein_coding	Selenoi	-2.31853	-1.00664	0.402795	0.0026508	down	-1.98413	-2.34561	-2.62583	-0.874808	-1.08363	-1.06149
ENSRNOT00000064802	protein_coding	Atp5c1	2.39046	3.23334	0.557528	0.0311657	down	2.86163	2.1911	2.11864	3.08023	3.43442	3.18538
ENSRNOT00000021711	protein_coding	Itfg1	2.52291	3.83539	0.402628	0.00686774	down	2.97798	2.24967	2.34107	3.6199	4.01101	3.87525
ENSRNOT00000084540	protein_coding	Kpna1	-1.22144	0.469643	0.309695	0.00104492	down	-0.948729	-1.46567	-1.24991	0.450887	0.704256	0.253787
ENSRNOT00000066103	protein_coding	Spire1	-2.64065	-1.37118	0.414813	0.00456078	down	-2.27563	-3.02691	-2.61941	-1.28779	-1.41684	-1.40891
ENSRNOT00000079598	protein_coding	Nxpe3	-3.12206	-1.65644	0.362079	0.00231449	down	-3.47115	-2.89245	-3.00258	-1.50006	-1.58424	-1.88501
ENSRNOT00000009377	protein_coding	Dync1h1	-3.35454	-1.94425	0.376235	0.000621899	down	-3.19088	-3.3717	-3.50104	-1.91595	-1.76345	-2.15334
ENSRNOT00000022309	protein_coding	Got1	1.49588	3.71052	0.215439	0.0019573	down	2.00506	1.20528	1.27728	3.45509	4.03321	3.64327
ENSRNOT00000065720	protein_coding	Agap1	-2.16551	-1.39014	0.58424	0.00163557	down	-2.24719	-2.06702	-2.1823	-1.37163	-1.248	-1.55079
ENSRNOT00000060297	protein_coding	AABR07017624.2	-3.21584	-1.19246	0.245982	0.000824012	down	-3.15379	-3.02175	-3.47196	-1.28116	-0.847604	-1.44863
ENSRNOT00000017911	protein_coding	Arg1	-1.8696	-0.620223	0.42063	0.0139886	down	-1.32131	-2.28182	-2.00567	-0.65912	-0.448626	-0.752924
ENSRNOT00000005873	protein_coding	Gtf2a1	0.256397	1.40963	0.449617	0.00596836	down	0.611274	0.257833	-0.0999163	1.29363	1.53041	1.40484
NM_001025130	protein_coding	Bag4	-4.42006	-3.71716	0.614338	0.00117147	down	-4.35712	-4.56286	-4.34019	-3.62917	-3.78451	-3.73782
ENSRNOT00000075164	protein_coding	Hira	-1.05618	-0.32842	0.603842	0.0317263	down	-0.774871	-1.29159	-1.10207	-0.376873	-0.0188325	-0.589554
NM_001170685	protein_coding	Ptprz1	-1.55053	-0.526681	0.491804	0.0183039	down	-1.36205	-1.26932	-2.02021	-0.418344	-0.391732	-0.769968
ENSRNOT00000082899	protein_coding	Avpr2	1.06962	2.05044	0.506693	0.00223452	down	1.09995	1.22829	0.880608	2.22226	1.88422	2.04482
ENSRNOT00000010242	protein_coding	Slc45a3	-1.44986	-0.358721	0.469391	0.00305532	down	-1.36236	-1.41609	-1.57112	-0.586063	-0.0537379	-0.436362
ENSRNOT00000009028	protein_coding	Sptb	-3.54353	-2.53968	0.498666	0.0388177	down	-4.14708	-3.16214	-3.32139	-2.42269	-2.79741	-2.39894
ENSRNOT00000009404	protein_coding	Ero1a	-1.84559	0.446215	0.20422	0.00241024	down	-1.71434	-1.38076	-2.44168	0.682524	0.282131	0.37399
ENSRNOT00000022661	protein_coding	Msrb2	1.76931	2.35825	0.664833	0.0170483	down	1.92347	1.61778	1.7667	2.20506	2.59694	2.27275
ENSRNOT00000076452	protein_coding	Neurl1	-0.808645	1.39394	0.217247	5.90136e-06	down	-0.840553	-0.879188	-0.706194	1.30538	1.45705	1.41939
ENSRNOT00000081245	protein_coding	Ugp2	0.348782	0.973368	0.648606	0.00708949	down	0.577744	0.170812	0.297791	1.00381	0.994721	0.921569
ENSRNOT00000067635	protein_coding	Pvalb	-1.00382	2.30784	0.100715	0.000320608	down	-0.700666	-0.76364	-1.54714	2.2361	2.48599	2.20142
ENSRNOT00000038817	protein_coding	Itih2	1.80955	2.84582	0.487585	0.0440821	down	1.55761	2.42043	1.4506	3.14365	2.51366	2.88016
ENSRNOT00000088168	protein_coding	Esr1	-4.22615	-3.03225	0.437118	0.0230811	down	-4.73063	-4.11106	-3.83676	-2.65709	-3.3526	-3.08705
ENSRNOT00000055572	protein_coding	Ube4b	0.355585	1.00043	0.63956	0.010141	down	0.38731	0.313075	0.366371	0.881477	1.27728	0.842543
ENSRNOT00000079522	protein_coding	Hebp2	1.47276	2.81264	0.395056	0.0169925	down	0.98614	2.08828	1.34387	3.01407	2.7398	2.68404
ENSRNOT00000001717	protein_coding	Vps29	-1.42947	-0.584642	0.556777	0.00241849	down	-1.40789	-1.42656	-1.45396	-0.530014	-0.403918	-0.819995
ENSRNOT00000030761	protein_coding	Rpl37a	2.25072	3.2886	0.487045	0.0115875	down	1.95733	2.65855	2.13629	3.41163	3.37524	3.07892
ENSRNOT00000026757	protein_coding	Exoc8	-1.61889	-0.344165	0.413303	0.00381184	down	-1.62254	-1.67514	-1.55899	-0.544788	0.0731485	-0.560856
ENSRNOT00000077153	protein_coding	Uchl5	-2.68537	-1.80821	0.544439	0.0408383	down	-2.57617	-2.72021	-2.75974	-2.05954	-1.23128	-2.13382
ENSRNOT00000006160	protein_coding	Mtfp1	-0.403411	0.245287	0.637856	0.0159461	down	-0.189557	-0.595135	-0.42554	0.260605	0.429184	0.0460738
ENSRNOT00000010976	protein_coding	Cdk18	-4.7275	-2.28332	0.183751	0.0209827	down	-5.47011	-3.45142	-5.26098	-2.39032	-1.95774	-2.50191
ENSRNOT00000050715	protein_coding	AC109707.1	-0.395405	0.484685	0.543333	0.0033265	down	-0.170926	-0.477366	-0.537923	0.634943	0.470382	0.348731
ENSRNOT00000059570	protein_coding	Tdp2	-0.542315	0.29908	0.558104	0.0139835	down	-0.233919	-0.651736	-0.741291	0.118783	0.544709	0.233747
ENSRNOT00000091210	protein_coding	LOC100364335	2.97734	3.62913	0.636489	0.0161466	down	3.15571	2.72518	3.05114	3.45608	3.79824	3.63308
ENSRNOT00000017603	protein_coding	Ciao1	-2.20132	-0.412112	0.289331	0.0187629	down	-1.31463	-2.43304	-2.85629	-0.272999	-0.387653	-0.575685
ENSRNOT00000043079	protein_coding	Rims2	-4.36205	-0.853797	0.0878843	0.000229053	down	-4.61664	-3.92111	-4.54839	-0.515507	-1.03349	-1.0124
ENSRNOT00000090512	protein_coding	Dlgap1	-1.78973	-0.909727	0.543367	0.0313297	down	-1.41164	-1.70113	-2.25641	-0.803044	-0.799034	-1.1271
ENSRNOT00000019918	protein_coding	Fbxo30	-5.11042	-3.01713	0.234345	0.00858274	down	-5.47026	-5.41197	-4.44904	-3.16482	-2.47125	-3.41531
ENSRNOT00000076822	protein_coding	Lynx1	-1.87111	-0.634363	0.424329	0.000375055	down	-1.70293	-1.9955	-1.91489	-0.677842	-0.49859	-0.726657
ENSRNOT00000029600	protein_coding	Pbx3	0.108709	1.16268	0.481641	0.000702684	down	0.29156	0.123871	-0.0893059	1.19144	1.16709	1.12951
ENSRNOT00000077461	protein_coding	Aldh3a2	-4.11185	-3.35448	0.591576	0.0222318	down	-4.31248	-3.8387	-4.18436	-3.07226	-3.60075	-3.39044
ENSRNOT00000089602	protein_coding	Scamp5	-2.48182	-1.76308	0.607628	0.00182107	down	-2.43924	-2.50324	-2.50299	-1.6458	-1.69141	-1.95203
ENSRNOT00000068528	protein_coding	Rfx5	0.0120532	0.628597	0.652232	0.00919495	down	0.253787	-0.178941	-0.0386862	0.621264	0.682041	0.582485
ENSRNOT00000008973	protein_coding	Pyurf	-2.17383	-0.42093	0.296704	0.00249772	down	-1.98039	-1.8982	-2.64291	-0.388866	-0.251919	-0.622006
ENSRNOT00000019748	protein_coding	Dclk1	-0.954841	0.261892	0.430256	0.00747732	down	-0.734361	-0.991225	-1.13894	0.0398544	0.686897	0.0589234
ENSRNOT00000010288	protein_coding	Fam151a	-3.56437	-2.55404	0.496432	0.0138532	down	-3.87271	-3.19801	-3.62239	-2.5805	-2.30013	-2.78149
NM_001004233	protein_coding	Mkrn1	-1.28881	-0.575346	0.609853	0.0132569	down	-1.12383	-1.23332	-1.50929	-0.478736	-0.427527	-0.819773
ENSRNOT00000034940	protein_coding	Zbtb11	0.0814455	1.06752	0.504851	0.020696	down	0.516899	-0.257505	-0.0150579	0.874253	1.32929	0.999009
ENSRNOT00000036460	protein_coding	Pon2	3.48425	4.41652	0.524035	0.00131943	down	3.60965	3.57141	3.27169	4.37536	4.50882	4.36536
ENSRNOT00000027272	protein_coding	Map2k2	0.85444	1.72222	0.547988	0.00500386	down	0.870824	1.04644	0.64606	1.75379	1.88282	1.53006
ENSRNOT00000018425	protein_coding	Avl9	-4.28946	-3.14009	0.45082	0.00328991	down	-4.57765	-3.99944	-4.2913	-3.28345	-3.02827	-3.10855
ENSRNOT00000022688	protein_coding	Wdr37	-1.73139	-0.45389	0.412509	0.000109317	down	-1.66535	-1.63427	-1.89456	-0.427182	-0.445929	-0.48856
ENSRNOT00000067204	protein_coding	Meaf6	-1.41504	-0.142479	0.413925	0.00146531	down	-1.35362	-1.18948	-1.70201	-0.100603	-0.0621219	-0.264711
ENSRNOT00000026214	protein_coding	Ubqln2	0.077245	1.4901	0.375568	0.00122728	down	0.38966	-0.0640163	-0.0939083	1.37856	1.63049	1.46124
ENSRNOT00000057833	protein_coding	Arhgap9	4.81517	5.55596	0.598409	0.0283486	down	4.51296	5.06855	4.86399	5.59126	5.28126	5.79538
ENSRNOT00000014820	protein_coding	Zdhhc20	-2.65268	-1.50858	0.452473	0.00905061	down	-2.40223	-2.444	-3.11182	-1.45527	-1.41584	-1.65463
NM_001302944	protein_coding	Kbtbd6	-2.48432	-0.656504	0.281691	0.00619136	down	-2.2004	-2.15718	-3.09537	-0.780401	-0.33343	-0.855681
ENSRNOT00000088533	protein_coding	Rnpc3	-2.20611	-1.42384	0.581452	0.0249996	down	-1.8228	-2.23067	-2.56486	-1.36468	-1.55096	-1.35589
ENSRNOT00000018599	protein_coding	Nefl	0.0041145	3.12221	0.115175	0.00660963	down	-0.210003	0.673223	-0.450876	2.48154	4.09768	2.78741
ENSRNOT00000021826	protein_coding	Podxl2	-1.31385	-0.223144	0.469532	0.0333608	down	-0.771638	-1.82924	-1.34067	-0.459555	0.0671924	-0.277069
NM_031329	protein_coding	Ocln	-4.39444	-3.2449	0.45077	0.0110023	down	-4.68315	-4.50425	-3.99591	-3.13923	-3.04842	-3.54705
ENSRNOT00000007197	protein_coding	Csrnp3	-2.70917	-0.306485	0.189112	1.22872e-05	down	-2.81392	-2.52854	-2.78506	-0.289958	-0.318959	-0.31054
ENSRNOT00000013468	protein_coding	Ndn	1.03021	3.4878	0.18205	0.000612594	down	1.39915	0.939438	0.752036	3.24463	3.79441	3.42437
ENSRNOT00000050753	protein_coding	Rims2	-4.4107	-1.90623	0.17623	0.0110752	down	-5.3641	-3.52516	-4.34283	-1.7389	-1.72177	-2.25802
ENSRNOT00000083938	protein_coding	Tspan12	-0.108302	1.27744	0.382692	0.011212	down	0.223977	0.17846	-0.727341	1.32618	1.27925	1.2269
ENSRNOT00000013703	protein_coding	Enpp5	-1.97493	-0.882474	0.468964	0.00467205	down	-2.19503	-1.63356	-2.09618	-0.723664	-0.925582	-0.998176
ENSRNOT00000024270	protein_coding	Sike1	-1.38471	-0.48703	0.536749	0.00332104	down	-1.13722	-1.50841	-1.50851	-0.5697	-0.342655	-0.548736
ENSRNOT00000091001	protein_coding	Extl2	-3.81087	-1.52548	0.20513	0.000495352	down	-3.88888	-3.74638	-3.79736	-1.66004	-1.10041	-1.81599
ENSRNOT00000013904	protein_coding	Serpini1	-3.96768	-0.442159	0.0868386	3.24574e-05	down	-3.74094	-3.86362	-4.29848	-0.411203	-0.486831	-0.428444
ENSRNOT00000027135	protein_coding	Asic4	-3.67844	-0.414774	0.104121	0.00266302	down	-3.07569	-3.34719	-4.61245	-0.509767	-0.156862	-0.577692
ENSRNOT00000039532	protein_coding	Lemd3	-4.14686	-2.50588	0.320638	0.0158922	down	-3.81465	-4.90014	-3.7258	-2.40146	-2.30373	-2.81244
NM_001042356	protein_coding	Camk2b	0.444038	3.62711	0.110103	0.0017869	down	0.936214	0.114896	0.281005	3.05817	4.26523	3.55792
ENSRNOT00000005773	protein_coding	Kcnc2	-4.47695	-1.97137	0.176094	0.000994295	down	-4.48085	-3.97812	-4.97189	-1.91671	-1.93439	-2.06302
ENSRNOT00000052367	protein_coding	Slc8a1	-3.52142	-1.56277	0.257269	0.00498969	down	-4.12523	-2.95527	-3.48377	-1.54488	-1.41879	-1.72465
ENSRNOT00000070807	protein_coding	Gng4	-3.72916	0.81652	0.0428167	0.000221347	down	-3.63857	-3.18799	-4.36092	0.922248	0.603031	0.924282
ENSRNOT00000057924	protein_coding	Pcdh9	-3.082	-1.94623	0.455092	0.0132465	down	-3.27068	-2.60259	-3.37272	-1.98341	-2.12535	-1.72993
ENSRNOT00000028034	protein_coding	S1pr2	3.88824	6.38801	0.176806	0.0179936	down	3.85875	4.19329	3.61269	6.73941	7.24872	5.17589
ENSRNOT00000060132	protein_coding	Psmg4	0.683392	1.40398	0.606849	0.0278079	down	0.602245	1.07599	0.371944	1.50388	1.34504	1.36303
ENSRNOT00000079091	protein_coding	Scn1b	-3.3024	-2.53539	0.587638	0.00106004	down	-3.24121	-3.29488	-3.37109	-2.37118	-2.62505	-2.60996
ENSRNOT00000022757	protein_coding	Zfp612	-3.38381	-1.2457	0.227177	0.000210614	down	-3.39422	-3.11495	-3.64225	-1.19113	-1.1678	-1.37816
ENSRNOT00000058079	protein_coding	Dgkh	0.19724	1.1803	0.505907	0.0288777	down	-0.329731	0.635931	0.285519	1.01369	1.24513	1.28207
ENSRNOT00000083271	protein_coding	Magi1	-0.576204	0.381969	0.514709	0.0269628	down	-0.600766	-0.653053	-0.474791	0.0612911	0.93087	0.153745
ENSRNOT00000020322	protein_coding	Idh1	-1.45049	-0.530821	0.528629	0.00453164	down	-1.47013	-1.2451	-1.63624	-0.369154	-0.475376	-0.747931
ENSRNOT00000079703	protein_coding	AABR07066700.1	-1.16247	1.71427	0.136149	0.000595326	down	-1.36123	-0.611701	-1.51448	1.83782	1.75708	1.5479
ENSRNOT00000011312	protein_coding	Lypla1	-0.24986	0.452016	0.614772	0.0327393	down	-0.162558	0.016127	-0.603149	0.656565	0.245394	0.45409
ENSRNOT00000075279	protein_coding	Mut	-1.86506	-0.405789	0.363677	0.00642514	down	-1.39235	-2.34585	-1.85698	-0.314392	-0.479732	-0.423244
ENSRNOT00000035252	protein_coding	Elavl4	-5.00425	-1.68479	0.100172	0.000475849	down	-5.00688	-4.52081	-5.48505	-1.57762	-1.48877	-1.98799
ENSRNOT00000024096	protein_coding	Polr3k	0.933399	1.67852	0.596617	0.0417898	down	1.35348	0.81177	0.634943	1.57335	1.93695	1.52527
ENSRNOT00000028095	protein_coding	Pmvk	1.79579	2.67218	0.54473	0.00780214	down	2.00915	1.56006	1.81817	2.56162	2.91281	2.54212
ENSRNOT00000018145	protein_coding	Mvd	0.384304	1.23901	0.552979	0.00482022	down	0.59997	0.159499	0.393444	1.10904	1.38949	1.21849
ENSRNOT00000010318	protein_coding	Cmpk1	0.586632	1.78543	0.435638	0.0050944	down	0.528855	0.900914	0.330126	2.02243	1.55314	1.78072
ENSRNOT00000081587	protein_coding	Spry3	-4.40083	-2.9428	0.363991	0.00810401	down	-4.81958	-4.21453	-4.16837	-2.58029	-2.93395	-3.31415
ENSRNOT00000085022	protein_coding	Ube4a	-2.56514	-1.29892	0.415747	0.00478019	down	-2.1944	-2.68909	-2.81194	-1.06649	-1.36644	-1.46383
ENSRNOT00000000239	protein_coding	Abhd5	0.0423847	0.982168	0.521311	0.0032022	down	0.132552	0.00773855	-0.0131363	0.875111	1.26259	0.808799
ENSRNOT00000066977	protein_coding	Enho	0.780686	1.77031	0.503609	0.0168352	down	1.26217	0.649728	0.430163	1.73161	1.82681	1.75251
ENSRNOT00000025853	protein_coding	Bap1	0.279817	2.15567	0.272467	0.000213202	down	0.502613	0.271866	0.0649724	2.12552	2.29559	2.04588
ENSRNOT00000044103	protein_coding	Piga	-4.30183	-2.78994	0.350653	0.000839858	down	-4.24063	-4.05468	-4.61017	-2.77784	-2.72973	-2.86226
ENSRNOT00000045192	protein_coding	Zfp597	-4.33116	-2.46864	0.274996	0.0147201	down	-3.51741	-4.48926	-4.9868	-2.59475	-2.1927	-2.61848
ENSRNOT00000077087	protein_coding	Spry3	-2.27649	-0.0636303	0.215706	0.00191369	down	-1.78536	-2.37913	-2.66499	-0.273182	0.252362	-0.17007
ENSRNOT00000023606	protein_coding	Atp6v0d1	0.606376	1.28122	0.626398	0.0134479	down	0.797008	0.725782	0.296339	1.33109	1.29363	1.21895
NM_131912	protein_coding	Kcnh7	-3.5973	-1.39021	0.216572	0.000296028	down	-3.90347	-3.25996	-3.62845	-1.42231	-1.38303	-1.36531
ENSRNOT00000068147	protein_coding	AABR07006049.1	-1.50676	-0.497257	0.496716	0.0181625	down	-1.4021	-1.23953	-1.87866	-0.223015	-0.830733	-0.438023
ENSRNOT00000087668	protein_coding	Zim1	-3.62725	-2.37909	0.420985	0.00140756	down	-3.49223	-3.48472	-3.9048	-2.37595	-2.24791	-2.51342
ENSRNOT00000026914	protein_coding	Mdp1	-1.09289	0.13983	0.425514	0.0102415	down	-0.796847	-1.44287	-1.03895	-0.10002	0.52125	-0.00173998
ENSRNOT00000002869	protein_coding	Rasl11b	0.304814	1.32119	0.494357	0.026938	down	0.780057	-0.0168512	0.151238	1.03573	1.63239	1.29546
ENSRNOT00000025460	protein_coding	Myrip	-0.345157	0.721538	0.477412	0.0212681	down	0.0958357	-0.283427	-0.847879	0.685641	0.900914	0.578059
ENSRNOT00000058885	protein_coding	Dlg1	-0.552496	0.225386	0.583223	0.00869291	down	-0.617251	-0.531453	-0.508783	0.165352	0.525672	-0.0148654
NM_022616	protein_coding	7-Sep	1.02413	1.70652	0.62313	0.0245832	down	1.38459	0.930288	0.757497	1.7565	1.60188	1.76118
NM_053519	protein_coding	Sorl1	-3.03248	-0.336855	0.154361	0.001401	down	-2.90366	-2.57983	-3.61395	-0.494001	-0.028946	-0.487617
ENSRNOT00000043082	protein_coding	Aak1	-3.3281	0.650002	0.063456	0.000262944	down	-3.24784	-2.93507	-3.80138	0.622436	1.02204	0.305535
ENSRNOT00000012996	protein_coding	Dpysl2	-4.51339	-1.88209	0.161398	0.0117459	down	-5.49042	-3.53009	-4.51966	-1.49306	-2.11616	-2.03704
ENSRNOT00000028888	protein_coding	Cds2	-2.29944	-1.05371	0.421694	0.00402734	down	-2.33793	-1.96634	-2.59405	-0.876134	-1.23558	-1.0494
ENSRNOT00000068739	protein_coding	Prkacb	-4.29267	-0.846138	0.0917254	0.00159818	down	-4.69374	-3.47488	-4.70939	-0.458941	-1.01104	-1.06843
ENSRNOT00000080797	protein_coding	Mapk6	-2.44938	-0.849435	0.329889	0.0016691	down	-2.10362	-2.4795	-2.76503	-0.741113	-0.774197	-1.033
ENSRNOT00000018723	protein_coding	Ghitm	1.26619	2.5229	0.418496	0.00165743	down	1.55623	1.20312	1.03922	2.49033	2.65206	2.42632
ENSRNOT00000024575	protein_coding	Tpm1	-0.977715	0.457918	0.369685	0.000377136	down	-0.790994	-1.07794	-1.06421	0.573076	0.519532	0.281145
ENSRNOT00000005031	protein_coding	Hmox2	0.263508	1.1498	0.541003	0.0115108	down	0.549415	0.31041	-0.0693015	1.25552	1.21895	0.974925
ENSRNOT00000026583	protein_coding	Pcyox1l	-2.56868	-1.9006	0.629347	0.00575208	down	-2.42845	-2.54233	-2.73525	-1.88017	-1.7631	-2.05854
ENSRNOT00000091004	protein_coding	Gnai1	-2.41281	0.201336	0.163329	1.36073e-05	down	-2.32726	-2.35055	-2.56062	0.195744	0.324483	0.0837817
ENSRNOT00000006947	protein_coding	Mapt	-0.35907	2.50445	0.137403	0.000334313	down	-0.313568	0.0368864	-0.800528	2.57698	2.55468	2.38168
ENSRNOT00000010630	protein_coding	Rapgef4	-5.21202	-2.22984	0.126553	0.000180828	down	-5.23242	-4.97271	-5.43093	-2.32338	-1.88335	-2.48277
ENSRNOT00000089147	protein_coding	Dapk2	-2.87123	-2.21582	0.634895	0.0321465	down	-2.54384	-3.19155	-2.8783	-2.06092	-2.261	-2.32553
ENSRNOT00000092338	protein_coding	Srr	-4.0461	-2.99992	0.484248	0.00316291	down	-4.06781	-3.8188	-4.2517	-2.80747	-3.01482	-3.17747
ENSRNOT00000058296	protein_coding	Mbp	0.100189	1.93087	0.281132	0.000376028	down	-0.0575684	0.341071	0.0170658	1.99988	2.07875	1.71398
ENSRNOT00000074493	protein_coding	Ccdc71	-1.07041	-0.292523	0.583222	0.0274549	down	-0.683251	-1.35096	-1.177	-0.0686875	-0.393174	-0.415707
ENSRNOT00000091236	protein_coding	8-Sep	0.896384	2.14644	0.420432	0.00282241	down	1.06786	1.00351	0.617779	2.0654	2.39997	1.97394
ENSRNOT00000064263	protein_coding	Limch1	-2.0349	-1.34622	0.620419	0.00428047	down	-2.09589	-1.96865	-2.04016	-1.48044	-1.12383	-1.43438
ENSRNOT00000067087	protein_coding	Vps50	-0.662192	0.764004	0.372111	0.00382862	down	-0.325403	-0.927706	-0.733469	0.536964	1.06475	0.690301
ENSRNOT00000074131	protein_coding	Pnkd	-0.538468	0.897802	0.369521	0.00117225	down	-0.324821	-0.483144	-0.807439	0.951935	1.03804	0.703432
ENSRNOT00000046155	protein_coding	Tcf25	0.823004	2.15709	0.396643	0.00838281	down	0.459948	1.10538	0.903679	1.97573	2.55431	1.94124
ENSRNOT00000077482	protein_coding	Pcca	-4.42082	-2.43276	0.252079	0.0111642	down	-5.2153	-3.69743	-4.34971	-2.54924	-2.29544	-2.45361
ENSRNOT00000090847	protein_coding	Cntn4	3.06705	4.21717	0.450589	0.0181606	down	2.81727	3.5848	2.79907	4.39886	3.92492	4.32773
ENSRNOT00000060857	protein_coding	Tspan7	2.25519	3.04385	0.578879	0.00835295	down	2.33603	2.4488	1.98073	3.12471	2.88168	3.12517
ENSRNOT00000075293	protein_coding	Rnf157	-2.12256	-0.926271	0.436397	0.0011159	down	-1.92546	-2.13515	-2.30707	-0.980797	-0.748768	-1.04925
ENSRNOT00000086380	protein_coding	Tspan17	0.998189	1.96362	0.512124	0.0052127	down	0.959521	0.955342	1.0797	1.80837	2.30251	1.77999
ENSRNOT00000007905	protein_coding	Pde6h	2.36004	4.26997	0.266105	0.0251071	down	1.92825	3.3299	1.82197	4.75229	3.90492	4.15271
ENSRNOT00000023989	protein_coding	Pcmtd2	-2.58562	-1.67907	0.533457	0.0305516	down	-2.59562	-2.10958	-3.05167	-1.57941	-1.73265	-1.72514
ENSRNOT00000001973	protein_coding	Fzd9	-1.26017	0.4539	0.3048	0.00662861	down	-0.693894	-1.5465	-1.5401	0.278384	0.797577	0.285738
ENSRNOT00000018038	protein_coding	Atp5if1	3.26878	4.08736	0.567	0.00893214	down	3.15395	3.21279	3.4396	3.86227	4.36762	4.0322
ENSRNOT00000092145	protein_coding	Rhou	-1.64101	-0.868503	0.585398	0.0149078	down	-1.93294	-1.52592	-1.46418	-0.942315	-0.63722	-1.02597
ENSRNOT00000001185	protein_coding	Caln1	-2.40199	0.0626987	0.181157	0.00123699	down	-2.73624	-1.97589	-2.49383	0.0194367	0.434339	-0.26568
ENSRNOT00000011551	protein_coding	Secisbp2l	-1.64575	-0.409629	0.424512	0.00373119	down	-1.76461	-1.84397	-1.32867	-0.572457	-0.161664	-0.494765
ENSRNOT00000037974	protein_coding	Map2	-3.06034	-0.567207	0.17762	0.00333025	down	-2.33642	-3.17349	-3.67111	-0.497783	-0.467987	-0.735852
ENSRNOT00000057362	protein_coding	Hspb11	-1.82126	-0.760142	0.479259	0.018987	down	-1.87322	-1.40727	-2.1833	-0.596575	-0.596148	-1.0877
ENSRNOT00000093701	protein_coding	AABR07037451.2	-2.46446	-1.46505	0.500205	0.0246416	down	-2.29874	-2.21236	-2.88228	-1.56383	-1.09487	-1.73647
ENSRNOT00000021739	protein_coding	Neto2	-3.41061	-2.25091	0.447606	5.22849e-05	down	-3.37396	-3.33853	-3.51933	-2.22852	-2.21236	-2.31184
ENSRNOT00000030479	protein_coding	Fam69a	-2.06478	-1.13473	0.524838	0.0156456	down	-1.87982	-2.0643	-2.25023	-1.29799	-0.729128	-1.37706
ENSRNOT00000020251	protein_coding	Exoc3	-4.09936	-3.38725	0.610427	0.0498887	down	-3.69174	-4.44463	-4.16171	-3.48054	-3.1264	-3.55481
ENSRNOT00000017870	protein_coding	Shisal2b	-5.41376	-3.23312	0.220577	0.00173694	down	-5.48049	-5.45387	-5.30691	-3.17385	-2.76689	-3.7586
NM_001009825	protein_coding	AABR07068351.1	-0.0554506	0.813133	0.547684	0.0165632	down	0.239351	-0.428809	0.0231062	0.810832	0.980083	0.648484
ENSRNOT00000055259	protein_coding	Zranb2	-0.698706	0.874561	0.336047	0.00315966	down	-0.294341	-0.700828	-1.10095	0.74889	1.03701	0.837787
ENSRNOT00000041125	protein_coding	Nol4	-3.00507	-0.715278	0.204505	0.00251744	down	-2.40005	-3.5604	-3.05475	-0.808665	-0.642631	-0.694537
ENSRNOT00000013987	protein_coding	Trim59	-0.294617	0.754248	0.483348	0.0459985	down	0.388858	-0.458941	-0.813769	0.64606	0.923658	0.693027
ENSRNOT00000023459	protein_coding	Rnf214	-3.40554	-1.25547	0.225301	0.0013299	down	-3.04366	-3.82659	-3.34637	-1.1909	-1.04647	-1.52903
ENSRNOT00000041876	protein_coding	Actr3b	-4.17632	-2.43714	0.29954	0.00415446	down	-4.72899	-3.89697	-3.90301	-2.49163	-2.23599	-2.5838
NM_001108174	protein_coding	Snx14	-3.42527	-1.76483	0.316343	0.00209324	down	-3.48886	-3.5971	-3.18985	-1.81434	-1.39604	-2.08411
ENSRNOT00000078055	protein_coding	Slc5a7	-3.1136	-1.79661	0.401373	0.000241349	down	-2.91913	-3.16871	-3.25296	-1.82163	-1.83982	-1.72839
ENSRNOT00000017888	protein_coding	Scrg1	-3.50809	-0.777007	0.150613	0.00178667	down	-3.0769	-3.22075	-4.22662	-0.776208	-0.646254	-0.908558
ENSRNOT00000067134	protein_coding	Vstm2a	-3.21776	-1.54303	0.313225	0.0103492	down	-3.39699	-2.51245	-3.74383	-1.5468	-1.49985	-1.58243
ENSRNOT00000012600	protein_coding	Tbc1d4	2.55177	3.45109	0.536138	0.0350035	down	2.58367	2.95213	2.1195	3.71118	3.17272	3.46937
ENSRNOT00000079304	protein_coding	Cdkl2	-3.81094	-2.83179	0.507277	0.00248923	down	-3.65628	-3.89877	-3.87777	-2.70428	-2.71503	-3.07605
ENSRNOT00000021570	protein_coding	Kcnk12	-1.46896	-0.476198	0.502515	0.000117497	down	-1.44075	-1.38806	-1.57806	-0.479453	-0.414155	-0.534985
ENSRNOT00000079767	protein_coding	Hnrnpdl	-2.33172	-1.08437	0.42122	0.00280873	down	-2.20127	-2.13589	-2.658	-0.950627	-1.03097	-1.27151
NM_001106401	protein_coding	Fam172a	-1.38779	-0.0781709	0.403427	0.0052185	down	-1.441	-1.01962	-1.70275	0.0837817	0.0131374	-0.331432
ENSRNOT00000012883	protein_coding	Sqle	-1.57296	1.86372	0.0923541	0.00066521	down	-1.10108	-1.60744	-2.01036	1.59907	2.3517	1.64038
ENSRNOT00000037576	protein_coding	Pdyn	-1.33475	0.560069	0.268907	0.00317068	down	-0.914291	-1.33083	-1.75914	0.274073	0.871058	0.535075
ENSRNOT00000018902	protein_coding	Iqsec3	-4.07199	-1.77369	0.203303	0.00310174	down	-4.15647	-3.56546	-4.49404	-1.93526	-1.30669	-2.07911
ENSRNOT00000073235	protein_coding	Zfp955a	-4.17141	-2.87803	0.407994	0.0120436	down	-3.77359	-4.01092	-4.72973	-2.82241	-2.78934	-3.02236
ENSRNOT00000056722	protein_coding	Galnt9	-2.082	-0.997308	0.471494	0.0114488	down	-1.88056	-2.05387	-2.31156	-0.913184	-0.681935	-1.3968
ENSRNOT00000000299	protein_coding	Phyhipl	-1.10609	-0.352152	0.592983	0.00760423	down	-1.18129	-0.834325	-1.30265	-0.339709	-0.260367	-0.45638
ENSRNOT00000091654	protein_coding	Rps9l1	-1.28605	0.197395	0.357634	0.0109872	down	-1.63085	-0.827684	-1.39962	0.579414	0.226591	-0.213821
ENSRNOT00000014436	protein_coding	Zyg11b	-2.45362	-0.571831	0.271348	0.00129428	down	-2.90784	-2.21784	-2.23518	-0.486104	-0.553834	-0.675555
ENSRNOT00000030960	protein_coding	Golga7	0.868741	1.97841	0.4634	0.00218095	down	1.0342	0.933421	0.638604	1.85325	2.1865	1.89548
ENSRNOT00000039572	protein_coding	Nras	-1.98885	-1.04859	0.521141	0.00365784	down	-2.0802	-1.71499	-2.17135	-0.917814	-1.10114	-1.12682
ENSRNOT00000005535	protein_coding	Eno2	-0.755588	1.34249	0.23357	0.00294068	down	-1.19224	-0.22274	-0.85178	1.47435	1.52261	1.03051
ENSRNOT00000077994	protein_coding	Ssr1	-2.76942	-1.06974	0.307854	0.0216123	down	-3.41956	-1.95385	-2.93485	-0.726331	-1.20226	-1.28062
ENSRNOT00000087038	protein_coding	Giot1	0.0981137	1.06895	0.510208	0.013185	down	0.464771	-0.142518	-0.0279117	0.867267	1.31851	1.02109
ENSRNOT00000039813	protein_coding	Atp8b3	-3.18064	-1.79325	0.382256	0.0420723	down	-2.64824	-3.41194	-3.48175	-1.99896	-1.04301	-2.33779
NM_020098	protein_coding	Pclo	-5.07874	-2.18648	0.134692	0.000234726	down	-4.85543	-5.07682	-5.30396	-1.94724	-2.04711	-2.56509
NM_001108459	protein_coding	Clvs2	-5.17925	-3.05934	0.230062	0.000696774	down	-4.91177	-5.3976	-5.22838	-2.74296	-3.09589	-3.33917
ENSRNOT00000025827	protein_coding	Fam168a	-4.98154	-2.66802	0.201169	0.00699206	down	-4.50747	-4.96262	-5.47452	-2.73959	-2.01587	-3.2486
NM_182951	protein_coding	Serinc1	0.203408	1.36539	0.446898	0.00961066	down	0.603971	-0.0537379	0.0599902	1.27682	1.64907	1.17028
ENSRNOT00000093593	protein_coding	Mctp1	-4.67492	-3.36717	0.40395	0.000375213	down	-4.59423	-4.87351	-4.55703	-3.46672	-3.38307	-3.25172
ENSRNOT00000084069	protein_coding	Ndufa8	2.20237	3.32951	0.457823	0.00526826	down	2.55188	2.01913	2.0361	3.19207	3.53734	3.25912
NM_022183	protein_coding	Top2a	0.407749	2.14002	0.300979	0.0100383	down	1.06293	0.253096	-0.0927764	2.32658	1.82841	2.26506
ENSRNOT00000007018	protein_coding	Trim44	-2.92072	-2.14691	0.58487	0.0457827	down	-2.84042	-3.09891	-2.82284	-2.21858	-1.6736	-2.54855
ENSRNOT00000023886	protein_coding	Pias2	-3.75749	-2.37693	0.38407	0.0335442	down	-3.32539	-3.43872	-4.50836	-2.1927	-2.13141	-2.80669
ENSRNOT00000018935	protein_coding	Arhgef4	-1.2937	0.18172	0.35963	0.000327026	down	-1.08147	-1.33325	-1.46637	0.177605	0.289631	0.077924
ENSRNOT00000065411	protein_coding	Osbp	-2.13372	-1.13905	0.50185	0.00798072	down	-1.93124	-2.1667	-2.30323	-1.25591	-0.802386	-1.35886
ENSRNOT00000015104	protein_coding	Lgi3	2.22312	3.9253	0.307321	0.00789057	down	2.85683	1.84998	1.96254	3.72349	4.17848	3.87393
ENSRNOT00000039423	protein_coding	Ndfip2	2.2952	3.11403	0.566899	0.0149806	down	2.61707	2.1594	2.10911	2.92786	3.33337	3.08086
ENSRNOT00000019737	protein_coding	Clta	-1.1759	0.568993	0.298357	0.00179389	down	-1.44722	-1.32428	-0.756189	0.564972	0.74889	0.393117
ENSRNOT00000028900	protein_coding	Crls1	-1.04334	-0.168367	0.545262	0.025594	down	-0.852517	-0.753668	-1.52385	-0.0684798	-0.130528	-0.306092
ENSRNOT00000042623	protein_coding	Pard3	6.11211	6.88843	0.583854	0.0277287	down	5.88329	6.48719	5.96585	6.93656	6.64279	7.08594
ENSRNOT00000092165	protein_coding	AABR07066379.1	1.21954	3.51658	0.203481	0.00188264	down	1.26581	1.72177	0.671056	3.63516	3.35854	3.55603
ENSRNOT00000014132	protein_coding	Tmem229b	2.97795	4.12054	0.452946	0.0123143	down	2.66054	3.4755	2.79781	4.27499	4.02676	4.05987
ENSRNOT00000022060	protein_coding	Grm5	-3.96345	-2.06777	0.268747	0.00492704	down	-3.54782	-3.78193	-4.56059	-2.00936	-1.85698	-2.33696
NM_001324210	protein_coding	Dio1	-3.83095	-2.88617	0.519507	0.0029225	down	-3.64962	-4.11179	-3.73145	-2.88113	-2.94273	-2.83464
NM_031667	protein_coding	Syt11	1.97441	3.64637	0.313825	0.00255181	down	2.29124	2.00967	1.62231	3.36978	3.90904	3.6603
ENSRNOT00000046594	protein_coding	Tango2	-1.22936	-0.220724	0.497016	0.00176204	down	-1.17244	-1.23574	-1.27989	-0.257032	0.0244791	-0.429618
ENSRNOT00000011837	protein_coding	Hcn2	-2.47813	-1.10543	0.386166	0.000991766	down	-2.48327	-2.66174	-2.28938	-0.946584	-1.03546	-1.33423
ENSRNOT00000003128	protein_coding	Tmem33	-2.81858	-1.02481	0.288418	0.00931683	down	-2.7835	-2.29563	-3.3766	-0.607014	-1.34877	-1.11865
ENSRNOT00000050374	protein_coding	Mras	1.06815	2.3245	0.418602	0.0218142	down	1.47251	0.632432	1.09952	1.97365	2.79382	2.20604
ENSRNOT00000081966	protein_coding	AABR07009106.1	-2.08401	-1.2946	0.57858	0.00353014	down	-2.24441	-1.90152	-2.10612	-1.14091	-1.32867	-1.41423
ENSRNOT00000013585	protein_coding	Pdcd10	0.0822565	1.25459	0.443702	0.0111662	down	0.55796	-0.0459891	-0.265201	1.11875	1.43101	1.21402
ENSRNOT00000056198	protein_coding	Kdm5a	0.0389739	0.839588	0.574105	0.0139044	down	0.181063	-0.0450734	-0.0190675	1.09486	0.497926	0.925977
ENSRNOT00000078827	protein_coding	AABR07028795.1	-0.471945	0.550989	0.492114	0.00407653	down	-0.604996	-0.185674	-0.625166	0.680986	0.60974	0.362242
ENSRNOT00000062057	protein_coding	Mtm1	-0.866491	-0.00763984	0.551391	0.00973755	down	-0.803044	-0.840353	-0.956076	-0.115982	0.342561	-0.249499
ENSRNOT00000000263	protein_coding	Amz2	0.0439132	1.34958	0.404534	0.00941853	down	0.537107	-0.216093	-0.189275	1.14638	1.59087	1.31149
ENSRNOT00000071737	protein_coding	Rheb	0.975156	1.99651	0.492654	0.013733	down	1.29394	0.630979	1.00055	1.79032	2.28787	1.91134
ENSRNOT00000092540	protein_coding	Map2	0.249767	0.931463	0.623432	0.0419278	down	0.575563	0.35143	-0.177692	0.894672	0.852518	1.0472
ENSRNOT00000015062	protein_coding	RGD1304810	-3.30972	-1.98191	0.398372	0.00332168	down	-2.90893	-3.52922	-3.49102	-2.10538	-1.86826	-1.9721
ENSRNOT00000011344	protein_coding	Tnfrsf11b	-2.78931	-0.538682	0.210132	0.000882525	down	-2.44115	-2.99496	-2.93183	-0.605987	-0.194014	-0.816046
ENSRNOT00000065048	protein_coding	Enpp4	-0.653235	-0.0304195	0.649402	0.011176	down	-0.45677	-0.595954	-0.906982	-0.0455426	-0.0952801	0.0495642
ENSRNOT00000092170	protein_coding	Gpam	-1.54393	-0.725085	0.566898	0.0196549	down	-1.41021	-1.34225	-1.87932	-0.508353	-0.978364	-0.688539
ENSRNOT00000045773	protein_coding	Dpp6	-0.996971	0.922315	0.264385	0.0008126	down	-0.875004	-0.726331	-1.38958	0.968759	1.00413	0.794059
ENSRNOT00000003788	protein_coding	Brinp3	-3.17835	-1.11288	0.238908	0.0104465	down	-2.6773	-3.20944	-3.64831	-1.55406	-0.405686	-1.3789
ENSRNOT00000027937	protein_coding	Psmd8	-2.59046	-1.3878	0.434472	0.00719067	down	-2.15256	-2.69987	-2.91896	-1.40891	-1.26124	-1.49325
ENSRNOT00000079730	protein_coding	Marveld3	-1.77128	-0.892603	0.543867	0.0120441	down	-1.4384	-1.75927	-2.11616	-0.803232	-0.909009	-0.965567
ENSRNOT00000085300	protein_coding	Tusc3	-0.046186	0.697565	0.597185	0.00819549	down	0.214564	-0.131818	-0.221304	0.697886	0.827246	0.567563
ENSRNOT00000042466	protein_coding	Vom2r15	0.207715	1.4743	0.415642	0.0152794	down	0.733846	-0.064507	-0.0461938	1.63755	1.14069	1.64467
ENSRNOT00000002329	protein_coding	Hrasls	-4.76879	-1.5245	0.105529	0.00155939	down	-4.21581	-4.67825	-5.41231	-1.82388	-1.04838	-1.70124
ENSRNOT00000035996	protein_coding	Dnajb6	0.639144	1.61006	0.510183	0.00663595	down	0.803857	0.700521	0.413055	1.46368	1.90366	1.46283
ENSRNOT00000015921	protein_coding	RGD1563986	-3.49735	-1.32504	0.221855	0.00442289	down	-2.82615	-4.09381	-3.5721	-1.34543	-1.18807	-1.44162
ENSRNOT00000003346	protein_coding	G3bp2	-0.627267	0.785578	0.37557	0.00229148	down	-0.251365	-0.923533	-0.706903	0.706887	0.877713	0.772136
ENSRNOT00000050764	protein_coding	Mfsd8	-2.47713	-1.5128	0.512517	0.00155343	down	-2.43341	-2.47466	-2.52332	-1.29689	-1.7229	-1.51861
ENSRNOT00000023469	protein_coding	LOC100909840	1.44303	2.61989	0.442316	0.00665327	down	1.51502	1.76447	1.0496	2.70026	2.44196	2.71744
ENSRNOT00000065593	protein_coding	Prim1	-1.97783	-1.35475	0.649286	0.00212846	down	-1.91347	-1.90925	-2.11075	-1.26667	-1.33305	-1.46454
ENSRNOT00000014871	protein_coding	Gnb4	-3.35969	-2.51181	0.555602	0.0118975	down	-3.37126	-3.4443	-3.2635	-2.8816	-2.36826	-2.28556
ENSRNOT00000065542	protein_coding	Kcnma1	-3.66583	-2.07756	0.33257	0.00266205	down	-3.76148	-3.36681	-3.8692	-1.93415	-1.85602	-2.4425
ENSRNOT00000044372	protein_coding	Tceal1	0.405578	1.31234	0.533381	0.0171549	down	0.820484	0.282652	0.113596	1.21207	1.48977	1.23518
ENSRNOT00000024900	protein_coding	Pde4dip	-2.01263	-0.567919	0.367366	0.00985631	down	-1.43159	-2.33843	-2.26786	-0.684058	-0.341423	-0.678277
ENSRNOT00000033437	protein_coding	Gpr75	-5.17108	-1.79	0.095983	0.00578041	down	-4.55981	-5.44582	-5.5076	-2.21091	-0.700828	-2.45826
ENSRNOT00000084220	protein_coding	Celsr3	-2.31412	-1.21781	0.467713	0.00463676	down	-2.6252	-2.098	-2.21914	-1.33688	-1.00496	-1.3116
NM_001134538	protein_coding	Sez6l	-1.73703	-0.666371	0.476103	0.00101627	down	-1.64394	-1.69428	-1.87286	-0.698076	-0.472888	-0.828149
ENSRNOT00000027641	protein_coding	Rhog	0.668959	1.39767	0.603442	0.0191185	down	0.408307	0.850488	0.748083	1.61966	1.42753	1.14582
ENSRNOT00000033494	protein_coding	Uprt	-3.18511	-2.2804	0.534138	0.0452341	down	-2.67528	-3.30496	-3.57511	-2.13791	-2.08968	-2.61361
NM_001173339	protein_coding	Sh3bgrl	-0.609461	0.0365446	0.639047	0.0408783	down	-0.336267	-0.528518	-0.963599	0.227646	-0.162052	0.0440403
ENSRNOT00000036235	protein_coding	Gpr137c	-3.8665	-2.51765	0.392606	0.0160275	down	-3.25631	-4.00529	-4.33789	-2.56584	-2.31697	-2.67015
ENSRNOT00000016963	protein_coding	Gan	-2.21935	-1.21565	0.498721	0.0183436	down	-2.08132	-2.08472	-2.49201	-0.846658	-1.61531	-1.18499
ENSRNOT00000036389	protein_coding	Ndufs5	3.85091	4.73596	0.54147	0.00364574	down	4.03321	3.82231	3.69722	4.6053	4.9477	4.65487
NM_001106923	protein_coding	Cul3	-3.54404	-2.27864	0.415983	0.0243764	down	-3.57767	-2.92787	-4.12658	-2.14761	-2.2258	-2.4625
ENSRNOT00000080418	protein_coding	Naa25	-3.39369	-2.34685	0.484025	0.049143	down	-2.69116	-3.71067	-3.77925	-2.43715	-2.09222	-2.51118
ENSRNOT00000064429	protein_coding	Adam11	-3.08674	-1.05797	0.245064	0.000674956	down	-2.89705	-2.88594	-3.47724	-1.10973	-0.893011	-1.17118
ENSRNOT00000087838	protein_coding	Aoah	-2.04838	-1.22081	0.563479	0.011447	down	-2.06983	-1.98584	-2.08948	-0.994205	-1.58568	-1.08256
ENSRNOT00000089487	protein_coding	Txnl4a	0.90444	1.78092	0.544694	0.00245373	down	0.70576	0.977389	1.03017	1.76234	1.92948	1.65094
NM_001277278	protein_coding	Pja2	-2.21483	-1.0458	0.444718	0.0174014	down	-1.72576	-2.25038	-2.66836	-1.04425	-0.834014	-1.25913
ENSRNOT00000024362	protein_coding	Phyh	1.80009	2.4198	0.650802	0.00234484	down	1.93364	1.82238	1.64425	2.483	2.39656	2.37984
NM_001191094	protein_coding	Usp33	-3.05801	-2.29953	0.591118	0.0246948	down	-2.98292	-3.10361	-3.08749	-2.33412	-1.91484	-2.64962
ENSRNOT00000023478	protein_coding	RGD1304884	-3.48684	-2.31531	0.443948	0.00265231	down	-3.50122	-3.33824	-3.62107	-2.62431	-2.19676	-2.12485
ENSRNOT00000003198	protein_coding	Mark1	-1.98885	-0.861719	0.457826	0.0028577	down	-1.70706	-2.05208	-2.20741	-0.68584	-0.920068	-0.97925
ENSRNOT00000024321	protein_coding	Dnajc7	-3.03009	-1.96596	0.47826	0.0191312	down	-2.85197	-2.74041	-3.4979	-1.91564	-1.73359	-2.24865
NM_001110151	protein_coding	Snx27	-0.367397	0.384087	0.593992	0.0149766	down	-0.18243	-0.385582	-0.534178	0.35127	0.663737	0.137254
ENSRNOT00000056322	protein_coding	Ciart	-4.64231	-3.48029	0.446884	0.0139191	down	-5.09628	-4.64368	-4.18697	-3.37188	-3.40672	-3.66226
NM_001108501	protein_coding	Ccp110	-2.31028	-1.28772	0.49224	0.00145882	down	-2.43822	-2.30648	-2.18615	-1.3414	-1.07777	-1.44397
NM_001107405	protein_coding	Mib1	-1.67209	0.411214	0.235974	0.00165392	down	-1.7458	-1.19936	-2.0711	0.594678	0.22212	0.416844
ENSRNOT00000092965	protein_coding	Cntnap5c	-4.75074	-2.56153	0.219271	0.00343156	down	-4.13924	-5.34929	-4.76369	-2.48624	-2.65398	-2.54436
ENSRNOT00000048880	protein_coding	Syt1	-3.45633	-2.01827	0.369063	0.0404572	down	-3.30685	-2.77681	-4.28532	-1.63879	-2.2491	-2.16691
NM_001271190	protein_coding	Smarca1	-5.28237	-3.66201	0.325254	0.00347025	down	-5.49691	-5.17528	-5.17492	-3.3326	-3.52684	-4.12658
ENSRNOT00000030558	protein_coding	Swi5	2.94486	3.53193	0.665695	0.0169778	down	3.12423	2.94734	2.76301	3.61072	3.32117	3.66389
NM_001108354	protein_coding	Tmem150c	-4.53791	-2.89698	0.320649	0.00602	down	-4.27541	-4.23787	-5.10046	-3.00868	-2.6443	-3.03796
ENSRNOT00000074330	protein_coding	Cstf2	-1.76679	-0.750444	0.494368	0.011334	down	-1.57053	-1.87982	-1.85002	-0.891469	-0.343526	-1.01634
ENSRNOT00000051428	protein_coding	Poglut1	0.220683	0.906975	0.621449	0.0367121	down	0.338096	0.0855652	0.238387	0.585206	1.30137	0.834346
ENSRNOT00000023468	protein_coding	Hikeshi	-0.821402	-0.169228	0.636321	0.0332273	down	-0.549189	-0.790481	-1.12454	-0.0277002	-0.0759094	-0.404073
ENSRNOT00000082417	protein_coding	Ncam2	-2.07241	-0.54965	0.34802	0.0098046	down	-1.67279	-1.84279	-2.70164	-0.429725	-0.512188	-0.707037
ENSRNOT00000021308	protein_coding	Fam83d	-3.54676	-1.16852	0.192344	0.00222233	down	-3.28326	-3.58267	-3.77436	-1.65533	-0.593712	-1.25652
ENSRNOT00000081744	protein_coding	Kif5c	-2.19233	0.880943	0.11881	0.000128121	down	-2.11197	-1.94103	-2.52397	0.831412	1.10904	0.702377
ENSRNOT00000020348	protein_coding	Tnnc2	-2.64516	-1.2511	0.380494	0.0252983	down	-3.30342	-2.04387	-2.58818	-1.00514	-1.18343	-1.56473
ENSRNOT00000058181	protein_coding	Rgs6	-3.60821	-1.46332	0.226112	0.00303795	down	-3.06303	-3.5738	-4.18779	-1.48369	-1.31855	-1.58771
ENSRNOT00000063943	protein_coding	Nup58	-2.29771	-0.781765	0.349668	0.0213973	down	-1.58568	-2.34425	-2.96319	-0.572774	-0.829784	-0.942736
NM_017026	protein_coding	Mbp	5.06762	6.34497	0.412552	9.95223e-06	down	5.13429	5.05862	5.00994	6.3496	6.29377	6.39154
NM_001039009	protein_coding	Zdhhc21	-0.762254	0.326035	0.470319	0.000428021	down	-0.839535	-0.693136	-0.754091	0.472695	0.156074	0.349337
ENSRNOT00000055688	protein_coding	Pphln1	-0.393135	0.535126	0.525491	0.0239273	down	-0.0530242	-0.291237	-0.835144	0.543568	0.743143	0.318666
ENSRNOT00000009135	protein_coding	Mterf2	-1.67847	-0.765265	0.531003	0.0347347	down	-1.20348	-1.94684	-1.8851	-1.02162	-0.45338	-0.820794
NM_001047858	protein_coding	AABR07054319.1	1.00853	1.7594	0.594244	0.025457	down	1.33673	0.885922	0.802927	1.49564	1.96439	1.81817
ENSRNOT00000035034	protein_coding	Rint1	-2.65623	-1.96866	0.620899	0.0475016	down	-2.9794	-2.61703	-2.37227	-2.30358	-1.79328	-1.80913
ENSRNOT00000008168	protein_coding	Wdsub1	-3.51113	-2.70344	0.571296	0.0283094	down	-3.15466	-3.80773	-3.571	-2.83605	-2.41159	-2.86268
ENSRNOT00000023252	protein_coding	Pfkp	-1.36119	0.461901	0.282614	0.000324959	down	-1.199	-1.28625	-1.59833	0.438153	0.649049	0.2985
NM_001014021	protein_coding	Ccdc81	-2.49437	-0.800342	0.309063	0.00127007	down	-2.33412	-2.30971	-2.83927	-0.572027	-0.970654	-0.858346
ENSRNOT00000019531	protein_coding	Tcp1	-2.37734	-0.616963	0.295172	0.00132859	down	-2.26361	-2.09953	-2.76886	-0.482803	-0.582387	-0.785699
ENSRNOT00000019594	protein_coding	Fnta	2.43457	3.08208	0.638384	0.0408273	down	2.69784	2.30451	2.30137	2.80683	3.40147	3.03793
ENSRNOT00000013184	protein_coding	Dync1i1	0.00366934	3.25147	0.105273	0.000312659	down	0.406652	0.000857362	-0.396501	3.05942	3.55991	3.13507
ENSRNOT00000027783	protein_coding	Tmem145	-3.53624	-0.659409	0.13614	0.000362402	down	-3.44231	-3.22127	-3.94515	-0.763764	-0.378544	-0.83592
ENSRNOT00000010263	protein_coding	Nap1l5	-0.193238	3.46747	0.0790708	0.000741621	down	-0.0324714	0.0607179	-0.607959	3.02998	4.12141	3.25102
ENSRNOT00000078559	protein_coding	Pard3	6.121	6.84444	0.605649	0.037079	down	5.96972	6.50419	5.88909	6.88521	6.59394	7.05418
ENSRNOT00000041897	protein_coding	Znhit6	-0.134207	0.640856	0.584363	0.0161576	down	0.183357	-0.400765	-0.185211	0.575563	0.822843	0.524161
ENSRNOT00000091259	protein_coding	Scn1a	-5.21887	-1.76809	0.0914559	0.0002674	down	-4.80931	-5.50525	-5.34203	-1.74485	-1.44648	-2.11293
ENSRNOT00000059750	protein_coding	Spock3	-2.50407	0.824546	0.0995377	0.00116852	down	-1.93065	-2.32316	-3.25839	0.843505	0.959521	0.670613
ENSRNOT00000044257	protein_coding	Shank1	-2.59897	-1.08778	0.350823	0.000931839	down	-2.41548	-2.68749	-2.69394	-1.24471	-0.796396	-1.22225
ENSRNOT00000072297	protein_coding	Fgf18	-3.11663	-2.03298	0.471832	0.00108682	down	-3.01996	-3.03061	-3.29932	-2.01652	-1.8851	-2.19732
NM_001170596	protein_coding	Birc6	-3.74751	-2.53258	0.430794	0.00979301	down	-3.95544	-3.24708	-4.04	-2.50095	-2.42176	-2.67503
NM_031521	protein_coding	Ncam1	-0.34837	0.448499	0.575597	0.013044	down	-0.0283021	-0.354204	-0.662605	0.416844	0.524035	0.404619
ENSRNOT00000015200	protein_coding	Pex5l	-3.8784	-1.52084	0.19512	0.0120741	down	-3.16928	-3.53988	-4.92604	-1.40727	-1.47524	-1.68
ENSRNOT00000090320	protein_coding	Aqp4	-0.231588	1.0116	0.42244	0.0169282	down	-0.0425597	0.158968	-0.811172	0.880139	1.22992	0.924725
NM_001105827	protein_coding	Mtmr4	-1.4064	-0.426365	0.506967	0.0363098	down	-0.87345	-1.89391	-1.45184	-0.57965	-0.205443	-0.494001
ENSRNOT00000051898	protein_coding	Tspan7	-0.272571	0.53719	0.570476	0.00468066	down	0.0091801	-0.401954	-0.42494	0.516148	0.524553	0.570868
ENSRNOT00000077979	protein_coding	Atp2b3	-2.9344	-0.238257	0.154305	1.80879e-05	down	-3.02827	-3.03835	-2.73658	-0.301686	-0.131092	-0.281993
ENSRNOT00000089294	protein_coding	Eif4a2	-0.224904	0.520337	0.596568	0.0159665	down	-0.452646	-0.0269894	-0.195077	0.695674	0.618351	0.246985
ENSRNOT00000059162	protein_coding	Nars	-2.68024	-1.13411	0.342428	0.0021756	down	-2.63804	-2.89227	-2.5104	-1.30414	-0.755338	-1.34285
ENSRNOT00000023140	protein_coding	Atxn1	-2.96818	-2.35169	0.652253	0.0066061	down	-2.87394	-2.89458	-3.13602	-2.19049	-2.47436	-2.39021
ENSRNOT00000019489	protein_coding	Nxnl2	-5.38825	-3.24215	0.225922	2.53871e-05	down	-5.51286	-5.45504	-5.19685	-3.2623	-3.23324	-3.2309
ENSRNOT00000005477	protein_coding	Slit2	-3.73293	-2.79029	0.520278	0.0200069	down	-3.59321	-4.06526	-3.54032	-2.45525	-2.80884	-3.10677
ENSRNOT00000071751	protein_coding	Nr1d2	-1.86889	-0.733636	0.455255	0.00541517	down	-1.73678	-1.85602	-2.01387	-1.00442	-0.364455	-0.832034
ENSRNOT00000018630	protein_coding	Cdhr1	-5.07719	-2.82785	0.210321	0.00454549	down	-4.30977	-5.53099	-5.39081	-2.7972	-2.73217	-2.9542
ENSRNOT00000001743	protein_coding	S100b	6.76483	7.39072	0.648019	0.0272901	down	6.85485	6.83273	6.6069	7.0654	7.4943	7.61245
ENSRNOT00000003472	protein_coding	Parm1	-1.87942	0.506959	0.191262	0.000314682	down	-1.59158	-2.04971	-1.99697	0.348098	0.798567	0.374211
ENSRNOT00000078039	protein_coding	Slc12a7	-3.74567	-2.49226	0.419454	0.0324041	down	-4.02118	-3.01128	-4.20456	-2.26023	-2.65754	-2.559
ENSRNOT00000000826	protein_coding	Srrd	-3.68742	-2.39709	0.408857	0.00828619	down	-3.72608	-3.55665	-3.77953	-2.67793	-1.884	-2.62933
ENSRNOT00000005258	protein_coding	Rab21	0.755056	1.45108	0.617269	0.0445284	down	1.02452	0.501472	0.739178	1.18098	1.81112	1.36115
ENSRNOT00000046229	protein_coding	Pnkd	-1.97675	-0.506974	0.361039	0.000425369	down	-1.83528	-1.88371	-2.21126	-0.491376	-0.395925	-0.63362
ENSRNOT00000001686	protein_coding	Grifin	-3.79164	-2.14606	0.319618	0.0123258	down	-4.36646	-3.19485	-3.81363	-1.8094	-2.3797	-2.2491
ENSRNOT00000011484	protein_coding	Ndufa6	2.97861	4.11018	0.456418	0.00432506	down	3.32766	2.88383	2.72433	3.9852	4.23384	4.11151
ENSRNOT00000021702	protein_coding	Ebf3	-2.9229	0.553455	0.0898492	0.000814611	down	-2.33184	-2.81466	-3.62218	0.515049	0.688088	0.457227
ENSRNOT00000020892	protein_coding	RGD1307235	-1.62355	0.254403	0.272069	6.63905e-05	down	-1.41497	-1.68428	-1.77141	0.276355	0.216988	0.269866
ENSRNOT00000020647	protein_coding	Tpi1	-1.67222	-0.197764	0.359869	0.0436372	down	-1.31211	-1.83299	-1.87157	-0.745611	0.744711	-0.592392
ENSRNOT00000018548	protein_coding	Armc1	-1.5034	-0.126914	0.385156	0.00181253	down	-1.19819	-1.7631	-1.54891	-0.189768	0.0478448	-0.238821
ENSRNOT00000063786	protein_coding	Gon7	-2.1496	-1.00946	0.453715	0.014764	down	-1.77915	-2.09025	-2.5794	-0.707415	-1.16048	-1.16048
ENSRNOT00000025294	protein_coding	Slc20a1	2.52704	3.16693	0.641758	0.0162027	down	2.81553	2.32457	2.44101	3.04526	3.21947	3.23608
ENSRNOT00000011485	protein_coding	Mal2	-4.25412	-0.43148	0.0706759	0.00521731	down	-3.09498	-5.4625	-4.20488	-0.237886	-0.562905	-0.493649
ENSRNOT00000091649	protein_coding	St18	-5.21685	-3.88495	0.397245	0.000340334	down	-5.15498	-5.06028	-5.43529	-3.91002	-3.92352	-3.82131
ENSRNOT00000024012	protein_coding	Wdr1	1.57944	2.22763	0.63808	0.0208623	down	1.77953	1.69705	1.26174	2.12209	2.36033	2.20047
ENSRNOT00000056024	protein_coding	Svip	0.269824	1.48143	0.431789	0.00192269	down	0.548431	0.260184	0.000857362	1.55801	1.37691	1.50936
ENSRNOT00000060865	protein_coding	Aktip	0.287672	2.32071	0.244341	0.00167677	down	0.659574	0.392387	-0.188946	2.18477	2.52053	2.25682
[truncated: 2,329 more rows]

## Sheet: up_expressed lncRNAs
Transcript_ID	transcript_type	GeneSymbol	[Exp1,Test4](Expression_level,Normalized)	[Exp5,Test4](Expression_level,Normalized)	[Exp6,Test4](Expression_level,Normalized)	[Con1,Control](Expression_level,Normalized)	[Con2,Control](Expression_level,Normalized)	[Con3,Control](Expression_level,Normalized)	Foldchange	Pvalue(unpaired t-test)	RNAlength	Locus	chrom	strand	txStart	txEnd	description	probeID	type	Sequence	Alias_Gene_symbol	TF	pc-relationship
[truncated: 568 more rows]

[truncated: 1 more sheets: down_expressed lncRNAs]
