# Supplementary material for: Characterization of the Expressions and m6A Methylation Modification Patterns of mRNAs and lncRNAs in a Spinal Cord Injury Rat Model
Source: Mol Neurobiol. 2024 Jun 22;62(1):806–18. doi: 10.1007/s12035-024-04297-z (PMC11711147; doi:10.1007/s12035-024-04297-z)
Supplement: Supplementary file 3 — Supplementary file3 (XLSX 940 KB) [file 12035_2024_4297_MOESM3_ESM.xlsx]

## Sheet: hypermethylated mRNAs
Transcript_ID	transcript_type	GeneSymbol	Test4(mean)	Control(mean)	Foldchange	Pvalue(unpaired t-test)	Regulation	Test4(Mean % m6A)	Control(Mean % m6A)	[Exp1,Test4](IP,Normalized)	[Exp5,Test4](IP,Normalized)	[Exp6,Test4](IP,Normalized)	[Con1,Control](IP,Normalized)	[Con2,Control](IP,Normalized)	[Con3,Control](IP,Normalized)
ENSRNOT00000012379	protein_coding	Aplnr	0.178626	-0.845872	2.03425	0.0367864	up	0.477039	0.460136	0.549882	0.179322	-0.193327	-1.14031	-0.340959	-1.05635
ENSRNOT00000064326	protein_coding	AABR07058658.1	-0.289979	-1.43793	2.216	0.0239092	up	0.509099	0.537972	-0.322273	-0.664329	0.116666	-1.58487	-0.98348	-1.74545
ENSRNOT00000023404	protein_coding	Ctbp2	-0.0905623	-0.989241	1.86436	0.0160042	up	0.50689	0.464683	0.0224435	-0.487105	0.192974	-1.16889	-0.935597	-0.863239
ENSRNOT00000082497	protein_coding	RT1-CE4	-1.3428	-2.77301	2.69487	0.025539	up	0.363388	0.315119	-1.84673	-1.28165	-0.900009	-3.08674	-2.15966	-3.07264
ENSRNOT00000082158	protein_coding	AABR07070810.1	1.2364	0.18226	2.07649	0.0161993	up	0.326416	0.273371	1.49269	0.998278	1.21824	0.0515612	0.614652	-0.119432
ENSRNOT00000085380	protein_coding	Ddr1	2.39946	1.73229	1.58796	0.0117531	up	0.53298	0.492349	2.26015	2.25374	2.68449	1.73257	1.82296	1.64133
ENSRNOT00000081016	protein_coding	Erp29	0.990644	-0.611993	3.03698	0.0163824	up	0.664511	0.5627	1.26817	0.519608	1.18415	-1.06	0.0211532	-0.797136
ENSRNOT00000018846	protein_coding	Aebp1	-3.66979	-4.93717	2.40724	0.0060764	up	0.400845	0.325646	-3.67584	-4.0372	-3.29633	-5.13394	-4.91009	-4.76747
ENSRNOT00000048264	protein_coding	Cdc42ep4	0.367583	-0.815455	2.27054	0.028172	up	0.642358	0.617669	0.240204	0.184842	0.677703	-1.09331	-0.186638	-1.16642
ENSRNOT00000019309	protein_coding	Arhgap17	-2.76065	-4.03838	2.42456	0.0482768	up	0.67606	0.625488	-2.14168	-3.62238	-2.51791	-4.02968	-3.87677	-4.20868
ENSRNOT00000057739	protein_coding	Usp3	-4.25616	-5.44687	2.28266	0.00860166	up	0.704581	0.354328	-3.90204	-4.17209	-4.69435	-5.59425	-5.44745	-5.29892
ENSRNOT00000089107	protein_coding	Tcirg1	-1.59751	-2.79344	2.29093	0.0120978	up	0.507278	0.424171	-1.52625	-1.98824	-1.27803	-2.91113	-2.44166	-3.02753
ENSRNOT00000025879	protein_coding	Trpm8	7.73048	6.87147	1.81378	0.0209882	up	0.693193	0.696673	7.68373	7.47993	8.02777	7.18107	6.83446	6.59889
ENSRNOT00000065224	protein_coding	Thbs4	-0.784082	-3.38712	6.07565	0.0259605	up	0.554996	0.428828	-1.04775	-1.16503	-0.139466	-4.26771	-2.04835	-3.8453
ENSRNOT00000078720	protein_coding	Gnai2	0.971896	0.127897	1.79502	0.0388905	up	0.536555	0.458049	0.986493	0.724841	1.20435	-0.284053	0.553622	0.114123
ENSRNOT00000080840	protein_coding	Arhgef1	-1.76217	-2.97753	2.32198	0.010347	up	0.451051	0.495684	-1.81074	-2.139	-1.33678	-3.17095	-2.73085	-3.03078
ENSRNOT00000015692	protein_coding	Aqp1	-0.281957	-3.20834	7.60204	0.00421141	up	0.512294	0.31349	0.210768	-1.06678	0.0101442	-3.17087	-2.70458	-3.74958
ENSRNOT00000077311	protein_coding	Fabp4	1.69079	-4.68518	83.0534	0.00188435	up	0.507066	0.359832	1.6844	1.26005	2.12791	-5.98453	-3.11801	-4.953
ENSRNOT00000021298	protein_coding	Insl6	-4.32544	-5.47232	2.21434	0.0389943	up	0.314288	0.313146	-4.3136	-4.86497	-3.79775	-5.32886	-5.90615	-5.18195
ENSRNOT00000066296	protein_coding	Sema3b	-0.0793412	-1.99332	3.76848	0.0192351	up	0.622314	0.491221	-0.073271	-0.48451	0.319757	-2.64515	-1.1346	-2.20021
ENSRNOT00000041216	protein_coding	Itih3	0.351339	-0.376419	1.65606	0.0424204	up	0.337663	0.292679	0.34705	-0.0164502	0.723419	-0.581293	-0.149199	-0.398765
ENSRNOT00000061297	protein_coding	AABR07044404.1	0.387994	-1.58834	3.93492	0.00319993	up	0.355473	0.23363	0.552083	0.00979098	0.602108	-2.08271	-1.29846	-1.38385
ENSRNOT00000060111	protein_coding	Cfh	-0.988022	-2.44265	2.74085	0.0271504	up	0.427045	0.445061	-0.407854	-1.81356	-0.742648	-2.44587	-2.34985	-2.53222
ENSRNOT00000082891	protein_coding	Dsc2	-3.50834	-6.01271	5.67402	0.0166118	up	0.580167	0.319499	-3.33414	-4.42181	-2.76907	-6.82171	-5.63049	-5.58594
ENSRNOT00000009073	protein_coding	Cd44	-2.41799	-3.63306	2.32151	0.0111987	up	0.361529	0.335451	-2.14099	-2.62464	-2.48835	-3.74662	-3.18737	-3.96518
ENSRNOT00000081146	protein_coding	Aox3	-2.03768	-3.06722	2.04137	0.0143853	up	0.557591	0.536009	-1.94034	-2.40676	-1.76595	-3.36871	-2.829	-3.00394
ENSRNOT00000017532	protein_coding	Prc1	-2.8709	-3.83115	1.94564	0.0407672	up	0.549366	0.425126	-3.08074	-3.04972	-2.48224	-4.17629	-3.32877	-3.98838
ENSRNOT00000033663	protein_coding	Mtcp1	1.93558	1.05627	1.8395	0.00619947	up	0.509291	0.474095	1.76059	1.80617	2.23998	1.10678	1.13823	0.923788
ENSRNOT00000043728	protein_coding	RGD1563104	-3.03317	-4.97126	3.83198	0.00384453	up	0.468097	0.368786	-3.35751	-3.24756	-2.49443	-4.97685	-5.26949	-4.66744
ENSRNOT00000079823	protein_coding	Rpl11	3.98053	2.54563	2.70364	0.0185053	up	0.375185	0.316749	4.1464	3.5235	4.2717	2.15117	3.12001	2.36571
ENSRNOT00000016541	protein_coding	Ptx3	-3.25478	-5.87685	6.15634	0.0250226	up	0.30484	0.21165	-3.24747	-4.03952	-2.47736	-6.84247	-6.01024	-4.77785
ENSRNOT00000083678	protein_coding	Mad2l2	-0.12977	-0.962926	1.78158	0.0129217	up	0.10076	0.111924	0.0526389	-0.408709	-0.0332395	-0.90464	-0.765531	-1.21861
ENSRNOT00000048061	protein_coding	Steap4	-1.99888	-2.70265	1.62875	0.00966427	up	0.467975	0.429403	-1.86099	-2.23842	-1.89724	-2.69492	-2.54739	-2.86564
ENSRNOT00000044151	protein_coding	AABR07018164.1	0.0646447	-1.46178	2.88072	0.0212664	up	0.355223	0.337835	0.450277	-0.49244	0.236097	-1.72583	-0.860104	-1.79941
ENSRNOT00000080712	protein_coding	Zw10	-1.56853	-2.61648	2.06758	0.0284256	up	0.51626	0.461253	-1.64703	-1.91913	-1.13943	-2.91387	-2.2038	-2.73175
ENSRNOT00000019570	protein_coding	LOC100911713	1.26427	0.413693	1.80322	0.022606	up	0.536899	0.518983	0.983759	1.12924	1.6798	0.212811	0.472736	0.555531
NM_001277154	protein_coding	Srrm2	1.5955	0.972775	1.53978	0.0435592	up	0.574766	0.544134	1.30897	1.49494	1.98259	0.980829	1.09545	0.84205
ENSRNOT00000093083	protein_coding	Cyhr1	-1.5172	-3.10407	3.00398	0.0186691	up	0.543914	0.360408	-1.62175	-2.11709	-0.812755	-3.42597	-3.01115	-2.8751
NM_001270775	protein_coding	Slc8a1	-3.9943	-5.30308	2.47731	0.0350027	up	0.595226	0.451824	-3.69524	-4.22352	-4.06414	-5.87395	-4.56502	-5.47027
ENSRNOT00000090599	protein_coding	Kif21b	0.0487382	-1.15005	2.29546	0.0473874	up	0.606159	0.539742	-0.459904	0.117703	0.488416	-1.76337	-1.01109	-0.67568
ENSRNOT00000088320	protein_coding	Btg4	-2.7879	-4.71251	3.79636	0.024648	up	0.541525	0.293443	-2.88202	-3.30812	-2.17355	-4.75874	-5.44529	-3.93351
ENSRNOT00000001119	protein_coding	Ly6g6c	-0.635616	-1.58065	1.92524	0.0219768	up	0.439178	0.407653	-0.875285	-0.860921	-0.170641	-1.69432	-1.34948	-1.69815
ENSRNOT00000015535	protein_coding	Aldoc	6.94604	5.0443	3.73664	0.0432788	up	0.672688	0.616014	7.11424	5.92569	7.79818	4.88972	4.52365	5.71952
ENSRNOT00000074310	protein_coding	RGD1564313	0.729759	-0.362143	2.13155	0.00784273	up	0.501655	0.508468	0.51737	0.512573	1.15934	-0.335188	-0.286796	-0.464446
ENSRNOT00000087619	protein_coding	NEWGENE_621351	-0.601882	-2.2773	3.19412	0.0149707	up	0.40861	0.352591	-1.19848	-0.78508	0.177915	-2.35404	-2.22813	-2.24973
ENSRNOT00000089840	protein_coding	Slc24a4	6.40227	4.82948	2.97479	0.00864892	up	0.609984	0.516409	6.10863	6.12952	6.96865	4.72052	4.61469	5.15322
ENSRNOT00000087861	protein_coding	Vars	-0.269387	-1.14766	1.83817	0.0457555	up	0.378035	0.334633	-0.337717	-0.703895	0.233452	-1.24763	-1.32464	-0.870705
ENSRNOT00000028474	protein_coding	Bcat2	1.00168	-0.656918	3.15709	0.0350841	up	0.374868	0.244482	1.85168	0.0788086	1.07455	-0.761167	-0.811881	-0.397705
ENSRNOT00000018634	protein_coding	Fyb1	-3.71051	-4.71123	2.001	0.0258458	up	0.715596	0.593684	-3.52548	-3.77169	-3.83438	-4.91177	-4.17017	-5.05177
ENSRNOT00000024564	protein_coding	Abca1	0.113916	-2.84221	7.76036	0.00175778	up	0.401019	0.378792	0.164452	-0.293472	0.470768	-3.46802	-2.71392	-2.34468
ENSRNOT00000012109	protein_coding	Cpz	0.527701	-0.350006	1.83745	0.00849983	up	0.356954	0.309136	0.555532	0.209943	0.817627	-0.330122	-0.281679	-0.438216
ENSRNOT00000023661	protein_coding	Ppargc1b	-3.4477	-4.73559	2.44172	0.0235752	up	0.428043	0.324888	-3.72347	-3.72073	-2.89889	-5.16136	-4.34759	-4.69784
ENSRNOT00000011394	protein_coding	Necap2	-1.26749	-2.26375	1.99481	0.00602189	up	0.520066	0.448413	-1.14781	-1.46846	-1.18621	-2.5379	-1.99125	-2.26209
ENSRNOT00000020002	protein_coding	Anpep	-2.24736	-5.94389	12.9648	0.0197664	up	0.50296	0.347068	-2.17839	-2.54781	-2.01588	-6.80036	-4.00756	-7.02375
NM_053500	protein_coding	Slc25a27	0.932427	0.0415883	1.85425	0.024913	up	0.511275	0.485282	0.528541	0.868985	1.39976	0.0880151	0.0117754	0.0249743
ENSRNOT00000005807	protein_coding	Dlx4	2.02422	1.31763	1.63194	0.0343785	up	0.276695	0.142121	1.65358	2.03073	2.38835	1.37467	1.40364	1.17459
NM_001302083	protein_coding	Odc1	-0.973935	-1.82358	1.80206	0.0110983	up	0.391762	0.31037	-0.795606	-1.13916	-0.987038	-2.11571	-1.55553	-1.79951
ENSRNOT00000017466	protein_coding	Sapcd2	-3.21372	-3.93923	1.65348	0.0408203	up	0.459156	0.461164	-3.37818	-3.3957	-2.8673	-4.11496	-3.59679	-4.10593
ENSRNOT00000030229	protein_coding	Ccdc102a	0.354125	-0.859538	2.31926	0.0448773	up	0.783152	0.710161	0.0142018	0.625402	0.422771	-1.37745	-0.117311	-1.08385
ENSRNOT00000047356	protein_coding	Morn2	0.662509	-0.0362627	1.62312	0.0120067	up	0.508124	0.510559	0.556432	0.458834	0.972262	-0.086657	0.0135304	-0.0356615
ENSRNOT00000024110	protein_coding	Ccdc3	-2.95981	-5.21175	4.76321	0.027237	up	0.411422	0.426797	-2.48924	-3.84076	-2.54944	-5.89028	-4.25075	-5.49423
ENSRNOT00000027784	protein_coding	Apba3	-1.95415	-3.17451	2.33006	0.0309025	up	0.50001	0.507037	-2.17609	-2.05265	-1.6337	-3.64648	-2.52507	-3.35199
ENSRNOT00000000205	protein_coding	Chadl	-2.70255	-3.38259	1.60218	0.0204984	up	0.458263	0.492055	-2.5244	-2.83659	-2.74667	-3.6847	-3.15376	-3.30931
ENSRNOT00000070961	protein_coding	Myo18b	-2.87591	-6.46748	12.055	0.0119948	up	0.709425	0.45343	-2.84562	-3.51729	-2.26483	-6.90049	-5.02803	-7.4739
ENSRNOT00000055245	protein_coding	Wls	-1.40694	-2.86742	2.75199	0.0180284	up	0.37881	0.266571	-1.3077	-1.67434	-1.23878	-3.40529	-2.20356	-2.99339
ENSRNOT00000046798	protein_coding	Mdc1	-0.557421	-1.42492	1.82449	0.00985859	up	0.416086	0.282053	-0.588642	-0.818372	-0.265249	-1.60896	-1.27802	-1.38777
ENSRNOT00000019331	protein_coding	AABR07054456.1	-0.723185	-2.03996	2.49108	0.0193131	up	0.416023	0.252075	-0.697259	-0.708441	-0.763853	-2.60741	-1.41001	-2.10245
ENSRNOT00000009329	protein_coding	Atp1b4	-3.43704	-4.48447	2.06683	0.0155231	up	0.301584	0.289288	-3.27784	-3.76954	-3.26375	-4.85765	-4.18122	-4.41453
ENSRNOT00000009515	protein_coding	Cd8a	1.24339	-2.46456	13.0678	0.000352364	up	0.506476	0.47962	1.46032	0.79016	1.47968	-2.89729	-2.4207	-2.07568
ENSRNOT00000033795	protein_coding	Ms4a6a	-2.85176	-5.12157	4.82258	0.0244603	up	0.316044	0.178623	-1.96109	-3.6944	-2.8998	-5.93133	-4.77271	-4.66067
NM_031837	protein_coding	9-Sep	-1.35934	-3.0365	3.19798	0.0206626	up	0.416461	0.368048	-1.1321	-1.87015	-1.07576	-3.65842	-2.36964	-3.08143
NM_001271311	protein_coding	Vwce	1.6651	0.888741	1.71281	0.0251127	up	0.396053	0.311426	1.47714	1.41861	2.09956	0.806057	0.959588	0.90058
ENSRNOT00000079743	protein_coding	LOC691083	-3.41288	-5.25075	3.57482	0.0237758	up	0.497894	0.308941	-3.02331	-3.79861	-3.41671	-6.16085	-4.61657	-4.97482
ENSRNOT00000057095	protein_coding	Cyp4a1	1.1627	0.248077	1.88507	0.0195153	up	0.543027	0.491026	0.971253	0.911399	1.60544	0.0655087	0.283081	0.39564
ENSRNOT00000050063	protein_coding	MGC108823	2.04366	0.111786	3.81551	0.0132546	up	0.755074	0.617921	2.60479	1.40138	2.12481	-0.471419	0.425043	0.381735
ENSRNOT00000025046	protein_coding	Nsun6	-0.987385	-2.12038	2.19313	0.00670583	up	0.581509	0.52608	-1.14079	-0.939178	-0.882186	-2.29302	-1.7117	-2.35642
ENSRNOT00000025664	protein_coding	Stx5	1.6774	0.487897	2.28075	0.0343691	up	0.657986	0.613769	1.61202	1.33402	2.08617	0.224595	1.0991	0.139992
ENSRNOT00000032290	protein_coding	Vpreb3	4.63266	1.88513	6.71564	0.0108485	up	0.657215	0.559425	4.8647	4.27599	4.75728	1.76159	0.941833	2.95198
ENSRNOT00000065093	protein_coding	Cnn2	-1.42507	-2.69132	2.40535	0.00299806	up	0.394801	0.386127	-1.40644	-1.76978	-1.09899	-2.62444	-2.72949	-2.72003
ENSRNOT00000085811	protein_coding	Pax2	7.34014	6.57412	1.70057	0.0304403	up	0.689329	0.685514	7.02101	7.3984	7.60101	6.69493	6.77028	6.25715
ENSRNOT00000082991	protein_coding	Tmco1	-2.9726	-4.7707	3.47761	0.0106162	up	0.34864	0.154296	-3.30264	-2.8603	-2.75487	-5.48834	-4.4661	-4.35766
ENSRNOT00000076047	protein_coding	D730001G18Rik	-1.50847	-2.31038	1.7434	0.0329142	up	0.420247	0.401279	-1.49556	-1.7896	-1.24026	-2.55202	-1.92672	-2.45241
ENSRNOT00000081854	protein_coding	Ly49si1	-0.605486	-3.93587	10.0588	0.0016059	up	0.69543	0.454991	-0.0616206	-0.860992	-0.893844	-4.5654	-3.38387	-3.85833
ENSRNOT00000089384	protein_coding	Ddx56	-3.0828	-4.09522	2.01729	0.0464673	up	0.470926	0.42227	-3.38939	-3.24304	-2.61597	-4.53558	-4.12947	-3.6206
ENSRNOT00000079826	protein_coding	Tmem8a	1.03959	0.15437	1.84705	0.0196392	up	0.501113	0.437772	0.781925	0.844942	1.49192	0.0474862	0.157057	0.258566
ENSRNOT00000018073	protein_coding	Add1	5.36163	3.0251	5.05085	0.00316866	up	0.659703	0.570426	5.33725	5.02314	5.7245	2.81223	2.63155	3.63153
ENSRNOT00000055012	protein_coding	1-Sep	-1.61048	-2.28208	1.59283	0.0171826	up	0.464184	0.445765	-1.6783	-1.86024	-1.2929	-2.29113	-2.33981	-2.21529
ENSRNOT00000064180	protein_coding	Aprt	-0.739724	-1.99434	2.38603	0.0165693	up	0.323684	0.271185	-0.664865	-1.04016	-0.514151	-2.36488	-1.4575	-2.16063
ENSRNOT00000089086	protein_coding	Steap4	-3.77155	-6.05655	4.87364	0.0199485	up	0.425292	0.339323	-3.51575	-4.39602	-3.40287	-6.87188	-5.08348	-6.21428
NM_001106681	protein_coding	Atp6v0b	0.0161052	-0.892323	1.877	0.0229936	up	0.427703	0.406929	-0.38936	-0.0214165	0.459092	-0.866487	-0.801628	-1.00885
NM_001270798	protein_coding	Trpv2	-4.02578	-4.64107	1.53187	0.0251107	up	0.219536	0.232158	-4.19239	-3.93015	-3.95479	-4.94344	-4.42922	-4.55057
ENSRNOT00000077322	protein_coding	Dnase1l1	-1.47148	-2.80326	2.51713	0.0266763	up	0.536584	0.515008	-1.56327	-1.8713	-0.979878	-3.29185	-2.2948	-2.82314
ENSRNOT00000030142	protein_coding	AABR07044065.1	-1.08191	-2.15137	2.09865	0.0232147	up	0.254728	0.178633	-0.938206	-0.954477	-1.35304	-2.55269	-1.64728	-2.25415
ENSRNOT00000027765	protein_coding	Slc25a24	-0.662733	-2.7581	4.27335	0.0405793	up	0.342442	0.187635	-0.361854	-1.51915	-0.107197	-3.71625	-1.80526	-2.75278
ENSRNOT00000068683	protein_coding	Gbp2	0.554909	-1.68014	4.70778	0.0236905	up	0.852458	0.720117	0.810002	0.127143	0.727583	-2.8014	-0.797161	-1.44185
ENSRNOT00000087932	protein_coding	Dnajc22	-1.54304	-3.72233	4.52932	0.00152325	up	0.614945	0.584205	-1.50405	-1.82335	-1.30173	-4.18262	-3.38431	-3.60008
NM_001012121	protein_coding	Prr5	-2.45067	-3.19674	1.67722	0.0188834	up	0.459758	0.372069	-2.60983	-2.60881	-2.13337	-3.42558	-3.076	-3.08863
ENSRNOT00000079872	protein_coding	F5	-3.87754	-4.80733	1.90501	0.00169803	up	0.537988	0.421331	-3.95025	-3.84658	-3.83578	-4.90561	-4.57118	-4.9452
ENSRNOT00000021871	protein_coding	Fubp3	-0.854363	-1.49037	1.55402	0.0225499	up	0.520873	0.575205	-0.78664	-1.12712	-0.649335	-1.55611	-1.28618	-1.62881
ENSRNOT00000079754	protein_coding	Hsd3b5	-1.81374	-2.93529	2.17581	0.0415714	up	0.483454	0.514089	-1.98464	-2.35319	-1.10338	-3.08087	-2.91266	-2.81234
ENSRNOT00000038464	protein_coding	Prrg4	-3.12812	-5.95773	7.10881	0.00805545	up	0.591439	0.462054	-3.16299	-3.80807	-2.4133	-6.29666	-5.13418	-6.44234
NM_001107997	protein_coding	Mmel1	-2.96325	-3.60103	1.55593	0.00949425	up	0.468946	0.417697	-2.7721	-3.15022	-2.96743	-3.70519	-3.4395	-3.65839
ENSRNOT00000045306	protein_coding	Ceacam16	-2.16482	-2.764	1.51485	0.00956508	up	0.274952	0.137889	-2.00603	-2.37568	-2.11275	-2.63336	-2.80629	-2.85234
ENSRNOT00000057222	protein_coding	Rpl36al	-0.131578	-0.842405	1.63674	0.0132807	up	0.443472	0.475342	-0.128684	-0.420132	0.154081	-0.860554	-0.874539	-0.792121
ENSRNOT00000087748	protein_coding	Itga5	-3.35152	-5.22213	3.65687	0.00598563	up	0.758192	0.643197	-3.58203	-3.46908	-3.00344	-5.79043	-4.75375	-5.12221
NM_001000186	protein_coding	Olr193	-2.63135	-3.74531	2.16438	0.0332223	up	0.49365	0.448681	-3.08961	-2.82557	-1.97888	-3.89774	-3.77737	-3.56081
ENSRNOT00000088776	protein_coding	Mmp9	-3.53608	-4.34393	1.75061	0.00308712	up	0.405534	0.446838	-3.56584	-3.30442	-3.73797	-4.32477	-4.36289	-4.34414
ENSRNOT00000082538	protein_coding	RT1-A1	1.73485	-0.591059	5.01381	0.000435421	up	0.363174	0.402167	1.7025	1.41395	2.0881	-0.610406	-0.415239	-0.747533
ENSRNOT00000079415	protein_coding	Tmem150a	1.04518	-0.105985	2.22093	0.00981836	up	0.407185	0.360825	0.712501	0.936133	1.48689	-0.0474146	0.0201694	-0.29071
ENSRNOT00000017753	protein_coding	Ajuba	-0.79968	-2.52742	3.31208	0.0217213	up	0.572697	0.498162	-0.542465	-1.45802	-0.398557	-2.87712	-1.85329	-2.85183
NM_001160232	protein_coding	LOC687780	-2.95059	-3.64552	1.6188	0.00944208	up	0.184042	0.178986	-2.89848	-3.11444	-2.83885	-3.77169	-3.40033	-3.76453
ENSRNOT00000087067	protein_coding	Me3	5.40226	3.21533	4.55336	0.0284391	up	0.645685	0.596107	6.08402	4.46247	5.6603	2.83596	2.72713	4.08291
ENSRNOT00000084726	protein_coding	Rsph1	-0.935034	-2.67185	3.33299	0.0139612	up	0.73331	0.676603	-0.843982	-0.979169	-0.981952	-3.32183	-1.90436	-2.78936
ENSRNOT00000080453	protein_coding	Apoe	4.18051	1.60699	5.9526	2.25148e-05	up	0.629198	0.571149	4.11626	4.19405	4.23121	1.39097	1.73231	1.69768
ENSRNOT00000084320	protein_coding	Cr1l	1.7295	-0.153611	3.6887	0.00570334	up	0.413146	0.326703	1.89569	1.25618	2.03662	-0.459293	0.348736	-0.350277
ENSRNOT00000047653	protein_coding	Echdc2	0.112947	-1.55136	3.16962	0.0221664	up	0.619672	0.579377	0.240522	-0.499597	0.597918	-1.78481	-0.908775	-1.9605
ENSRNOT00000071542	protein_coding	AABR07015596.1	-1.40194	-2.35173	1.93159	0.0285701	up	0.302324	0.313889	-1.26496	-1.84779	-1.09307	-2.60493	-2.03381	-2.41644
ENSRNOT00000015467	protein_coding	Zc3h13	-1.37728	-2.13096	1.68608	0.0328001	up	0.238641	0.258286	-1.40784	-1.67706	-1.04694	-2.35251	-2.19136	-1.849
ENSRNOT00000010092	protein_coding	Rsad2	-3.37203	-4.085	1.63918	0.0182736	up	0.537216	0.518633	-3.64619	-3.32731	-3.14259	-4.28971	-4.06298	-3.90232
NM_001205348	protein_coding	Cd300a	-0.768555	-3.86827	8.5725	0.0002597	up	0.489751	0.462645	-0.717816	-1.1331	-0.45475	-4.16995	-3.81045	-3.62441
ENSRNOT00000027371	protein_coding	Prr35	-0.813235	-1.86088	2.06715	0.0328632	up	0.407542	0.354111	-1.06436	-1.16801	-0.207332	-2.08464	-1.82473	-1.67327
ENSRNOT00000058665	protein_coding	Fat2	-0.841085	-1.98632	2.21182	0.033273	up	0.458619	0.475067	-1.26769	-1.09857	-0.156998	-2.18158	-1.86958	-1.90779
ENSRNOT00000092099	protein_coding	Spon1	-0.75107	-1.69402	1.92246	0.0417783	up	0.493913	0.467853	-0.912511	-1.1937	-0.146998	-1.80152	-1.5815	-1.69905
ENSRNOT00000078451	protein_coding	Nrm	-3.08646	-4.22707	2.20474	0.0326766	up	0.429626	0.397163	-2.99586	-3.67434	-2.58917	-4.44617	-4.32462	-3.91042
NM_001135802	protein_coding	Dlgap5	-2.74971	-3.75824	2.01186	0.00884715	up	0.578286	0.424253	-2.68294	-2.98701	-2.57918	-4.03047	-3.43864	-3.80561
ENSRNOT00000038017	protein_coding	Nrap	-3.81297	-5.49625	3.21157	0.00801919	up	0.432222	0.304808	-3.74159	-4.35205	-3.34528	-5.1507	-5.58756	-5.75049
ENSRNOT00000065311	protein_coding	AC123018.1	-0.0196874	-1.28166	2.39823	0.0202183	up	0.182178	0.146741	0.140412	-0.267447	0.0679726	-1.80205	-0.717935	-1.325
ENSRNOT00000065025	protein_coding	Dhx16	-2.08058	-3.20415	2.17886	0.0338604	up	0.510603	0.440152	-1.89364	-2.44012	-1.90797	-3.76164	-2.70908	-3.14173
ENSRNOT00000076932	protein_coding	Gml	-0.0884679	-1.35412	2.40437	0.0122807	up	0.520439	0.476643	-0.298206	-0.451711	0.484514	-1.29045	-1.36827	-1.40365
ENSRNOT00000075925	protein_coding	Nelfe	-1.28549	-2.42876	2.20882	0.0397652	up	0.541731	0.443899	-1.43709	-1.71082	-0.708549	-2.77545	-2.53087	-1.97997
ENSRNOT00000014177	protein_coding	Ctsb	6.20295	3.95549	4.74846	0.006256	up	0.484742	0.443978	6.64637	5.56486	6.39762	3.4068	4.19625	4.26342
ENSRNOT00000067657	protein_coding	Dnai1	-1.61804	-2.36765	1.68134	0.0049039	up	0.35327	0.28288	-1.75652	-1.58355	-1.51404	-2.42725	-2.15084	-2.52487
ENSRNOT00000054983	protein_coding	Itgax	0.933271	-2.52439	10.9865	0.00427725	up	0.628766	0.567955	1.28543	0.172937	1.34144	-3.42857	-2.12649	-2.0181
ENSRNOT00000065349	protein_coding	Kifc1	-2.50264	-3.78129	2.42612	0.0187553	up	0.723678	0.558039	-2.5437	-2.89224	-2.07199	-4.09919	-3.32133	-3.92336
ENSRNOT00000004911	protein_coding	Nono	-0.498706	-1.36951	1.82868	0.0197132	up	0.551656	0.486585	-0.460197	-0.871299	-0.164622	-1.51561	-1.15996	-1.43295
ENSRNOT00000028490	protein_coding	Fgf21	0.0690954	-1.2836	2.55388	0.00753338	up	0.472735	0.460454	-0.342329	-0.0280333	0.577649	-1.24738	-1.32691	-1.27651
ENSRNOT00000078657	protein_coding	Yif1a	-2.60146	-3.21126	1.52605	0.0467892	up	0.335606	0.309807	-2.74607	-2.86668	-2.19163	-3.22336	-3.11338	-3.29705
ENSRNOT00000033197	protein_coding	Cox6b2	-2.42559	-3.08777	1.58248	0.0397374	up	0.454498	0.418461	-2.57458	-2.68939	-2.0128	-3.16176	-3.15305	-2.94851
ENSRNOT00000038095	protein_coding	Tmem26	-1.06505	-1.95143	1.84853	0.0379398	up	0.57737	0.490399	-0.803895	-1.64479	-0.746479	-1.94648	-1.94574	-1.96208
ENSRNOT00000028066	protein_coding	Icam1	0.986905	-0.15921	2.21317	0.00841573	up	0.668677	0.561265	0.996172	0.724974	1.23957	-0.104991	0.129799	-0.502439
ENSRNOT00000029878	protein_coding	Ptprc	-1.83656	-2.70803	1.82952	0.040912	up	0.442807	0.481263	-1.90597	-2.30085	-1.30287	-2.65284	-2.68653	-2.78472
ENSRNOT00000066135	protein_coding	Tnnt3	-3.13498	-4.51402	2.60094	0.035428	up	0.500541	0.387532	-3.31171	-3.29483	-2.79842	-4.38373	-3.88113	-5.2772
NM_001113521	protein_coding	Arhgef7	-2.57266	-3.31855	1.67701	0.0297201	up	0.502908	0.45023	-2.32995	-3.01015	-2.37788	-3.36575	-3.21269	-3.37721
ENSRNOT00000076343	protein_coding	Zmynd12	-3.14347	-4.03268	1.85216	0.0181864	up	0.428194	0.370578	-3.35067	-3.29592	-2.78383	-4.2977	-3.80541	-3.99492
ENSRNOT00000085719	protein_coding	AABR07062183.1	-0.0653873	-2.00064	3.82445	0.000585458	up	0.552993	0.461777	-0.307952	-0.125235	0.237025	-1.98618	-1.81381	-2.20194
ENSRNOT00000052157	protein_coding	Naglu	2.56467	0.0590825	5.67879	0.00603936	up	0.715262	0.628459	2.70549	1.93206	3.05645	-0.475765	0.67587	-0.0228581
ENSRNOT00000075570	protein_coding	LOC100912218	-1.92971	-2.84923	1.89148	0.0163949	up	0.540885	0.51724	-2.19618	-2.08298	-1.50995	-2.71009	-2.81765	-3.01993
ENSRNOT00000086905	protein_coding	Hcfc2	-1.85752	-4.21601	5.12832	0.0419855	up	0.583967	0.412807	-2.799	-0.453626	-2.31994	-4.91717	-3.74815	-3.9827
ENSRNOT00000023619	protein_coding	Pwwp2b	2.12286	1.38984	1.66211	0.022799	up	0.567813	0.504247	1.96503	1.89505	2.50849	1.31132	1.51358	1.34462
ENSRNOT00000058414	protein_coding	Tbc1d14	-3.84683	-4.81672	1.95869	0.0391271	up	0.306027	0.271092	-3.36079	-4.07266	-4.10704	-5.21626	-4.72666	-4.50724
ENSRNOT00000000203	protein_coding	Csf2rb	-0.208265	-0.965305	1.69002	0.0129399	up	0.426113	0.392212	-0.349974	-0.396772	0.12195	-1.02529	-0.839258	-1.03137
ENSRNOT00000064113	protein_coding	RGD1305807	-0.562173	-5.21172	25.0988	0.000627972	up	0.662146	0.499328	-0.594754	-0.885781	-0.205985	-4.8869	-6.07513	-4.67313
ENSRNOT00000086694	protein_coding	Aff1	-2.55564	-3.62101	2.09271	0.019421	up	0.475905	0.46173	-2.50821	-2.95918	-2.19952	-3.93887	-3.33377	-3.59039
ENSRNOT00000088846	protein_coding	Mgst2	-1.92378	-4.53246	6.09948	0.00222176	up	0.21511	0.198229	-2.08404	-2.36007	-1.32723	-4.54437	-4.16101	-4.89201
ENSRNOT00000079909	protein_coding	Kdm5c	-0.591242	-1.65405	2.08899	0.019594	up	0.557006	0.503349	-0.714815	-0.975517	-0.0833939	-1.81499	-1.48142	-1.66573
ENSRNOT00000006083	protein_coding	Lin7a	-2.02777	-2.98992	1.94822	0.0374119	up	0.398895	0.351262	-2.1252	-2.4941	-1.46401	-3.1614	-2.93343	-2.87494
ENSRNOT00000064401	protein_coding	Tnfsf12	-1.97761	-3.24728	2.41107	0.0323328	up	0.386499	0.299066	-1.40899	-2.44169	-2.08214	-3.69831	-2.8229	-3.22063
ENSRNOT00000092039	protein_coding	Stag3	-0.449451	-1.048	1.51419	0.0406502	up	0.497155	0.461686	-0.7997	-0.429578	-0.119074	-1.12207	-1.03596	-0.985967
ENSRNOT00000038898	protein_coding	Lilrb4	-1.38204	-6.72201	40.5035	0.00102052	up	0.578974	0.306402	-1.06003	-2.02068	-1.0654	-6.71141	-5.79984	-7.65479
ENSRNOT00000081165	protein_coding	Rec8	0.334629	-1.07683	2.66007	0.00948328	up	0.541609	0.483549	0.0212367	0.0513326	0.931316	-1.10814	-0.987161	-1.1352
ENSRNOT00000078547	protein_coding	Acnat2	-0.644803	-1.34895	1.62918	0.0388955	up	0.504873	0.462383	-0.645656	-0.902866	-0.385888	-1.6998	-1.23012	-1.11694
ENSRNOT00000020524	protein_coding	Nt5c1a	-1.52874	-2.58087	2.07359	0.0415109	up	0.568387	0.448882	-2.02195	-1.63136	-0.932908	-2.88487	-2.49995	-2.3578
ENSRNOT00000021362	protein_coding	Elmo3	-1.01491	-2.9422	3.80339	0.0213128	up	0.622066	0.562859	-0.871149	-1.64797	-0.525619	-3.55695	-2.17483	-3.09483
ENSRNOT00000082618	protein_coding	Fancd2	-0.0553953	-1.40541	2.54914	0.0225894	up	0.513464	0.476564	-0.0485418	-0.625156	0.507511	-1.64553	-1.5218	-1.04888
ENSRNOT00000028834	protein_coding	Ubox5	0.0935756	-0.77149	1.82142	0.0460538	up	0.505816	0.47985	0.00779346	-0.00582982	0.278763	-0.883569	-0.225766	-1.20514
ENSRNOT00000037478	protein_coding	Pramef25	-3.66907	-5.80615	4.3987	0.0318983	up	0.51471	0.376291	-3.97155	-4.00002	-3.03564	-6.95232	-5.39056	-5.07557
ENSRNOT00000031743	protein_coding	Kirrel1	-3.36322	-4.6167	2.38415	0.0147013	up	0.50467	0.421523	-3.37645	-3.84702	-2.86619	-4.71818	-4.39179	-4.74013
ENSRNOT00000067349	protein_coding	Epb41	-0.428916	-1.516	2.12445	0.0168119	up	0.690121	0.648707	-0.421195	-0.706485	-0.159068	-1.64808	-1.07696	-1.82297
ENSRNOT00000036793	protein_coding	AABR07073134.1	0.0700914	-0.602556	1.594	0.0024819	up	0.624836	0.604429	0.174665	-0.126611	0.162221	-0.576009	-0.611736	-0.619924
ENSRNOT00000043382	protein_coding	Foxr2	-0.720161	-1.71206	1.98881	0.026999	up	0.577548	0.517147	-0.857093	-1.09603	-0.207356	-1.90005	-1.74321	-1.49293
ENSRNOT00000084243	protein_coding	Mau2	-1.11613	-2.01088	1.85929	0.0143912	up	0.465836	0.432132	-1.0045	-1.444	-0.899887	-2.18214	-1.73855	-2.11197
ENSRNOT00000083713	protein_coding	Egf	-3.77406	-4.43797	1.58436	0.0390171	up	0.721401	0.687748	-3.75392	-3.70223	-3.86605	-4.65073	-4.00963	-4.65354
ENSRNOT00000017907	protein_coding	Ptpn12	-2.62011	-3.94512	2.50535	0.0486258	up	0.70526	0.522856	-2.58836	-2.94417	-2.32779	-4.48769	-3.07928	-4.26839
ENSRNOT00000076098	protein_coding	Fam174b	-0.541377	-1.8888	2.54456	0.0129151	up	0.580506	0.522976	-0.789877	-0.70677	-0.127483	-2.25608	-1.44657	-1.96373
ENSRNOT00000016152	protein_coding	Fam111a	-1.46577	-3.50514	4.11067	0.0422565	up	0.865075	0.77184	-1.14314	-2.15771	-1.09646	-4.42905	-2.37942	-3.70695
ENSRNOT00000005405	protein_coding	Pik3r6	-0.819537	-1.64408	1.77098	0.0122093	up	0.532604	0.427714	-0.861299	-0.887903	-0.709407	-1.98169	-1.35995	-1.5906
ENSRNOT00000038188	protein_coding	Hsd17b13	-4.13497	-5.06793	1.90919	0.0174912	up	0.390017	0.302143	-4.15447	-4.52825	-3.72217	-5.10829	-4.96154	-5.13395
ENSRNOT00000084986	protein_coding	Tnnt2	0.595808	-1.99749	6.03478	0.00580687	up	0.800534	0.764754	0.806453	-0.0653992	1.04637	-2.36364	-1.30768	-2.32115
ENSRNOT00000025618	protein_coding	Bcl7c	0.206503	-0.774346	1.97363	0.0123585	up	0.507067	0.473545	0.266996	-0.125657	0.478168	-1.00463	-0.516604	-0.801805
ENSRNOT00000011887	protein_coding	Tssk3	-2.82465	-3.88144	2.0803	0.0148154	up	0.477798	0.48168	-3.21223	-2.89143	-2.37028	-3.9155	-3.73183	-3.99699
NM_133584	protein_coding	Pde5a	-0.937761	-1.67176	1.66325	0.0375338	up	0.486284	0.454806	-1.29028	-0.983581	-0.53942	-1.79254	-1.47438	-1.74837
ENSRNOT00000017004	protein_coding	Spaca9	-3.79203	-5.0758	2.43473	0.0351239	up	0.432213	0.408038	-3.85068	-3.55237	-3.97305	-5.75392	-4.40152	-5.07195
ENSRNOT00000082160	protein_coding	Kat7	3.1794	2.00828	2.25187	0.0449342	up	0.501672	0.507308	3.41334	2.75743	3.36744	1.92121	2.64823	1.4554
ENSRNOT00000081415	protein_coding	Pmp22	0.847117	-1.89962	6.71198	0.00411596	up	0.474399	0.410284	0.327321	0.743116	1.47091	-2.1871	-1.25384	-2.25793
NM_001037660	protein_coding	Csf2ra	-1.57311	-3.39232	3.52887	0.00461128	up	0.437202	0.465676	-1.88965	-1.65255	-1.17713	-3.33691	-3.00881	-3.83123
ENSRNOT00000005244	protein_coding	AABR07020879.1	0.691523	-0.317573	2.01265	0.0418026	up	0.410499	0.331311	0.791157	0.0963941	1.18702	-0.52254	-0.0977933	-0.332385
ENSRNOT00000079861	protein_coding	Arpc5	0.257053	-1.09412	2.55119	0.00303402	up	0.345767	0.334826	0.308385	-0.110899	0.573673	-1.16359	-0.957778	-1.16099
ENSRNOT00000077305	protein_coding	Zfp61	-2.2217	-3.01716	1.73563	0.0355017	up	0.577679	0.554582	-2.43833	-2.41874	-1.80802	-3.11508	-2.72472	-3.21167
ENSRNOT00000076842	protein_coding	AABR07006860.1	-1.66695	-3.04885	2.60611	0.0254099	up	0.441281	0.434784	-1.54981	-2.26758	-1.18346	-3.41176	-2.60124	-3.13354
ENSRNOT00000018252	protein_coding	Gadd45g	2.11303	0.817589	2.45451	0.0301444	up	0.871004	0.762769	2.14339	2.00632	2.18937	0.156874	1.50562	0.790272
ENSRNOT00000049722	protein_coding	Mrgprx2	-3.71659	-6.11891	5.28654	0.0109348	up	0.553393	0.326783	-3.15409	-4.24679	-3.74888	-6.8314	-5.33827	-6.18707
ENSRNOT00000004279	protein_coding	Mpz	6.91227	4.8683	4.12379	0.0221157	up	0.597377	0.548979	6.49102	7.20347	7.0423	4.23697	5.89914	4.46879
ENSRNOT00000045687	protein_coding	RGD1565117	-0.00669875	-1.10128	2.1355	0.0103331	up	0.162986	0.171672	0.0602926	-0.397607	0.317218	-1.32552	-0.926092	-1.05221
NM_001135992	protein_coding	Fcgr2a	-1.91207	-3.426	2.85587	0.0145529	up	0.378767	0.353794	-1.77576	-2.39644	-1.564	-3.65994	-3.7284	-2.88966
ENSRNOT00000091095	protein_coding	Tes	-0.375504	-1.80684	2.69696	0.0255651	up	0.251816	0.246057	0.0160354	-1.00118	-0.141367	-2.1338	-1.28248	-2.00424
ENSRNOT00000076328	protein_coding	Sap25	1.17323	0.346103	1.77415	0.0311523	up	0.532137	0.489753	0.932642	0.926723	1.66034	0.292218	0.257834	0.488255
ENSRNOT00000005324	protein_coding	Rgs18	-3.2192	-6.08037	7.26603	0.0121461	up	0.672213	0.428344	-2.3108	-3.76895	-3.57785	-6.92319	-5.28964	-6.02828
ENSRNOT00000016431	protein_coding	Bpifb2	-0.693662	-1.2986	1.52092	0.0389895	up	0.356196	0.260266	-0.985444	-0.753664	-0.341877	-1.3716	-1.16325	-1.36096
ENSRNOT00000042562	protein_coding	Nrp2	0.752891	-0.869314	3.07845	0.0437219	up	0.630602	0.479425	1.00204	0.199852	1.05678	-1.53883	0.0709154	-1.14003
ENSRNOT00000001215	protein_coding	Gusb	-2.07559	-3.59019	2.8572	0.0115068	up	0.533249	0.447763	-1.96582	-2.61693	-1.64401	-3.81022	-3.21521	-3.74514
ENSRNOT00000014309	protein_coding	Ptpn1	4.51644	3.81169	1.62986	0.0112938	up	0.599736	0.524174	4.49787	4.29646	4.75501	3.63826	3.90483	3.89199
ENSRNOT00000003320	protein_coding	Fam129a	-2.48612	-4.47651	3.97344	0.00960864	up	0.709922	0.563598	-2.25731	-2.73746	-2.46359	-5.26143	-3.91721	-4.25089
ENSRNOT00000028423	protein_coding	Plekha4	2.75428	-0.406288	8.94184	0.0112147	up	0.700851	0.46115	2.95247	2.07951	3.23087	-1.55668	0.565636	-0.227818
ENSRNOT00000004517	protein_coding	Cby3	-3.97532	-5.42535	2.73213	0.0381873	up	0.359346	0.353953	-4.77784	-3.70792	-3.44021	-5.89276	-5.06846	-5.31484
ENSRNOT00000055947	protein_coding	Ldlrad2	5.09271	3.49339	3.03001	0.0109963	up	0.65403	0.589519	4.54098	5.09179	5.64536	3.35351	3.31259	3.81407
ENSRNOT00000090381	protein_coding	Cd63	-1.47896	-3.367	3.70132	0.00896276	up	0.190751	0.21027	-1.47071	-1.64871	-1.31746	-3.70548	-2.59749	-3.79803
ENSRNOT00000014360	protein_coding	Helt	-1.59261	-2.31348	1.64818	0.0426317	up	0.520327	0.520965	-1.93933	-1.71296	-1.12553	-2.28141	-2.26735	-2.39168
ENSRNOT00000075783	protein_coding	RGD1561318	0.0190522	-0.859276	1.83824	0.0308621	up	0.621774	0.669059	0.364091	-0.472129	0.165195	-1.04126	-0.801483	-0.735089
NM_001108545	protein_coding	Fbxl7	-3.76022	-6.40735	6.26419	0.0346894	up	0.653871	0.408288	-3.97483	-4.01856	-3.28727	-6.9713	-4.81429	-7.43646
ENSRNOT00000039335	protein_coding	Igtp	-2.35677	-3.30816	1.93374	0.0399559	up	0.434618	0.435279	-1.88558	-2.90449	-2.28024	-3.45365	-3.08718	-3.38365
NM_022955	protein_coding	LOC100911486	-2.91048	-3.63525	1.65264	0.0352101	up	0.482955	0.439769	-2.75241	-3.25692	-2.72212	-3.8867	-3.35699	-3.66208
ENSRNOT00000064073	protein_coding	Zmynd12	-2.41443	-3.47156	2.08078	0.0300251	up	0.531176	0.470409	-2.23176	-2.97898	-2.03255	-3.74972	-3.37088	-3.29407
NM_001271061	protein_coding	Mx1	-3.02952	-4.21846	2.27986	0.0143517	up	0.553468	0.514297	-3.03208	-3.17191	-2.88456	-4.76184	-3.87548	-4.01807
ENSRNOT00000002727	protein_coding	Atp6v1a	-0.0718425	-1.08163	2.01361	0.035724	up	0.528333	0.361342	-0.275138	-0.348712	0.408322	-1.425	-1.13951	-0.68037
ENSRNOT00000021455	protein_coding	Slc1a5	-1.38874	-2.55629	2.24629	0.0197705	up	0.46908	0.449221	-1.75885	-1.61909	-0.788292	-2.43285	-2.66805	-2.56796
ENSRNOT00000090993	protein_coding	LOC499407	-2.74252	-4.384	3.11986	0.0076428	up	0.413421	0.443938	-2.87911	-3.03725	-2.3112	-4.797	-3.94656	-4.40843
ENSRNOT00000081970	protein_coding	LOC103690190	-0.519887	-1.73123	2.31553	0.0170249	up	0.255857	0.307889	-0.443739	-1.00931	-0.10661	-1.74152	-1.45026	-2.00191
ENSRNOT00000065383	protein_coding	Usp43	-2.84815	-3.55994	1.63784	0.0391187	up	0.543491	0.502911	-2.75344	-3.06258	-2.72843	-3.87146	-3.16108	-3.64729
ENSRNOT00000039296	protein_coding	Pld1	-0.918222	-1.79195	1.83239	0.0255778	up	0.455498	0.383889	-0.785562	-1.36562	-0.603485	-1.99102	-1.64723	-1.7376
NM_001013875	protein_coding	Rhbdd3	-2.64573	-3.60075	1.93861	0.0380616	up	0.40631	0.417271	-2.85988	-3.04737	-2.02993	-3.61167	-3.62726	-3.56331
ENSRNOT00000074271	protein_coding	Abo3	-2.68761	-4.19431	2.84159	0.0148794	up	0.448802	0.33576	-2.91561	-2.98156	-2.16567	-4.66212	-4.15023	-3.77059
ENSRNOT00000026814	protein_coding	Zfp428	-0.280999	-1.00784	1.65501	0.0483547	up	0.46665	0.371968	-0.331287	-0.658491	0.146781	-1.16896	-1.05899	-0.795573
NM_178095	protein_coding	Abca1	0.535243	-2.57905	8.65954	0.00177187	up	0.708344	0.623349	0.553048	0.106529	0.946153	-3.25546	-2.34388	-2.1378
ENSRNOT00000081290	protein_coding	Gli3	-3.11449	-3.93373	1.76447	0.0495427	up	0.433024	0.412997	-2.97168	-3.23773	-3.13407	-4.28439	-3.372	-4.14478
ENSRNOT00000027128	protein_coding	Slc25a2	-4.35863	-5.31752	1.94381	0.0432131	up	0.564891	0.542316	-4.16776	-4.98399	-3.92416	-5.25708	-5.45945	-5.23603
ENSRNOT00000081426	protein_coding	Fgf6	0.964538	0.360728	1.51972	0.019821	up	0.533557	0.506964	0.794532	0.837861	1.26122	0.427387	0.239886	0.414912
ENSRNOT00000065345	protein_coding	Yjefn3	-2.69707	-3.50166	1.74666	0.0354532	up	0.515288	0.511864	-2.69795	-3.08806	-2.30519	-3.30247	-3.47375	-3.72877
ENSRNOT00000093232	protein_coding	Lgals9	-2.28419	-3.04721	1.69704	0.0311764	up	0.370471	0.351166	-2.24703	-2.63649	-1.96905	-3.0019	-3.29511	-2.84463
ENSRNOT00000005953	protein_coding	Bdkrb1	-4.1859	-4.79191	1.52204	0.0064774	up	0.586713	0.455891	-4.24386	-4.05443	-4.25943	-4.80552	-4.95077	-4.61944
ENSRNOT00000082102	protein_coding	Lrp6	-0.997921	-1.93795	1.91857	0.018486	up	0.574357	0.533631	-1.16582	-1.28436	-0.543576	-1.99955	-1.7702	-2.0441
ENSRNOT00000086251	protein_coding	Tmem123	-1.27106	-2.24133	1.95921	0.0407707	up	0.335259	0.2742	-1.54216	-1.63995	-0.631074	-2.33688	-2.2357	-2.15141
ENSRNOT00000000025	protein_coding	Hebp1	-1.27675	-3.35678	4.22816	0.00892109	up	0.261035	0.209266	-0.982559	-1.95272	-0.894968	-3.61878	-2.80466	-3.6469
NM_012687	protein_coding	Tbxas1	-1.04589	-3.22551	4.53036	0.000899215	up	0.402737	0.433383	-1.17784	-1.27162	-0.688192	-3.43247	-3.34918	-2.89489
ENSRNOT00000032015	protein_coding	Ifi27l2b	1.97171	0.355335	3.06603	0.0477746	up	0.225053	0.178643	2.94123	1.24312	1.73077	-0.186516	0.64077	0.611751
ENSRNOT00000028814	protein_coding	Pias3	-2.4915	-3.62303	2.19091	0.0166927	up	0.483021	0.4206	-2.75401	-2.74584	-1.97464	-3.68306	-3.38807	-3.79794
ENSRNOT00000016454	protein_coding	Glyat	-3.30451	-4.41075	2.15284	0.0398235	up	0.45533	0.27835	-3.58573	-3.55738	-2.77041	-4.499	-4.79919	-3.93405
ENSRNOT00000001586	protein_coding	Trpv4	-2.82323	-5.16492	5.06895	0.0264757	up	0.502007	0.325528	-2.44202	-3.97281	-2.05487	-5.38827	-4.47859	-5.6279
ENSRNOT00000080602	protein_coding	Trnp1	3.96746	1.89353	4.2103	0.0164296	up	0.624435	0.539209	3.27905	3.84861	4.77471	1.72038	1.50776	2.45246
ENSRNOT00000025314	protein_coding	Nes	-2.65657	-4.02088	2.57453	0.028774	up	0.706023	0.6659	-2.39412	-2.99752	-2.57807	-4.52357	-3.30617	-4.23289
ENSRNOT00000091176	protein_coding	Hist1h2bo	-0.652496	-1.44082	1.72707	0.022636	up	0.291699	0.303	-0.430772	-0.968847	-0.557868	-1.55544	-1.15022	-1.6168
ENSRNOT00000017675	protein_coding	Akr1d1	-3.91649	-5.09743	2.26725	0.0458443	up	0.403631	0.43056	-4.66748	-3.71975	-3.36222	-5.37039	-4.95743	-4.96448
ENSRNOT00000081127	protein_coding	Btbd7	-2.64205	-3.50069	1.81333	0.0328865	up	0.541325	0.47133	-2.85406	-2.90979	-2.1623	-3.72887	-3.44566	-3.32754
ENSRNOT00000084870	protein_coding	Abracl	-0.136656	-1.68225	2.91924	0.0416432	up	0.176583	0.143601	0.246234	-0.758209	0.102007	-2.33672	-0.904523	-1.8055
ENSRNOT00000004764	protein_coding	Efemp1	1.64409	-0.889785	5.79124	0.0112461	up	0.64441	0.490649	1.47091	1.06092	2.40043	-1.1888	-0.0810881	-1.39947
ENSRNOT00000028818	protein_coding	Cpxm1	-0.34544	-3.16161	7.0429	0.00240121	up	0.691582	0.609236	-0.174541	-0.840167	-0.0216126	-3.33467	-2.52927	-3.62089
ENSRNOT00000090256	protein_coding	Slc43a3	-3.58731	-5.84344	4.77709	0.015525	up	0.39783	0.368905	-3.40599	-3.96612	-3.3898	-6.82808	-5.66403	-5.0382
ENSRNOT00000039850	protein_coding	Bcl2a1	1.43831	-2.56271	16.0114	0.00444316	up	0.266124	0.151176	2.15325	0.502887	1.6588	-3.43486	-2.51183	-1.74145
ENSRNOT00000093672	protein_coding	Sla	-1.65622	-2.51836	1.81773	0.0357279	up	0.629348	0.579411	-1.46162	-2.08401	-1.42303	-2.72895	-2.17008	-2.65606
ENSRNOT00000001139	protein_coding	Ncr3	-3.52969	-6.13095	6.06815	0.00922807	up	0.369058	0.364638	-3.37716	-3.78225	-3.42966	-6.89889	-5.09616	-6.39778
ENSRNOT00000022095	protein_coding	Clu	2.38403	1.36989	2.01969	0.0168935	up	0.468752	0.47626	2.58686	1.95997	2.60525	1.10649	1.3953	1.60789
ENSRNOT00000001679	protein_coding	Col6a1	1.16351	0.154578	2.01242	0.0318092	up	0.609456	0.535359	0.760511	0.956556	1.77346	0.107323	0.21569	0.14072
ENSRNOT00000054719	protein_coding	Entpd1	0.711596	-0.684086	2.63113	0.0368593	up	0.44663	0.389507	1.12703	0.122625	0.885132	-1.16814	-0.0362426	-0.847875
ENSRNOT00000067253	protein_coding	Lhx4	-1.62235	-2.73387	2.16073	0.0113924	up	0.521437	0.453182	-1.98278	-1.61268	-1.27158	-3.02149	-2.59328	-2.58683
ENSRNOT00000001783	protein_coding	Fam20c	2.55921	0.913317	3.12941	0.0214319	up	0.816993	0.699811	2.51512	2.29943	2.86307	0.251756	1.68564	0.80255
ENSRNOT00000086432	protein_coding	Nampt	-1.43162	-2.08501	1.57286	0.0288774	up	0.446645	0.433988	-1.37748	-1.66445	-1.25293	-2.36859	-1.8429	-2.04354
ENSRNOT00000081946	protein_coding	Ly49si1	-3.74999	-5.49369	3.34893	0.000723317	up	0.501254	0.473756	-3.80755	-3.9403	-3.50211	-5.5366	-5.70043	-5.24403
ENSRNOT00000043820	protein_coding	Fhl1	-0.975078	-2.09259	2.16972	0.0227367	up	0.515565	0.525004	-1.19447	-1.33845	-0.392311	-2.16352	-1.89824	-2.21601
ENSRNOT00000018622	protein_coding	Rbp1	3.46397	0.208182	9.55188	0.00752048	up	0.530759	0.319886	3.80313	2.55053	4.03824	-0.464253	1.08862	0.000176322
ENSRNOT00000005311	protein_coding	Col1a1	1.54401	-0.712253	4.77753	0.0293533	up	0.351624	0.164413	1.79087	0.609928	2.23124	-1.32604	0.226602	-1.03732
ENSRNOT00000003224	protein_coding	Sgcd	-2.35085	-3.91257	2.95206	0.029577	up	0.474551	0.392236	-2.20141	-3.12441	-1.72673	-4.32923	-3.52708	-3.88142
ENSRNOT00000066363	protein_coding	Cyp1b1	-1.55383	-2.54998	1.99466	0.0310619	up	0.494229	0.502993	-1.64429	-1.91925	-1.09795	-2.52416	-2.23926	-2.8865
ENSRNOT00000032244	protein_coding	Sox13	6.10599	3.48229	6.16328	0.0440938	up	0.645714	0.568425	6.78878	4.98113	6.54805	2.88714	2.67282	4.8869
ENSRNOT00000073034	protein_coding	C5ar1	-0.771696	-2.65774	3.69621	0.0479655	up	0.5916	0.460317	-0.551736	-1.45115	-0.312199	-3.4915	-1.56068	-2.92104
ENSRNOT00000079180	protein_coding	Col4a6	-3.1136	-5.24459	4.38018	0.00217066	up	0.466938	0.337953	-3.06587	-3.61004	-2.66488	-5.31305	-4.99124	-5.42947
ENSRNOT00000076086	protein_coding	AABR07059679.1	-3.96067	-5.04494	2.12031	0.0446614	up	0.707398	0.506329	-4.03944	-4.0335	-3.80906	-4.83407	-5.76057	-4.54019
ENSRNOT00000042459	protein_coding	Actb	-1.57929	-2.45598	1.83615	0.0484961	up	0.323539	0.306998	-2.05862	-1.65524	-1.02402	-2.33207	-2.42136	-2.61451
ENSRNOT00000030445	protein_coding	Map7d3	-3.28208	-4.78783	2.83972	0.0035795	up	0.641073	0.645722	-3.3999	-3.57691	-2.86943	-4.79983	-4.56945	-4.99421
ENSRNOT00000019810	protein_coding	Dhx38	-2.35438	-3.35087	1.99514	0.0163961	up	0.729297	0.676272	-2.21242	-2.72496	-2.12575	-3.5779	-3.02642	-3.44828
ENSRNOT00000072577	protein_coding	Adamts6	-3.52966	-4.26099	1.66017	0.0392379	up	0.413693	0.334087	-3.43389	-3.85665	-3.29844	-4.53036	-4.31854	-3.93407
ENSRNOT00000047747	protein_coding	Olr522	-4.23115	-5.81082	2.98902	0.0034682	up	0.459509	0.394182	-4.03854	-4.70766	-3.94724	-5.76564	-5.68628	-5.98053
ENSRNOT00000043872	protein_coding	Stard8	-1.25435	-2.92383	3.18102	0.0152194	up	0.506576	0.489551	-0.950284	-1.9898	-0.822961	-3.27365	-2.69229	-2.80556
ENSRNOT00000003349	protein_coding	Nid1	0.88397	-1.31208	4.58222	0.0292156	up	0.546104	0.331062	1.10381	0.315811	1.23229	-2.07565	-0.140116	-1.72046
ENSRNOT00000000079	protein_coding	Acot7	0.104453	-1.68888	3.46614	0.0490959	up	0.552964	0.431507	0.693411	-0.991503	0.61145	-2.16427	-1.85569	-1.04667
NM_001106631	protein_coding	Rbpj	5.90413	3.88654	4.04907	0.00414933	up	0.649218	0.603479	5.92621	5.41841	6.36778	3.69518	3.66819	4.29625
ENSRNOT00000081660	protein_coding	Zdhhc13	-1.86296	-2.67506	1.75576	0.0362209	up	0.405045	0.356916	-2.13045	-2.1183	-1.34015	-2.66671	-2.70724	-2.65123
ENSRNOT00000001336	protein_coding	Bri3	-1.39049	-2.48406	2.134	0.0247565	up	0.347731	0.350658	-1.24802	-1.79659	-1.12687	-2.75813	-2.01817	-2.67587
ENSRNOT00000074251	protein_coding	Taf12	-0.818225	-1.71608	1.86329	0.0166755	up	0.480115	0.451613	-0.655622	-1.22095	-0.578105	-1.89686	-1.54472	-1.70667
ENSRNOT00000025585	protein_coding	Armc4	-3.82472	-4.86361	2.05466	0.0150028	up	0.528599	0.344574	-4.12772	-3.88601	-3.46042	-4.98413	-4.54117	-5.06555
ENSRNOT00000001036	protein_coding	RT1-S3	2.34924	0.961508	2.61667	0.00239801	up	0.410628	0.344982	2.28388	2.04096	2.72288	1.00834	0.989058	0.887122
ENSRNOT00000071560	protein_coding	Gnpda1	-2.63939	-3.83185	2.28543	0.0443318	up	0.268826	0.287736	-2.04906	-3.24545	-2.62366	-4.07176	-3.38365	-4.04015
ENSRNOT00000073991	protein_coding	Ptprs	-1.35595	-2.31237	1.94049	0.038345	up	0.475125	0.462935	-1.70491	-1.55855	-0.80439	-2.54929	-2.0489	-2.33893
ENSRNOT00000001894	protein_coding	Pcolce	-2.51143	-4.67634	4.48439	0.00219071	up	0.289555	0.262846	-2.43362	-2.9334	-2.16726	-4.90738	-4.25174	-4.8699
ENSRNOT00000008659	protein_coding	Rara	-2.49345	-4.03406	2.90919	0.0200789	up	0.483226	0.526942	-2.19904	-2.94399	-2.33731	-4.25985	-3.36157	-4.48077
ENSRNOT00000026744	protein_coding	Cyb5r2	-2.45973	-3.46615	2.00891	0.03496	up	0.451012	0.446186	-2.75588	-2.78664	-1.83668	-3.61356	-3.42652	-3.35836
ENSRNOT00000090041	protein_coding	Reps2	1.0856	0.290088	1.73569	0.0247426	up	0.452643	0.440813	1.04905	0.724437	1.48332	0.181694	0.368553	0.320019
ENSRNOT00000077908	protein_coding	Tacc2	-2.15554	-2.93683	1.71866	0.0369586	up	0.375387	0.341778	-2.15632	-2.47938	-1.83093	-3.01974	-2.60753	-3.18321
ENSRNOT00000028287	protein_coding	Hcst	-0.106593	-3.60794	11.3242	0.00225941	up	0.237911	0.235227	0.0353875	-0.575754	0.220587	-4.43232	-2.91392	-3.47757
NM_001009488	protein_coding	Ly49s6	-2.95546	-6.33341	10.396	0.000156154	up	0.721059	0.45675	-2.80474	-3.3713	-2.69034	-6.5773	-6.2202	-6.20274
ENSRNOT00000002148	protein_coding	Hoxd10	-2.0693	-3.18452	2.16627	0.0419698	up	0.357972	0.349056	-2.18235	-2.48952	-1.53604	-3.05163	-3.67361	-2.82831
ENSRNOT00000011340	protein_coding	Slc22a5	-2.03894	-2.68721	1.5673	0.0138795	up	0.421098	0.448774	-2.03316	-2.30133	-1.78232	-2.76514	-2.65911	-2.63739
ENSRNOT00000061995	protein_coding	Zc3h10	1.3853	0.171623	2.31928	0.0304947	up	0.737412	0.665815	1.27773	1.04256	1.83561	-0.125843	0.742756	-0.102043
ENSRNOT00000032785	protein_coding	Pik3r5	-2.61993	-3.96186	2.53491	0.014881	up	0.624507	0.532464	-2.48876	-3.01535	-2.35567	-4.40335	-3.9732	-3.50904
NM_001164307	protein_coding	Plec	0.642907	-0.690531	2.52002	0.0236353	up	0.603134	0.586821	0.380398	0.359156	1.18917	-0.970618	-0.178076	-0.922898
ENSRNOT00000060258	protein_coding	Ptrh1	-0.277445	-0.937187	1.5798	0.0174044	up	0.453508	0.437297	-0.439778	-0.423401	0.0308439	-1.01133	-0.800258	-0.999971
ENSRNOT00000078671	protein_coding	AABR07034986.2	1.25438	0.45372	1.7419	0.0275033	up	0.161355	0.150601	0.956048	1.10464	1.70244	0.526069	0.502545	0.332547
ENSRNOT00000055865	protein_coding	Hdac10	0.0963704	-0.822183	1.89022	0.0336543	up	0.532737	0.484352	-0.295483	-0.017472	0.602066	-0.979178	-0.597779	-0.88959
ENSRNOT00000019601	protein_coding	Anln	-3.73077	-4.66617	1.91241	0.0403303	up	0.641818	0.456726	-4.32905	-3.35618	-3.50709	-4.68983	-4.51646	-4.7922
ENSRNOT00000076807	protein_coding	D730001G18Rik	-4.5419	-5.6613	2.17257	0.0334795	up	0.615562	0.386292	-4.04621	-4.58323	-4.99624	-5.48353	-6.09762	-5.40274
ENSRNOT00000086245	protein_coding	Cfi	-3.52589	-5.28269	3.37948	0.0475409	up	0.441652	0.351009	-3.17663	-4.5646	-2.83643	-5.7657	-4.65867	-5.4237
ENSRNOT00000084946	protein_coding	Mef2a	-2.23098	-2.92039	1.61262	0.0304395	up	0.46088	0.427024	-2.0524	-2.58527	-2.05526	-3.08067	-2.70259	-2.97791
ENSRNOT00000004313	protein_coding	Serpinf1	2.46815	0.359782	4.31203	0.0146195	up	0.404285	0.306033	2.35645	2.07123	2.97677	0.447035	1.06835	-0.436035
NM_001024269	protein_coding	Luc7l	-2.11341	-2.93687	1.76965	0.0432669	up	0.527841	0.503575	-2.19585	-2.35713	-1.78726	-3.10519	-2.49059	-3.21485
ENSRNOT00000091623	protein_coding	Rsph1	-0.925758	-2.89329	3.91098	0.0127796	up	0.67785	0.630473	-0.625275	-1.04285	-1.10915	-3.29072	-2.0277	-3.36145
ENSRNOT00000021534	protein_coding	Tgif1	0.524285	-0.169205	1.61719	0.0306274	up	0.555526	0.438137	0.745076	0.207474	0.620306	-0.318942	-0.29051	0.101837
ENSRNOT00000093103	protein_coding	Fbxo10	6.71252	5.84774	1.82106	0.0130628	up	0.706043	0.657983	6.64056	6.50724	6.98975	5.91225	6.05729	5.57368
NM_001100970	protein_coding	Aebp1	-0.967913	-2.133	2.24247	0.0123208	up	0.575232	0.588398	-0.979484	-1.22919	-0.695066	-2.17738	-1.73134	-2.4903
ENSRNOT00000023763	protein_coding	Ptpn2	-1.51323	-2.74059	2.34139	0.019369	up	0.77453	0.55915	-1.60399	-1.70159	-1.2341	-3.1321	-2.17087	-2.9188
ENSRNOT00000022557	protein_coding	Dgat2	-2.43486	-3.25599	1.7668	0.0494784	up	0.402754	0.355621	-2.71132	-2.67489	-1.91835	-3.23228	-3.02363	-3.51207
ENSRNOT00000003841	protein_coding	Fam183b	-0.971897	-2.71959	3.35822	0.0201757	up	0.388108	0.28721	-0.2048	-1.48048	-1.23041	-3.08135	-2.22078	-2.85666
ENSRNOT00000093743	protein_coding	Ecm2	-3.52729	-5.99239	5.52167	0.0126503	up	0.355816	0.295605	-3.17721	-4.41315	-2.9915	-6.2061	-5.28995	-6.48113
NM_012827	protein_coding	Bmp4	2.2065	1.14886	2.08153	0.045091	up	0.818554	0.797749	2.26589	1.70976	2.64387	0.998273	1.63315	0.815155
ENSRNOT00000033112	protein_coding	C6	-3.47221	-6.83141	10.2617	0.0269689	up	0.448128	0.319537	-4.48757	-3.87978	-2.04928	-6.96661	-5.63127	-7.89636
ENSRNOT00000093167	protein_coding	Gfap	-0.255336	-1.38339	2.18564	0.0152591	up	0.542268	0.447628	-0.256079	-0.599397	0.0894676	-1.67117	-1.46319	-1.01581
ENSRNOT00000088851	protein_coding	AABR07054286.1	-1.33205	-2.02571	1.61739	0.0254768	up	0.516875	0.528333	-1.40809	-1.58713	-1.00093	-2.17495	-2.06343	-1.83876
ENSRNOT00000011727	protein_coding	Mmp12	1.40947	-3.20901	24.5641	0.00157395	up	0.52493	0.476236	2.35192	0.451798	1.4247	-3.67507	-3.14807	-2.80388
ENSRNOT00000092470	protein_coding	LOC103693999	5.3118	3.63095	3.20619	0.00950064	up	0.664148	0.604501	5.08259	5.00618	5.84665	3.43604	3.34928	4.10752
ENSRNOT00000026115	protein_coding	P2ry2	-3.26054	-5.1277	3.64814	0.00252756	up	0.561233	0.497824	-3.40176	-3.65076	-2.7291	-5.18203	-5.12887	-5.07221
ENSRNOT00000091196	protein_coding	AABR07001516.1	-2.37073	-3.31315	1.92175	0.00100624	up	0.53972	0.510784	-2.42146	-2.49716	-2.19356	-3.33985	-3.4025	-3.19709
ENSRNOT00000066793	protein_coding	Ppp4r1	-1.64288	-2.55437	1.88099	0.0334318	up	0.512828	0.475722	-1.52273	-1.88357	-1.52235	-2.67511	-2.05629	-2.93171
ENSRNOT00000083682	protein_coding	Adh6	-1.57998	-3.03797	2.74724	0.00461307	up	0.350252	0.252792	-1.35504	-2.06708	-1.31783	-3.11276	-3.11104	-2.89011
ENSRNOT00000074764	protein_coding	Med12l	-0.00933323	-0.647567	1.55642	0.010027	up	0.538325	0.490528	0.197814	-0.238188	0.0123748	-0.746304	-0.54771	-0.648686
NM_001245978	protein_coding	Frem2	-2.56431	-3.49742	1.90938	0.0321911	up	0.484466	0.419774	-2.84845	-2.85694	-1.98754	-3.51923	-3.52643	-3.44658
ENSRNOT00000083492	protein_coding	B4galt7	-4.29455	-5.06707	1.70825	0.0416186	up	0.48237	0.365681	-4.54395	-4.41509	-3.92459	-4.91414	-5.42676	-4.8603
ENSRNOT00000081558	protein_coding	Ghr	0.255016	-0.814482	2.0987	0.0432824	up	0.482042	0.506273	-0.0791528	0.143887	0.700315	-0.736305	-0.366782	-1.34036
ENSRNOT00000044381	protein_coding	AABR07065823.1	-0.973932	-1.85943	1.8474	0.0307295	up	0.426669	0.390946	-1.0274	-1.38864	-0.505751	-1.85544	-2.01202	-1.71082
ENSRNOT00000024344	protein_coding	Cd53	0.919329	-1.5111	5.39053	0.0330052	up	0.467917	0.28873	1.67893	0.182998	0.89606	-2.76164	-0.84833	-0.923321
ENSRNOT00000039876	protein_coding	Mx1	-3.55832	-5.25015	3.23068	0.0176425	up	0.424847	0.437464	-3.12553	-4.04747	-3.50195	-5.59381	-5.59123	-4.56541
ENSRNOT00000061569	protein_coding	Ndufaf6	-1.77754	-2.84518	2.096	0.0185014	up	0.346251	0.300036	-1.65556	-2.23739	-1.43966	-2.98618	-2.55774	-2.99161
ENSRNOT00000010601	protein_coding	Ckap4	0.412874	-0.247463	1.58045	0.0268619	up	0.336777	0.291002	0.185538	0.270658	0.782425	-0.270062	-0.149923	-0.322404
ENSRNOT00000092094	protein_coding	Trim39	-1.22024	-1.97893	1.69196	0.0419207	up	0.461387	0.450315	-1.52197	-1.39572	-0.743025	-2.00744	-1.81341	-2.11594
ENSRNOT00000000792	protein_coding	Egr2	0.216531	-3.24119	10.9869	0.00942162	up	0.728189	0.57776	0.190869	-0.400502	0.859225	-4.17965	-2.01219	-3.53172
NM_001024884	protein_coding	RGD1309362	0.459364	-1.64475	4.29935	0.0311795	up	0.571882	0.465199	1.34713	-0.545819	0.576779	-2.32379	-1.28619	-1.32428
ENSRNOT00000012121	protein_coding	Chrac1	1.83961	0.38469	2.7414	0.0429458	up	0.599366	0.465332	2.34378	1.07641	2.09863	-0.0418875	0.98903	0.206929
ENSRNOT00000017720	protein_coding	Mettl3	-2.67734	-3.37609	1.6231	0.046781	up	0.465409	0.468862	-2.92911	-2.76324	-2.33966	-3.57117	-3.03272	-3.52439
ENSRNOT00000014216	protein_coding	Lgals3	0.0871424	-2.77798	7.28596	0.000572502	up	0.248023	0.292216	0.256913	-0.383249	0.387763	-2.97914	-2.89661	-2.45819
ENSRNOT00000002838	protein_coding	Eva1c	-1.85489	-3.1569	2.46572	0.0471102	up	0.706806	0.692457	-1.93058	-2.27004	-1.36405	-3.62091	-2.4132	-3.43657
ENSRNOT00000045586	protein_coding	Mtfr1	-2.58036	-3.80803	2.34188	0.00802914	up	0.509326	0.383377	-2.71806	-2.84511	-2.17792	-3.92737	-3.52048	-3.97624
ENSRNOT00000089468	protein_coding	Smad2	-2.53617	-3.56235	2.03663	0.0394211	up	0.371909	0.351542	-2.36794	-3.14608	-2.09448	-3.80969	-3.50458	-3.37277
ENSRNOT00000026492	protein_coding	Edc3	0.654339	-0.22475	1.83921	0.0152453	up	0.191595	0.172251	0.724949	0.344041	0.894028	-0.342707	0.0584716	-0.390014
ENSRNOT00000075863	protein_coding	Mxd4	-1.29827	-2.86012	2.95233	0.00864701	up	0.6559	0.556048	-1.30961	-1.63259	-0.952594	-3.29992	-2.4018	-2.87865
ENSRNOT00000046370	protein_coding	Cadm2	5.99118	4.39166	3.03042	0.013328	up	0.627249	0.572912	6.03963	5.38857	6.54534	4.30836	4.13891	4.72772
ENSRNOT00000019192	protein_coding	Hmox1	2.34133	0.0850009	4.77775	0.0111969	up	0.485954	0.392247	2.5713	1.67721	2.77548	-0.667144	0.522496	0.399651
ENSRNOT00000047634	protein_coding	Zfand2a	-3.20737	-4.11959	1.88194	0.0184963	up	0.4853	0.501097	-3.44684	-3.39747	-2.77779	-4.05808	-3.98405	-4.31665
ENSRNOT00000067536	protein_coding	Adcy4	-2.81323	-3.65637	1.79394	0.0263552	up	0.387273	0.400064	-2.5686	-3.29966	-2.57144	-3.71931	-3.61742	-3.63237
ENSRNOT00000033406	protein_coding	Pf4	-1.27695	-2.98375	3.26436	0.0130626	up	0.297557	0.312538	-1.5583	-1.35523	-0.917327	-3.24886	-2.28396	-3.41843
ENSRNOT00000077321	protein_coding	Pxdn	-3.65973	-4.97236	2.48394	0.0306113	up	0.52378	0.559909	-3.52196	-4.31004	-3.14719	-4.8975	-4.6561	-5.36347
ENSRNOT00000086853	protein_coding	Triobp	-1.82823	-2.85581	2.03861	0.0371772	up	0.664422	0.559634	-1.56432	-2.1897	-1.73066	-3.17214	-2.30338	-3.09192
ENSRNOT00000060150	protein_coding	Nhlrc4	-2.7461	-3.972	2.339	0.0168591	up	0.51621	0.507996	-2.69357	-3.20505	-2.3397	-4.33505	-3.75509	-3.82585
ENSRNOT00000021577	protein_coding	Etv3	-1.0074	-2.24886	2.36437	0.0219455	up	0.568455	0.500983	-0.771171	-1.62148	-0.629553	-2.50748	-2.01573	-2.22336
ENSRNOT00000006366	protein_coding	Fbxo7	-0.845344	-1.57827	1.66201	0.0467842	up	0.441282	0.412543	-0.830903	-1.21473	-0.490396	-1.81463	-1.29781	-1.62237
ENSRNOT00000021452	protein_coding	Mafb	0.578816	-1.75477	5.04058	0.0143221	up	0.79969	0.601102	0.891576	-0.141839	0.98671	-2.61261	-1.2402	-1.41151
ENSRNOT00000074934	protein_coding	Ppm1m	1.91686	1.09784	1.76421	0.0167621	up	0.486031	0.476518	1.92956	1.62861	2.19241	0.958606	1.35344	0.981479
ENSRNOT00000025495	protein_coding	Cystm1	0.295787	-0.814073	2.15825	0.0151735	up	0.466468	0.448363	-0.0322707	0.164753	0.754879	-1.01746	-0.557953	-0.866809
ENSRNOT00000047234	protein_coding	Fbln1	-0.925928	-2.95301	4.0758	0.00801873	up	0.329317	0.359181	-1.19108	-1.45285	-0.133859	-2.98754	-2.781	-3.0905
ENSRNOT00000023137	protein_coding	Poll	0.554009	-0.107379	1.5816	0.0375758	up	0.473979	0.430328	0.249435	0.508969	0.903624	-0.199751	0.0970205	-0.219407
ENSRNOT00000061345	protein_coding	Il10rb	-1.10167	-2.45389	2.55305	0.00942231	up	0.528285	0.446217	-1.47002	-1.24664	-0.588344	-2.65134	-2.2516	-2.45874
ENSRNOT00000012948	protein_coding	Gucy1b2	-3.71048	-5.01885	2.47661	0.0203302	up	0.43633	0.311012	-3.40364	-4.17745	-3.55034	-4.65204	-5.51793	-4.88657
ENSRNOT00000006264	protein_coding	Itgbl1	0.082889	-1.69869	3.43803	0.046911	up	0.626586	0.44318	0.0659916	-0.353202	0.535878	-1.99092	-0.593695	-2.51147
ENSRNOT00000005367	protein_coding	Fam20a	0.284855	-0.570566	1.80929	0.014568	up	0.724162	0.670989	0.399127	0.169587	0.285851	-0.834588	-0.186289	-0.690822
ENSRNOT00000012892	protein_coding	Rxra	0.044653	-1.19075	2.35448	0.0153732	up	0.483018	0.505687	-0.350844	-0.0228865	0.507689	-1.2295	-0.872681	-1.47008
ENSRNOT00000073289	protein_coding	Was	-2.59391	-4.19877	3.04165	0.0499094	up	0.447117	0.368087	-2.3674	-2.94396	-2.47037	-5.19373	-3.29626	-4.1063
ENSRNOT00000079456	protein_coding	Ahnak	1.12424	-0.553789	3.19991	0.0188196	up	0.720275	0.674628	1.08307	0.59952	1.69014	-0.714715	0.0381537	-0.984805
ENSRNOT00000085350	protein_coding	Stat6	0.235813	-2.06675	4.93333	0.00892686	up	0.585626	0.551692	0.134435	-0.259846	0.83285	-2.54545	-1.35317	-2.30162
ENSRNOT00000000499	protein_coding	Egfl8	-2.50999	-4.15215	3.12133	0.0371248	up	0.53919	0.43617	-2.51042	-2.99212	-2.02741	-4.81773	-3.28003	-4.35867
ENSRNOT00000012939	protein_coding	Snai1	-1.28878	-2.64479	2.55976	0.00438247	up	0.471601	0.439687	-1.47328	-1.5651	-0.827957	-2.69939	-2.62843	-2.60654
ENSRNOT00000002313	protein_coding	Runx1	-0.545793	-2.18938	3.12443	0.0209572	up	0.524614	0.457144	-0.580548	-0.91626	-0.14057	-2.78358	-1.4704	-2.31417
ENSRNOT00000054857	protein_coding	Tpcn2	-2.07207	-2.9634	1.85489	0.0383454	up	0.545828	0.474286	-1.77563	-2.50151	-1.93906	-3.33857	-2.69162	-2.86002
ENSRNOT00000083442	protein_coding	Renbp	-1.82053	-2.85651	2.0505	0.0212364	up	0.515337	0.41872	-1.81108	-1.95569	-1.69481	-3.16843	-2.31594	-3.08515
ENSRNOT00000038176	protein_coding	Mki67	0.473352	-0.204922	1.60022	0.00714312	up	0.589857	0.519961	0.544569	0.280042	0.595446	-0.254548	-0.0277087	-0.332509
NM_001190237	protein_coding	Psap	4.07856	3.00776	2.10059	0.0199385	up	0.557806	0.514684	4.14948	3.68737	4.39883	2.68548	3.3595	2.9783
ENSRNOT00000016076	protein_coding	Npc2	3.25855	2.58615	1.59372	0.000300602	up	0.573735	0.584434	3.31933	3.22033	3.23598	2.62278	2.64525	2.49041
ENSRNOT00000084302	protein_coding	St7l	2.26143	1.26156	1.99982	0.0259055	up	0.416072	0.288667	2.5215	1.84416	2.41864	0.926312	1.61234	1.24604
NM_053869	protein_coding	Phox2a	-2.46653	-3.3458	1.83944	0.0246963	up	0.432572	0.395479	-2.91217	-2.28586	-2.20156	-3.22368	-3.24417	-3.56954
ENSRNOT00000086706	protein_coding	Coro6	-3.08187	-4.08163	1.99967	0.00744788	up	0.510128	0.377046	-3.39252	-3.13376	-2.71933	-4.00946	-4.09943	-4.13601
ENSRNOT00000047810	protein_coding	Taar4	0.365438	-0.636354	2.00249	0.0465932	up	0.480571	0.42139	-0.177928	0.258479	1.01576	-0.549576	-0.643534	-0.715951
ENSRNOT00000035449	protein_coding	Rhox11	-2.32258	-2.95206	1.54701	0.0200531	up	0.442108	0.420634	-2.2967	-2.38425	-2.28678	-2.97965	-2.65303	-3.2235
ENSRNOT00000082375	protein_coding	Lmbr1l	-2.36504	-3.05429	1.61245	0.025747	up	0.541709	0.419551	-2.72652	-2.30387	-2.06471	-3.08831	-3.11259	-2.96197
ENSRNOT00000075837	protein_coding	Rhpn1	-2.12459	-2.89608	1.70703	0.0411962	up	0.537688	0.494132	-2.16818	-2.47843	-1.72717	-3.03284	-2.61312	-3.04229
ENSRNOT00000016885	protein_coding	Eif4ebp1	1.52008	-0.741124	4.79392	0.00317073	up	0.713648	0.641813	1.68133	1.06936	1.80956	-1.18595	-0.241551	-0.795875
ENSRNOT00000010887	protein_coding	Trim47	-0.728431	-1.99326	2.40298	0.0174048	up	0.610065	0.482914	-0.808639	-0.924288	-0.452364	-2.37847	-1.42349	-2.17782
ENSRNOT00000050849	protein_coding	Olr670	-2.80348	-4.38949	3.0022	0.00806765	up	0.481022	0.379991	-2.48136	-3.38392	-2.54514	-4.60818	-4.43905	-4.12124
ENSRNOT00000025880	protein_coding	Dpysl3	-1.88988	-2.67232	1.72003	0.0188655	up	0.417376	0.451526	-1.60823	-2.21525	-1.84616	-2.84538	-2.48477	-2.68681
ENSRNOT00000013913	protein_coding	Gpx7	-1.04201	-3.09338	4.145	0.0145545	up	0.422844	0.284622	-0.762079	-1.56955	-0.794403	-3.83488	-2.37532	-3.06995
ENSRNOT00000083881	protein_coding	Lox	-1.81993	-3.41332	3.01757	0.0192408	up	0.502228	0.439472	-1.89077	-2.25734	-1.31168	-3.91808	-2.82722	-3.49465
ENSRNOT00000036180	protein_coding	Syt7	1.44159	-0.0636002	2.83861	0.0348393	up	0.527337	0.446317	0.885207	1.16928	2.27027	-0.303665	-0.276447	0.389312
ENSRNOT00000063873	protein_coding	Tm6sf1	0.567608	-0.044184	1.52816	0.0192923	up	0.420977	0.33331	0.432093	0.405651	0.86508	0.0758911	-0.0746465	-0.133797
ENSRNOT00000005387	protein_coding	Tmem206	0.798028	-0.22052	2.02588	0.0115649	up	0.545625	0.45484	0.921043	0.457639	1.0154	-0.438553	0.0754888	-0.298495
ENSRNOT00000032843	protein_coding	Pde3a	-1.14423	-2.09053	1.92692	0.030973	up	0.522578	0.514238	-1.30338	-1.52274	-0.606576	-2.22904	-1.9265	-2.11605
ENSRNOT00000042316	protein_coding	Vgll3	-0.503508	-1.64853	2.21149	0.0160548	up	0.532212	0.471201	-0.678114	-0.854085	0.0216755	-1.70562	-1.78757	-1.45239
ENSRNOT00000038151	protein_coding	Ikbke	0.586361	-0.0647616	1.57039	0.0336662	up	0.683269	0.541029	0.467946	0.329899	0.961238	-0.102004	0.0758979	-0.168179
ENSRNOT00000064764	protein_coding	Tmem220	-4.43886	-5.76782	2.51222	0.049305	up	0.58265	0.368273	-4.19801	-5.06691	-4.05165	-5.93315	-6.28424	-5.08606
ENSRNOT00000049387	protein_coding	Vom1r50	-2.31405	-3.19295	1.83897	0.0234496	up	0.495599	0.460431	-2.50558	-2.51619	-1.9204	-3.18218	-3.45495	-2.94172
ENSRNOT00000009327	protein_coding	Krcc1	1.4821	0.376135	2.15243	0.0405681	up	0.672591	0.615174	1.56679	1.08188	1.79764	-0.0347805	0.971389	0.191796
ENSRNOT00000009823	protein_coding	Zfp41	0.506038	-0.707868	2.31965	0.0136876	up	0.554648	0.518775	0.432337	0.099691	0.986087	-0.964834	-0.601662	-0.557109
ENSRNOT00000018769	protein_coding	Hes5	2.48323	1.86257	1.53759	0.00286277	up	0.5657	0.538633	2.52558	2.41334	2.51078	2.03743	1.79888	1.75139
ENSRNOT00000071515	protein_coding	Tnfsf9	-0.166221	-1.91772	3.36708	0.0214151	up	0.820708	0.768829	0.358407	-0.817371	-0.0396987	-2.4	-1.28709	-2.06607
NM_001170467	protein_coding	Cidea	-2.58855	-3.46383	1.83437	0.0159655	up	0.298137	0.228398	-2.7541	-2.56945	-2.4421	-3.63743	-3.06792	-3.68615
ENSRNOT00000023097	protein_coding	Slc35e2b	0.246248	-1.19355	2.71284	0.00329012	up	0.649831	0.537234	0.0797757	0.0261444	0.632823	-1.39515	-0.971922	-1.21359
ENSRNOT00000061620	protein_coding	Krtap13-2	0.909853	0.113756	1.7364	0.0369404	up	0.565083	0.512478	0.506764	0.841012	1.38178	0.0463583	0.101832	0.193077
ENSRNOT00000086635	protein_coding	Bnc2	-2.67841	-4.45352	3.42265	0.0142504	up	0.501133	0.443743	-2.59241	-3.43955	-2.00327	-4.27855	-4.47454	-4.60748
ENSRNOT00000081593	protein_coding	Zfp217	-3.47144	-4.98829	2.86167	0.012952	up	0.615496	0.582057	-3.26119	-4.10398	-3.04913	-4.82395	-5.28732	-4.85361
ENSRNOT00000019379	protein_coding	Slc31a2	2.13787	0.229953	3.75266	0.0362103	up	0.791936	0.675628	2.4314	1.40885	2.57336	-0.634822	1.07661	0.248075
ENSRNOT00000079830	protein_coding	Gpx3	2.30258	1.38513	1.88877	0.0176784	up	0.495941	0.460561	2.46822	1.90028	2.53923	1.47571	1.5348	1.14489
ENSRNOT00000044467	protein_coding	Ccrl2	-3.43941	-5.01847	2.98774	0.008674	up	0.498098	0.28753	-3.385	-3.99348	-2.93976	-5.26124	-4.86231	-4.93184
ENSRNOT00000001672	protein_coding	AC117299.1	-2.8343	-4.0897	2.38733	0.0405425	up	0.373855	0.439078	-3.18244	-3.29327	-2.02719	-4.17659	-4.22893	-3.86356
ENSRNOT00000000337	protein_coding	Mical1	0.600652	-1.49789	4.28276	0.0164945	up	0.779638	0.604616	0.621092	0.173031	1.00783	-2.17852	-0.596392	-1.71876
ENSRNOT00000038486	protein_coding	RGD1562107	-3.41554	-4.11831	1.62763	0.0287949	up	0.486262	0.462211	-3.45569	-3.60563	-3.1853	-4.2432	-4.33086	-3.78088
NM_133307	protein_coding	Prkcd	-1.56509	-3.53989	3.93076	0.00756142	up	0.579376	0.510705	-1.93265	-1.74473	-1.01788	-3.83936	-2.97806	-3.80226
ENSRNOT00000078226	protein_coding	Adgrg4	0.127978	-0.469951	1.51354	0.0161275	up	0.366569	0.349256	-0.0414459	0.000420493	0.424961	-0.447585	-0.472999	-0.489269
ENSRNOT00000093201	protein_coding	Phldb2	-2.63592	-4.32452	3.22345	0.0131649	up	0.729767	0.573834	-2.66243	-2.8866	-2.35872	-4.82853	-3.61098	-4.53406
ENSRNOT00000049315	protein_coding	Mcpt8	-2.80528	-3.62311	1.76276	0.0180655	up	0.448584	0.376801	-2.86971	-3.10081	-2.44532	-3.5364	-3.80114	-3.5318
ENSRNOT00000068435	protein_coding	Clic1	3.98173	2.31134	3.18299	0.00551324	up	0.467308	0.389809	3.78779	3.97094	4.18644	1.97574	2.87628	2.08201
ENSRNOT00000072737	protein_coding	Gpr1	-3.51937	-4.11863	1.51493	0.00340238	up	0.179043	0.187891	-3.61653	-3.3769	-3.56469	-4.06189	-4.24467	-4.04931
ENSRNOT00000013154	protein_coding	Prrt3	1.97305	1.15056	1.76846	0.0372298	up	0.48148	0.412155	1.62822	1.82173	2.4692	1.13516	1.01361	1.3029
ENSRNOT00000082469	protein_coding	Dcaf8	-2.51396	-3.72868	2.32096	0.00755304	up	0.314554	0.291397	-2.72374	-2.71716	-2.10098	-3.79223	-3.91359	-3.48024
ENSRNOT00000027931	protein_coding	Mcpt1	-3.19805	-4.02765	1.77719	0.0448171	up	0.268745	0.250891	-3.09987	-3.62586	-2.86844	-3.89932	-3.79997	-4.38366
ENSRNOT00000017301	protein_coding	Vamp8	1.95847	0.193904	3.39773	0.0071559	up	0.514644	0.430208	2.4753	1.33812	2.062	0.056986	0.399249	0.125476
ENSRNOT00000077943	protein_coding	Ptprj	2.45419	1.24084	2.31876	0.0259758	up	0.448283	0.383399	2.49293	1.8771	2.99255	1.26019	1.47178	0.990536
ENSRNOT00000029179	protein_coding	Fcer1g	1.96311	1.28768	1.59707	0.038518	up	0.45105	0.462335	1.68593	1.9014	2.302	1.18701	1.5455	1.13053
ENSRNOT00000014135	protein_coding	Kank2	-1.73331	-3.55459	3.53394	0.0367189	up	0.546733	0.460121	-1.60107	-2.41285	-1.186	-4.1391	-2.63042	-3.89424
ENSRNOT00000038651	protein_coding	Trdmt1	-1.96977	-2.76608	1.73665	0.0212232	up	0.397958	0.38121	-2.00846	-2.16295	-1.7379	-3.0508	-2.4408	-2.80663
NM_001107304	protein_coding	Ell	-1.90765	-2.73975	1.78028	0.0496599	up	0.434648	0.405751	-2.34523	-1.81453	-1.56319	-2.98594	-2.36503	-2.86828
ENSRNOT00000087177	protein_coding	Rspo2	-2.91042	-4.32186	2.66003	0.028337	up	0.627646	0.493746	-2.81254	-3.29588	-2.62283	-4.80342	-3.59589	-4.56626
ENSRNOT00000023184	protein_coding	Csprs	-1.01947	-2.2074	2.27826	0.0174779	up	0.556017	0.464542	-0.822207	-1.56414	-0.672047	-2.4613	-2.11559	-2.0453
ENSRNOT00000039291	protein_coding	Hars	6.22043	5.02383	2.292	0.0245893	up	0.664935	0.647215	6.44576	5.56316	6.65238	4.89639	5.05486	5.12023
NM_001267534	protein_coding	Accs	-2.38911	-3.37997	1.98738	0.0296196	up	0.555953	0.443603	-2.02121	-2.73437	-2.41174	-3.612	-2.94658	-3.58133
ENSRNOT00000089455	protein_coding	Zic2	-1.19814	-2.98089	3.44081	0.00769697	up	0.456308	0.456038	-1.30363	-1.57615	-0.714649	-3.27417	-2.47523	-3.19327
ENSRNOT00000015016	protein_coding	Tpd52l3	-1.39076	-2.43838	2.06711	0.0233527	up	0.18679	0.142911	-1.77592	-1.53783	-0.858527	-2.36334	-2.64121	-2.31057
ENSRNOT00000076670	protein_coding	Rhpn1	-2.03999	-3.37297	2.51922	0.00363156	up	0.530308	0.44499	-2.23	-2.25324	-1.63673	-3.48911	-3.21214	-3.41766
ENSRNOT00000015898	protein_coding	Alpk3	0.750356	-1.65482	5.29702	0.00167466	up	0.59988	0.484687	0.664431	0.448963	1.13767	-2.12983	-1.53402	-1.30063
ENSRNOT00000022635	protein_coding	Slc12a7	0.966548	-2.0269	7.96375	0.00316018	up	0.709924	0.595685	0.947548	0.311233	1.64086	-2.28618	-1.47887	-2.31565
ENSRNOT00000017373	protein_coding	Uap1l1	-2.23597	-3.95655	3.2957	0.029277	up	0.581742	0.613403	-2.22177	-2.46654	-2.01959	-4.46823	-2.95406	-4.44736
ENSRNOT00000044841	protein_coding	AABR07035818.1	-0.172489	-1.58326	2.65879	0.00911296	up	0.640806	0.667578	-0.289359	-0.356683	0.128576	-1.98133	-1.10303	-1.66541
ENSRNOT00000093196	protein_coding	Plppr3	-0.0749618	-1.37611	2.46425	0.0134438	up	0.549231	0.566161	-0.0892683	-0.538431	0.402814	-1.34575	-1.14139	-1.64118
ENSRNOT00000090736	protein_coding	Rab42	-3.8522	-4.816	1.95043	0.0344973	up	0.441996	0.251608	-3.75928	-4.37753	-3.4198	-4.7973	-4.61391	-5.03679
ENSRNOT00000044363	protein_coding	Rpain	-3.64835	-4.85564	2.30904	0.0468964	up	0.671078	0.58455	-3.66759	-3.78191	-3.49555	-5.48156	-4.06544	-5.01993
ENSRNOT00000077964	protein_coding	Leng8	-0.725929	-1.54986	1.77022	0.0207746	up	0.490612	0.441096	-0.89205	-0.977137	-0.308601	-1.66446	-1.41373	-1.57139
ENSRNOT00000057045	protein_coding	Adamts9	-0.805594	-1.94142	2.19744	0.0254143	up	0.603468	0.539227	-0.668962	-1.07856	-0.66926	-2.44559	-1.41812	-1.96054
ENSRNOT00000074384	protein_coding	Prr32	-0.853058	-2.43046	2.98433	0.0328151	up	0.450349	0.326681	-0.195455	-1.33581	-1.0279	-3.06821	-1.83837	-2.38481
ENSRNOT00000087023	protein_coding	Tgfb2	1.27058	0.654352	1.53286	0.0417371	up	0.49092	0.450744	0.933145	1.24354	1.63506	0.747292	0.593245	0.622521
ENSRNOT00000024065	protein_coding	Pnlip	-2.03433	-3.0907	2.07969	0.0477191	up	0.482698	0.357062	-2.16884	-2.56437	-1.36978	-3.34803	-2.94455	-2.97952
ENSRNOT00000067574	protein_coding	Arhgef19	0.90168	-0.845402	3.35679	0.0253593	up	0.599793	0.502814	1.76771	0.0377423	0.899591	-0.891397	-0.902843	-0.741966
ENSRNOT00000071280	protein_coding	Prdm16	-0.211585	-1.05759	1.79752	0.0213498	up	0.49352	0.412395	-0.185416	-0.612284	0.162945	-1.14472	-1.06668	-0.961362
ENSRNOT00000039777	protein_coding	Fbxl16	2.02115	-0.0228562	4.12388	0.000284364	up	0.48879	0.356966	1.7567	1.97872	2.32802	-0.0899357	0.0552041	-0.0338371
ENSRNOT00000076297	protein_coding	Asb12	-1.10246	-1.77317	1.59186	0.0263773	up	0.411728	0.396977	-1.39268	-1.17864	-0.736072	-1.74199	-1.75123	-1.8263
ENSRNOT00000092614	protein_coding	Tab1	0.372363	-0.419507	1.73132	0.0434033	up	0.5759	0.528974	-0.0161307	0.240784	0.892436	-0.454149	-0.432691	-0.371683
ENSRNOT00000075476	protein_coding	Islr	2.2979	0.760699	2.90231	0.0108509	up	0.629951	0.514751	2.18852	1.94834	2.75685	0.482361	1.24643	0.553303
ENSRNOT00000021507	protein_coding	Kcnj13	0.00751474	-1.2627	2.41198	0.0490082	up	0.723179	0.60243	0.315817	-0.724138	0.430866	-1.45123	-0.735215	-1.60165
ENSRNOT00000071130	protein_coding	Pkd1l2	-0.12446	-0.911832	1.72593	0.0378766	up	0.481684	0.422324	-0.370941	-0.37301	0.370571	-1.0427	-0.793867	-0.898932
ENSRNOT00000026783	protein_coding	Cavin1	4.49345	2.48021	4.03688	0.0164739	up	0.739355	0.678355	4.37969	4.02503	5.07562	2.22676	3.26712	1.94673
ENSRNOT00000057641	protein_coding	Tpm1	-1.022	-2.73981	3.28936	0.0269681	up	0.735195	0.57816	-0.622631	-1.5964	-0.846977	-3.24894	-1.93225	-3.03825
ENSRNOT00000023033	protein_coding	Klf6	-0.642691	-2.55	3.75109	0.0220533	up	0.609154	0.424733	-0.560628	-1.11647	-0.250974	-3.28665	-1.70582	-2.65754
ENSRNOT00000075144	protein_coding	Clasrp	-3.98567	-4.8094	1.76997	0.00421345	up	0.723502	0.605817	-3.88069	-4.11489	-3.96143	-5.05428	-4.6879	-4.68601
ENSRNOT00000072550	protein_coding	AABR07033357.1	2.8601	1.59087	2.41032	0.0194506	up	0.377975	0.310642	2.8453	2.69035	3.04465	1.32783	2.22732	1.21747
ENSRNOT00000014502	protein_coding	Lcp1	-1.28819	-2.74269	2.74062	0.0342527	up	0.626796	0.489304	-0.653029	-1.95861	-1.25294	-3.24262	-2.34469	-2.64076
NM_080782	protein_coding	Cdkn1a	-1.1668	-2.28488	2.17059	0.0169804	up	0.371413	0.352804	-1.50044	-1.38165	-0.618299	-2.15528	-2.3486	-2.35077
NM_001108735	protein_coding	Mbd3	0.0687018	-0.922686	1.9881	0.0196638	up	0.519507	0.504854	0.207589	-0.233535	0.232052	-1.13802	-0.491903	-1.13813
ENSRNOT00000072190	protein_coding	Metrnl	0.248358	-2.60261	7.21485	0.00680558	up	0.809285	0.687933	0.540247	-0.496709	0.701536	-3.18262	-1.81372	-2.81149
ENSRNOT00000036813	protein_coding	LOC501110	-3.1253	-4.16185	2.05132	0.0484918	up	0.497919	0.279034	-2.79472	-3.79875	-2.78243	-4.46529	-4.01039	-4.00987
ENSRNOT00000087327	protein_coding	Dhh	-0.573723	-3.58206	8.04634	0.0240177	up	0.65638	0.495908	-0.719253	-1.17403	0.172118	-4.82259	-2.22445	-3.69913
ENSRNOT00000071076	protein_coding	Parl	-0.0041315	-0.901391	1.86252	0.0426355	up	0.400773	0.33978	-0.436402	-0.154943	0.578951	-0.988866	-0.857478	-0.857829
ENSRNOT00000057522	protein_coding	Vps13c	-1.29891	-2.06347	1.69885	0.00774783	up	0.541038	0.512717	-1.05047	-1.53101	-1.31524	-2.19788	-2.00102	-1.9915
ENSRNOT00000018821	protein_coding	Slc6a12	-0.441325	-1.56744	2.1827	0.0245519	up	0.591918	0.515495	-0.909599	-0.577456	0.163082	-1.6408	-1.48329	-1.57823
ENSRNOT00000015418	protein_coding	Zfp219	2.32173	1.14141	2.26627	0.0337062	up	0.765931	0.691368	2.2184	1.93118	2.81561	0.998999	1.65524	0.769991
ENSRNOT00000006469	protein_coding	Cnga1	-3.11502	-3.87892	1.69807	0.035853	up	0.56141	0.524985	-3.43203	-3.25966	-2.65338	-3.75262	-3.98338	-3.90075
ENSRNOT00000071060	protein_coding	Pak2	-1.96059	-2.88808	1.90196	0.0211571	up	0.44659	0.364003	-2.15244	-2.19534	-1.53399	-3.12967	-2.66941	-2.86516
ENSRNOT00000030119	protein_coding	Eya2	-0.756405	-3.16674	5.31598	0.00382643	up	0.449113	0.377546	-0.845357	-1.23115	-0.192703	-3.61595	-2.71096	-3.17331
ENSRNOT00000083064	protein_coding	LOC100361793	-1.76819	-2.43624	1.58892	0.0495864	up	0.453469	0.374608	-1.95277	-2.04526	-1.30654	-2.55396	-2.36013	-2.39462
ENSRNOT00000070815	protein_coding	Rp1l1	-1.33691	-2.17036	1.78194	0.0221738	up	0.54965	0.425426	-1.66201	-1.4064	-0.942299	-2.21847	-1.99348	-2.29913
ENSRNOT00000028624	protein_coding	Fxyd1	2.75272	1.21588	2.90157	0.00481414	up	0.384354	0.286323	2.9367	2.36063	2.96081	1.03685	1.59172	1.01907
NM_001013958	protein_coding	Wdr45	-2.6548	-3.60661	1.9343	0.0335584	up	0.307909	0.324715	-2.40721	-3.12163	-2.43555	-3.76216	-3.23373	-3.82394
ENSRNOT00000016984	protein_coding	Vamp5	0.413364	-1.31652	3.31701	0.00509069	up	0.526199	0.461799	0.587005	-0.0238666	0.676954	-1.60531	-0.886763	-1.45749
ENSRNOT00000025689	protein_coding	Gstm2	-0.775011	-1.61453	1.78946	0.0109213	up	0.446809	0.39088	-0.758517	-1.08549	-0.481022	-1.72007	-1.49062	-1.63291
ENSRNOT00000088552	protein_coding	Tmprss11d	-2.53028	-3.6017	2.1015	0.0432146	up	0.458522	0.413807	-3.00179	-2.73802	-1.85104	-3.81402	-3.57606	-3.41503
ENSRNOT00000076765	protein_coding	Zfx	-1.83913	-2.65091	1.75537	0.00495622	up	0.509341	0.458901	-1.90688	-2.00243	-1.60807	-2.80956	-2.61143	-2.53173
ENSRNOT00000014552	protein_coding	Thbs2	2.22579	-0.524977	6.73073	0.00703232	up	0.454685	0.362242	2.08536	1.7251	2.8669	-1.17951	0.265121	-0.660548
ENSRNOT00000020748	protein_coding	Rab8a	-1.01619	-1.74689	1.65944	0.0262371	up	0.423224	0.387336	-0.82307	-1.29291	-0.9326	-1.87484	-1.43299	-1.93283
ENSRNOT00000017101	protein_coding	Pgrmc1	-2.62753	-3.42096	1.7332	0.0353813	up	0.424037	0.366083	-2.43999	-2.92079	-2.52179	-3.77744	-3.06382	-3.42163
ENSRNOT00000014452	protein_coding	Lhx2	4.82481	3.00588	3.52819	0.0197095	up	0.641098	0.562626	4.45495	4.46939	5.55009	2.75756	2.62033	3.63977
NM_001106911	protein_coding	Mfsd6	-0.181053	-0.96448	1.72122	0.0150613	up	0.260452	0.284207	-0.11894	-0.52776	0.10354	-0.988574	-0.86592	-1.03895
ENSRNOT00000042875	protein_coding	Nagk	0.0439676	-1.62988	3.19065	0.00210243	up	0.474271	0.466032	0.0238956	-0.343588	0.451595	-1.70304	-1.52008	-1.66652
ENSRNOT00000082999	protein_coding	Ppp1r18	-1.87817	-3.82414	3.85297	0.00353464	up	0.618954	0.629352	-1.69334	-2.37364	-1.56753	-4.1261	-3.46487	-3.88146
ENSRNOT00000038523	protein_coding	Taar9	-4.44583	-6.14832	3.25463	0.0461381	up	0.505046	0.412665	-3.85961	-5.0136	-4.46428	-6.97072	-6.21249	-5.26175
ENSRNOT00000023456	protein_coding	Imp3	-1.66144	-2.99339	2.51743	0.0272168	up	0.566858	0.563738	-1.9103	-1.94857	-1.12545	-2.93863	-2.52917	-3.51238
ENSRNOT00000089392	protein_coding	Ache	2.26445	1.57994	1.60716	0.00749162	up	0.650889	0.634887	2.53049	2.09706	2.1658	1.63092	1.55896	1.54994
NM_001034074	protein_coding	Tpm1	-1.42705	-2.70323	2.42197	0.0030102	up	0.767532	0.546128	-1.37815	-1.78636	-1.11665	-2.68195	-2.77675	-2.65101
ENSRNOT00000093432	protein_coding	Arhgap36	-1.82304	-2.6851	1.81764	0.0422206	up	0.425607	0.406158	-1.73588	-2.24843	-1.4848	-2.93668	-2.80074	-2.3179
ENSRNOT00000023951	protein_coding	Ccl21	-2.03228	-4.58966	5.88636	0.01099	up	0.483433	0.451524	-1.46072	-2.96	-1.67612	-3.97264	-5.08514	-4.71119
ENSRNOT00000032126	protein_coding	Slc35d1	-2.47318	-3.59171	2.17125	0.0145067	up	0.416259	0.410564	-2.71503	-2.69248	-2.01204	-3.4911	-3.41191	-3.87213
ENSRNOT00000010914	protein_coding	Ikbip	-2.16476	-3.42894	2.40191	0.0383309	up	0.538842	0.401707	-1.59671	-2.89517	-2.00239	-3.74074	-3.21013	-3.33594
ENSRNOT00000036874	protein_coding	Zfp324	-2.05497	-2.87984	1.77137	0.0198211	up	0.544158	0.506149	-2.02483	-2.38574	-1.75434	-3.05931	-2.64839	-2.93181
ENSRNOT00000079470	protein_coding	Abhd14a	-3.48824	-4.2292	1.6713	0.0096484	up	0.530251	0.41944	-3.56454	-3.66667	-3.2335	-4.05906	-4.37022	-4.25833
ENSRNOT00000037415	protein_coding	RGD1559578	-4.29328	-4.9834	1.61342	0.034764	up	0.384265	0.394385	-4.45337	-4.38676	-4.03971	-5.02768	-5.26766	-4.65486
ENSRNOT00000056870	protein_coding	Tmem256	-2.14095	-3.17021	2.04098	0.0179876	up	0.504263	0.403369	-2.02375	-2.47669	-1.9224	-3.57574	-2.92611	-3.00877
ENSRNOT00000081004	protein_coding	LOC690276	-1.50438	-2.5281	2.03315	0.0145218	up	0.420199	0.368036	-1.54554	-1.88664	-1.08096	-2.67235	-2.38264	-2.5293
ENSRNOT00000092971	protein_coding	Gpm6a	-1.22201	-2.92695	3.26016	0.0102473	up	0.563884	0.319797	-0.906138	-1.74986	-1.01004	-3.15926	-2.40449	-3.21712
ENSRNOT00000011384	protein_coding	Mthfr	-2.24221	-2.98204	1.66998	0.0476362	up	0.523124	0.405167	-2.42188	-2.50323	-1.80152	-3.23389	-2.96109	-2.75112
ENSRNOT00000007365	protein_coding	Coch	-1.04371	-3.00319	3.88923	0.0146345	up	0.664231	0.536201	-0.930265	-1.90939	-0.291462	-3.08847	-2.8622	-3.05891
ENSRNOT00000005875	protein_coding	AABR07057436.1	-2.03085	-2.85425	1.76958	0.0311076	up	0.534821	0.482992	-1.83827	-2.49952	-1.75476	-3.00226	-2.87289	-2.68761
ENSRNOT00000025037	protein_coding	Svil	-1.45681	-3.00509	2.92467	0.0369741	up	0.577959	0.567811	-1.39635	-2.0688	-0.905278	-3.33142	-2.26088	-3.42295
ENSRNOT00000082496	protein_coding	Rpp25l	4.84192	3.40039	2.7161	0.00274428	up	0.462786	0.416113	5.13134	4.51387	4.88056	3.29707	3.25443	3.64966
ENSRNOT00000029845	protein_coding	Tmem140	-2.2382	-3.70116	2.75673	0.0276642	up	0.616162	0.542187	-2.26686	-2.47318	-1.97455	-4.37236	-2.96581	-3.76529
ENSRNOT00000036978	protein_coding	Mboat1	-2.39732	-3.90667	2.84682	0.0336478	up	0.471296	0.503474	-1.86251	-3.32558	-2.00387	-3.93484	-3.73293	-4.05224
ENSRNOT00000030007	protein_coding	Ptk2b	-1.12911	-2.53902	2.6572	0.0106698	up	0.610667	0.549076	-0.885545	-1.6961	-0.80569	-2.60324	-2.29178	-2.72204
ENSRNOT00000023014	protein_coding	Fhl2	0.422792	-0.854542	2.42391	0.0319088	up	0.379489	0.262037	-0.092332	0.222774	1.13793	-1.13664	-0.734653	-0.692337
ENSRNOT00000051265	protein_coding	Clcn1	-1.77126	-3.01383	2.3662	0.0154891	up	0.337333	0.246712	-2.24697	-1.83539	-1.23142	-3.17712	-2.97251	-2.89187
ENSRNOT00000022810	protein_coding	Hfe	-2.65381	-3.39641	1.67318	0.0370583	up	0.26244	0.176531	-2.72356	-2.991	-2.24688	-3.57455	-3.40173	-3.21294
ENSRNOT00000036366	protein_coding	Clta	1.45814	0.27044	2.27789	0.0182954	up	0.358579	0.298818	1.48642	1.23705	1.65094	0.108369	0.822973	-0.120022
ENSRNOT00000001669	protein_coding	Gstt1	-0.427409	-2.03597	3.04948	0.0111575	up	0.421447	0.426587	-0.171468	-0.954358	-0.156403	-2.26942	-1.54376	-2.29474
ENSRNOT00000080142	protein_coding	Ctsh	-1.02623	-2.51505	2.80659	3.03341e-05	up	0.476919	0.390513	-1.03563	-1.1005	-0.942571	-2.44228	-2.62066	-2.48221
ENSRNOT00000088670	protein_coding	AABR07062154.2	-2.13686	-3.22101	2.12013	0.0155154	up	0.444326	0.444629	-2.46957	-2.31398	-1.62702	-3.11806	-3.35218	-3.19279
ENSRNOT00000060376	protein_coding	AABR07008370.1	-1.471	-2.92	2.73019	0.00575717	up	0.491902	0.430743	-1.6348	-1.82491	-0.953278	-2.86235	-3.01828	-2.87937
ENSRNOT00000090499	protein_coding	B4galt1	-3.38732	-5.78167	5.2574	0.0355413	up	0.460706	0.278561	-2.55047	-4.65523	-2.95625	-6.36202	-4.97399	-6.009
NM_017173	protein_coding	Serpinh1	-1.15688	-2.59633	2.71216	0.0476017	up	0.389136	0.331181	-1.43112	-1.61413	-0.42541	-2.97973	-1.89556	-2.9137
ENSRNOT00000043736	protein_coding	RGD1309362	4.37489	1.83239	5.82596	0.00526836	up	0.714853	0.633605	4.98135	3.65505	4.48827	1.35807	2.2072	1.93191
ENSRNOT00000054987	protein_coding	Slc26a11	-2.58739	-4.77543	4.55687	0.0104621	up	0.534011	0.421573	-2.48728	-3.14438	-2.13051	-5.20734	-4.01997	-5.09898
ENSRNOT00000005066	protein_coding	Cfap52	-1.55902	-2.82116	2.39852	0.0336159	up	0.556361	0.345843	-1.08245	-2.05932	-1.53529	-3.365	-2.43731	-2.66118
ENSRNOT00000028737	protein_coding	Fermt3	-0.700504	-3.3021	6.06956	0.0125814	up	0.653706	0.489556	-0.594169	-1.0732	-0.434138	-4.42058	-2.52829	-2.95742
ENSRNOT00000036359	protein_coding	Abca12	-3.80202	-6.09805	4.91104	0.00784343	up	0.630828	0.365043	-3.73099	-4.40035	-3.27473	-6.7486	-5.87942	-5.66613
ENSRNOT00000024578	protein_coding	B3gnt7	0.246658	-1.75564	4.00636	0.00749278	up	0.4403	0.426809	0.85771	-0.35633	0.238593	-2.14321	-1.56407	-1.55962
ENSRNOT00000001638	protein_coding	Pttg1ip	4.001	2.39213	3.05013	0.00515358	up	0.434108	0.401516	4.0146	3.67097	4.31743	2.0518	2.80833	2.31625
ENSRNOT00000082627	protein_coding	Cp	2.84743	0.110782	6.66518	0.00427665	up	0.797728	0.694467	2.70298	2.47005	3.36924	-0.561324	0.76528	0.128391
ENSRNOT00000017776	protein_coding	Adgra2	-1.63133	-2.28919	1.57774	0.0289783	up	0.561858	0.504234	-1.81092	-1.8209	-1.26217	-2.32057	-2.1561	-2.3909
ENSRNOT00000027265	protein_coding	Slc5a2	-1.48032	-2.45668	1.96749	0.0272067	up	0.527688	0.532676	-1.69962	-1.70456	-1.0368	-2.46119	-2.13912	-2.76974
ENSRNOT00000008525	protein_coding	Galk1	0.218596	-0.868641	2.12467	0.023928	up	0.465683	0.473668	-0.346707	0.343583	0.658913	-0.82133	-0.765254	-1.01934
ENSRNOT00000028555	protein_coding	Rpl18	3.59248	2.26973	2.50144	0.0157786	up	0.430438	0.405453	3.73924	3.22705	3.81117	1.95217	2.81148	2.04553
ENSRNOT00000083787	protein_coding	Thoc7	-2.00566	-3.49071	2.79927	0.0145922	up	0.46725	0.374955	-2.45931	-2.14849	-1.40919	-3.8377	-3.22688	-3.40755
ENSRNOT00000032528	protein_coding	RGD1565767	3.49409	1.49263	4.00406	0.00647356	up	0.380257	0.340315	3.72878	2.87998	3.87351	1.09129	1.87746	1.50913
NM_001108825	protein_coding	Itk	-2.87543	-3.79474	1.89121	0.0268196	up	0.546778	0.527001	-3.00345	-3.18597	-2.43685	-4.04384	-3.80376	-3.53661
ENSRNOT00000071819	protein_coding	Cdk15	-0.75019	-1.38966	1.55776	0.00895248	up	0.54571	0.535011	-0.784566	-0.948723	-0.517282	-1.3473	-1.48527	-1.33641
ENSRNOT00000045266	protein_coding	LOC100362054	-3.70504	-4.3719	1.58761	0.0475183	up	0.462852	0.561243	-3.88263	-3.85647	-3.37601	-4.68538	-4.32438	-4.10592
ENSRNOT00000078320	protein_coding	Fam227a	0.610631	-0.117616	1.65662	0.0244387	up	0.477671	0.432983	0.471342	0.359471	1.00108	-0.217561	-0.00922756	-0.12606
ENSRNOT00000065673	protein_coding	RGD1307182	-1.07581	-1.7962	1.64762	0.0306481	up	0.542225	0.464144	-1.00228	-1.48418	-0.740982	-1.84134	-1.81231	-1.73495
ENSRNOT00000026235	protein_coding	Nfkb2	0.288539	-1.22084	2.84688	0.0281057	up	0.478935	0.399784	-0.288926	0.021134	1.13341	-1.40006	-0.992724	-1.26974
NM_001128079	protein_coding	Ctdsp1	-1.90073	-3.06106	2.23509	0.0220129	up	0.324425	0.31098	-1.98412	-2.1468	-1.57126	-3.52784	-2.59567	-3.05966
ENSRNOT00000034188	protein_coding	Il20rb	-3.40911	-4.63001	2.33092	0.0482306	up	0.576023	0.641868	-3.16123	-3.99376	-3.07236	-4.72634	-4.03382	-5.12988
ENSRNOT00000050456	protein_coding	Mogat3	-0.925276	-2.30798	2.60756	0.0194139	up	0.281644	0.189679	-1.15815	-1.3553	-0.262384	-2.59197	-2.12906	-2.2029
ENSRNOT00000089162	protein_coding	Rdh12	-3.36169	-4.31647	1.93828	0.0132225	up	0.386672	0.390862	-3.18426	-3.80004	-3.10077	-4.32075	-4.39163	-4.23703
NM_001270592	protein_coding	Tmem176b	-0.755091	-2.85982	4.30116	0.0139576	up	0.314028	0.305683	-0.23578	-1.5386	-0.490889	-3.31303	-2.27108	-2.99534
ENSRNOT00000018501	protein_coding	Defa5	-0.805698	-1.68245	1.83624	0.0315702	up	0.304213	0.223283	-0.403469	-1.27026	-0.74336	-1.50379	-1.83901	-1.70456
ENSRNOT00000034762	protein_coding	Mpl	0.629652	-0.361044	1.98714	0.00302505	up	0.477432	0.471892	0.583848	0.395491	0.909617	-0.307413	-0.347649	-0.428071
NM_001047878	protein_coding	F5	-3.77364	-6.43026	6.30553	0.00529069	up	0.726826	0.499359	-3.68543	-4.52011	-3.11538	-6.93713	-6.24999	-6.10364
ENSRNOT00000051452	protein_coding	Sult5a1	-1.06746	-1.85889	1.7308	0.0260677	up	0.445673	0.399017	-1.02403	-1.46075	-0.717588	-1.83341	-1.73765	-2.00562
ENSRNOT00000011801	protein_coding	Nav1	7.45034	6.21912	2.34766	0.00670066	up	0.660811	0.636982	7.26461	7.22508	7.86133	6.36696	6.31065	5.97975
ENSRNOT00000003219	protein_coding	Scpep1	4.5398	2.03274	5.68458	0.00381112	up	0.671157	0.568747	4.7517	3.99137	4.87632	1.54793	2.61094	1.93936
ENSRNOT00000022002	protein_coding	Gba2	-0.77586	-1.9829	2.30863	0.018022	up	0.429052	0.341671	-1.27554	-0.790878	-0.26116	-2.19211	-1.92164	-1.83494
ENSRNOT00000045830	protein_coding	Ctsm	-0.877849	-2.28577	2.65354	0.0359217	up	0.457187	0.361014	-0.849311	-1.56481	-0.219425	-2.65351	-2.34856	-1.85523
ENSRNOT00000005909	protein_coding	Tspan8	0.963788	-1.48059	5.44289	0.00468691	up	0.240388	0.170479	1.00694	0.339056	1.54537	-1.61225	-0.997806	-1.8317
ENSRNOT00000022029	protein_coding	Fkbp10	-2.38422	-4.09974	3.28414	0.0251068	up	0.325903	0.322615	-2.0809	-3.14518	-1.92659	-4.53286	-3.50418	-4.26217
ENSRNOT00000068594	protein_coding	Zfhx3	-2.2138	-3.05731	1.79442	0.0442283	up	0.492595	0.442409	-2.19768	-2.67616	-1.76756	-3.26591	-2.83042	-3.07561
ENSRNOT00000037290	protein_coding	Bpifc	-0.556705	-1.64021	2.11918	0.0258907	up	0.198154	0.168047	-0.987987	-0.722039	0.0399125	-1.63295	-1.744	-1.54367
ENSRNOT00000001539	protein_coding	Srsf9	0.681003	-0.664623	2.54141	0.0259636	up	0.352815	0.28917	1.11203	0.0461552	0.884829	-0.971313	-0.247361	-0.775195
NM_001108671	protein_coding	Ror1	-1.45717	-2.29597	1.78856	0.0112912	up	0.43726	0.357207	-1.36352	-1.68664	-1.32135	-2.44954	-1.99735	-2.44102
ENSRNOT00000074616	protein_coding	Pdlim4	1.10267	-0.489096	3.01418	0.00794206	up	0.36379	0.323684	1.20333	0.557465	1.54721	-0.768198	-0.407647	-0.291441
ENSRNOT00000009334	protein_coding	Atp6v0d2	-3.49426	-5.80574	4.96393	0.00996227	up	0.408423	0.328086	-3.38928	-4.13541	-2.95808	-6.03971	-6.28764	-5.08987
ENSRNOT00000090637	protein_coding	Klf5	-1.881	-3.19761	2.49079	0.0358607	up	0.554007	0.448781	-2.26333	-2.26076	-1.11892	-3.40883	-2.83025	-3.35374
ENSRNOT00000039652	protein_coding	Adgrv1	-1.81485	-2.56663	1.68387	0.0284456	up	0.474966	0.388055	-1.79602	-2.12497	-1.52356	-2.62398	-2.77776	-2.29814
NM_001164297	protein_coding	Plec	-2.30248	-3.71158	2.6557	0.0456545	up	0.568681	0.474572	-2.29255	-2.66756	-1.94734	-4.43057	-2.8963	-3.80786
ENSRNOT00000080724	protein_coding	Oplah	2.3903	0.902423	2.80477	0.00345551	up	0.684095	0.586464	2.28949	2.16259	2.71883	0.668102	1.23636	0.802804
NM_017320	protein_coding	Ctss	4.94949	3.3882	2.95117	0.0146741	up	0.636142	0.478738	5.24117	4.49777	5.10951	2.83037	3.86996	3.46427
ENSRNOT00000026891	protein_coding	Gmfg	1.62686	-0.155984	3.44103	0.0220328	up	0.549824	0.374579	2.3281	0.914629	1.63785	-0.654376	0.280869	-0.0944438
ENSRNOT00000068118	protein_coding	LOC681341	-3.01234	-3.74189	1.65812	0.0458595	up	0.531719	0.44165	-3.15397	-3.35064	-2.53242	-3.65678	-3.69985	-3.86905
ENSRNOT00000093089	protein_coding	AABR07031193.1	-4.60841	-6.35623	3.3585	0.0201328	up	0.448289	0.347265	-4.46292	-5.22407	-4.13824	-7.03207	-6.06552	-5.9711
ENSRNOT00000023615	protein_coding	Clcn7	-0.964687	-1.92494	1.94565	0.022387	up	0.544848	0.45555	-0.818958	-1.46212	-0.612989	-2.04794	-1.80227	-1.92462
ENSRNOT00000011327	protein_coding	Tmem176b	-0.662689	-2.88052	4.65192	0.0139863	up	0.32435	0.297616	-0.180911	-1.5009	-0.306255	-3.43763	-2.31328	-2.89064
ENSRNOT00000006808	protein_coding	Sppl2c	4.94111	2.7722	4.49682	0.0160851	up	0.624897	0.517389	4.65422	4.57647	5.59263	2.38213	2.29898	3.63549
ENSRNOT00000088387	protein_coding	Ahnak	0.194427	-1.24801	2.71779	0.0466852	up	0.699974	0.564217	0.38937	-0.500752	0.694662	-1.62874	-0.531032	-1.58425
ENSRNOT00000077563	protein_coding	Gstm6l	-1.23073	-2.24532	2.02033	0.0266129	up	0.554523	0.404107	-1.6149	-1.35349	-0.723799	-2.46124	-2.00248	-2.27225
NM_001309447	protein_coding	Lama4	2.01917	-0.188245	4.61848	0.00959482	up	0.604146	0.519563	2.15428	1.39826	2.50498	-0.694657	0.466382	-0.33646
ENSRNOT00000044435	protein_coding	Zfp280c	-3.28915	-4.60606	2.49133	0.00441908	up	0.50023	0.480168	-3.21469	-3.68901	-2.96374	-4.60812	-4.46551	-4.74456
ENSRNOT00000018138	protein_coding	Treml1	-2.10446	-3.07043	1.95337	0.0116724	up	0.539863	0.474795	-2.24138	-2.39377	-1.67823	-3.12322	-3.02656	-3.0615
ENSRNOT00000028406	protein_coding	Pola2	-2.59738	-3.75319	2.2281	0.038505	up	0.578782	0.496491	-2.63878	-3.09272	-2.06064	-4.11175	-3.83931	-3.30852
ENSRNOT00000010579	protein_coding	Mgst1	0.850967	-0.644879	2.8203	0.0170516	up	0.273257	0.197905	1.16035	0.491199	0.901351	-1.29583	-0.272712	-0.366093
NM_001107086	protein_coding	AABR07034438.1	-1.51859	-2.40769	1.85203	0.0368026	up	0.203387	0.206182	-1.17973	-2.07413	-1.30191	-2.50171	-2.44776	-2.27362
ENSRNOT00000041857	protein_coding	Frg2	-2.10679	-2.91819	1.75492	0.0449935	up	0.476555	0.46896	-2.05436	-2.49599	-1.77002	-3.14222	-2.54812	-3.06424
ENSRNOT00000043343	protein_coding	Jade2	-1.21785	-2.35349	2.19716	0.00561462	up	0.598903	0.603612	-1.18433	-1.57383	-0.895381	-2.32833	-2.24243	-2.48969
ENSRNOT00000009532	protein_coding	Kank3	1.39658	0.466968	1.90477	0.0404007	up	0.616995	0.595267	1.38302	1.13488	1.67186	0.032747	0.960953	0.407205
ENSRNOT00000037809	protein_coding	Ext1	-1.05824	-1.87885	1.76615	0.0320504	up	0.531279	0.459315	-1.25837	-1.23678	-0.679565	-2.02058	-1.54114	-2.07482
NM_022697	protein_coding	Rpl28	1.17017	-0.583545	3.37226	0.0101874	up	0.280579	0.267063	1.47301	0.490113	1.54739	-0.842789	-0.250687	-0.657159
ENSRNOT00000030837	protein_coding	Parl	0.0252405	-0.634972	1.58032	0.0149069	up	0.588649	0.51448	-0.127895	-0.0106751	0.214292	-0.472912	-0.548612	-0.883393
ENSRNOT00000016447	protein_coding	Txn1	0.549968	-0.637842	2.27807	0.00876598	up	0.13445	0.111439	0.833775	0.0801091	0.73602	-0.709747	-0.486595	-0.717184
NM_173148	protein_coding	AABR07051244.2	-0.913178	-2.03176	2.17134	0.0225943	up	0.465973	0.438381	-1.25707	-1.10336	-0.379106	-2.05583	-2.28063	-1.75883
NM_001134740	protein_coding	Tdrd5	0.132809	-0.726639	1.81434	0.0133283	up	0.421591	0.337742	-0.0714742	-0.0665324	0.536433	-0.743453	-0.683387	-0.753077
ENSRNOT00000005645	protein_coding	Ifitm1	0.332139	-4.9037	37.6828	0.00065752	up	0.292939	0.382341	0.182312	-0.0471606	0.861264	-5.56302	-3.98854	-5.15954
ENSRNOT00000089801	protein_coding	LOC361985	-0.334629	-1.03464	1.62452	0.0264356	up	0.489979	0.377728	-0.211991	-0.683741	-0.108155	-1.18444	-0.84262	-1.07686
ENSRNOT00000032467	protein_coding	Tti2	-1.32635	-2.04611	1.64692	0.0364142	up	0.309338	0.222235	-1.37829	-1.63987	-0.960874	-2.22956	-1.81376	-2.09503
NM_001008514	protein_coding	Cldn19	-2.22751	-3.35681	2.18752	0.00378146	up	0.472264	0.388098	-2.29863	-2.44412	-1.93979	-3.57885	-3.22571	-3.26587
ENSRNOT00000001695	protein_coding	Col6a2	2.58596	0.235278	5.10065	0.0130899	up	0.738482	0.74958	2.36988	2.14858	3.23942	0.029646	1.08021	-0.404024
ENSRNOT00000020702	protein_coding	Dnajc25	-0.73561	-1.78126	2.06429	0.0442767	up	0.552731	0.466775	-0.524275	-1.30592	-0.376636	-2.13641	-1.38688	-1.82049
NM_001129997	protein_coding	Ehbp1l1	-2.81667	-4.34102	2.87657	0.0288351	up	0.731496	0.635463	-2.63663	-3.24478	-2.56861	-4.88986	-3.55636	-4.57685
ENSRNOT00000020587	protein_coding	Acsm2	-3.68583	-4.32862	1.56134	0.0251133	up	0.253718	0.275972	-3.73515	-3.81957	-3.50279	-4.53878	-4.01932	-4.42777
NM_001270682	protein_coding	Apoe	5.23947	2.72342	5.72013	7.23407e-05	up	0.600145	0.508474	5.23059	5.20426	5.28357	2.42887	2.87406	2.86734
ENSRNOT00000088042	protein_coding	Fbln1	-0.225641	-2.40752	4.53745	0.00363334	up	0.331004	0.265469	-0.397251	-0.713783	0.43411	-2.60952	-2.28345	-2.32961
ENSRNOT00000093640	protein_coding	Sh3d19	-0.896622	-1.83686	1.91885	0.0265129	up	0.607568	0.596171	-1.08813	-1.17291	-0.428828	-1.85592	-1.5842	-2.07047
ENSRNOT00000078473	protein_coding	Tmem176b	-0.666607	-2.81328	4.42807	0.00431358	up	0.413705	0.368816	-0.622868	-1.11523	-0.261719	-3.32878	-2.40087	-2.7102
ENSRNOT00000067638	protein_coding	Fam105a	1.47276	-0.563135	4.10078	0.0270521	up	0.718609	0.638589	1.92029	0.736908	1.76109	-1.4715	0.0877499	-0.305656
ENSRNOT00000077238	protein_coding	Kdm6a	-1.58152	-2.39271	1.75467	0.0374488	up	0.476466	0.438017	-1.74717	-1.92586	-1.07152	-2.48574	-2.32395	-2.36845
ENSRNOT00000084621	protein_coding	Pard6g	-1.1789	-3.36164	4.54016	0.0227585	up	0.734491	0.577009	-0.967623	-1.77425	-0.794824	-3.99073	-2.31719	-3.77701
ENSRNOT00000016730	protein_coding	Cflar	0.531333	-0.843707	2.59375	0.0353678	up	0.535513	0.486502	0.414176	0.155625	1.0242	-1.08941	-0.140518	-1.30119
ENSRNOT00000002779	protein_coding	Ifngr2	-2.37324	-2.97738	1.52008	0.0357008	up	0.470672	0.42538	-2.54782	-2.57866	-1.99324	-3.01179	-2.90167	-3.01869
ENSRNOT00000064886	protein_coding	Abca7	-0.429229	-1.40364	1.96484	0.042081	up	0.510858	0.450696	-0.860934	-0.640341	0.213588	-1.48615	-1.33542	-1.38937
NM_178866	protein_coding	Igf1	1.21524	-0.643516	3.62696	0.00986153	up	0.45386	0.406509	1.4053	0.675467	1.56496	-1.04086	-0.0683506	-0.821333
ENSRNOT00000077197	protein_coding	Extl3	0.14827	-0.719661	1.82504	0.0315561	up	0.594428	0.512553	0.26279	-0.285299	0.467318	-0.831075	-0.43157	-0.896338
ENSRNOT00000011339	protein_coding	Jdp2	-2.05272	-3.039	1.98108	0.0148301	up	0.601862	0.550209	-2.31147	-2.25052	-1.59616	-3.09242	-2.8938	-3.13079
ENSRNOT00000033629	protein_coding	Espnl	-4.32721	-5.59501	2.40795	0.0435835	up	0.399604	0.262937	-4.51367	-4.64867	-3.81928	-6.29226	-5.32328	-5.16949
ENSRNOT00000077085	protein_coding	Cfap65	-2.93303	-5.32583	5.25176	0.0283009	up	0.85717	0.618233	-3.04582	-2.84225	-2.91102	-6.48983	-4.04068	-5.44698
ENSRNOT00000039780	protein_coding	Ntsr1	-0.166396	-1.01915	1.80594	0.0254543	up	0.346356	0.333232	-0.0373733	-0.604466	0.142651	-1.21185	-0.949566	-0.896026
ENSRNOT00000048076	protein_coding	AABR07044383.1	2.62059	0.4976	4.35596	0.00129496	up	0.48323	0.285829	2.47631	2.41018	2.97529	0.124244	0.77827	0.590286
ENSRNOT00000005687	protein_coding	Baiap2	-2.20545	-3.65944	2.73965	0.0301094	up	0.519196	0.403095	-2.15988	-2.67616	-1.7803	-4.21982	-2.99599	-3.76251
NM_001109176	protein_coding	Fyb1	-2.94411	-4.13733	2.28662	0.0316579	up	0.553454	0.55275	-2.55801	-3.34672	-2.92759	-4.69548	-3.72642	-3.99008
ENSRNOT00000081565	protein_coding	Clasrp	-2.74349	-3.58495	1.79187	0.0439342	up	0.470459	0.479147	-2.80453	-3.14973	-2.2762	-3.85387	-3.38677	-3.51422
ENSRNOT00000058063	protein_coding	Defb11	-0.558144	-1.7112	2.22385	0.0252352	up	0.444459	0.387464	-1.09658	-0.621728	0.0438785	-1.69579	-1.71418	-1.72363
ENSRNOT00000047151	protein_coding	Cldn19	-3.33125	-4.28662	1.93908	0.0222965	up	0.539993	0.405119	-3.61903	-3.46947	-2.90525	-4.54164	-4.02448	-4.29375
ENSRNOT00000066028	protein_coding	Ctsa	-0.879625	-2.84721	3.91112	0.00181565	up	0.456652	0.420179	-0.748654	-1.17893	-0.711295	-3.14305	-2.41427	-2.98431
ENSRNOT00000088441	protein_coding	Tec	-4.00771	-5.53519	2.88283	0.0381766	up	0.472029	0.314042	-3.59859	-4.26488	-4.15965	-6.23451	-4.67629	-5.69477
ENSRNOT00000042973	protein_coding	Tnfaip2	1.25331	-1.79162	8.25307	0.0135601	up	0.629507	0.451141	1.7327	0.342927	1.6843	-2.84476	-0.92811	-1.602
ENSRNOT00000064637	protein_coding	Mcm3ap	-1.57861	-2.20521	1.54392	0.00374949	up	0.586702	0.540022	-1.62834	-1.68229	-1.4252	-2.29316	-2.07223	-2.25024
ENSRNOT00000089010	protein_coding	Mia2	-2.01917	-3.18438	2.24266	0.0167865	up	0.597425	0.532038	-2.13168	-2.2552	-1.67063	-3.58379	-2.76975	-3.19961
ENSRNOT00000075000	protein_coding	Sult6b1	-2.48337	-3.68691	2.30305	0.0194067	up	0.532426	0.46472	-2.44656	-2.8888	-2.11475	-4.04215	-3.26763	-3.75095
ENSRNOT00000048642	protein_coding	Btnl10	-0.468887	-1.20141	1.66155	0.0486293	up	0.417247	0.385456	-0.697648	-0.756157	0.0471437	-1.25538	-1.21956	-1.1293
ENSRNOT00000034380	protein_coding	Prss33	-4.38204	-5.348	1.95337	0.0386291	up	0.585502	0.476879	-4.37931	-4.9165	-3.8503	-5.43843	-5.18545	-5.42012
ENSRNOT00000073271	protein_coding	Gas1	-0.584844	-2.21944	3.10501	0.0184136	up	0.681057	0.582209	-0.706632	-0.943416	-0.104483	-2.20942	-1.62811	-2.8208
ENSRNOT00000088495	protein_coding	Metrnl	0.268308	-0.958101	2.33984	0.0142237	up	0.584011	0.371435	0.133535	-0.104931	0.776321	-1.03914	-0.696451	-1.13871
NM_031338	protein_coding	Camkk2	-2.68768	-3.29785	1.52645	0.0311186	up	0.5207	0.40672	-2.59263	-2.98073	-2.48967	-3.42397	-3.39664	-3.07295
ENSRNOT00000017071	protein_coding	Lgals9	-1.87772	-2.90547	2.03885	0.0108991	up	0.420862	0.383297	-1.89181	-2.21875	-1.52259	-3.06061	-2.69461	-2.96119
ENSRNOT00000038057	protein_coding	Crtc1	-1.84389	-3.20239	2.56418	0.00968873	up	0.568065	0.492161	-2.08497	-2.13739	-1.30932	-3.36039	-2.97262	-3.27416
ENSRNOT00000015517	protein_coding	Kbtbd6	-4.47902	-5.55068	2.10185	0.0274617	up	0.633387	0.41798	-4.43766	-4.32488	-4.67453	-5.00854	-6.03865	-5.60486
ENSRNOT00000008011	protein_coding	Gngt2	1.72331	-1.94055	12.6745	0.00134562	up	0.540161	0.395393	1.99465	1.25056	1.92471	-2.70329	-1.3875	-1.73085
NM_001270795	protein_coding	Slc4a8	4.74979	3.03108	3.29143	0.00863938	up	0.628235	0.560866	4.6824	4.28732	5.27967	2.81186	2.8264	3.45497
ENSRNOT00000005073	protein_coding	Col5a2	-0.323924	-2.42648	4.2947	0.029478	up	0.752941	0.548686	-0.468446	-0.655214	0.151889	-3.11314	-1.26236	-2.90394
NM_001109458	protein_coding	Fam163b	0.304675	-0.320433	1.54233	0.0279622	up	0.504036	0.459878	0.0858727	0.162297	0.665855	-0.329089	-0.255485	-0.376723
NM_001350232	protein_coding	AABR07049626.1	-0.231601	-1.23587	2.00592	0.0438733	up	0.57744	0.513956	-0.683119	-0.45309	0.441407	-1.30743	-1.15982	-1.24035
ENSRNOT00000064758	protein_coding	Nav1	-0.207431	-1.36385	2.22903	0.0222147	up	0.532268	0.492797	-0.502887	-0.407555	0.288151	-1.70995	-1.02163	-1.35996
ENSRNOT00000081511	protein_coding	AABR07061780.1	2.84095	1.7692	2.10198	0.0383969	up	0.590679	0.424332	3.14288	2.44427	2.9357	1.48335	2.33969	1.48456
ENSRNOT00000068094	protein_coding	AABR07017902.1	-4.29369	-5.38389	2.12904	0.040402	up	0.538139	0.431048	-4.60096	-4.20098	-4.07912	-5.38034	-4.81581	-5.95551
ENSRNOT00000014234	protein_coding	Cmtm3	-0.991145	-2.58369	3.01582	0.0172458	up	0.41618	0.331557	-0.577853	-1.60588	-0.789698	-3.09978	-2.2991	-2.3522
ENSRNOT00000071098	protein_coding	Inafm1	0.323795	-0.486565	1.75365	0.0470503	up	0.313233	0.288325	0.416827	-0.168205	0.722763	-0.658851	-0.26736	-0.533484
ENSRNOT00000084275	protein_coding	Gjd3	-0.914677	-1.93537	2.0289	0.011618	up	0.160415	0.161002	-1.23497	-0.65485	-0.854214	-1.62736	-2.03631	-2.14246
NM_031004	protein_coding	Acta2	1.98609	1.33116	1.57454	0.005836	up	0.345579	0.304072	1.99919	1.8095	2.14958	1.27063	1.47525	1.2476
ENSRNOT00000015448	protein_coding	Cmbl	2.05088	1.08843	1.94861	0.047242	up	0.500793	0.365089	2.51165	1.59683	2.04416	0.786225	1.50163	0.977442
ENSRNOT00000029039	protein_coding	LOC100362350	-3.29227	-4.05177	1.69291	0.0413408	up	0.556511	0.481064	-3.55762	-3.36693	-2.95226	-4.17026	-4.29335	-3.69171
ENSRNOT00000007320	protein_coding	Best1	0.917515	0.318845	1.51432	0.0472431	up	0.473869	0.417108	0.996405	0.659343	1.0968	0.0524207	0.6203	0.283814
ENSRNOT00000002760	protein_coding	Stap1	-1.62779	-6.68723	33.3458	0.000124223	up	0.792691	0.477094	-1.31486	-2.1839	-1.38461	-6.97528	-6.29947	-6.78693
ENSRNOT00000019994	protein_coding	Sf3b5	2.21061	1.19319	2.02429	0.0348679	up	0.248899	0.214543	2.60604	1.62157	2.40423	1.08008	1.43704	1.06246
ENSRNOT00000004241	protein_coding	Prelp	-0.241351	-2.56466	5.0048	0.00674166	up	0.535119	0.398915	-0.310283	-0.647816	0.234047	-2.86313	-1.82754	-3.00332
ENSRNOT00000041606	protein_coding	Pmp22	-2.12565	-4.13946	4.03848	0.0032021	up	0.373343	0.324729	-2.13815	-2.51338	-1.72541	-4.50747	-3.73764	-4.17327
ENSRNOT00000082782	protein_coding	Gpx6	-0.0392497	-0.864324	1.77163	0.0205286	up	0.5062	0.448682	-0.245928	-0.241409	0.369589	-1.02209	-0.723929	-0.846952
ENSRNOT00000050702	protein_coding	AC128059.1	-2.96947	-4.80208	3.5618	0.0391722	up	0.635746	0.553777	-2.49273	-2.94684	-3.46885	-5.79879	-3.95557	-4.65188
ENSRNOT00000068452	protein_coding	Zfpm1	-2.26787	-3.364	2.13781	0.0328701	up	0.673406	0.527249	-2.20368	-2.49658	-2.10334	-3.74729	-2.7253	-3.61941
ENSRNOT00000075793	protein_coding	Ctdspl	-1.22844	-2.72027	2.81245	0.0302183	up	0.52892	0.420622	-1.07898	-1.78935	-0.817003	-3.04618	-2.02432	-3.09032
ENSRNOT00000061157	protein_coding	Sgk1	-1.60985	-3.30727	3.24321	0.0178605	up	0.2442	0.189727	-1.30841	-2.2275	-1.29365	-3.81351	-2.74405	-3.36426
ENSRNOT00000020925	protein_coding	Fbxo4	1.18364	-0.223581	2.65226	0.013632	up	0.527777	0.46611	1.09517	0.687472	1.76829	-0.310076	-0.360135	-0.000531645
ENSRNOT00000009749	protein_coding	Plin2	0.209262	-1.26253	2.77366	0.0146362	up	0.597516	0.422126	0.476562	-0.308276	0.459499	-1.75488	-0.995196	-1.03751
ENSRNOT00000010338	protein_coding	Vgll4	1.00411	-0.11105	2.16618	0.045798	up	0.535118	0.457334	1.34207	0.381736	1.28851	-0.45523	0.33513	-0.213051
ENSRNOT00000014277	protein_coding	Atoh8	-0.970312	-2.86781	3.72567	0.0219471	up	0.727883	0.599104	-1.20823	-1.04938	-0.653324	-3.62853	-1.94052	-3.03439
ENSRNOT00000001315	protein_coding	Arpc1b	4.12601	2.30047	3.5444	0.039797	up	0.577834	0.365642	4.33898	3.5259	4.51315	1.317	3.11632	2.46808
ENSRNOT00000001792	protein_coding	Il3ra	-0.830423	-2.25508	2.68451	0.0132396	up	0.444185	0.3788	-1.23038	-1.08372	-0.177167	-2.3723	-2.14551	-2.24744
ENSRNOT00000021073	protein_coding	Tpm4	0.834732	-0.658338	2.81487	0.0241994	up	0.768187	0.650316	1.0072	0.346616	1.15038	-0.97399	0.0264805	-1.02751
ENSRNOT00000005798	protein_coding	Ppm1h	-1.9499	-3.14985	2.29732	0.0372211	up	0.351309	0.297331	-1.81064	-2.54924	-1.48983	-3.49858	-2.70829	-3.24269
ENSRNOT00000066670	protein_coding	Cxcl12	-2.96788	-4.50438	2.90089	0.0277675	up	0.345275	0.296811	-3.48498	-2.7491	-2.66957	-5.19827	-3.91985	-4.395
ENSRNOT00000065043	protein_coding	Naxd	-0.263738	-1.16316	1.86532	0.0322435	up	0.374301	0.250933	-0.681617	-0.368016	0.258418	-1.16598	-1.23113	-1.09238
NM_001107105	protein_coding	Zbtb21	0.0909394	-1.09237	2.27097	0.0207836	up	0.56242	0.449696	0.303502	-0.0257825	-0.00490129	-1.66234	-0.637913	-0.976849
ENSRNOT00000061747	protein_coding	Ttc7a	-1.40724	-2.84229	2.70393	0.0215147	up	0.740169	0.538983	-1.10402	-1.93687	-1.18082	-3.35356	-2.35767	-2.81565
ENSRNOT00000077592	protein_coding	AABR07042565.1	-3.3533	-3.97434	1.53799	0.0294113	up	0.365702	0.30413	-3.1519	-3.71128	-3.19671	-4.07363	-3.95703	-3.89238
ENSRNOT00000088645	protein_coding	Cngb1	-4.2605	-5.86633	3.04371	0.00922456	up	0.608897	0.389969	-4.66726	-4.407	-3.70724	-6.23209	-5.72288	-5.64402
NM_001108651	protein_coding	Hebp1	-2.30408	-4.09563	3.46185	0.0373504	up	0.273988	0.233753	-2.2252	-2.81053	-1.87651	-4.52879	-3.06713	-4.69097
ENSRNOT00000086363	protein_coding	Ly49si1	-0.911149	-3.73772	7.09387	0.000225426	up	0.694318	0.409633	-0.531902	-1.28024	-0.921301	-3.8409	-3.72984	-3.64243
ENSRNOT00000086863	protein_coding	Btk	-4.20813	-6.28021	4.20492	0.00672268	up	0.584786	0.499674	-3.95865	-4.52395	-4.14179	-7.00708	-5.8439	-5.98964
ENSRNOT00000012234	protein_coding	Prdm12	-1.7174	-2.6798	1.94855	0.0434529	up	0.508891	0.487941	-1.90657	-2.08795	-1.15767	-2.83582	-2.34582	-2.85775
ENSRNOT00000060186	protein_coding	Lrsam1	-0.714024	-1.64931	1.91227	0.0365576	up	0.498684	0.443657	-0.828603	-1.05558	-0.257884	-1.93341	-1.29442	-1.7201
ENSRNOT00000055271	protein_coding	Ppp1r1a	-1.57046	-3.13931	2.96667	0.0298907	up	0.58269	0.464183	-1.14303	-2.34277	-1.22559	-3.48096	-2.59322	-3.34374
ENSRNOT00000076611	protein_coding	Rell1	-1.59723	-2.33258	1.6648	0.0291621	up	0.564017	0.509212	-1.74141	-1.82633	-1.22395	-2.42914	-2.10216	-2.46645
ENSRNOT00000014444	protein_coding	Gpr153	-2.20956	-2.97866	1.7042	0.0474442	up	0.480115	0.295994	-2.62947	-2.27528	-1.72394	-3.05129	-2.84387	-3.04081
ENSRNOT00000083629	protein_coding	Akr7a2	-1.2757	-1.86599	1.50554	0.0334472	up	0.436877	0.412395	-1.39931	-1.41316	-1.01465	-1.95168	-1.60745	-2.03883
ENSRNOT00000010208	protein_coding	Foxe3	-1.57717	-3.55716	3.9449	0.00450689	up	0.521647	0.395304	-1.71683	-2.05345	-0.96125	-3.67237	-3.32155	-3.67756
ENSRNOT00000012811	protein_coding	Rspo1	-0.175593	-2.75767	5.98802	0.013505	up	0.608642	0.463929	0.522157	-0.794677	-0.254259	-3.70067	-2.14687	-2.42548
ENSRNOT00000006188	protein_coding	Myc	-1.25256	-2.73792	2.79986	0.0157634	up	0.550933	0.442689	-0.921155	-1.76998	-1.06656	-3.25493	-2.44125	-2.51757
ENSRNOT00000031138	protein_coding	Cep104	5.83996	3.91592	3.79484	0.0301739	up	0.493381	0.148093	6.4333	4.70931	6.37727	3.74444	3.79311	4.21022
ENSRNOT00000011662	protein_coding	Zfyve1	-0.161558	-1.11869	1.94144	0.0141031	up	0.494436	0.44022	-0.0835238	-0.509258	0.108109	-1.39094	-0.927008	-1.03811
ENSRNOT00000042681	protein_coding	Cd276	-1.79456	-3.25933	2.76019	0.045695	up	0.460319	0.356386	-2.3981	-2.05736	-0.928234	-3.44268	-3.57631	-2.75901
ENSRNOT00000023645	protein_coding	Mtss1l	-0.815798	-1.54574	1.65857	0.033109	up	0.432679	0.520884	-0.708158	-1.20865	-0.530584	-1.4874	-1.4001	-1.74971
ENSRNOT00000020401	protein_coding	Fam46c	-0.951956	-3.28523	5.03947	0.00370653	up	0.806534	0.681582	-0.885411	-1.30575	-0.66471	-3.89061	-2.73468	-3.23039
ENSRNOT00000034201	protein_coding	Ap5s1	-2.31601	-3.69932	2.60865	0.0352964	up	0.545998	0.543656	-2.61445	-2.02865	-2.30493	-4.31599	-2.92613	-3.85583
ENSRNOT00000012597	protein_coding	Cdk6	-1.55346	-3.89914	5.08297	0.00406642	up	0.66402	0.481224	-1.4152	-1.95242	-1.29278	-4.53024	-3.36355	-3.80362
ENSRNOT00000001313	protein_coding	Pcp2	-1.70994	-2.36885	1.57889	0.0275733	up	0.422991	0.406327	-1.75332	-1.96492	-1.41159	-2.41642	-2.16122	-2.52893
ENSRNOT00000010541	protein_coding	Evc	-0.999827	-1.65163	1.57113	0.0226811	up	0.428246	0.370541	-1.17792	-1.11913	-0.702434	-1.76143	-1.44875	-1.74472
NM_001135030	protein_coding	Tctex1d1	-3.25554	-4.63368	2.59933	0.0175286	up	0.419876	0.441882	-2.94821	-3.72157	-3.09684	-4.98236	-4.12045	-4.79821
ENSRNOT00000009817	protein_coding	Serping1	4.08722	1.12321	7.80287	0.00199826	up	0.530856	0.416474	4.15498	3.58859	4.51807	0.533074	1.59537	1.24119
ENSRNOT00000079889	protein_coding	Flna	0.622756	-1.12515	3.3587	0.0297073	up	0.608278	0.510329	0.510175	0.163908	1.19419	-1.7609	-0.297842	-1.3167
ENSRNOT00000061332	protein_coding	Epb41l2	-1.64696	-2.99111	2.5388	0.0328156	up	0.574797	0.448849	-1.89747	-2.12641	-0.917009	-3.09347	-2.61155	-3.26831
NM_001270593	protein_coding	Tmem176b	-1.68022	-2.55694	1.8362	0.0116576	up	0.296329	0.272115	-1.68061	-1.89183	-1.46821	-2.86783	-2.44087	-2.36211
ENSRNOT00000077380	protein_coding	Eif2b1	7.24042	6.02392	2.32383	0.014868	up	0.658391	0.622415	7.2696	6.74709	7.70459	6.16036	6.09876	5.81264
ENSRNOT00000084597	protein_coding	Hilpda	-2.68303	-4.20273	2.86731	0.0375165	up	0.472169	0.423057	-2.64521	-3.29218	-2.11172	-4.68538	-3.4989	-4.42391
ENSRNOT00000028855	protein_coding	Siglec1	-2.41764	-5.45182	8.19182	0.0405673	up	0.569684	0.376763	-1.90314	-3.03472	-2.31505	-7.03698	-3.71657	-5.60191
ENSRNOT00000018751	protein_coding	Nr6a1	0.608998	-0.293018	1.86867	0.00996387	up	0.517532	0.443577	0.409023	0.427228	0.990743	-0.349965	-0.208896	-0.320191
ENSRNOT00000084031	protein_coding	Reck	-2.22898	-3.40552	2.26034	0.0488455	up	0.585136	0.549433	-2.16521	-2.79225	-1.72947	-3.37865	-2.92501	-3.91289
ENSRNOT00000070903	protein_coding	RT1-T24-3	-1.19516	-2.24678	2.07285	0.0486485	up	0.465784	0.469838	-1.81219	-1.06503	-0.70827	-2.33921	-1.88686	-2.51426
ENSRNOT00000041590	protein_coding	RT1-A1	3.24146	0.723974	5.72583	0.00355712	up	0.416274	0.371502	2.55504	3.43329	3.73604	0.350306	1.06097	0.760648
ENSRNOT00000035730	protein_coding	Slfn5	-2.05558	-2.95899	1.87048	0.0165298	up	0.59104	0.476718	-2.12148	-2.34237	-1.70289	-3.16069	-2.71922	-2.99706
ENSRNOT00000064754	protein_coding	Mlip	-4.24399	-5.74761	2.83553	0.0370938	up	0.545409	0.415261	-3.91094	-5.09859	-3.72244	-6.10136	-5.3127	-5.82878
ENSRNOT00000024353	protein_coding	Doc2g	0.123667	-0.847812	1.96085	0.0300051	up	0.67082	0.61935	0.504556	-0.275651	0.142095	-1.1123	-0.479995	-0.951146
ENSRNOT00000050941	protein_coding	Foxo6	2.51249	1.42696	2.12216	0.00291633	up	0.487733	0.43074	2.67409	2.17941	2.68397	1.45326	1.39563	1.43198
ENSRNOT00000021407	protein_coding	Chdh	0.0646348	-0.951066	2.02188	0.00230569	up	0.632628	0.425408	0.152774	-0.215997	0.257128	-0.887279	-0.989997	-0.975922
ENSRNOT00000066776	protein_coding	Zfp964	-0.712415	-2.12353	2.65943	0.0117262	up	0.480191	0.429441	-1.1031	-0.936093	-0.0980543	-2.23349	-2.16845	-1.96865
NM_138828	protein_coding	Apoe	5.30483	2.65693	6.26753	0.00164119	up	0.615352	0.456709	5.69232	4.91302	5.30914	2.15471	2.74351	3.07257
ENSRNOT00000010790	protein_coding	Gucy2d	1.6074	0.729913	1.83717	0.00989796	up	0.440155	0.412384	1.63827	1.26702	1.91691	0.68034	0.768112	0.741287
ENSRNOT00000050804	protein_coding	Cfap126	-0.818494	-3.06237	4.73669	0.0123893	up	0.490355	0.425521	-0.187079	-1.36818	-0.900227	-3.61104	-2.31094	-3.26514
ENSRNOT00000087796	protein_coding	Ly49i4	-3.97442	-6.49301	5.73024	0.0047898	up	0.578724	0.362028	-3.66171	-4.62131	-3.64024	-7.08127	-6.0588	-6.33896
ENSRNOT00000016608	protein_coding	Skap2	2.58532	0.806035	3.43256	0.0366902	up	0.538704	0.385676	3.09742	1.86357	2.79496	-0.0191054	1.48806	0.949146
ENSRNOT00000093413	protein_coding	Polr2e	-1.56629	-2.28429	1.6449	0.0399987	up	0.567839	0.542974	-1.58296	-1.79164	-1.32426	-2.43977	-1.89181	-2.52128
ENSRNOT00000001899	protein_coding	Lrch4	1.17115	0.175955	1.99335	0.00333988	up	0.0918886	0.0965114	1.40078	0.88051	1.23215	0.257069	0.109922	0.160873
NM_012987	protein_coding	Nes	-4.06728	-5.45935	2.62454	0.0325378	up	0.619064	0.547202	-3.86655	-3.89461	-4.44069	-5.80063	-4.67921	-5.89821
ENSRNOT00000010549	protein_coding	Theg	-3.29633	-4.12322	1.77385	0.0451526	up	0.526814	0.39819	-3.51625	-3.57157	-2.80116	-4.38378	-4.10363	-3.88223
ENSRNOT00000049859	protein_coding	Abi3bp	-3.23785	-4.10211	1.8204	0.0195243	up	0.523278	0.436219	-3.20909	-3.54083	-2.96364	-3.87412	-4.03069	-4.40151
ENSRNOT00000005693	protein_coding	Gpr182	0.881647	0.0924467	1.72812	0.043076	up	0.532783	0.437611	0.504263	0.736282	1.4044	0.0797876	0.104562	0.0929902
ENSRNOT00000016252	protein_coding	Lect2	-2.23571	-3.07354	1.78736	0.037163	up	0.511014	0.451117	-2.49549	-2.41599	-1.79564	-3.19985	-2.75715	-3.26362
ENSRNOT00000084429	protein_coding	Uba7	-3.59654	-4.72478	2.18593	0.0462239	up	0.747977	0.53543	-3.06498	-4.18461	-3.54002	-5.13521	-4.35581	-4.68332
ENSRNOT00000077670	protein_coding	Slc16a7	-3.87302	-5.82415	3.86677	0.0458618	up	0.524762	0.408826	-3.81406	-4.47994	-3.32506	-6.98012	-5.48398	-5.00834
ENSRNOT00000000639	protein_coding	Ccdc167	-0.894239	-1.52821	1.55184	0.0356255	up	0.458593	0.514221	-1.15667	-0.800686	-0.725358	-1.36248	-1.38653	-1.83563
ENSRNOT00000082482	protein_coding	Cd5	-4.12986	-5.27368	2.20965	0.037624	up	0.565289	0.387496	-4.07971	-4.24173	-4.06814	-5.66746	-4.53531	-5.61828
ENSRNOT00000067222	protein_coding	11-Sep	-0.48329	-1.66979	2.276	0.0227419	up	0.279432	0.256025	-0.624448	-0.883709	0.0582881	-1.75561	-1.33805	-1.91571
ENSRNOT00000081628	protein_coding	Vars	-0.992944	-1.892	1.86485	0.0189923	up	0.412473	0.395584	-1.28636	-1.16014	-0.532331	-1.87071	-1.84033	-1.96497
NM_001014057	protein_coding	Tsen2	-0.662725	-1.58496	1.89505	0.0369989	up	0.533585	0.51468	-0.466431	-1.22441	-0.297337	-1.61618	-1.41187	-1.72685
ENSRNOT00000002799	protein_coding	Cd200r1	-2.18385	-5.17595	7.95628	0.0496408	up	0.336128	0.191721	-1.51693	-3.21275	-1.82188	-7.02108	-4.56301	-3.94374
ENSRNOT00000001807	protein_coding	Setd1b	-0.747959	-1.58687	1.7887	0.0190297	up	0.256802	0.327407	-0.799824	-1.09536	-0.348689	-1.66273	-1.56121	-1.53666
ENSRNOT00000084123	protein_coding	Rad23a	0.168145	-0.776272	1.92441	0.0238481	up	0.627363	0.527201	0.200285	-0.194588	0.498738	-1.04195	-0.446684	-0.840186
NM_013027	protein_coding	Selenow	-1.42997	-2.2897	1.81469	0.0431914	up	0.448674	0.340273	-1.63035	-1.7723	-0.887268	-2.40137	-2.07714	-2.39058
ENSRNOT00000079116	protein_coding	Prelp	-0.447308	-2.32145	3.66583	0.0385012	up	0.675451	0.533018	-0.689148	-0.840177	0.1874	-3.1249	-1.32797	-2.51148
ENSRNOT00000086396	protein_coding	Slc8a2	0.426423	-0.248219	1.5962	0.0499989	up	0.470158	0.417455	0.126734	0.266421	0.886115	-0.372511	-0.232706	-0.13944
ENSRNOT00000089126	protein_coding	Uaca	0.0129496	-0.925182	1.91605	0.0368365	up	0.517431	0.486269	-0.349755	-0.142569	0.531173	-0.864519	-0.704644	-1.20638
ENSRNOT00000034603	protein_coding	Sp140	-1.45143	-3.28287	3.55894	0.00947912	up	0.612152	0.461224	-1.35603	-1.88136	-1.11688	-3.87702	-2.77938	-3.19222
ENSRNOT00000038547	protein_coding	Icoslg	-1.14979	-3.01609	3.64595	0.0193913	up	0.68595	0.61434	-0.936811	-1.69509	-0.817478	-3.75547	-2.34031	-2.95247
ENSRNOT00000023591	protein_coding	Otoa	-0.497289	-1.28752	1.72935	0.0488418	up	0.417928	0.362318	-0.832771	-0.689958	0.0308618	-1.4474	-1.28227	-1.13289
ENSRNOT00000074998	protein_coding	Cnr2	-1.26271	-2.5402	2.42417	0.00600602	up	0.507032	0.438912	-1.30814	-1.56527	-0.914718	-2.83321	-2.3583	-2.4291
ENSRNOT00000058497	protein_coding	Fcgr2b	-1.10033	-1.79077	1.61378	0.0147392	up	0.582231	0.526324	-1.16615	-1.30448	-0.830348	-1.84081	-1.61291	-1.91858
ENSRNOT00000002028	protein_coding	Ncf1	-0.695182	-1.73292	2.05301	0.00654603	up	0.52291	0.472251	-0.77921	-0.971099	-0.335235	-1.86128	-1.63628	-1.70121
ENSRNOT00000079085	protein_coding	Ctnnb1	-0.159898	-0.871655	1.6378	0.0451633	up	0.503907	0.447842	-0.151796	-0.470095	0.142199	-1.00989	-0.52768	-1.0774
ENSRNOT00000082132	protein_coding	Lmo4	0.179558	-1.11337	2.45026	0.0360339	up	0.383784	0.293675	0.735363	-0.510562	0.313873	-1.50989	-0.892082	-0.938156
ENSRNOT00000028047	protein_coding	Aarsd1	4.68947	3.99003	1.62387	0.0409224	up	0.525438	0.506086	4.55931	4.44513	5.06397	3.88409	4.26416	3.82184
ENSRNOT00000077060	protein_coding	Mxd4	0.733046	-0.724907	2.74718	0.00774756	up	0.677235	0.649125	0.724044	0.409887	1.06521	-0.996008	-0.277185	-0.90153
ENSRNOT00000003730	protein_coding	AABR07039648.1	-1.04141	-2.13807	2.13859	0.039388	up	0.218036	0.223913	-0.834981	-1.5165	-0.772742	-2.4657	-1.59167	-2.35683
ENSRNOT00000078250	protein_coding	Cav1	-1.73794	-2.83182	2.13448	0.0296314	up	0.334121	0.305127	-1.67201	-2.27593	-1.26589	-3.13552	-2.68203	-2.67792
ENSRNOT00000081980	protein_coding	Myadm	1.38995	0.494689	1.85995	0.0109342	up	0.42417	0.422831	1.27466	1.14758	1.74762	0.482665	0.639835	0.361565
NM_001270843	protein_coding	Inppl1	-1.90634	-2.96402	2.08159	0.0212821	up	0.567671	0.498854	-1.61709	-2.29963	-1.80229	-3.17828	-2.55795	-3.15584
ENSRNOT00000010980	protein_coding	St3gal1	-0.606079	-1.25819	1.57146	0.0429795	up	0.418779	0.336144	-0.420059	-1.00943	-0.388748	-1.37505	-1.07135	-1.32817
ENSRNOT00000066380	protein_coding	Klf13	2.75174	1.54653	2.30571	0.0255065	up	0.762357	0.732887	2.79717	2.3688	3.08926	1.12311	2.06716	1.44932
ENSRNOT00000017479	protein_coding	Nkain3	-2.13492	-3.44262	2.47545	0.00515718	up	0.498752	0.447056	-2.38521	-2.3292	-1.69037	-3.35882	-3.59535	-3.37368
ENSRNOT00000074586	protein_coding	Cebpd	2.06395	0.264801	3.48015	0.0233002	up	0.808718	0.762278	2.15821	1.64363	2.39001	-0.306586	1.15844	-0.0574533
ENSRNOT00000073675	protein_coding	Sh3pxd2b	-1.34897	-2.816	2.76454	0.0358692	up	0.641071	0.573172	-0.976514	-2.02873	-1.04166	-3.3959	-2.26589	-2.78622
ENSRNOT00000027925	protein_coding	Slc22a18	-0.690426	-2.77897	4.2532	0.0128437	up	0.324936	0.354361	-0.828286	-1.28712	0.0441274	-3.2585	-2.24857	-2.82985
ENSRNOT00000003733	protein_coding	Sell	2.86708	1.62479	2.36574	0.0203422	up	0.521164	0.484227	2.40939	2.69169	3.50017	1.5786	1.54248	1.75328
ENSRNOT00000083900	protein_coding	Nrg4	-1.04023	-1.78632	1.67724	0.0467859	up	0.485679	0.475309	-1.51045	-1.00652	-0.603722	-1.76655	-1.78562	-1.80679
ENSRNOT00000090583	protein_coding	Fam3c	-0.607832	-2.37558	3.40523	0.0152388	up	0.41944	0.230754	-0.395212	-1.12882	-0.29946	-2.87321	-1.70879	-2.54476
ENSRNOT00000018122	protein_coding	Tex264	2.41836	1.24315	2.25826	0.0238195	up	0.536502	0.511373	2.68388	2.00238	2.56882	0.9565	1.75287	1.02008
ENSRNOT00000039306	protein_coding	Stat6	-0.727347	-2.3272	3.03113	0.00331329	up	0.425622	0.474525	-0.631913	-1.20058	-0.349547	-2.33947	-2.2335	-2.40864
ENSRNOT00000024128	protein_coding	Sfrp1	-1.82748	-3.8766	4.13855	0.035918	up	0.490101	0.348217	-1.51569	-2.68422	-1.28251	-4.56881	-2.91404	-4.14696
ENSRNOT00000007879	protein_coding	G0s2	0.971782	-1.88733	7.25566	0.0252253	up	0.508581	0.293244	1.83074	-0.17597	1.26058	-2.89248	-0.947058	-1.82244
ENSRNOT00000059269	protein_coding	Anks1b	-1.63458	-2.44095	1.74881	0.0239131	up	0.405616	0.361252	-1.67724	-1.95387	-1.27263	-2.62049	-2.23416	-2.46821
NM_001003705	protein_coding	Slc38a7	-0.990234	-1.90463	1.88479	0.00420103	up	0.585404	0.514017	-1.10953	-1.16944	-0.691731	-1.94328	-1.94777	-1.82286
ENSRNOT00000007876	protein_coding	AABR07066818.1	-0.483367	-1.62249	2.20248	0.011165	up	0.233845	0.224876	-0.522447	-0.699521	-0.228132	-1.85319	-1.19228	-1.82201
ENSRNOT00000089935	protein_coding	Pigu	-1.31842	-2.13648	1.76304	0.0302592	up	0.436874	0.456092	-1.49951	-1.59382	-0.861944	-2.22222	-2.24072	-1.94651
ENSRNOT00000088676	protein_coding	Vasp	-0.808231	-1.78227	1.96433	0.0273618	up	0.476212	0.440927	-1.11881	-1.01173	-0.294151	-2.00452	-1.76377	-1.57852
ENSRNOT00000014060	protein_coding	Slc34a3	-3.47897	-4.27554	1.73697	0.0258677	up	0.658223	0.53551	-3.5499	-3.80696	-3.08006	-4.32175	-4.39985	-4.10502
ENSRNOT00000090968	protein_coding	Crot	-1.62951	-2.82621	2.29214	0.026561	up	0.709963	0.581065	-1.79648	-1.86734	-1.22471	-3.32165	-2.33942	-2.81756
ENSRNOT00000050834	protein_coding	Tead4	-4.18605	-6.89912	6.55715	0.0205166	up	0.754959	0.351114	-3.8339	-4.94583	-3.77843	-7.0303	-5.76062	-7.90643
ENSRNOT00000065339	protein_coding	Itgb4	0.50609	-1.97446	5.58109	0.00314362	up	0.583086	0.543692	0.387832	-0.0477416	1.17818	-2.16812	-1.67058	-2.08467
ENSRNOT00000034166	protein_coding	Nnat	-0.655316	-1.51673	1.81682	0.0205613	up	0.378897	0.3356	-0.456365	-1.06449	-0.445096	-1.4968	-1.33857	-1.71482
ENSRNOT00000043909	protein_coding	AABR07048312.1	2.24515	1.16535	2.11374	0.0317361	up	0.390585	0.375037	1.75617	2.41624	2.56305	1.1734	1.54717	0.775495
ENSRNOT00000093046	protein_coding	Trim21	-2.91287	-3.97774	2.09197	0.0365048	up	0.520265	0.456725	-2.99435	-3.36306	-2.38121	-4.219	-3.59984	-4.11437
ENSRNOT00000004143	protein_coding	Hic1	0.67114	-1.48362	4.45295	0.0223116	up	0.74361	0.676113	0.830991	0.0619443	1.12049	-2.06575	-0.479726	-1.90539
ENSRNOT00000090844	protein_coding	Cyp4f5	6.53841	5.21789	2.49756	0.0114583	up	0.665825	0.633976	6.50673	6.05071	7.05779	5.22004	5.10389	5.32974
ENSRNOT00000074796	protein_coding	Dcaf12	0.770567	-0.292931	2.08999	0.0110349	up	0.509885	0.439731	0.507687	0.577219	1.2268	-0.393261	-0.174976	-0.310556
ENSRNOT00000065246	protein_coding	Rin3	1.67066	0.0198196	3.14017	0.0264341	up	0.656066	0.546677	1.50835	1.19479	2.30885	-0.240011	0.708809	-0.40934
ENSRNOT00000032995	protein_coding	RGD1563300	-0.147519	-0.961052	1.75751	0.0311226	up	0.339719	0.32299	0.217747	-0.567736	-0.0925678	-1.13356	-0.784476	-0.965117
ENSRNOT00000018351	protein_coding	Trem2	2.44162	0.18902	4.76541	0.0196043	up	0.348377	0.268717	3.02651	1.74606	2.5523	-0.74168	0.606284	0.702455
ENSRNOT00000031796	protein_coding	Cdk4	-0.9948	-2.22095	2.33941	0.0167124	up	0.224966	0.231734	-0.788691	-1.46464	-0.731065	-2.62335	-2.00801	-2.03147
ENSRNOT00000007698	protein_coding	Gadd45a	2.87864	1.05087	3.54988	0.0264614	up	0.789725	0.642932	3.17678	2.23385	3.2253	0.32259	1.78938	1.04064
ENSRNOT00000003986	protein_coding	C1ql1	1.26155	0.521148	1.67064	0.00571691	up	0.486157	0.473034	1.17972	1.13416	1.47077	0.450188	0.695949	0.417308
ENSRNOT00000074345	protein_coding	Iqcc	-1.28158	-1.99109	1.63525	0.011873	up	0.533541	0.464977	-1.32346	-1.43476	-1.08654	-2.20218	-1.76864	-2.00246
ENSRNOT00000038736	protein_coding	Slc8b1	1.75443	-0.798808	5.86949	0.00268658	up	0.54032	0.386674	1.52503	1.39881	2.33945	-1.26473	-0.418971	-0.71272
ENSRNOT00000025797	protein_coding	Pde8a	7.26885	6.18112	2.12541	0.0184728	up	0.654778	0.629629	7.08602	6.94893	7.77161	6.23991	6.36138	5.94206
ENSRNOT00000091057	protein_coding	Fstl1	-0.523195	-2.05257	2.88661	0.0139319	up	0.400851	0.315911	-0.579138	-1.01308	0.0226366	-2.03475	-1.69944	-2.42352
ENSRNOT00000083924	protein_coding	Olr292	-3.66517	-5.00842	2.53721	0.00331044	up	0.475253	0.409059	-3.76236	-3.74651	-3.48665	-5.34246	-4.66756	-5.01522
ENSRNOT00000091731	protein_coding	Cdkn1a	-2.97037	-3.63906	1.58963	0.0209286	up	0.408725	0.443075	-3.20233	-2.91439	-2.79439	-3.62534	-3.4132	-3.87865
ENSRNOT00000044711	protein_coding	LOC100360087	4.2579	1.07745	9.06593	0.000553317	up	0.469425	0.386938	4.25421	3.89082	4.62868	0.645835	1.45197	1.13454
ENSRNOT00000020795	protein_coding	Kpna2	-3.97933	-5.35493	2.59475	0.0356981	up	0.375465	0.247152	-3.91029	-4.20011	-3.8276	-6.20521	-4.86237	-4.99722
ENSRNOT00000081632	protein_coding	Mroh1	-1.1022	-1.78018	1.5999	0.041929	up	0.419953	0.372935	-1.20754	-1.33485	-0.764204	-1.9068	-1.47897	-1.95477
ENSRNOT00000024968	protein_coding	Cidea	-3.70789	-6.41163	6.51491	0.0290375	up	0.442122	0.184232	-3.62949	-3.70729	-3.78689	-7.06509	-4.80105	-7.36876
ENSRNOT00000001118	protein_coding	Ddah2	6.72549	4.76977	3.8791	0.00530394	up	0.65652	0.605627	6.69027	6.31125	7.17496	4.62731	4.42181	5.26018
ENSRNOT00000013073	protein_coding	Akr1b8	-0.613583	-2.09889	2.79978	0.0112114	up	0.46513	0.420919	-0.955489	-0.858469	-0.0267915	-2.34962	-1.8127	-2.13436
ENSRNOT00000071801	protein_coding	Eng	-1.3872	-2.31757	1.90577	0.0105065	up	0.534914	0.464008	-1.49057	-1.64568	-1.02535	-2.46567	-2.17015	-2.31691
ENSRNOT00000093287	protein_coding	Kiss1r	-1.24959	-2.30592	2.07962	0.0225285	up	0.474202	0.470241	-1.44181	-1.62027	-0.6867	-2.28687	-2.21156	-2.41931
NM_022944	protein_coding	Inppl1	-1.89259	-2.87916	1.98148	0.000602639	up	0.597599	0.521996	-1.78522	-2.00112	-1.89142	-3.00428	-2.73367	-2.89953
NM_001309521	protein_coding	Ift122	3.55519	1.50015	4.15553	0.00289832	up	0.622135	0.521879	2.97491	3.65172	4.03894	1.39514	1.59773	1.50759
ENSRNOT00000051397	protein_coding	Set	-1.10062	-2.85061	3.36357	0.0114909	up	0.534671	0.433333	-0.591902	-1.73119	-0.97877	-3.2545	-2.53994	-2.7574
ENSRNOT00000056680	protein_coding	Pxmp2	0.233958	-0.458214	1.61571	0.0413825	up	0.286845	0.239782	-0.079657	0.20245	0.57908	-0.356536	-0.724927	-0.293178
ENSRNOT00000001916	protein_coding	Serpine1	-2.96221	-6.11418	8.88873	0.00799692	up	0.490026	0.520316	-2.61049	-3.73389	-2.54224	-7.07387	-5.3202	-5.94848
NM_001302217	protein_coding	Elavl2	-0.822259	-1.75905	1.91427	0.0366236	up	0.494498	0.403804	-1.0483	-1.16039	-0.25809	-1.94009	-1.57084	-1.76622
ENSRNOT00000045099	protein_coding	Myo9b	-0.870738	-1.59189	1.6485	0.0242765	up	0.633002	0.614238	-0.670674	-1.23083	-0.710708	-1.74105	-1.41235	-1.62228
ENSRNOT00000085582	protein_coding	Myh4	-3.60111	-5.0433	2.71732	0.0381871	up	0.636012	0.526023	-3.58977	-3.95545	-3.25813	-5.84	-4.37124	-4.91865
ENSRNOT00000047682	protein_coding	Tnnt2	-0.830026	-3.24623	5.33767	0.0150762	up	0.838083	0.786237	-0.741967	-1.4768	-0.271306	-3.71224	-2.29267	-3.7338
ENSRNOT00000004290	protein_coding	Timp2	1.23953	0.343812	1.86053	0.00960089	up	0.496779	0.488602	1.22106	0.935855	1.56166	0.219141	0.439175	0.373121
NM_001025129	protein_coding	Fam107a	0.772565	-0.414203	2.27642	0.000480391	up	0.666225	0.709505	0.929704	0.811268	0.576724	-0.507891	-0.356802	-0.377916
ENSRNOT00000051749	protein_coding	Ppp1r14b	0.804392	-1.02417	3.55183	0.0305802	up	0.555321	0.460508	1.18502	-0.0465032	1.27466	-1.66536	-0.419704	-0.987441
ENSRNOT00000093366	protein_coding	Ier5	-0.723435	-2.47598	3.36953	0.00223315	up	0.693283	0.675888	-0.656721	-1.10521	-0.408377	-2.68021	-2.18974	-2.558
ENSRNOT00000004637	protein_coding	AABR07021804.1	-4.30148	-6.50031	4.59109	0.00972586	up	0.676688	0.342205	-3.93115	-5.0135	-3.95978	-7.08477	-6.39978	-6.01639
ENSRNOT00000057368	protein_coding	Cdk5r2	1.72687	1.10192	1.54216	0.043745	up	0.548853	0.576629	1.55402	1.53254	2.09406	1.03098	1.32044	0.954345
ENSRNOT00000006266	protein_coding	Cd244	-3.40202	-4.59745	2.29013	0.00645126	up	0.368034	0.408962	-3.50595	-3.63114	-3.06897	-4.81848	-4.30278	-4.6711
NM_001011909	protein_coding	Gpatch2	-2.41913	-3.47678	2.08154	0.02974	up	0.554768	0.527741	-2.56538	-2.87857	-1.81344	-3.39475	-3.56428	-3.47131
ENSRNOT00000081737	protein_coding	Tagln	-3.86613	-4.74432	1.83807	0.0127628	up	0.4569	0.473032	-3.97991	-4.09722	-3.52126	-4.87624	-4.53654	-4.82018
ENSRNOT00000092112	protein_coding	Rab13	1.18785	-0.703072	3.70871	0.00142839	up	0.545773	0.536232	1.51692	0.735098	1.31153	-0.819391	-0.648494	-0.64133
NM_001193568	protein_coding	Sgk1	-1.71161	-3.44387	3.32248	0.0276198	up	0.270249	0.204083	-1.49811	-2.28141	-1.35531	-4.20319	-2.74181	-3.3866
ENSRNOT00000034152	protein_coding	Sp100	-0.606155	-2.42915	3.53815	0.0191172	up	0.587312	0.531775	0.0315235	-1.45593	-0.394061	-2.8013	-2.24216	-2.24399
ENSRNOT00000028720	protein_coding	Plcb3	-1.76718	-3.00562	2.35943	0.025726	up	0.704754	0.64542	-1.82391	-2.20015	-1.27747	-3.30447	-2.538	-3.17438
ENSRNOT00000038566	protein_coding	Cped1	-0.570584	-2.64749	4.21901	0.00783086	up	0.690835	0.388712	-0.769035	-1.05422	0.111507	-2.99413	-2.20691	-2.74142
ENSRNOT00000078321	protein_coding	Atp11b	-0.407793	-1.22849	1.76626	0.0169049	up	0.517032	0.474479	-0.591026	-0.632781	0.000428818	-1.29351	-1.23231	-1.15965
ENSRNOT00000014041	protein_coding	Mmp7	-2.27874	-3.03275	1.68647	0.0317516	up	0.476412	0.474339	-2.39585	-2.59374	-1.84663	-3.1629	-2.9818	-2.95355
ENSRNOT00000081432	protein_coding	Impa2	-0.936628	-1.96494	2.03964	0.0120001	up	0.488928	0.470794	-1.19896	-1.12471	-0.486218	-1.98444	-1.84312	-2.06726
ENSRNOT00000024364	protein_coding	Ubap2l	-2.58263	-3.55569	1.96301	0.0390597	up	0.450797	0.372479	-2.67858	-3.00107	-2.06823	-3.87253	-3.29166	-3.50289
ENSRNOT00000045098	protein_coding	LOC502176	-1.06314	-1.89581	1.78098	0.0337653	up	0.394698	0.376683	-1.24947	-1.39113	-0.548817	-1.86695	-1.96106	-1.85943
ENSRNOT00000066279	protein_coding	Stx16	0.431239	-0.285483	1.64344	0.0314591	up	0.504359	0.482191	0.186063	0.285776	0.821877	-0.342675	-0.0932866	-0.420487
ENSRNOT00000074217	protein_coding	Ccnd3	-0.197099	-1.64197	2.72238	0.0317126	up	0.337716	0.28237	-0.215016	-0.704526	0.328245	-2.09933	-0.996993	-1.82958
ENSRNOT00000035523	protein_coding	Tmem106a	-1.9783	-4.2858	4.95024	0.0437945	up	0.739202	0.423787	-1.75798	-2.62239	-1.55452	-5.64317	-3.17533	-4.03888
ENSRNOT00000064946	protein_coding	Eya1	-1.88084	-3.11439	2.35144	0.0460255	up	0.433484	0.436931	-1.96044	-2.37764	-1.30444	-3.41001	-2.51862	-3.41453
ENSRNOT00000082385	protein_coding	Prrx1	-1.42067	-2.87309	2.73667	0.037292	up	0.644055	0.538079	-1.25953	-1.89997	-1.1025	-3.25803	-2.06266	-3.29856
ENSRNOT00000042056	protein_coding	AABR07030647.1	3.99712	1.79129	4.6134	0.0148742	up	0.629373	0.530175	3.50242	3.69291	4.79604	1.43983	1.42974	2.50431
ENSRNOT00000020767	protein_coding	Man2a1	-0.110417	-1.5756	2.76099	0.0140499	up	0.61103	0.582736	0.0257515	-0.56292	0.205917	-1.81569	-1.04844	-1.86267
ENSRNOT00000061417	protein_coding	Dsc2	-3.14767	-5.06445	3.7758	0.0094436	up	0.615503	0.460757	-3.30606	-3.60556	-2.5314	-5.5754	-4.81606	-4.8019
ENSRNOT00000026488	protein_coding	Olr223	-1.90252	-2.98319	2.11503	0.0485189	up	0.288703	0.304767	-2.33526	-2.18425	-1.18804	-3.25753	-2.84514	-2.84691
ENSRNOT00000082799	protein_coding	Sh3pxd2a	-1.37412	-3.07304	3.24659	0.0271734	up	0.575378	0.521958	-1.39195	-1.93177	-0.798632	-3.76184	-2.46377	-2.99352
ENSRNOT00000047527	protein_coding	RT1-CE7	1.29267	-1.15559	5.45755	0.00154123	up	0.376429	0.303453	0.904702	1.30047	1.67282	-1.56929	-0.779958	-1.11752
ENSRNOT00000023439	protein_coding	Wnt6	-0.670697	-2.9101	4.72201	0.0320949	up	0.574495	0.364038	-0.264458	-1.5675	-0.180129	-3.93004	-2.1544	-2.64585
ENSRNOT00000037185	protein_coding	Rassf10	-0.516959	-1.39719	1.84067	0.0120153	up	0.563786	0.493986	-0.819915	-0.586787	-0.144174	-1.40483	-1.32902	-1.45773
ENSRNOT00000000383	protein_coding	Nid2	-1.27104	-3.66391	5.25203	0.00960744	up	0.618487	0.385963	-1.63776	-1.45546	-0.719894	-4.24863	-2.82445	-3.91865
ENSRNOT00000018101	protein_coding	Rassf4	0.276166	-0.818523	2.13567	0.0359454	up	0.649321	0.53643	0.316846	-0.0800557	0.591707	-1.30072	-0.288021	-0.866828
ENSRNOT00000016819	protein_coding	Swsap1	-2.49433	-3.35371	1.81425	0.0253237	up	0.459711	0.424591	-2.36915	-2.84566	-2.2682	-3.69567	-3.18228	-3.18318
ENSRNOT00000089624	protein_coding	Plscr1	-2.38096	-6.77103	20.9674	0.000795038	up	0.632731	0.417722	-2.30304	-3.10023	-1.73962	-7.03919	-6.22376	-7.05016
ENSRNOT00000078034	protein_coding	Ahctf1	-3.86355	-4.45823	1.51014	0.014363	up	0.344128	0.313884	-4.07115	-3.7918	-3.72768	-4.62029	-4.28331	-4.47109
ENSRNOT00000017070	protein_coding	Ppp1r14d	-4.11711	-5.54301	2.68683	0.015093	up	0.550094	0.431124	-4.06939	-4.40036	-3.88158	-5.69948	-5.99297	-4.93658
NM_023021	protein_coding	Kcnn4	-3.08729	-4.03658	1.93092	0.0170652	up	0.483167	0.375759	-2.74722	-3.51032	-3.00432	-4.17085	-4.07211	-3.86678
ENSRNOT00000014010	protein_coding	Wdr91	2.85373	1.6684	2.27416	0.0426595	up	0.761336	0.695104	3.029	2.44412	3.08807	1.20544	2.34967	1.45009
ENSRNOT00000047882	protein_coding	AABR07064312.1	0.278657	-0.948505	2.34106	0.0229064	up	0.327656	0.265776	0.484022	-0.119108	0.471058	-1.33578	-0.410167	-1.09957
ENSRNOT00000034051	protein_coding	AABR07062533.1	-4.09316	-6.70519	6.11365	0.00105434	up	0.79243	0.46606	-4.17717	-3.6764	-4.4259	-6.60984	-6.39056	-7.11519
ENSRNOT00000045993	protein_coding	Ptges	0.420439	-0.345757	1.70078	0.0184217	up	0.555705	0.449787	0.255522	0.208941	0.796855	-0.473399	-0.298039	-0.265834
ENSRNOT00000001990	protein_coding	LOC100361492	-4.36335	-6.03107	3.17713	0.0499798	up	0.56786	0.429286	-4.30488	-4.94972	-3.83544	-6.80061	-6.21638	-5.07622
ENSRNOT00000078910	protein_coding	Gm2a	4.60133	1.19907	10.5726	0.00276242	up	0.587	0.466951	4.95694	3.77751	5.06955	0.619713	1.68433	1.29318
ENSRNOT00000081822	protein_coding	Igf1	-1.45407	-2.54242	2.12631	0.0423966	up	0.463915	0.416356	-1.55325	-1.87849	-0.930478	-2.98933	-2.14776	-2.49018
ENSRNOT00000077158	protein_coding	LOC100909671	0.726962	-0.65282	2.60229	0.00685307	up	0.484127	0.424278	0.505789	0.45182	1.22328	-0.7201	-0.450615	-0.787745
ENSRNOT00000082699	protein_coding	Adcy6	2.87088	1.22952	3.11959	0.011514	up	0.621922	0.565552	2.67732	2.55134	3.38397	0.964021	0.962926	1.76162
ENSRNOT00000013067	protein_coding	Slc39a14	1.25877	0.286942	1.96132	0.0321292	up	0.460288	0.453091	1.37688	1.00137	1.39805	-0.153349	0.784998	0.229176
ENSRNOT00000010180	protein_coding	Cd63	-1.69844	-3.40218	3.25745	0.0167196	up	0.220016	0.246583	-1.80193	-2.00406	-1.28933	-3.4853	-2.71623	-4.005
ENSRNOT00000012626	protein_coding	Cd164l2	1.98934	0.77421	2.32162	0.0344162	up	0.504243	0.493881	1.34087	1.96102	2.66614	0.859495	0.710507	0.752628
ENSRNOT00000028642	protein_coding	Tnfaip8l2	-0.84481	-1.85977	2.02085	0.0066774	up	0.771719	0.630453	-0.898423	-1.01354	-0.622465	-2.00854	-1.54274	-2.02804
ENSRNOT00000026609	protein_coding	Cuedc2	-0.285237	-1.99836	3.2787	0.00883522	up	0.627881	0.630904	-0.548708	-0.563608	0.256605	-2.22748	-1.52713	-2.24047
NM_001198589	protein_coding	Tead1	-2.26815	-3.74688	2.78703	0.0230676	up	0.400459	0.400666	-2.09599	-2.92571	-1.78275	-4.02899	-3.28654	-3.92512
ENSRNOT00000042633	protein_coding	Plekho2	-0.919893	-1.86901	1.93069	0.0354235	up	0.48756	0.421333	-0.78664	-1.42419	-0.548849	-2.16927	-1.65111	-1.78664
NM_001012047	protein_coding	Btd	-1.95517	-2.6976	1.67299	0.00595989	up	0.506566	0.48445	-2.15314	-2.01062	-1.70175	-2.7642	-2.70439	-2.62421
ENSRNOT00000046529	protein_coding	Nav2	-0.752116	-2.42133	3.18041	0.0135494	up	0.549267	0.500716	-0.612559	-1.40131	-0.242477	-2.75678	-2.44366	-2.06354
ENSRNOT00000026146	protein_coding	Sgf29	-1.71507	-2.47895	1.69805	0.0185894	up	0.462019	0.354575	-1.94649	-1.74726	-1.45145	-2.71225	-2.23439	-2.4902
ENSRNOT00000064385	protein_coding	Spice1	-2.76535	-3.71452	1.93076	0.0425706	up	0.764983	0.732895	-2.9455	-2.96053	-2.39003	-3.88242	-3.19842	-4.06273
ENSRNOT00000040472	protein_coding	Grn	-1.89857	-2.9268	2.03952	0.0141407	up	0.36216	0.423258	-1.75383	-2.29258	-1.6493	-3.17286	-2.66712	-2.94042
ENSRNOT00000012495	protein_coding	Psen1	-0.0486569	-1.12828	2.11348	0.0190582	up	0.532858	0.524591	-0.11152	-0.48917	0.454719	-1.19273	-0.982066	-1.21003
NM_001270589	protein_coding	Tmem176b	-0.719687	-2.52681	3.49943	0.0108697	up	0.407679	0.409189	-0.613013	-1.22759	-0.318454	-3.01022	-1.97754	-2.59266
ENSRNOT00000024947	protein_coding	Tubb6	1.99053	-0.123908	4.33022	0.0211837	up	0.763326	0.633349	2.27919	1.37462	2.31779	-0.883539	0.777598	-0.265782
ENSRNOT00000019377	protein_coding	Vcam1	-1.88973	-2.60922	1.6466	0.0220833	up	0.54457	0.511928	-1.72245	-2.234	-1.71274	-2.80298	-2.48927	-2.53541
ENSRNOT00000015566	protein_coding	Slc2a12	-0.0908469	-1.0956	2.0066	0.0155805	up	0.422149	0.245106	-0.083575	-0.452933	0.263967	-1.28569	-0.828035	-1.17308
ENSRNOT00000076857	protein_coding	Sox13	6.34991	3.76325	6.00703	0.0461974	up	0.657472	0.580262	7.02698	5.20491	6.81783	3.15063	2.97952	5.1596
ENSRNOT00000083283	protein_coding	Dtx4	0.390092	-0.926808	2.4913	0.000772572	up	0.253997	0.195881	0.321089	0.199348	0.649838	-1.02324	-0.870217	-0.886971
ENSRNOT00000005770	protein_coding	Pkn1	-0.280627	-1.81339	2.8934	0.0175506	up	0.65206	0.578492	-0.231201	-0.608076	-0.00260511	-2.19024	-1.11161	-2.13833
ENSRNOT00000014802	protein_coding	Akap13	-1.52897	-2.49602	1.95484	0.0143289	up	0.455686	0.466036	-1.48217	-1.95446	-1.15028	-2.50386	-2.49204	-2.49216
ENSRNOT00000091561	protein_coding	Optn	0.916568	-0.679331	3.02283	0.00536029	up	0.773159	0.662565	0.677303	0.666823	1.40558	-0.884209	-0.370562	-0.783221
ENSRNOT00000009444	protein_coding	LOC103690170	-1.0207	-1.9532	1.90858	0.0318148	up	0.509192	0.581555	-1.35419	-1.19747	-0.510448	-2.02261	-1.70826	-2.12874
ENSRNOT00000017169	protein_coding	Col19a1	-2.83594	-3.48646	1.56974	0.022116	up	0.46773	0.339112	-2.82765	-3.043	-2.63717	-3.62806	-3.21575	-3.61557
ENSRNOT00000078936	protein_coding	Cd86	7.24141	5.95232	2.44373	0.0102601	up	0.661461	0.642985	7.28625	6.74403	7.69394	5.95089	5.84534	6.06073
NM_001106031	protein_coding	Pnp	-0.465904	-1.72197	2.38844	0.0208531	up	0.456624	0.333474	-0.525068	-0.868657	-0.00398661	-2.17454	-1.44309	-1.54828
ENSRNOT00000046681	protein_coding	Si	-4.28278	-5.41687	2.19479	0.0186657	up	0.516595	0.465747	-3.96731	-4.70225	-4.17879	-5.21526	-5.21797	-5.81737
ENSRNOT00000018688	protein_coding	Tmem86a	-0.155753	-2.25591	4.28756	0.00732539	up	0.453677	0.359627	0.0384636	-0.744509	0.238786	-2.82673	-1.87951	-2.06149
ENSRNOT00000040270	protein_coding	Col20a1	0.224231	-1.69823	3.79068	0.00285007	up	0.732609	0.63488	0.578181	-0.290352	0.384865	-1.95764	-1.5232	-1.61383
ENSRNOT00000000495	protein_coding	Prrt1	0.558545	-0.108307	1.5876	0.0235577	up	0.525505	0.509867	0.358925	0.411855	0.904855	-0.175613	-0.180193	0.0308869
ENSRNOT00000078035	protein_coding	AC096468.1	-3.10794	-4.12946	2.03006	0.00918477	up	0.497549	0.400577	-3.00767	-3.29246	-3.02369	-4.51034	-4.01797	-3.86008
ENSRNOT00000000340	protein_coding	LOC102554658	-2.10988	-3.66168	2.93181	0.00528089	up	0.62608	0.522693	-2.04841	-2.17899	-2.10225	-4.20905	-3.29513	-3.48085
ENSRNOT00000035826	protein_coding	Syne3	-2.32331	-3.43299	2.15798	0.0184211	up	0.703947	0.761472	-2.04912	-2.89184	-2.02896	-3.49784	-3.4679	-3.33322
NM_001100679	protein_coding	Kdm2b	-3.909	-4.51079	1.5176	0.015251	up	0.510455	0.36421	-4.09936	-3.98944	-3.63819	-4.59275	-4.52078	-4.41882
ENSRNOT00000007640	protein_coding	Adamts13	-0.742726	-1.75248	2.01356	0.0275837	up	0.313341	0.29281	-0.913759	-1.00699	-0.307433	-2.14735	-1.48245	-1.62763
ENSRNOT00000036025	protein_coding	Celsr1	-2.80867	-3.87006	2.08695	0.0328811	up	0.44516	0.45654	-3.33392	-2.64365	-2.44843	-4.25896	-3.68238	-3.66885
ENSRNOT00000089522	protein_coding	Ufl1	-0.712867	-1.4449	1.66098	0.0454005	up	0.650101	0.589122	-0.865272	-0.896505	-0.376825	-1.77229	-1.10903	-1.45338
ENSRNOT00000026418	protein_coding	Slc20a2	0.331576	-0.403856	1.6649	0.0495648	up	0.505613	0.483054	0.34183	-0.0962225	0.74912	-0.517442	-0.20287	-0.491257
ENSRNOT00000048504	protein_coding	Prr13	-0.551484	-1.79265	2.3639	0.00147046	up	0.187389	0.164145	-0.691553	-0.60506	-0.357838	-1.58979	-2.01841	-1.76976
ENSRNOT00000018982	protein_coding	Acin1	3.16483	1.99153	2.25527	0.0288993	up	0.743426	0.625075	3.1207	2.76592	3.60787	1.66167	2.48879	1.82412
ENSRNOT00000061158	protein_coding	Fam107a	-2.33198	-3.40697	2.1067	0.00558043	up	0.683119	0.665844	-2.44696	-2.27286	-2.27612	-3.5327	-3.03456	-3.65363
ENSRNOT00000093715	protein_coding	Mocos	-1.52346	-3.51584	3.97895	0.00999101	up	0.470775	0.447129	-1.22722	-2.145	-1.19815	-4.00426	-2.96725	-3.57602
ENSRNOT00000004263	protein_coding	Cited1	-1.99915	-2.87576	1.83606	0.0444564	up	0.51639	0.528746	-2.09296	-2.35437	-1.55012	-3.21956	-2.56745	-2.84028
ENSRNOT00000092721	protein_coding	LOC103693999	4.20943	2.96571	2.36808	0.0484205	up	0.643632	0.575892	3.47193	4.23233	4.92401	2.85974	2.78928	3.2481
ENSRNOT00000067801	protein_coding	Wasf2	0.857193	0.0867249	1.70582	0.0101161	up	0.179991	0.183838	0.914848	0.542461	1.11427	0.0664174	0.102347	0.0914104
ENSRNOT00000046611	protein_coding	Spint2	-2.89078	-4.78701	3.7224	0.0255161	up	0.319355	0.265124	-2.55338	-3.85391	-2.26505	-4.89407	-4.32205	-5.14492
ENSRNOT00000032158	protein_coding	Plxnd1	-1.39732	-2.29413	1.86194	0.0287961	up	0.501079	0.509488	-1.22609	-1.90756	-1.05832	-2.38801	-2.1624	-2.33199
ENSRNOT00000087237	protein_coding	Toe1	-2.38439	-3.73753	2.55468	0.0388484	up	0.826705	0.67836	-2.47513	-2.79372	-1.8843	-4.0562	-3.0215	-4.13489
ENSRNOT00000077755	protein_coding	AABR07053830.1	5.29943	3.05342	4.74367	0.0298222	up	0.651066	0.566549	5.66861	4.43045	5.79922	2.53141	2.53254	4.09633
ENSRNOT00000035948	protein_coding	RGD1565611	-2.64447	-4.29047	3.12966	0.0466909	up	0.573785	0.561113	-3.02889	-2.73102	-2.17349	-5.30591	-3.57486	-3.99066
ENSRNOT00000031025	protein_coding	Ifit3	-3.83624	-4.6654	1.77666	0.0213353	up	0.633452	0.632636	-3.71563	-3.96173	-3.83135	-5.01942	-4.27927	-4.69752
ENSRNOT00000086086	protein_coding	AABR07067459.1	-0.0123522	-0.863866	1.80439	0.00474472	up	0.531068	0.5043	-0.00927192	-0.259142	0.231358	-0.962458	-0.81462	-0.814518
NM_017319	protein_coding	Pdia3	2.50104	1.41442	2.12376	0.0174154	up	0.451706	0.394245	2.12428	2.33821	3.04062	1.37091	1.41068	1.46166
ENSRNOT00000026803	protein_coding	Ncoa4	-3.04554	-4.32433	2.42635	0.0257423	up	0.5763	0.343187	-3.49028	-3.3219	-2.32443	-4.32682	-4.21377	-4.43239
ENSRNOT00000022275	protein_coding	Gstk1	-0.291994	-1.04887	1.68983	0.0165167	up	0.319096	0.341709	-0.159746	-0.521318	-0.194918	-1.11107	-0.76028	-1.27525
ENSRNOT00000089895	protein_coding	Ano6	-2.44235	-4.04058	3.02772	0.0162282	up	0.612342	0.486149	-2.50115	-2.81594	-2.00997	-4.68544	-3.65632	-3.77999
ENSRNOT00000022182	protein_coding	Vangl1	-2.45723	-4.26941	3.51172	0.0252346	up	0.543333	0.30448	-2.3984	-3.07604	-1.89724	-5.0125	-3.68107	-4.11465
ENSRNOT00000086418	protein_coding	Zfp384	-0.520898	-1.48628	1.95259	0.0427934	up	0.4834	0.460104	-0.708878	-0.865519	0.0117041	-1.58991	-1.12041	-1.74853
ENSRNOT00000000092	protein_coding	Antxr2	-2.09435	-3.95982	3.64385	0.0462021	up	0.780742	0.481968	-1.94145	-2.58171	-1.75989	-4.73137	-2.76861	-4.37948
ENSRNOT00000010463	protein_coding	Mcam	0.249845	-0.825025	2.10653	0.00814286	up	0.518488	0.444876	0.0860331	0.0516997	0.611801	-0.947042	-0.575222	-0.952813
NM_001100885	protein_coding	Myl9	-2.34721	-3.80222	2.74159	0.043431	up	0.503862	0.405777	-1.94124	-2.59904	-2.50135	-4.52135	-2.95971	-3.92561
NM_213559	protein_coding	Skiv2l	-1.11223	-1.74892	1.55476	0.0415236	up	0.486465	0.486157	-1.29434	-1.34269	-0.699656	-1.86059	-1.65941	-1.72675
ENSRNOT00000055963	protein_coding	Slfn13	0.312307	-1.94712	4.78802	0.00589219	up	0.840554	0.735166	0.658849	-0.05736	0.335432	-2.65556	-1.41869	-1.76712
ENSRNOT00000016669	protein_coding	Pcyt1b	-0.36354	-1.19911	1.78456	0.0305243	up	0.335855	0.351029	-0.512371	-0.641038	0.0627893	-1.40808	-1.24151	-0.947733
ENSRNOT00000079947	protein_coding	Ptpn6	0.213432	-1.43733	3.13999	0.0264539	up	0.616041	0.54546	0.748413	-0.522721	0.414602	-2.02139	-1.08734	-1.20326
ENSRNOT00000061904	protein_coding	C8g	-1.91033	-2.78424	1.83263	0.0160117	up	0.396663	0.353063	-1.7105	-2.25506	-1.76542	-3.01087	-2.55192	-2.78993
ENSRNOT00000046231	protein_coding	AABR07051551.1	5.46715	4.43287	2.04809	0.0304701	up	0.623793	0.567727	5.3156	5.23415	5.85169	4.63774	4.72294	3.93794
ENSRNOT00000092169	protein_coding	Ctu2	-2.71251	-4.42947	3.28741	0.0140917	up	0.798461	0.46666	-2.58987	-3.21508	-2.33259	-5.05609	-4.01913	-4.21317
ENSRNOT00000068236	protein_coding	Daw1	-3.68464	-4.54136	1.81091	0.0371588	up	0.479354	0.603597	-3.21538	-3.93492	-3.90362	-4.74375	-4.63235	-4.24796
ENSRNOT00000010691	protein_coding	Tp53i13	-4.12589	-6.02242	3.72317	0.04837	up	0.0634992	0.11955	-3.38051	-4.70731	-4.28985	-7.11476	-5.58782	-5.36468
ENSRNOT00000070916	protein_coding	Fpgs	-1.06671	-1.84358	1.71341	0.0453803	up	0.407218	0.311592	-0.951047	-1.53116	-0.717917	-2.05782	-1.83506	-1.63786
ENSRNOT00000064276	protein_coding	Scarb1	1.17276	-0.897447	4.19947	0.0456233	up	0.52526	0.32587	1.67829	0.313722	1.52627	-1.98463	-0.00903816	-0.698676
ENSRNOT00000018695	protein_coding	Enpp3	-0.222541	-3.15905	7.65556	0.00828646	up	0.652762	0.461479	-0.594203	-0.529023	0.455603	-3.7864	-2.17111	-3.51964
ENSRNOT00000012269	protein_coding	Timm29	0.45901	-0.166072	1.5423	0.0485686	up	0.50506	0.521985	0.414678	0.175978	0.786374	-0.342854	0.0981956	-0.253556
ENSRNOT00000089578	protein_coding	LOC100909725	-3.0115	-3.85166	1.79025	0.024887	up	0.488264	0.413055	-2.94698	-3.15977	-2.92775	-3.96073	-4.18095	-3.4133
ENSRNOT00000080216	protein_coding	Actb	-2.6192	-3.44369	1.7709	0.0332333	up	0.30821	0.274326	-2.63785	-2.84563	-2.37413	-3.84044	-3.0823	-3.40833
ENSRNOT00000028003	protein_coding	Ppp1r32	-1.56027	-2.78955	2.34451	0.00194032	up	0.687057	0.631337	-1.47848	-1.69448	-1.50784	-3.02635	-2.49532	-2.84699
ENSRNOT00000049500	protein_coding	AABR07064224.1	0.761468	0.160631	1.5166	0.018611	up	0.446984	0.42817	0.639772	0.575457	1.06918	0.2083	0.128907	0.144687
NM_001107620	protein_coding	Ubash3a	-2.57882	-3.56198	1.97679	0.0201455	up	0.427231	0.373879	-2.90565	-2.58724	-2.24356	-3.73063	-3.75422	-3.20109
ENSRNOT00000028266	protein_coding	Hipk4	-0.237528	-0.93916	1.62634	0.00736367	up	0.0857145	0.110881	-0.091376	-0.485511	-0.135698	-1.04218	-0.824921	-0.950379
ENSRNOT00000036770	protein_coding	Ier5l	-0.649202	-1.80686	2.23096	0.00678654	up	0.532506	0.422101	-0.443097	-0.899754	-0.604757	-2.04981	-1.4525	-1.91828
ENSRNOT00000064809	protein_coding	Sec24d	-2.64714	-4.01964	2.5892	0.0456415	up	0.417386	0.303269	-2.96131	-2.97419	-2.00591	-4.55168	-3.34475	-4.1625
ENSRNOT00000023664	protein_coding	Anxa1	2.41096	-0.228855	6.23252	0.00980612	up	0.671361	0.432131	2.55129	1.98899	2.69261	-0.960816	0.796521	-0.522269
ENSRNOT00000086924	protein_coding	Gprc5c	-3.23503	-4.73195	2.82241	0.000712194	up	0.596939	0.456569	-3.16639	-3.52457	-3.01413	-4.76653	-4.63451	-4.79482
ENSRNOT00000007897	protein_coding	Abi3	0.120806	-1.19762	2.49394	0.0123543	up	0.658609	0.613561	0.372074	-0.281766	0.272111	-1.64697	-1.02504	-0.92085
ENSRNOT00000020332	protein_coding	Nrg4	-2.4798	-3.20003	1.64744	0.0202159	up	0.375574	0.314092	-2.64234	-2.6279	-2.16918	-3.3111	-2.97156	-3.31741
ENSRNOT00000081843	protein_coding	AABR07054186.1	-1.2162	-1.86582	1.56876	0.0393873	up	0.481927	0.418833	-1.35371	-1.40514	-0.889754	-2.12873	-1.65117	-1.81757
ENSRNOT00000029125	protein_coding	Mgll	0.720138	-0.793761	2.85581	0.0214447	up	0.642599	0.559282	0.880615	0.200636	1.07916	-1.31634	-0.225562	-0.839382
ENSRNOT00000023504	protein_coding	Irf7	-2.9294	-4.44872	2.86656	0.023468	up	0.649757	0.55689	-3.19448	-2.70907	-2.88464	-5.11098	-3.72345	-4.51172
ENSRNOT00000027232	protein_coding	Klhl30	-1.729	-4.84954	8.69717	0.0202855	up	0.666106	0.655043	-1.24237	-2.4862	-1.45842	-6.32557	-3.95876	-4.26431
ENSRNOT00000081021	protein_coding	Plec	0.796118	-0.511019	2.4745	0.0185901	up	0.600456	0.574585	0.592082	0.520489	1.27578	-0.800439	-0.0309708	-0.701647
NM_017249	protein_coding	Esyt1	-1.94357	-3.14867	2.30552	0.0279322	up	0.488929	0.45012	-1.99141	-2.33804	-1.50127	-3.2961	-2.63955	-3.51036
ENSRNOT00000091942	protein_coding	AC129395.1	5.28181	3.51489	3.40326	0.032562	up	0.651572	0.616262	4.31634	5.40752	6.12156	3.32893	3.37128	3.84446
ENSRNOT00000067333	protein_coding	Rspo2	-1.3991	-2.23695	1.78738	0.0398919	up	0.454648	0.473058	-1.20686	-1.9294	-1.06105	-2.36732	-2.10231	-2.24121
ENSRNOT00000010065	protein_coding	Rhpn1	-0.14003	-1.37686	2.35679	0.0235212	up	0.422027	0.387568	-0.649534	-0.255192	0.484636	-1.31173	-1.2458	-1.57304
ENSRNOT00000052315	protein_coding	Efemp2	-3.23838	-5.30053	4.1761	0.000557431	up	0.330499	0.282153	-3.16815	-3.62456	-2.92241	-5.30891	-5.30215	-5.29053
NM_001113775	protein_coding	Tp53i3	-2.30738	-3.14208	1.78349	0.0434715	up	0.460818	0.410229	-2.55179	-2.59748	-1.77288	-3.33071	-2.98032	-3.11523
ENSRNOT00000026173	protein_coding	Lyzl4	-1.56505	-2.77388	2.31151	0.0238791	up	0.456071	0.418064	-2.06224	-1.51787	-1.11502	-2.54157	-3.17664	-2.60343
ENSRNOT00000085262	protein_coding	Cd300a	-3.74694	-6.89648	8.87373	0.0136353	up	0.395057	0.453352	-4.02906	-4.03266	-3.17911	-7.03657	-5.63227	-8.02061
ENSRNOT00000026286	protein_coding	Atg16l2	0.167611	-1.27843	2.72459	0.0216278	up	0.680632	0.540303	0.444127	-0.440372	0.499079	-1.75403	-0.894685	-1.18657
ENSRNOT00000088531	protein_coding	AABR07016883.1	-3.73637	-4.8043	2.09642	0.0172783	up	0.427316	0.331127	-3.93671	-3.87418	-3.39823	-5.0056	-5.02886	-4.37843
ENSRNOT00000004435	protein_coding	Chad	1.72474	-0.58585	4.96085	0.00492774	up	0.541496	0.541575	1.21173	1.50148	2.461	-0.564547	-0.315102	-0.877901
ENSRNOT00000004320	protein_coding	Lgals3bp	3.41818	0.826636	6.02743	0.00137032	up	0.641348	0.572715	3.47886	3.02211	3.75357	0.364428	1.2121	0.903376
ENSRNOT00000040634	protein_coding	RT1-M6-1	2.11494	0.0348469	4.22834	0.000306733	up	0.427467	0.402336	1.95124	1.93591	2.45767	-0.0484148	0.117895	0.035061
ENSRNOT00000064614	protein_coding	Dppa4	-3.35756	-5.29455	3.82907	0.0207729	up	0.661401	0.383381	-3.32803	-3.84975	-2.89489	-4.94831	-6.17631	-4.75904
ENSRNOT00000074212	protein_coding	Tns2	-0.0723448	-1.43873	2.57824	0.0108646	up	0.521003	0.562153	-0.149119	-0.430079	0.362163	-1.6508	-1.04607	-1.61933
ENSRNOT00000052403	protein_coding	AC097845.1	0.271451	-0.390782	1.58253	0.00389757	up	0.673993	0.622557	0.412577	0.0858623	0.315913	-0.445301	-0.442427	-0.28462
ENSRNOT00000058309	protein_coding	LOC100363193	-1.29378	-2.65796	2.5743	0.0053746	up	0.479081	0.487395	-1.64207	-1.40968	-0.829589	-2.54051	-2.71646	-2.71691
ENSRNOT00000032316	protein_coding	Eif4ebp3	-3.35211	-4.07364	1.64893	0.0335758	up	0.496978	0.561022	-3.46866	-3.44623	-3.14144	-4.21614	-3.67693	-4.32786
ENSRNOT00000049211	protein_coding	AABR07056668.1	4.16554	3.23482	1.90623	0.0236744	up	0.350486	0.256015	4.39187	3.88074	4.22401	2.92165	3.64458	3.13822
ENSRNOT00000060006	protein_coding	Ccdc71l	-3.47	-4.5468	2.10936	0.0116164	up	0.506597	0.384011	-3.41164	-3.70853	-3.28982	-4.93671	-4.21547	-4.48822
ENSRNOT00000083557	protein_coding	Ssr4	-0.0780128	-0.785807	1.63331	0.0355379	up	0.234937	0.211707	0.037928	-0.380574	0.108608	-0.935952	-0.450713	-0.970757
ENSRNOT00000048554	protein_coding	Hexb	-0.50785	-1.37801	1.82786	0.0196667	up	0.333046	0.286783	-0.400533	-0.80555	-0.317468	-1.71615	-1.1303	-1.28757
ENSRNOT00000086579	protein_coding	Slc47a1	-2.16369	-3.60843	2.72214	0.0236505	up	0.498425	0.381917	-2.15674	-2.69365	-1.64067	-4.02167	-3.10243	-3.70119
NM_012676	protein_coding	Tnnt2	1.64025	-0.992748	6.20312	0.00746551	up	0.867387	0.798577	1.75688	0.976018	2.18784	-1.39343	-0.215681	-1.36913
ENSRNOT00000009139	protein_coding	St14	1.39311	-0.932104	5.01141	0.0212856	up	0.725456	0.473724	2.01664	0.654492	1.50821	-1.85746	-0.178651	-0.760198
ENSRNOT00000013341	protein_coding	Adamts15	-0.646037	-3.3876	6.68796	0.018946	up	0.456208	0.296669	-1.19176	-0.873775	0.127426	-4.04096	-2.18942	-3.93243
ENSRNOT00000025966	protein_coding	Npr3	-1.25152	-2.50935	2.39135	0.0141749	up	0.569722	0.501987	-1.24447	-1.751	-0.759097	-2.70013	-2.37777	-2.45015
NM_001111098	protein_coding	Lyn	-2.2781	-3.17105	1.85697	0.0392983	up	0.506084	0.460229	-2.13436	-2.77062	-1.92931	-3.47078	-3.0765	-2.96586
ENSRNOT00000016904	protein_coding	Tsc1	-0.547367	-1.19031	1.56151	0.0181141	up	0.508702	0.499194	-0.606366	-0.790553	-0.245182	-1.27961	-1.13182	-1.15951
NM_001161691	protein_coding	Raet1e	-2.76379	-4.2636	2.82804	0.0150791	up	0.485099	0.470804	-2.80947	-3.30827	-2.17363	-4.52919	-4.30035	-3.96124
ENSRNOT00000080174	protein_coding	Ddx39b	0.634357	-0.317768	1.93472	0.0333468	up	0.604356	0.474569	0.42823	0.512983	0.961859	-0.58029	0.179579	-0.552593
ENSRNOT00000027793	protein_coding	Scamp3	-3.02937	-4.15922	2.18835	0.00504427	up	0.52349	0.488224	-3.14993	-3.14389	-2.7943	-4.47069	-3.91071	-4.09625
ENSRNOT00000075656	protein_coding	Crlf2	-0.677374	-1.93413	2.38958	0.0195523	up	0.294515	0.309596	-0.679708	-1.19483	-0.157579	-2.22484	-1.76705	-1.8105
ENSRNOT00000086293	protein_coding	LOC103690108	-0.769563	-5.85703	34.0002	0.0197006	up	0.251803	0.40118	-3.39256	0.546325	0.537542	-6.36139	-5.24612	-5.96358
ENSRNOT00000067895	protein_coding	Tulp3	0.230731	-0.400684	1.54908	0.0218651	up	0.531723	0.521096	0.221424	-0.00942087	0.480189	-0.465438	-0.532249	-0.204365
ENSRNOT00000077526	protein_coding	Ehbp1l1	-2.85919	-4.39275	2.89499	0.0446898	up	0.678851	0.530312	-2.78214	-3.10345	-2.69199	-5.08631	-3.38351	-4.70843
ENSRNOT00000064309	protein_coding	Cdk16	-4.24821	-4.89884	1.56986	0.047346	up	0.608594	0.42385	-3.97499	-4.5446	-4.22503	-5.14704	-4.59909	-4.95039
ENSRNOT00000014661	protein_coding	Tox	-1.33632	-2.64222	2.47238	0.0296444	up	0.371515	0.342688	-1.88273	-1.52805	-0.59817	-2.82429	-2.5075	-2.59487
NM_031652	protein_coding	Kcnab3	-0.354793	-1.60882	2.38507	0.0119623	up	0.411495	0.357221	-0.72003	-0.547176	0.202827	-1.67393	-1.52042	-1.63212
ENSRNOT00000054864	protein_coding	Lsp1	0.879631	-0.566519	2.7248	0.027236	up	0.425397	0.296239	1.34027	0.0804306	1.2182	-0.844242	-0.38767	-0.467646
ENSRNOT00000075578	protein_coding	AABR07068455.1	-1.24444	-2.11955	1.83415	0.0109309	up	0.28536	0.215657	-1.39235	-1.48237	-0.858604	-2.10534	-2.10984	-2.14348
ENSRNOT00000090152	protein_coding	Fnip2	-1.6451	-4.00038	5.11693	0.016157	up	0.494365	0.391872	-1.3071	-2.42877	-1.19943	-4.86252	-3.42718	-3.71145
ENSRNOT00000012075	protein_coding	Ass1	-4.15085	-4.88387	1.66211	0.0349733	up	0.459208	0.32632	-4.42009	-4.24177	-3.7907	-4.84978	-4.66054	-5.14128
NM_198134	protein_coding	Bst2	-1.25838	-2.15718	1.86452	0.0125944	up	0.330292	0.195905	-1.19284	-1.57956	-1.00274	-2.23892	-1.91795	-2.31467
ENSRNOT00000016286	protein_coding	Ifngr1	1.83619	0.50169	2.52189	0.0339066	up	0.654158	0.560769	1.57228	1.61354	2.32276	-0.0986623	1.09147	0.512258
ENSRNOT00000000313	protein_coding	Scarf2	-0.817505	-2.27842	2.75284	0.019329	up	0.618381	0.503614	-0.602935	-1.4543	-0.395279	-2.60925	-1.89028	-2.33574
ENSRNOT00000001135	protein_coding	Aif1	-1.72354	-3.15265	2.69279	0.0318346	up	0.362058	0.263598	-1.33293	-2.37923	-1.45846	-3.64437	-2.62777	-3.1858
ENSRNOT00000076269	protein_coding	Slfn13	-2.5208	-4.42522	3.74359	0.00522302	up	0.451587	0.467297	-2.16139	-3.20178	-2.19922	-4.45633	-4.49242	-4.32691
ENSRNOT00000082470	protein_coding	Mcrs1	1.95836	1.19796	1.69395	0.0487041	up	0.553115	0.532494	2.26794	1.48617	2.12096	0.981302	1.42066	1.19193
ENSRNOT00000085832	protein_coding	Mgat1	-1.70713	-2.69827	1.98776	0.00787053	up	0.592216	0.521327	-1.82887	-1.95216	-1.34037	-2.82597	-2.70014	-2.56872
ENSRNOT00000079722	protein_coding	LOC100365112	-2.12676	-3.74829	3.07701	0.0169857	up	0.300594	0.235612	-2.57444	-2.44249	-1.36335	-4.04731	-3.58913	-3.60844
ENSRNOT00000010712	protein_coding	Fos	1.00379	-0.025207	2.04061	0.0121985	up	0.627337	0.579189	1.02903	0.61655	1.3658	-0.199662	-0.00549435	0.129536
ENSRNOT00000028031	protein_coding	Ucn2	-3.74384	-6.3272	5.99332	0.00274883	up	0.604865	0.48938	-3.43866	-3.99955	-3.79331	-7.03973	-5.97157	-5.97029
ENSRNOT00000078663	protein_coding	Nr4a1	-1.91921	-2.70707	1.72652	0.0397821	up	0.396831	0.365294	-2.25528	-2.09887	-1.40348	-2.71495	-2.7297	-2.67658
ENSRNOT00000084651	protein_coding	P3h1	0.0518556	-1.48496	2.90154	0.0216944	up	0.642186	0.55818	-0.236829	-0.293799	0.686195	-1.77929	-0.933945	-1.74165
ENSRNOT00000002394	protein_coding	Chrd	0.856387	-0.254943	2.16045	0.0300572	up	0.483877	0.415476	0.441009	0.654363	1.47379	-0.448333	-0.0324445	-0.284052
ENSRNOT00000028615	protein_coding	Grin2d	-1.74096	-2.72823	1.98242	0.00922086	up	0.477726	0.486566	-2.01494	-1.86778	-1.34018	-2.80412	-2.6522	-2.72836
ENSRNOT00000090042	protein_coding	Tead1	-2.24742	-3.95976	3.27692	0.0100731	up	0.404859	0.368202	-2.20584	-2.78204	-1.75437	-4.33515	-3.55828	-3.98585
ENSRNOT00000044626	protein_coding	Grin2a	4.47141	3.82105	1.56956	0.0132469	up	0.5169	0.474498	4.33363	4.32827	4.75233	3.69844	3.89	3.87473
ENSRNOT00000086439	protein_coding	AABR07004183.2	-0.300889	-1.1451	1.79528	0.0144648	up	0.402146	0.334599	-0.378307	-0.57296	0.0485985	-1.29803	-1.14974	-0.987521
ENSRNOT00000030754	protein_coding	LOC691418	-3.50327	-4.72342	2.32971	0.0217937	up	0.492725	0.482588	-3.28607	-4.05123	-3.1725	-5.05853	-4.40483	-4.70689
ENSRNOT00000050701	protein_coding	Cxadr	-2.02351	-5.18566	8.95163	0.00881015	up	0.737526	0.599316	-2.24969	-2.47208	-1.34876	-6.23244	-4.28781	-5.03673
ENSRNOT00000078349	protein_coding	C1r	2.49615	0.360861	4.39326	0.00644202	up	0.664062	0.460074	2.55994	2.00236	2.92615	-0.175028	0.89497	0.362641
ENSRNOT00000005361	protein_coding	Phlda1	3.27656	1.57962	3.24213	0.0216058	up	0.59368	0.524043	3.26679	2.69556	3.86733	1.21832	2.21209	1.30845
ENSRNOT00000067875	protein_coding	Spp1	0.430931	-1.85528	4.87773	0.00129154	up	0.561369	0.44377	0.633272	-0.058149	0.717671	-1.94526	-1.57666	-2.04392
ENSRNOT00000027160	protein_coding	Cyp17a1	1.05967	0.375074	1.60725	0.0309434	up	0.372309	0.169605	1.30575	0.685581	1.18768	0.300288	0.273609	0.551323
ENSRNOT00000065619	protein_coding	AC099183.3	-1.06122	-1.80467	1.67418	0.0284916	up	0.434535	0.379504	-1.06149	-1.42548	-0.696682	-1.93443	-1.78541	-1.69416
ENSRNOT00000005155	protein_coding	Sod3	-0.0948587	-1.23295	2.2009	0.032503	up	0.569088	0.501785	0.192266	-0.620334	0.143491	-1.65256	-0.831527	-1.21477
ENSRNOT00000086939	protein_coding	Coq10a	-0.998882	-1.58837	1.50471	0.030382	up	0.450004	0.45242	-1.22171	-1.11794	-0.656991	-1.67158	-1.51354	-1.58
ENSRNOT00000003891	protein_coding	9-Sep	-1.74815	-3.40866	3.16128	0.0141127	up	0.434754	0.382019	-1.60937	-2.19919	-1.43588	-4.01874	-2.90847	-3.29877
ENSRNOT00000019772	protein_coding	Fn1	-0.216857	-1.57942	2.57142	0.0250545	up	0.453327	0.451103	-0.214058	-0.822754	0.386241	-1.66592	-1.24383	-1.82851
NM_031061	protein_coding	Musk	-1.55596	-3.03707	2.79163	0.0351313	up	0.395675	0.338798	-1.01824	-2.38471	-1.26493	-3.44054	-2.6988	-2.97186
ENSRNOT00000000673	protein_coding	Ppa1	-1.42973	-2.02109	1.50668	0.0329476	up	0.296166	0.233597	-1.28382	-1.65573	-1.34963	-2.13441	-1.73307	-2.1958
ENSRNOT00000021432	protein_coding	Vil1	-3.26987	-5.02044	3.36491	0.0325074	up	0.638298	0.587615	-3.03339	-3.41349	-3.36274	-6.0777	-4.39279	-4.59081
ENSRNOT00000076160	protein_coding	Ddi2	-0.385045	-1.13663	1.68364	0.031846	up	0.491861	0.497527	-0.625349	-0.569777	0.039991	-1.18146	-0.958549	-1.26988
ENSRNOT00000048546	protein_coding	LOC365791	-4.72406	-5.90199	2.26252	0.0360648	up	0.630211	0.445465	-4.91529	-5.02598	-4.23092	-5.4014	-6.39416	-5.91042
ENSRNOT00000072951	protein_coding	Col6a1	-0.40666	-2.47217	4.18581	0.0104463	up	0.538179	0.507794	-0.445434	-1.00722	0.23268	-2.49603	-1.9772	-2.94327
ENSRNOT00000001466	protein_coding	Foxk1	2.31155	1.29395	2.02455	0.00195387	up	0.590258	0.523439	2.34801	2.07119	2.51546	1.30773	1.19142	1.3827
ENSRNOT00000079506	protein_coding	Tep1	0.0900395	-0.896402	1.98129	0.0266558	up	0.507743	0.465666	-0.320915	-0.0233668	0.614401	-0.869129	-0.768848	-1.05123
ENSRNOT00000076610	protein_coding	Prelp	-0.799833	-3.10203	4.93209	0.0105459	up	0.517273	0.445116	-0.997996	-1.13535	-0.266155	-3.31299	-2.2742	-3.71891
ENSRNOT00000073247	protein_coding	Gpx1	4.26934	1.96063	4.95443	0.0010922	up	0.434279	0.392407	4.58484	3.84747	4.37573	1.76167	2.28762	1.83259
ENSRNOT00000078680	protein_coding	C1galt1	-3.78848	-5.27809	2.80813	0.0180846	up	0.519836	0.494658	-3.84013	-4.08999	-3.43533	-5.92968	-4.81714	-5.08745
ENSRNOT00000003077	protein_coding	Pdgfra	2.9931	1.18469	3.50257	0.0189821	up	0.570096	0.418325	3.12075	2.41195	3.44661	0.853333	1.91125	0.789485
ENSRNOT00000047917	protein_coding	Tmem200b	-1.34636	-2.20839	1.8176	0.0219727	up	0.497846	0.447489	-1.44555	-1.66032	-0.933213	-2.33663	-2.01617	-2.27238
NM_001107319	protein_coding	Unc5d	1.57176	0.732518	1.78911	0.0198829	up	0.480701	0.493578	1.35371	1.39093	1.97064	0.822804	0.842839	0.531912
ENSRNOT00000084903	protein_coding	Klhl29	-1.20111	-2.68885	2.80451	0.0154643	up	0.460768	0.42503	-1.46878	-1.64636	-0.488173	-2.80557	-2.5574	-2.7036
ENSRNOT00000017060	protein_coding	C1qb	1.88087	-0.234536	4.33312	0.00711829	up	0.568136	0.469137	1.99511	1.56306	2.08443	-0.969983	0.329044	-0.0626702
ENSRNOT00000058007	protein_coding	Megf11	-1.17748	-2.46935	2.44844	0.0445893	up	0.535463	0.490914	-0.625907	-1.69683	-1.20971	-2.97461	-1.86924	-2.56419
ENSRNOT00000072242	protein_coding	Kcne4	-1.34517	-2.4091	2.09062	0.0146857	up	0.54502	0.561044	-1.10774	-1.7306	-1.19717	-2.53615	-2.07147	-2.61967
ENSRNOT00000072368	protein_coding	Prr14l	2.90579	1.6707	2.35396	0.0327186	up	0.530559	0.493929	2.30814	2.80564	3.6036	1.72862	1.76702	1.51648
ENSRNOT00000024840	protein_coding	Nt5dc2	-0.696455	-1.95444	2.39161	0.0252496	up	0.460468	0.405822	-0.369843	-1.09957	-0.619953	-1.92944	-1.46391	-2.46996
ENSRNOT00000083356	protein_coding	Galk2	-1.30011	-2.35622	2.07931	0.0328231	up	0.474755	0.431806	-1.64966	-1.60701	-0.643676	-2.41182	-2.31108	-2.34575
ENSRNOT00000019053	protein_coding	Myo7a	-3.36903	-5.24297	3.66532	0.0191818	up	0.610243	0.409624	-3.20343	-3.50142	-3.40225	-6.18955	-4.57902	-4.96035
ENSRNOT00000080511	protein_coding	Casp7	0.353606	-1.03259	2.61388	0.0470055	up	0.513988	0.351224	-0.395731	0.332708	1.12384	-1.44836	-0.919158	-0.730243
ENSRNOT00000057585	protein_coding	Fn1	0.283575	-1.38826	3.18621	0.0167091	up	0.46892	0.532216	0.441034	-0.427116	0.836807	-1.41264	-1.03416	-1.71799
ENSRNOT00000011373	protein_coding	Ost4	0.695616	-0.248639	1.9242	0.0339863	up	0.356998	0.41778	0.243434	0.602791	1.24062	-0.359776	-0.24333	-0.142812
ENSRNOT00000060277	protein_coding	AABR07021066.1	-0.119672	-1.19484	2.10696	0.0250969	up	0.442096	0.35102	-0.389024	-0.195205	0.225212	-1.43038	-0.697164	-1.45696
ENSRNOT00000021081	protein_coding	Ghr	-1.67109	-2.85398	2.27031	0.0371693	up	0.437964	0.418875	-1.74423	-2.1303	-1.13873	-2.9489	-2.37314	-3.2399
ENSRNOT00000010628	protein_coding	Bend5	-2.0447	-3.23423	2.2808	0.0450049	up	0.586991	0.526951	-2.17238	-2.63113	-1.33058	-3.53425	-3.17978	-2.98867
ENSRNOT00000030864	protein_coding	Tecpr2	-1.63034	-2.24791	1.53429	0.0342351	up	0.525434	0.588552	-1.84714	-1.7404	-1.30349	-2.40915	-2.05673	-2.27786
ENSRNOT00000021103	protein_coding	Nat8f3	-0.874446	-1.61187	1.66719	0.0469797	up	0.481096	0.353808	-0.85732	-1.27908	-0.486938	-1.79344	-1.37693	-1.66522
NM_031557	protein_coding	AABR07054614.1	-1.00358	-3.47469	5.54473	0.0116458	up	0.472606	0.457229	-1.38141	-1.10315	-0.526165	-3.73158	-2.50702	-4.18548
ENSRNOT00000045180	protein_coding	Cc2d1a	-0.907198	-1.62723	1.64722	0.0319439	up	0.644227	0.637165	-0.874506	-1.25717	-0.589916	-1.81716	-1.43318	-1.63135
ENSRNOT00000022646	protein_coding	Zfp346	1.85915	0.715331	2.20966	0.0452007	up	0.504121	0.46823	1.1282	1.96252	2.48673	0.664259	0.79742	0.684314
ENSRNOT00000071728	protein_coding	LOC100911825	0.731444	-1.60458	5.04908	0.00137246	up	0.569153	0.518498	0.932658	0.399047	0.862628	-2.08771	-1.40224	-1.32379
ENSRNOT00000040199	protein_coding	Olr1186	-4.23437	-5.13525	1.8672	0.030875	up	0.360177	0.332196	-4.35917	-4.62449	-3.71946	-5.21502	-5.17836	-5.01237
ENSRNOT00000035474	protein_coding	Icam2	-2.09787	-3.05993	1.94808	0.0392416	up	0.476573	0.38942	-2.24804	-2.51749	-1.52809	-3.27293	-2.85757	-3.04929
ENSRNOT00000025693	protein_coding	Adamts12	-1.02065	-3.66361	6.24612	0.0067096	up	0.653939	0.529975	-0.98819	-1.52741	-0.546333	-4.29895	-2.85232	-3.83955
ENSRNOT00000017588	protein_coding	Atox1	-1.55209	-2.43975	1.85016	0.0473374	up	0.184133	0.202073	-1.52769	-1.92086	-1.20773	-2.8712	-2.05695	-2.39108
ENSRNOT00000035910	protein_coding	Ms4a5	-2.57366	-3.55081	1.96858	0.0349937	up	0.47858	0.402088	-2.89981	-2.85432	-1.96684	-3.68266	-3.525	-3.44478
ENSRNOT00000076477	protein_coding	Slfn13	-2.04567	-3.08793	2.05945	0.0133369	up	0.489766	0.42504	-2.05146	-2.39578	-1.68977	-3.34722	-2.87578	-3.04079
ENSRNOT00000028732	protein_coding	Ctss	3.15079	1.7599	2.6224	0.0011219	up	0.538259	0.487451	3.11364	3.00293	3.33579	1.57336	2.02141	1.68493
ENSRNOT00000004834	protein_coding	Disp1	-0.654353	-1.80626	2.22207	0.0236318	up	0.678659	0.52881	-0.674496	-1.08991	-0.198658	-1.99085	-1.41391	-2.01401
ENSRNOT00000003295	protein_coding	Pctp	-4.19441	-5.13639	1.92116	0.00411262	up	0.442599	0.375931	-4.01162	-4.13233	-4.43929	-5.31573	-4.98698	-5.10646
ENSRNOT00000025978	protein_coding	Alpp	-1.9309	-3.55915	3.09139	0.0184891	up	0.593648	0.597978	-2.3653	-2.15493	-1.27246	-3.92781	-3.0558	-3.69384
ENSRNOT00000085754	protein_coding	Plcxd2	-1.98559	-3.63173	3.12994	0.00245027	up	0.471559	0.410928	-2.22901	-2.19619	-1.53158	-3.79907	-3.53369	-3.56241
ENSRNOT00000044865	protein_coding	Ptbp1	1.71508	0.11197	3.03798	0.0103202	up	0.383529	0.322105	1.61341	1.32588	2.20596	-0.263922	0.550983	0.0488483
ENSRNOT00000009716	protein_coding	Calml4	-0.84806	-2.80788	3.89014	0.0122519	up	0.584977	0.410015	-0.494662	-1.35078	-0.698732	-3.41643	-2.13753	-2.86968
ENSRNOT00000032926	protein_coding	Cxcl16	1.84979	-0.386989	4.71343	0.015358	up	0.395097	0.283758	2.39726	0.985783	2.16632	-1.0094	0.141339	-0.292908
ENSRNOT00000025718	protein_coding	Notch2	-1.6367	-2.98134	2.53968	0.0493447	up	0.429045	0.453741	-1.33158	-2.29344	-1.28507	-3.44209	-2.28846	-3.21348
ENSRNOT00000077539	protein_coding	Ly49s6	-3.33965	-6.60771	9.63349	0.000219455	up	0.725041	0.392589	-3.49492	-3.45194	-3.07209	-7.04432	-6.36438	-6.41441
ENSRNOT00000080628	protein_coding	Mplkip	0.596188	-0.784162	2.60331	0.0308366	up	0.47205	0.448416	-0.140945	0.614898	1.31461	-0.836307	-0.702042	-0.814137
ENSRNOT00000007259	protein_coding	Odc1	-0.781137	-1.70298	1.89453	0.00734792	up	0.43522	0.389399	-0.728409	-0.932956	-0.682044	-1.82553	-1.37378	-1.90964
ENSRNOT00000025372	protein_coding	Slc16a11	-1.0221	-2.54918	2.88203	0.00845014	up	0.351476	0.383812	-1.25462	-1.37697	-0.434719	-2.73934	-2.35394	-2.55427
ENSRNOT00000000754	protein_coding	Bicc1	-1.3981	-2.95363	2.93943	0.0298281	up	0.567683	0.517815	-1.21657	-1.99383	-0.983896	-3.33874	-2.23751	-3.28466
NM_031686	protein_coding	Scn7a	0.443394	-3.70958	17.7897	0.0213161	up	0.772285	0.483707	0.947453	-0.62568	1.00841	-5.48524	-2.04049	-3.60301
ENSRNOT00000027785	protein_coding	Hcn3	-3.64238	-4.89323	2.3798	0.0444178	up	0.53641	0.430304	-3.84392	-4.08247	-3.00075	-5.45484	-4.57806	-4.64678
ENSRNOT00000061538	protein_coding	Brdt	-0.975606	-1.71766	1.67256	0.0156454	up	0.490492	0.433246	-0.850821	-1.1917	-0.884295	-1.98302	-1.46984	-1.70012
ENSRNOT00000085581	protein_coding	S1pr3	-2.50265	-3.11608	1.5299	0.0117868	up	0.327379	0.242503	-2.29539	-2.70148	-2.51107	-3.23196	-2.97307	-3.1432
NM_053588	protein_coding	AABR07031480.1	0.402412	-0.229068	1.54915	0.0293307	up	0.498059	0.483624	0.337011	0.125531	0.744696	-0.238062	-0.128084	-0.321057
ENSRNOT00000052300	protein_coding	Vom1r2	-3.79495	-5.36268	2.96439	0.0265497	up	0.553893	0.424024	-4.36464	-3.89377	-3.12643	-4.89743	-5.8673	-5.32332
ENSRNOT00000002373	protein_coding	Meltf	-2.14315	-4.40918	4.80996	0.0398509	up	0.746828	0.669562	-1.65981	-2.57652	-2.19312	-5.82057	-3.64882	-3.75813
ENSRNOT00000083511	protein_coding	Rcl1	-3.18396	-4.49794	2.48627	0.0458943	up	0.507991	0.44945	-3.02528	-3.86086	-2.66575	-5.05275	-4.38205	-4.05903
ENSRNOT00000077386	protein_coding	Atp6v0e1	-2.93575	-3.71811	1.71995	0.0189362	up	0.416181	0.351631	-3.22338	-2.87347	-2.71039	-3.93937	-3.46233	-3.75263
ENSRNOT00000088393	protein_coding	LOC102557319	-1.83113	-2.99285	2.23725	0.0111835	up	0.437312	0.342802	-2.26761	-1.85536	-1.3704	-3.00182	-3.03358	-2.94316
ENSRNOT00000084199	protein_coding	Kri1	-1.19437	-1.98864	1.7342	0.0394645	up	0.508858	0.487276	-1.36066	-1.51876	-0.703681	-2.11921	-1.82863	-2.01806
ENSRNOT00000039258	protein_coding	Zmynd10	-0.649766	-1.58938	1.91801	0.0340043	up	0.767608	0.722793	-0.686475	-0.675799	-0.587023	-1.7739	-1.01152	-1.98271
ENSRNOT00000000824	protein_coding	Hps4	-3.49989	-4.30712	1.74985	0.0411852	up	0.613804	0.544678	-3.44569	-3.91431	-3.13966	-4.30142	-4.57364	-4.04631
ENSRNOT00000038556	protein_coding	Plekhn1	-2.18707	-3.64899	2.75475	0.0425281	up	0.837761	0.770893	-2.55555	-2.37974	-1.62593	-4.03226	-2.83336	-4.08136
ENSRNOT00000009473	protein_coding	Slc26a3	-4.17786	-5.9325	3.37442	0.0369049	up	0.503873	0.258626	-3.91746	-4.49837	-4.11775	-7.01941	-5.38126	-5.39683
ENSRNOT00000024466	protein_coding	Cdk20	0.205226	-0.547784	1.6853	0.0277556	up	0.59857	0.520311	0.289884	-0.12088	0.446673	-0.672732	-0.259075	-0.711544
ENSRNOT00000045753	protein_coding	Srpx	-2.00778	-3.71266	3.26003	0.00612138	up	0.407716	0.393694	-2.05417	-2.45247	-1.5167	-3.96402	-3.37845	-3.79552
ENSRNOT00000090939	protein_coding	Clec2g	-3.99788	-5.26833	2.41237	0.0429605	up	0.0751433	0.067077	-3.86908	-4.34433	-3.78024	-5.96533	-4.58968	-5.24999
ENSRNOT00000074657	protein_coding	AABR07044759.1	-2.02023	-3.07941	2.08375	0.0250612	up	0.509974	0.457722	-2.31478	-2.2912	-1.4547	-3.27824	-2.90099	-3.059
ENSRNOT00000010739	protein_coding	Ubr7	-1.99305	-2.69517	1.62689	0.0232518	up	0.556499	0.470882	-2.22764	-2.08867	-1.66285	-2.84892	-2.51188	-2.72471
ENSRNOT00000083764	protein_coding	Gtpbp2	-2.55589	-3.41674	1.81612	0.00724817	up	0.589932	0.576687	-2.50624	-2.67633	-2.4851	-3.53317	-3.10137	-3.6157
ENSRNOT00000001403	protein_coding	Rilpl2	4.60434	2.90555	3.24629	0.0488789	up	0.820933	0.66034	5.10806	3.88226	4.82271	2.11998	3.77908	2.8176
ENSRNOT00000026821	protein_coding	Isyna1	2.47506	1.70718	1.70277	0.011266	up	0.641493	0.584354	2.39539	2.239	2.79078	1.63457	1.67576	1.81121
ENSRNOT00000093407	protein_coding	Dclk1	2.2696	1.49733	1.70795	0.0360602	up	0.538601	0.454283	1.8744	2.21848	2.71592	1.54155	1.54709	1.40336
ENSRNOT00000037699	protein_coding	Man2b1	3.49884	2.22062	2.42539	0.00871716	up	0.620969	0.584376	3.48095	3.14467	3.87091	2.03303	2.5494	2.07944
ENSRNOT00000017197	protein_coding	Rpe	1.11619	0.0748306	2.05816	0.0382504	up	0.53069	0.500883	0.555296	1.09417	1.69909	0.0804297	0.225768	-0.0817063
NM_001271059	protein_coding	Mx1	-3.07397	-3.83994	1.70052	0.0298102	up	0.516133	0.462869	-3.42046	-3.10879	-2.69264	-3.64813	-3.91959	-3.9521
NM_024159	protein_coding	Dab2	0.198416	-1.12114	2.49588	0.026849	up	0.575681	0.414725	-0.0247313	-0.203838	0.823816	-1.49436	-1.13822	-0.730819
ENSRNOT00000010637	protein_coding	Naprt	-0.274813	-1.39992	2.18118	0.0427568	up	0.529039	0.449254	0.0570905	-0.704485	-0.177044	-1.75355	-0.780391	-1.66583
ENSRNOT00000011513	protein_coding	Myo1f	1.6381	-1.105	6.6951	0.00566881	up	0.777435	0.707298	1.87742	1.04857	1.98831	-1.88467	-0.485554	-0.944788
ENSRNOT00000002540	protein_coding	Sdf2l1	1.38172	-0.290154	3.18628	0.0037716	up	0.481797	0.411839	1.33241	1.03785	1.77489	-0.6283	-0.0443222	-0.197841
ENSRNOT00000022341	protein_coding	Ninj1	-0.810477	-2.66421	3.61435	0.00492026	up	0.533609	0.401881	-0.578068	-1.27219	-0.581169	-3.12593	-2.35377	-2.51294
ENSRNOT00000024156	protein_coding	Ucp2	1.24365	-0.0493038	2.4503	0.00180349	up	0.511634	0.504004	1.22738	0.97872	1.52487	-0.147619	0.101053	-0.101345
ENSRNOT00000078562	protein_coding	Man2b2	1.34384	-0.906263	4.75717	0.00210837	up	0.553344	0.453409	1.37012	1.03533	1.62607	-1.40561	-0.486794	-0.826385
ENSRNOT00000032786	protein_coding	Lrig3	-0.0284961	-0.961707	1.90952	0.0396539	up	0.681456	0.674546	-0.00439153	-0.329849	0.248753	-1.16246	-0.443573	-1.27908
ENSRNOT00000033288	protein_coding	Cnpy4	3.61927	1.81213	3.49949	0.0172609	up	0.637878	0.562741	3.93749	2.91295	4.00737	1.44024	2.39652	1.59961
ENSRNOT00000014701	protein_coding	Fabp4	1.50336	-5.74376	151.915	0.000925515	up	0.364876	0.17666	2.09338	0.601697	1.815	-7.11494	-5.01442	-5.10192
ENSRNOT00000045644	protein_coding	Ambra1	-0.927427	-2.14496	2.32549	0.00760823	up	0.560647	0.491875	-0.662957	-1.35019	-0.769134	-2.35226	-1.93948	-2.14314
ENSRNOT00000027965	protein_coding	Rhbdf1	-0.83632	-2.01216	2.25924	0.0302749	up	0.556337	0.532977	-0.67169	-1.429	-0.408267	-2.1891	-1.6419	-2.20547
ENSRNOT00000024771	protein_coding	Prx	2.71901	0.00957363	6.54065	0.0330978	up	0.792707	0.633593	2.58273	2.19608	3.37821	-1.15503	1.47427	-0.290521
ENSRNOT00000007790	protein_coding	Pgf	0.759338	-0.447792	2.30878	0.0315982	up	0.712337	0.581817	1.03554	0.386359	0.856111	-0.860945	0.177559	-0.659989
ENSRNOT00000024023	protein_coding	Bdp1	-2.58255	-3.52104	1.91652	0.0407706	up	0.395363	0.286867	-2.65173	-2.9141	-2.18183	-3.97914	-3.34357	-3.24041
ENSRNOT00000064068	protein_coding	Arpc5	1.94781	0.756209	2.28407	0.0177041	up	0.552486	0.446704	2.10581	1.53794	2.19969	0.484024	1.20515	0.579458
ENSRNOT00000003980	protein_coding	Lyl1	-0.565372	-2.27107	3.26187	0.0234119	up	0.544359	0.494546	-0.143403	-1.06924	-0.483471	-3.0263	-1.69748	-2.08944
ENSRNOT00000073569	protein_coding	MGC105649	1.56355	0.601602	1.94793	0.0286411	up	0.498951	0.472804	1.0698	1.55787	2.06296	0.637662	0.570475	0.596669
ENSRNOT00000079976	protein_coding	AABR07058658.1	-3.11427	-4.16714	2.07465	0.0417215	up	0.444753	0.397049	-3.36053	-3.35406	-2.62822	-4.68519	-3.86197	-3.95426
ENSRNOT00000092868	protein_coding	Aox4	-2.6777	-3.61546	1.91556	0.0349726	up	0.434969	0.455467	-2.95795	-2.97446	-2.10069	-3.75455	-3.60859	-3.48325
NM_001014094	protein_coding	Plscr1	-0.654627	-2.38128	3.30959	0.0121353	up	0.498798	0.508466	-1.2066	-0.808635	0.051356	-2.64511	-2.16836	-2.33037
ENSRNOT00000088385	protein_coding	Col15a1	1.48193	-1.91197	10.5115	0.00819163	up	0.553473	0.457073	1.31753	1.00069	2.12757	-2.72917	-0.718783	-2.28795
ENSRNOT00000041527	protein_coding	Tmem86b	-0.159344	-0.778041	1.53549	0.00879919	up	0.496812	0.489717	-0.203131	-0.337488	0.0625857	-0.882231	-0.698692	-0.7532
ENSRNOT00000020230	protein_coding	Mcoln3	-2.35357	-3.726	2.58905	0.0204327	up	0.588077	0.611107	-2.12871	-2.83955	-2.09246	-4.15608	-3.81366	-3.20826
ENSRNOT00000041221	protein_coding	Rfxank	-1.32995	-2.32566	1.99407	0.042296	up	0.522701	0.452212	-1.32098	-1.71265	-0.956221	-2.68171	-1.82297	-2.47231
NM_001039339	protein_coding	Zdhhc18	1.40097	-0.469259	3.65591	0.00952177	up	0.527784	0.408098	1.61176	0.814976	1.77618	-0.956214	-0.0280391	-0.423524
ENSRNOT00000037453	protein_coding	Podnl1	-3.28753	-4.63107	2.53772	0.0350654	up	0.577218	0.421089	-3.90113	-3.3228	-2.63867	-5.08141	-4.40176	-4.41003
ENSRNOT00000035798	protein_coding	Olr202	-1.89407	-3.28027	2.61389	0.0284368	up	0.346172	0.294287	-2.15806	-2.25294	-1.27121	-3.81993	-3.03264	-2.98823
NM_001170436	protein_coding	Rttn	-1.57026	-2.28344	1.63941	0.0137381	up	0.47627	0.437061	-1.67986	-1.76395	-1.26697	-2.41843	-2.26319	-2.16869
ENSRNOT00000077903	protein_coding	Ost4	-0.662484	-1.79551	2.19319	0.0075937	up	0.21895	0.304977	-0.466992	-1.0773	-0.443163	-1.92398	-1.61434	-1.84822
ENSRNOT00000010717	protein_coding	Frmd4b	-1.89408	-2.60762	1.63983	0.0485187	up	0.479517	0.506546	-2.20939	-2.02321	-1.44963	-2.76592	-2.39283	-2.66411
NM_001305435	protein_coding	Kif1b	3.6626	2.06975	3.01644	0.00613887	up	0.484516	0.443427	3.77456	3.25022	3.96302	1.87093	2.49502	1.84331
ENSRNOT00000073049	protein_coding	Snai2	-1.22873	-3.75261	5.75125	0.0187112	up	0.700836	0.652411	-0.88402	-1.75938	-1.0428	-4.9015	-2.86311	-3.49321
ENSRNOT00000092068	protein_coding	Fmnl3	-2.696	-3.7087	2.01768	0.0266584	up	0.452963	0.415244	-2.95535	-2.91272	-2.21992	-4.05727	-3.50769	-3.56113
ENSRNOT00000025499	protein_coding	Rnf40	-1.9795	-3.01517	2.05007	0.0276255	up	0.421126	0.426063	-2.13737	-2.34325	-1.45786	-3.27794	-2.76476	-3.00279
NM_001044234	protein_coding	Osbpl9	1.04442	0.412371	1.54976	0.0452688	up	0.515894	0.432646	1.11571	0.6927	1.32485	0.211311	0.617891	0.40791
ENSRNOT00000036633	protein_coding	Mtmr12	-1.18742	-2.17417	1.98171	0.0411397	up	0.587384	0.534558	-0.844894	-1.7425	-0.974881	-2.48394	-1.86485	-2.17373
ENSRNOT00000035653	protein_coding	Nexmif	-2.75966	-3.37924	1.53643	0.0181866	up	0.459305	0.401237	-2.90365	-2.68107	-2.69425	-3.65969	-3.18598	-3.29204
ENSRNOT00000084796	protein_coding	LOC497796	-2.96421	-7.17257	18.4859	0.000948911	up	0.462735	0.403447	-3.09948	-2.905	-2.88816	-7.05752	-6.40937	-8.05081
ENSRNOT00000019175	protein_coding	Zdhhc13	-1.2382	-2.87805	3.11633	0.0143356	up	0.49446	0.446417	-1.82376	-1.34066	-0.550176	-3.15017	-2.71089	-2.77308
ENSRNOT00000039354	protein_coding	Nf1x	0.61687	-0.116425	1.66243	0.032821	up	0.50395	0.467071	0.706442	0.266805	0.877361	-0.244168	0.161535	-0.266642
ENSRNOT00000088679	protein_coding	Slc11a1	-0.926505	-1.84191	1.8861	0.0333267	up	0.529823	0.49584	-1.29016	-1.12763	-0.361732	-1.8758	-1.79515	-1.85478
ENSRNOT00000066341	protein_coding	Tgif2	-0.880729	-2.49583	3.06334	0.0235407	up	0.607681	0.460805	-0.524905	-1.51944	-0.597839	-3.05378	-1.94125	-2.49248
ENSRNOT00000063787	protein_coding	Rpl14	1.30102	0.154855	2.21324	0.0192566	up	0.548408	0.389062	1.30234	0.972522	1.62818	-0.157198	0.617075	0.00468634
ENSRNOT00000072029	protein_coding	Npy2r	-0.758171	-1.92228	2.24095	0.00423125	up	0.488137	0.453287	-0.871663	-0.981974	-0.420877	-2.10869	-1.76631	-1.89185
ENSRNOT00000039709	protein_coding	Cad	-2.89479	-3.8501	1.93899	0.0400415	up	0.461428	0.448615	-2.78542	-3.40443	-2.49454	-4.06658	-3.5103	-3.97342
ENSRNOT00000092594	protein_coding	Washc2c	-2.09535	-3.31323	2.32605	0.0211693	up	0.48952	0.419389	-2.41568	-2.35084	-1.51952	-3.46845	-2.98977	-3.48148
ENSRNOT00000080502	protein_coding	Anxa4	-2.87384	-3.65054	1.71321	0.0170139	up	0.458621	0.417566	-2.55297	-3.10747	-2.96107	-3.8641	-3.54915	-3.53837
ENSRNOT00000085410	protein_coding	Arhgap4	-3.52015	-4.75892	2.35997	0.0436457	up	0.543148	0.530236	-3.19667	-3.89786	-3.46592	-5.49134	-4.26656	-4.51885
NM_001271060	protein_coding	Mx1	-2.85698	-3.84503	1.98349	0.0177908	up	0.520729	0.455907	-2.82569	-3.25083	-2.49442	-4.02798	-3.59439	-3.91271
ENSRNOT00000079744	protein_coding	Slc6a13	-2.9003	-3.93303	2.04589	0.0152351	up	0.459362	0.450393	-3.00814	-2.8526	-2.84015	-4.3128	-3.46689	-4.01939
ENSRNOT00000039953	protein_coding	Gsap	0.416336	-0.653866	2.09973	0.0431045	up	0.534273	0.503211	-0.0143615	0.233202	1.03017	-0.84972	-0.830552	-0.281326
ENSRNOT00000028645	protein_coding	Sema6c	0.289797	-0.357066	1.56576	0.0224468	up	0.520618	0.481788	0.0674841	0.180456	0.62145	-0.474458	-0.301352	-0.295388
ENSRNOT00000025183	protein_coding	Crabp2	2.85722	0.347739	5.69414	0.00830203	up	0.433464	0.2945	3.38124	2.00477	3.18564	0.00129999	0.916597	0.125321
ENSRNOT00000026528	protein_coding	Rps5	1.44715	0.471382	1.96669	0.0173739	up	0.176367	0.177806	1.74734	1.04973	1.5444	0.329498	0.749333	0.335316
ENSRNOT00000020886	protein_coding	Ppp6r3	-4.00506	-5.00359	1.99796	0.0168809	up	0.386107	0.291715	-3.77205	-4.49974	-3.74339	-5.09633	-5.00143	-4.913
NM_001270703	protein_coding	Kcnn4	-4.12411	-5.45872	2.52207	0.0434306	up	0.562164	0.501887	-4.36827	-4.22944	-3.77462	-6.21879	-4.76427	-5.39309
ENSRNOT00000028375	protein_coding	G6pc3	-0.281239	-0.990024	1.63443	0.0166798	up	0.372569	0.322973	-0.348925	-0.523602	0.0288106	-1.12395	-0.868867	-0.977252
ENSRNOT00000033809	protein_coding	Rnase1l1	-1.67294	-2.71658	2.06142	0.0321769	up	0.474995	0.456438	-1.84014	-1.99341	-1.18526	-3.13286	-2.49211	-2.52475
ENSRNOT00000044190	protein_coding	AABR07021591.1	-3.96185	-4.97251	2.01483	0.0340603	up	0.440523	0.434643	-4.17019	-4.29909	-3.41626	-5.15729	-5.1106	-4.64963
NM_001008840	protein_coding	RT1-CE4	-0.138237	-2.07598	3.83105	0.00811835	up	0.418328	0.315935	-0.458949	-0.302932	0.34717	-2.67348	-1.63209	-1.92236
ENSRNOT00000004853	protein_coding	Nt5c	2.89989	0.146175	6.74452	0.0248535	up	0.626512	0.530949	2.68684	2.21148	3.80135	-0.529345	-0.436303	1.40417
ENSRNOT00000012363	protein_coding	Nudt4	3.08695	1.5557	2.89037	0.0337771	up	0.599713	0.42069	3.49852	2.41909	3.34325	1.10674	2.23534	1.32501
ENSRNOT00000089482	protein_coding	Slc6a12	-0.768692	-2.82808	4.16809	0.00576803	up	0.369999	0.340029	-0.737854	-1.34696	-0.221261	-3.08781	-2.43093	-2.9655
ENSRNOT00000026705	protein_coding	Lmna	0.311035	-1.12136	2.69894	0.0106605	up	0.501051	0.470423	-0.153099	0.225083	0.861123	-1.19387	-0.898909	-1.27129
NM_001107158	protein_coding	Baz2a	-1.74465	-2.51452	1.70511	0.0231681	up	0.444036	0.402028	-1.41921	-2.083	-1.73176	-2.55825	-2.32826	-2.65704
NM_001014093	protein_coding	Parp16	-1.21478	-2.53713	2.50074	0.0286642	up	0.750884	0.639881	-1.54831	-1.29365	-0.802365	-2.9698	-1.89153	-2.75006
NM_001134995	protein_coding	Gnpda1	-2.89594	-4.41857	2.87314	0.0447576	up	0.24311	0.230909	-2.3144	-3.75094	-2.62248	-4.95234	-3.92902	-4.37434
ENSRNOT00000018853	protein_coding	Olfml2a	-0.0498017	-1.56688	2.8621	0.0268263	up	0.524854	0.301213	-0.0760955	-0.38472	0.311411	-1.97919	-0.776091	-1.94535
ENSRNOT00000048576	protein_coding	AC123494.1	-2.03801	-2.85029	1.75599	0.0430301	up	0.468886	0.426809	-2.36762	-2.23863	-1.50776	-2.9285	-2.91959	-2.70278
ENSRNOT00000021976	protein_coding	Strn4	5.31475	3.98752	2.5092	0.0301286	up	0.625616	0.538418	4.57707	5.44897	5.9182	4.0022	3.82531	4.13505
ENSRNOT00000079324	protein_coding	Zmynd8	-1.13686	-2.16851	2.04436	0.0303007	up	0.558196	0.4798	-0.949079	-1.69643	-0.765068	-2.40119	-1.94442	-2.1599
NM_001024771	protein_coding	Tnip2	-1.77535	-3.44335	3.17774	0.0189504	up	0.742991	0.666265	-1.81072	-2.03992	-1.47542	-4.06534	-2.68022	-3.58451
ENSRNOT00000021434	protein_coding	Cnnm4	1.08377	0.349815	1.66319	0.00884515	up	0.367354	0.361242	1.04692	0.843728	1.36067	0.295019	0.408416	0.346008
ENSRNOT00000072208	protein_coding	Ephb4	-0.279872	-2.36167	4.23333	0.0219904	up	0.487848	0.446666	-0.369591	-0.831912	0.361885	-2.86104	-1.45423	-2.76974
ENSRNOT00000000169	protein_coding	LOC100911486	-1.3964	-3.83721	5.42945	0.0272993	up	0.620111	0.453822	-1.1398	-1.98809	-1.06131	-5.0217	-2.76488	-3.72504
ENSRNOT00000079824	protein_coding	Actn1	1.03349	-0.0849633	2.17113	0.0105211	up	0.591677	0.561278	0.765126	0.86518	1.47015	-0.283452	-0.0708839	0.0994465
ENSRNOT00000080990	protein_coding	Emd	0.274884	-1.34426	3.07192	0.0236534	up	0.261765	0.214574	0.218527	-0.349746	0.955871	-1.70043	-0.853131	-1.4792
ENSRNOT00000074727	protein_coding	Gba	1.0529	0.100233	1.93544	0.0103292	up	0.510936	0.493152	1.14157	0.782688	1.23443	0.00218885	0.407604	-0.109093
ENSRNOT00000078123	protein_coding	Ptcd3	-1.96442	-4.77284	7.00518	0.0132522	up	0.73731	0.441524	-2.18929	-2.35221	-1.35177	-5.64598	-3.6613	-5.01125
ENSRNOT00000079340	protein_coding	Ddx11	-3.43657	-4.58501	2.21674	0.0366138	up	0.721218	0.472199	-3.45534	-3.85916	-2.99522	-5.1145	-4.18772	-4.45282
ENSRNOT00000050984	protein_coding	AABR07006691.1	-1.7257	-3.13754	2.66076	0.0046841	up	0.469716	0.452912	-1.81606	-2.08213	-1.27892	-3.23028	-2.98995	-3.19239
ENSRNOT00000086010	protein_coding	Stpg4	-1.86404	-2.55319	1.61234	0.00822411	up	0.638405	0.576794	-1.84036	-2.01098	-1.74078	-2.51186	-2.37351	-2.7742
ENSRNOT00000074082	protein_coding	RGD1559482	2.20283	0.128658	4.21102	0.00323313	up	0.516432	0.428758	2.0716	1.72117	2.81571	0.0259385	0.114949	0.245085
ENSRNOT00000070934	protein_coding	AABR07030903.1	-1.25358	-2.1211	1.82453	0.0159327	up	0.488882	0.442928	-1.26318	-1.60067	-0.89688	-2.24682	-1.9925	-2.12399
NM_199093	protein_coding	Serping1	-0.377541	-1.33558	1.94267	0.00023199	up	0.365417	0.173795	-0.319384	-0.524831	-0.288407	-1.36922	-1.3299	-1.30762
ENSRNOT00000013720	protein_coding	Chmp4c	-1.01685	-3.20458	4.5559	0.00714033	up	0.511562	0.363224	-0.8583	-1.55526	-0.636981	-3.46115	-2.54715	-3.60545
ENSRNOT00000064785	protein_coding	Ptprc	-0.541389	-1.16055	1.53599	0.0352941	up	0.232898	0.226499	-0.696713	-0.74403	-0.183424	-0.995468	-1.26612	-1.22007
ENSRNOT00000075209	protein_coding	Ptger2	-1.10739	-3.79905	6.46054	0.0189789	up	0.815566	0.581673	-1.29961	-1.67095	-0.351617	-4.27552	-2.6302	-4.49142
ENSRNOT00000045315	protein_coding	Col18a1	2.07546	-1.03893	8.66017	0.00396689	up	0.676829	0.526937	2.16199	1.80427	2.26013	-1.69478	-0.0494508	-1.37257
ENSRNOT00000066819	protein_coding	Foxd1	2.02305	-1.17848	9.19934	0.0193316	up	0.777555	0.471826	2.46819	0.803538	2.79744	-1.63891	-0.0298574	-1.86666
ENSRNOT00000015366	protein_coding	Fam118b	-0.533378	-1.59951	2.09382	0.00866214	up	0.511052	0.454695	-0.464313	-0.8962	-0.23962	-1.73561	-1.38016	-1.68277
ENSRNOT00000050445	protein_coding	AABR07028859.1	-0.282005	-1.43792	2.22826	0.00319963	up	0.36082	0.337137	-0.152316	-0.526368	-0.167331	-1.41702	-1.21371	-1.68303
ENSRNOT00000041707	protein_coding	LOC102547344	-2.77576	-3.49163	1.64247	0.0385476	up	0.419574	0.484692	-2.88627	-3.09124	-2.34977	-3.53974	-3.33178	-3.60336
ENSRNOT00000064358	protein_coding	Bmyc	6.74555	5.42998	2.48902	0.0110195	up	0.65414	0.630885	6.26756	6.73485	7.23425	5.51917	5.52477	5.24599
ENSRNOT00000084491	protein_coding	Brd3	-1.74753	-2.93216	2.27306	0.0421145	up	0.180865	0.265802	-1.91836	-2.22015	-1.10407	-3.28372	-2.99914	-2.51363
ENSRNOT00000026081	protein_coding	Glb1l	-4.3264	-5.54638	2.32945	0.0474356	up	0.640318	0.503399	-3.92476	-5.15366	-3.90077	-5.30187	-5.66934	-5.66794
ENSRNOT00000080146	protein_coding	Jak3	-3.33403	-4.09518	1.69485	0.00493687	up	0.408445	0.327497	-3.49073	-3.33754	-3.17382	-4.29471	-4.00588	-3.98497
ENSRNOT00000080222	protein_coding	Erap1	-0.26791	-1.82868	2.95012	0.031235	up	0.749475	0.613961	-0.358633	-0.461442	0.0163446	-2.4063	-0.926367	-2.15338
ENSRNOT00000093144	protein_coding	Dmkn	-3.10836	-4.25145	2.20852	0.00621764	up	0.426241	0.415544	-2.96357	-3.46723	-2.89429	-4.44646	-4.03188	-4.276
ENSRNOT00000010910	protein_coding	Cr2	-1.8069	-2.46963	1.58308	0.0496504	up	0.465329	0.457149	-2.18097	-1.8715	-1.36824	-2.43934	-2.51851	-2.45105
ENSRNOT00000073547	protein_coding	Ifi44l	-2.74065	-3.94608	2.30606	0.0161416	up	0.30361	0.205665	-3.21845	-2.75281	-2.25071	-3.86294	-4.1697	-3.80561
ENSRNOT00000015238	protein_coding	Usp50	-1.72392	-2.57276	1.80105	0.025556	up	0.393466	0.417294	-1.98187	-1.92031	-1.26958	-2.57651	-2.4172	-2.72457
ENSRNOT00000037519	protein_coding	AABR07002945.1	-2.21348	-4.36731	4.45006	0.0156334	up	0.594697	0.518223	-1.76688	-2.77635	-2.09722	-5.2517	-3.87912	-3.9711
ENSRNOT00000092890	protein_coding	Trim21	-3.83178	-5.06052	2.34362	0.000634655	up	0.51814	0.57983	-3.70777	-4.07852	-3.70904	-5.09999	-5.00334	-5.07821
ENSRNOT00000055464	protein_coding	Copz2	-0.217286	-1.11245	1.85983	0.022255	up	0.460709	0.42703	-0.0944564	-0.54527	-0.0121307	-1.35546	-0.753756	-1.22814
ENSRNOT00000021402	protein_coding	LOC497940	-2.25336	-3.48104	2.3419	0.0469568	up	0.729107	0.64887	-2.23028	-2.55576	-1.97404	-3.93382	-2.68669	-3.82261
ENSRNOT00000087011	protein_coding	Jak2	1.8923	0.625166	2.40683	0.0385291	up	0.729871	0.654894	1.98918	1.48736	2.20035	0.0704704	1.29935	0.50568
NM_012974	protein_coding	Lamb2	-0.81291	-2.35369	2.90952	0.0305121	up	0.640214	0.585037	-1.00175	-1.22467	-0.212309	-2.78205	-1.64801	-2.63102
ENSRNOT00000051897	protein_coding	Sts	-1.71836	-2.949	2.3467	0.0126495	up	0.41255	0.395923	-1.93905	-2.03771	-1.17833	-3.07272	-2.77257	-3.0017
ENSRNOT00000092462	protein_coding	Ankrd61	-0.459551	-1.45669	1.99603	0.00797865	up	0.421909	0.428561	-0.735544	-0.550042	-0.0930672	-1.48377	-1.32578	-1.5605
ENSRNOT00000016986	protein_coding	Ubac2	-1.73326	-2.78496	2.07298	0.022927	up	0.501745	0.440192	-1.53206	-2.13997	-1.52776	-3.20575	-2.59359	-2.55554
ENSRNOT00000000212	protein_coding	Cyp19a1	-4.4138	-5.60307	2.28037	0.00857418	up	0.655373	0.592753	-4.52625	-4.70665	-4.00849	-5.6268	-5.81814	-5.36427
NM_001164308	protein_coding	Plec	-1.04152	-2.85374	3.51182	0.00911671	up	0.524403	0.456919	-1.2735	-1.36999	-0.481064	-3.16066	-2.33674	-3.06383
NM_012984	protein_coding	Myo9b	-0.72294	-1.54664	1.76994	0.0486329	up	0.604611	0.592611	-0.450757	-1.22272	-0.495342	-1.76375	-1.24895	-1.62722
ENSRNOT00000009440	protein_coding	Aff4	-0.740661	-1.69039	1.93151	0.00829851	up	0.501088	0.463962	-0.877834	-0.919105	-0.425045	-1.83637	-1.46379	-1.771
NM_001135782	protein_coding	Pramef8	-1.56437	-2.5815	2.02389	0.0316129	up	0.487762	0.449483	-1.86402	-1.72411	-1.10499	-2.93061	-2.20518	-2.60872
ENSRNOT00000051181	protein_coding	Glt8d2	-3.0413	-4.22526	2.27198	0.0147848	up	0.487677	0.448351	-3.28333	-3.35989	-2.48068	-4.1586	-4.16394	-4.35324
ENSRNOT00000065379	protein_coding	Slc4a8	5.5886	3.76299	3.54457	0.016142	up	0.641903	0.587383	5.70187	5.02368	6.04024	3.47604	3.36289	4.45003
ENSRNOT00000026812	protein_coding	Actn3	-1.09093	-1.7566	1.5863	0.0262314	up	0.476266	0.41142	-1.41262	-1.07443	-0.785744	-1.62512	-1.84982	-1.79485
NM_199491	protein_coding	Fut7	-0.474485	-1.55877	2.12032	0.0175198	up	0.399755	0.420167	-0.618598	-0.757354	-0.0475037	-1.84035	-1.24277	-1.59317
ENSRNOT00000033068	protein_coding	Aox4	-2.86341	-4.36794	2.83733	0.0358033	up	0.391032	0.412214	-3.49384	-3.12298	-1.97341	-4.67911	-4.22406	-4.20067
ENSRNOT00000017022	protein_coding	Zfp451	-2.83052	-4.10268	2.41523	0.0205432	up	0.691926	0.58757	-3.02801	-2.8689	-2.59465	-4.726	-3.6809	-3.90115
ENSRNOT00000067183	protein_coding	Prkag2	-1.11152	-1.98862	1.83667	0.045692	up	0.458386	0.480895	-1.06325	-1.63765	-0.633667	-2.02401	-1.80827	-2.13358
ENSRNOT00000068689	protein_coding	Ninl	-1.91297	-3.57931	3.1741	0.0294587	up	0.731911	0.631028	-2.122	-2.32556	-1.29134	-4.03143	-2.80226	-3.90425
ENSRNOT00000019674	protein_coding	Slc35g3	-2.54793	-3.57143	2.03285	0.0468184	up	0.565086	0.520683	-2.89912	-2.81098	-1.9337	-3.93052	-3.30393	-3.47985
ENSRNOT00000021200	protein_coding	Qpctl	7.11346	5.65153	2.75476	0.00473179	up	0.643428	0.616822	6.73824	7.03298	7.56915	5.77428	5.49144	5.68887
ENSRNOT00000009046	protein_coding	Rpl34	2.16854	0.608391	2.94884	0.0420446	up	0.152917	0.120685	2.86256	1.27087	2.37218	0.207396	1.0435	0.574282
ENSRNOT00000050232	protein_coding	Nxn	-0.228736	-1.68238	2.73899	0.013046	up	0.616733	0.554057	0.0864201	-0.706862	-0.0657668	-1.95697	-1.20538	-1.88478
ENSRNOT00000057461	protein_coding	Col4a2	-1.35826	-3.46738	4.31428	0.00717551	up	0.556416	0.518805	-1.59182	-1.78704	-0.695908	-3.86281	-3.01435	-3.52497
ENSRNOT00000026186	protein_coding	Sult1a1	2.5324	0.0585967	5.55506	0.0135895	up	0.47047	0.349081	2.60529	1.85691	3.135	-0.264308	0.958567	-0.518469
ENSRNOT00000013842	protein_coding	Atxn7l1	-1.30913	-2.52887	2.32905	0.0301693	up	0.555143	0.475861	-1.71857	-1.52175	-0.687066	-2.9057	-2.41486	-2.26605
ENSRNOT00000000728	protein_coding	Traf3ip2	-1.18306	-2.51574	2.5187	0.0392518	up	0.655536	0.505651	-1.01003	-1.75866	-0.780499	-3.1069	-1.97251	-2.46782
ENSRNOT00000027428	protein_coding	Homer3	-2.62154	-3.58819	1.9543	0.0382541	up	0.504643	0.442242	-2.60055	-2.95194	-2.31215	-3.80568	-3.07398	-3.88492
ENSRNOT00000062055	protein_coding	Cast	-0.469879	-1.77734	2.47505	0.0234098	up	0.634433	0.5946	-0.127891	-1.03917	-0.242573	-2.21208	-1.43897	-1.68097
ENSRNOT00000039855	protein_coding	Clec4a	-2.13708	-3.00801	1.82884	0.00688293	up	0.458154	0.456352	-2.30765	-2.29673	-1.80685	-3.04893	-2.92663	-3.04846
ENSRNOT00000079440	protein_coding	Ldhc	-4.24253	-5.85617	3.06023	0.00442274	up	0.519011	0.247067	-4.53999	-4.47431	-3.71328	-5.82611	-6.01676	-5.72563
NM_134452	protein_coding	Col5a1	-1.05702	-2.73511	3.20004	0.0231278	up	0.621417	0.541257	-1.31494	-1.3094	-0.546701	-3.09703	-1.95009	-3.1582
ENSRNOT00000050551	protein_coding	Nlrp6	-1.9625	-3.39715	2.70316	0.0375149	up	0.428302	0.309435	-1.60101	-2.76261	-1.52388	-3.8657	-3.05579	-3.26996
ENSRNOT00000038543	protein_coding	Fnip2	-2.37258	-4.80841	5.41076	0.0210106	up	0.474891	0.33838	-1.91254	-3.23113	-1.97406	-5.80669	-4.23344	-4.3851
ENSRNOT00000081898	protein_coding	Slc22a5	-0.168757	-1.08541	1.88773	0.00986025	up	0.4957	0.482333	-0.23463	-0.448315	0.176673	-1.21268	-0.951772	-1.09178
ENSRNOT00000078578	protein_coding	Bckdk	-1.51072	-2.1202	1.5257	0.0354862	up	0.510818	0.503336	-1.39298	-1.86094	-1.27826	-2.17501	-1.96293	-2.22265
ENSRNOT00000002667	protein_coding	Vcsa2	-3.00554	-4.04036	2.04885	0.00847317	up	0.630646	0.482418	-3.22416	-2.8968	-2.89566	-4.40468	-3.90743	-3.80896
ENSRNOT00000027759	protein_coding	Ripk3	-0.777388	-2.40538	3.09082	0.0171745	up	0.675214	0.624161	-0.68306	-1.06388	-0.585225	-3.08591	-1.74138	-2.38884
ENSRNOT00000085693	protein_coding	Drp2	-0.644168	-1.47043	1.77309	0.0415504	up	0.526044	0.460921	-0.661634	-1.07909	-0.191782	-1.6902	-1.33889	-1.38221
ENSRNOT00000033487	protein_coding	Alppl2	-4.15555	-5.28558	2.18864	0.0162737	up	0.573477	0.413759	-4.30679	-4.14416	-4.0157	-5.7746	-4.84088	-5.24126
ENSRNOT00000005277	protein_coding	Tmco1	-0.531264	-1.64253	2.16035	0.00871521	up	0.3966	0.373973	-0.696249	-0.697153	-0.200391	-1.89083	-1.33628	-1.70047
ENSRNOT00000060335	protein_coding	Gcnt2	-3.17635	-4.32135	2.21145	0.044077	up	0.338745	0.29695	-3.25761	-3.62745	-2.644	-4.55034	-3.78107	-4.63263
ENSRNOT00000056483	protein_coding	RGD1310507	-4.48434	-6.74002	4.77558	0.000794298	up	0.570703	0.388485	-4.3924	-4.78571	-4.27492	-7.05079	-6.38814	-6.78112
ENSRNOT00000009806	protein_coding	Cc2d1a	-1.94183	-2.57124	1.54693	0.044299	up	0.570724	0.628044	-2.09398	-1.96926	-1.76225	-2.66909	-2.19603	-2.84859
ENSRNOT00000035312	protein_coding	Pomgnt1	3.41566	1.75653	3.15827	0.0475996	up	0.612542	0.556874	4.49031	2.49078	3.2659	1.61229	1.77357	1.88373
ENSRNOT00000079573	protein_coding	Zkscan5	-3.20909	-3.85953	1.56964	0.0301656	up	0.583369	0.496356	-3.11549	-3.55905	-2.95274	-4.01579	-3.76284	-3.79995
ENSRNOT00000051927	protein_coding	Slc22a2	-2.60081	-3.66979	2.09796	0.0440107	up	0.432514	0.371345	-3.03951	-2.81662	-1.9463	-3.85152	-3.35876	-3.7991
ENSRNOT00000028518	protein_coding	Gapdhs	0.214828	-0.521697	1.66616	0.0373206	up	0.493311	0.456223	0.210878	-0.180372	0.613977	-0.662511	-0.462507	-0.440073
ENSRNOT00000001475	protein_coding	Brca2	-1.22552	-2.56102	2.52364	0.0455864	up	0.805693	0.756863	-0.959899	-1.7936	-0.923058	-3.10846	-1.85879	-2.71583
ENSRNOT00000085635	protein_coding	Ddr1	1.26318	0.603431	1.57981	0.0102367	up	0.538881	0.500509	1.33956	1.08529	1.36468	0.610477	0.79615	0.403665
ENSRNOT00000004387	protein_coding	Rcsd1	-0.303817	-1.49538	2.284	0.0260487	up	0.483003	0.485767	-0.617111	-0.637987	0.343645	-1.50564	-1.28236	-1.69814
ENSRNOT00000084984	protein_coding	LOC691286	-3.66178	-4.99899	2.52662	0.00454892	up	0.471901	0.45507	-3.60217	-3.62406	-3.75911	-5.19319	-4.54551	-5.25827
ENSRNOT00000048653	protein_coding	Bicd2	-3.58329	-4.35319	1.70515	0.040309	up	0.520595	0.460105	-3.43072	-3.88486	-3.4343	-4.60102	-3.93853	-4.52004
ENSRNOT00000004074	protein_coding	Cox18	0.51923	-1.31143	3.55701	0.00520474	up	0.566046	0.325623	0.375305	0.493275	0.68911	-1.8653	-0.76454	-1.30446
ENSRNOT00000028997	protein_coding	Lcn10	-4.42044	-5.68051	2.39508	0.029068	up	0.417485	0.452648	-4.82785	-4.61689	-3.81657	-6.06334	-5.67527	-5.30292
ENSRNOT00000018328	protein_coding	Tgm2	2.37335	0.548309	3.54317	0.0111581	up	0.707586	0.639855	2.37187	2.05322	2.69495	0.023284	1.24967	0.371975
ENSRNOT00000017968	protein_coding	Map3k1	-1.75276	-3.24628	2.81574	0.0196949	up	0.595043	0.492259	-1.98966	-2.10004	-1.16859	-3.5899	-2.72147	-3.42747
ENSRNOT00000077912	protein_coding	LOC100365958	7.46821	6.46575	2.00341	0.0349973	up	0.664595	0.645456	7.42337	6.97858	8.00267	6.60271	6.56719	6.22734
ENSRNOT00000036718	protein_coding	Adm	0.379034	-1.17133	2.92891	0.0349649	up	0.63236	0.536306	0.526439	-0.149752	0.760416	-1.78685	-0.388767	-1.33838
ENSRNOT00000073221	protein_coding	Slc39a3	1.59486	0.754175	1.79091	0.0305461	up	0.507905	0.494201	1.4069	1.4187	1.95899	0.795083	1.04443	0.423008
ENSRNOT00000000077	protein_coding	Pde6b	1.2341	0.310887	1.89633	0.00825162	up	0.502484	0.404796	1.0184	1.07974	1.60416	0.281528	0.386848	0.264286
ENSRNOT00000009342	protein_coding	Eepd1	1.63686	0.455218	2.26835	0.0398999	up	0.82023	0.723952	1.80178	1.17557	1.93324	-0.0667033	1.02744	0.404922
ENSRNOT00000031492	protein_coding	Arhgap42	-1.47396	-3.34106	3.64799	0.00715191	up	0.503151	0.547306	-1.49565	-1.94153	-0.98472	-3.7823	-2.9407	-3.3002
ENSRNOT00000021008	protein_coding	Serinc4	-2.76367	-3.81339	2.07014	0.0315262	up	0.449529	0.416447	-3.02142	-2.96795	-2.30163	-4.23649	-3.46448	-3.73921
ENSRNOT00000051525	protein_coding	Clec4a2	-3.25722	-5.67174	5.33143	0.0303591	up	0.409789	0.253083	-2.39857	-4.28031	-3.09278	-6.43559	-5.81676	-4.76288
ENSRNOT00000011580	protein_coding	Emp1	0.628719	-1.34915	3.93912	0.0427353	up	0.480882	0.277435	0.439805	0.0501113	1.39624	-1.86672	-0.262941	-1.9178
NM_053873	protein_coding	Cacna1s	-2.79051	-4.17658	2.61366	0.0417584	up	0.540335	0.426821	-3.00266	-3.19241	-2.17647	-4.69537	-4.32506	-3.5093
ENSRNOT00000086805	protein_coding	Spp2	0.822433	0.0259246	1.73689	0.0431759	up	0.492787	0.471974	0.526026	0.597201	1.34407	0.156688	-0.108823	0.0299083
ENSRNOT00000023388	protein_coding	Fgf2	-0.66361	-1.64511	1.97451	0.024612	up	0.503797	0.462642	-0.939666	-0.928004	-0.123161	-1.75662	-1.51324	-1.66546
ENSRNOT00000046011	protein_coding	Cyp24a1	1.68753	0.450677	2.35684	0.00913939	up	0.480064	0.446356	1.42812	1.61977	2.0147	0.378269	0.821832	0.151928
ENSRNOT00000085534	protein_coding	Tbc1d14	-1.17029	-1.94033	1.70532	0.0257303	up	0.578444	0.541646	-1.35666	-1.31944	-0.834772	-2.02917	-1.65596	-2.13586
NM_001126287	protein_coding	Ppp1r18	-1.76773	-3.21638	2.72952	0.00835477	up	0.609973	0.541439	-1.81449	-1.8324	-1.65631	-3.57516	-2.63451	-3.43947
ENSRNOT00000029774	protein_coding	AABR07006542.1	3.76762	1.36467	5.28884	0.00145984	up	0.520965	0.382117	3.47544	3.73783	4.0896	0.969192	1.83203	1.2928
ENSRNOT00000087392	protein_coding	LOC100360619	1.27974	-0.0555695	2.52329	0.00845794	up	0.269916	0.241616	1.31861	0.909331	1.61128	-0.245929	0.318444	-0.239224
NM_001309453	protein_coding	Sec24d	-0.491104	-2.1364	3.12812	0.04156	up	0.399172	0.263883	-0.24334	-1.13928	-0.0906928	-2.79639	-1.27786	-2.33495
ENSRNOT00000027346	protein_coding	Cdh1	2.56567	0.259675	4.94508	0.0135586	up	0.540568	0.409707	2.64303	1.91005	3.14393	-0.0781165	1.08302	-0.22588
ENSRNOT00000088657	protein_coding	Ampd2	-4.28165	-5.42927	2.21548	0.031302	up	0.630136	0.424857	-4.4971	-4.3911	-3.95675	-6.00454	-4.93352	-5.34976
ENSRNOT00000017722	protein_coding	Ccdc115	-1.47145	-2.26962	1.73889	0.0301527	up	0.458638	0.390205	-1.40714	-1.77744	-1.22975	-2.52669	-1.92046	-2.3617
ENSRNOT00000056562	protein_coding	Zic4	-2.79007	-4.3115	2.87075	0.0484271	up	0.439297	0.394785	-2.6994	-3.47144	-2.19937	-4.65254	-3.52217	-4.75977
ENSRNOT00000005251	protein_coding	Rgs1	-3.96478	-5.79714	3.5612	0.0278145	up	0.564667	0.49862	-3.39296	-4.48486	-4.01651	-6.06509	-6.39005	-4.93629
NM_001107749	protein_coding	Tp53i11	-1.18757	-1.82619	1.55684	0.0253146	up	0.51115	0.494487	-0.997418	-1.49663	-1.06866	-1.99237	-1.82864	-1.65756
ENSRNOT00000027375	protein_coding	Rgs10	0.348193	-0.82041	2.24794	0.0333545	up	0.539469	0.430388	0.61062	-0.0729347	0.506895	-1.36155	-0.329894	-0.769787
ENSRNOT00000010243	protein_coding	Casp12	-1.28152	-2.78753	2.84023	0.0230327	up	0.467488	0.378361	-1.02185	-2.04971	-0.772994	-3.04658	-2.51461	-2.80139
ENSRNOT00000061987	protein_coding	Tmem210	-0.666918	-1.68238	2.02155	0.0126316	up	0.488599	0.476094	-0.750128	-0.994819	-0.255809	-1.85457	-1.53941	-1.65317
NM_001303537	protein_coding	Shtn1	5.26421	4.161	2.14832	0.005861	up	0.706612	0.701209	4.98299	5.14662	5.66301	4.18415	4.11963	4.17921
NM_001035237	protein_coding	Tcf3	-3.10079	-4.49798	2.63389	0.010606	up	0.564218	0.555907	-3.32131	-3.48336	-2.4977	-4.42061	-4.49203	-4.58131
ENSRNOT00000016121	protein_coding	Sgk1	-1.15906	-2.41565	2.38929	0.0248702	up	0.192312	0.185065	-1.1453	-1.23544	-1.09645	-2.78166	-1.70255	-2.76273
ENSRNOT00000015139	protein_coding	Ccl3	-2.50519	-4.49793	3.97993	0.0270465	up	0.318551	0.259562	-1.94762	-3.34714	-2.2208	-5.25356	-4.33556	-3.90467
NM_080581	protein_coding	Abcc3	-2.60947	-3.61408	2.00641	0.0336484	up	0.520999	0.400377	-3.00955	-2.6956	-2.12325	-3.95485	-3.33865	-3.54874
ENSRNOT00000017012	protein_coding	Pabpc4l	-0.913678	-2.18948	2.42133	0.0343185	up	0.438324	0.463803	-1.61798	-0.891073	-0.231984	-2.14686	-2.11978	-2.30179
ENSRNOT00000063970	protein_coding	Ifi27	0.391002	-0.50289	1.85818	0.0357907	up	0.382188	0.390623	0.931426	-0.0326841	0.274264	-0.426497	-0.518915	-0.563258
ENSRNOT00000015875	protein_coding	Ybx1	2.10346	0.358579	3.35167	0.00301696	up	0.664184	0.57512	2.0416	1.77057	2.4982	0.0633792	0.649944	0.362415
ENSRNOT00000012538	protein_coding	Tbx21	-3.36219	-5.94258	5.98101	0.0164882	up	0.823793	0.503463	-3.1143	-3.9245	-3.04777	-7.03083	-5.02618	-5.77071
ENSRNOT00000009452	protein_coding	Tgfbr1	-1.48594	-2.524	2.05347	0.04145	up	0.448554	0.442315	-1.00876	-1.92351	-1.52554	-2.96724	-2.40547	-2.19929
NM_001034137	protein_coding	Sp110	0.43784	-1.05499	2.8144	0.0298709	up	0.723025	0.606828	0.650268	-0.267742	0.930996	-1.4844	-0.554438	-1.12612
ENSRNOT00000013625	protein_coding	Erap1	-0.0274486	-1.80134	3.41974	0.00863833	up	0.743256	0.601657	0.0606363	-0.327172	0.18419	-2.20688	-1.13497	-2.06215
NM_001106454	protein_coding	Ttf2	-1.11213	-1.92241	1.75355	0.0440417	up	0.508375	0.505205	-1.31972	-1.35675	-0.659931	-2.12622	-1.59901	-2.04201
ENSRNOT00000010251	protein_coding	Hm13	-0.947689	-2.04566	2.14054	0.0150686	up	0.375028	0.433296	-1.16424	-1.18092	-0.497905	-2.23372	-1.75495	-2.14832
ENSRNOT00000010891	protein_coding	AABR07054614.1	0.383375	-0.989665	2.59016	0.00235749	up	0.582993	0.585935	0.440414	0.0660218	0.643689	-0.922653	-0.847776	-1.19857
ENSRNOT00000049621	protein_coding	Ormdl3	-1.27617	-1.939	1.58319	0.00603524	up	0.438245	0.461696	-1.18761	-1.51791	-1.12299	-1.98261	-1.93714	-1.89726
ENSRNOT00000011930	protein_coding	Plbd1	0.38918	-4.2622	25.1307	0.000778657	up	0.600634	0.548627	0.377734	-0.156452	0.946259	-4.86042	-3.52036	-4.40582
ENSRNOT00000013623	protein_coding	Slc17a9	-2.90244	-5.29556	5.25294	0.00959505	up	0.418098	0.343853	-2.75335	-3.44546	-2.50849	-6.14268	-4.74126	-5.00275
ENSRNOT00000091484	protein_coding	Card9	-0.838512	-2.37749	2.90588	0.00790993	up	0.699221	0.620213	-0.971821	-1.15777	-0.385948	-2.5965	-1.95994	-2.57603
ENSRNOT00000024413	protein_coding	Mvb12a	0.707496	-0.656932	2.57474	0.00941632	up	0.445007	0.436524	0.800803	0.300066	1.02162	-0.898348	-0.263998	-0.80845
ENSRNOT00000072844	protein_coding	LOC100364265	1.44689	0.516218	1.90617	0.0240858	up	0.35094	0.212859	1.63729	1.285	1.41839	0.154497	0.976322	0.417835
ENSRNOT00000028284	protein_coding	Tyrobp	2.9324	0.385291	5.84464	0.00107477	up	0.414717	0.330495	3.12869	2.57603	3.09249	-0.0974645	0.67406	0.579276
ENSRNOT00000064792	protein_coding	Ciz1	-3.10372	-4.13506	2.04392	0.0379829	up	0.468261	0.479961	-3.21711	-3.55265	-2.54138	-4.26662	-3.81539	-4.32316
ENSRNOT00000072838	protein_coding	Trip6	-1.30509	-2.90758	3.03666	0.0359697	up	0.444017	0.398102	-0.85139	-1.93421	-1.12968	-3.47112	-2.13229	-3.11933
ENSRNOT00000014517	protein_coding	Cebpa	1.90094	-0.276144	4.52239	0.0194067	up	0.602618	0.432263	2.08863	1.31515	2.29904	-1.25373	0.307794	0.117501
ENSRNOT00000013092	protein_coding	Nfib	-1.46304	-2.1411	1.59999	0.0428934	up	0.531749	0.491773	-1.66367	-1.67845	-1.04699	-2.30818	-1.95727	-2.15785
NM_001014136	protein_coding	Ngly1	-1.7907	-2.96178	2.2518	0.0291315	up	0.552425	0.435372	-2.06849	-1.98611	-1.31752	-3.22789	-2.44337	-3.21409
ENSRNOT00000085326	protein_coding	Micalcl	-2.33857	-3.45658	2.17047	0.00985693	up	0.258577	0.196319	-2.48685	-2.58441	-1.94446	-3.69779	-3.22229	-3.44966
ENSRNOT00000064609	protein_coding	Acbd7	3.02442	2.06729	1.94145	0.0374513	up	0.461777	0.380151	3.05932	2.52034	3.4936	2.05605	2.30659	1.83921
ENSRNOT00000004315	protein_coding	Upk1b	-1.34859	-3.49728	4.43426	0.0387089	up	0.430956	0.302651	-0.826717	-2.26777	-0.951268	-3.75758	-2.46248	-4.27178
ENSRNOT00000078038	protein_coding	Rpl26	-2.72237	-3.52537	1.74474	0.00432437	up	0.265684	0.176507	-2.8073	-2.81361	-2.54619	-3.7237	-3.36133	-3.4911
ENSRNOT00000071840	protein_coding	RT1-CE3	0.743472	-1.67026	5.3285	0.00343886	up	0.327117	0.188226	0.416289	0.66231	1.15182	-2.30842	-1.25707	-1.44529
ENSRNOT00000079828	protein_coding	AABR07030359.1	-2.09371	-3.11233	2.02597	0.0163297	up	0.516283	0.509258	-2.33618	-2.31155	-1.6334	-3.29706	-3.12641	-2.91351
ENSRNOT00000061114	protein_coding	RT1-CE7	0.662528	-1.58354	4.7439	0.00183782	up	0.407192	0.286428	0.584822	0.40482	0.997942	-2.07627	-1.41872	-1.25564
ENSRNOT00000076733	protein_coding	Rad52	-1.27742	-2.18013	1.86958	0.0145775	up	0.643198	0.628586	-1.21512	-1.61114	-1.006	-2.27516	-1.92626	-2.33897
ENSRNOT00000081321	protein_coding	Myo9b	-1.1579	-2.04416	1.84838	0.00742389	up	0.321658	0.252436	-1.23958	-1.35539	-0.87874	-2.20968	-1.85448	-2.06832
ENSRNOT00000080828	protein_coding	Rai1	-2.70361	-3.74851	2.06322	0.0326671	up	0.528467	0.48996	-2.7498	-2.98623	-2.3748	-3.97136	-3.20573	-4.06844
ENSRNOT00000022594	protein_coding	Pltp	1.48174	0.120732	2.56865	0.00139962	up	0.527722	0.441089	1.28889	1.35765	1.79868	0.100913	0.242867	0.0184149
ENSRNOT00000082489	protein_coding	Ntng2	-1.69358	-2.30269	1.52531	0.00867371	up	0.369101	0.236927	-1.64573	-1.87563	-1.55939	-2.46053	-2.16912	-2.27842
ENSRNOT00000037363	protein_coding	Rassf1	-3.17889	-4.51415	2.52322	0.0213071	up	0.446286	0.414633	-3.20797	-3.71952	-2.60917	-4.7611	-4.18682	-4.59454
ENSRNOT00000006554	protein_coding	Limd1	-1.30747	-2.36638	2.08336	0.0354769	up	0.56686	0.425289	-1.06828	-1.73926	-1.11485	-2.68282	-1.84793	-2.56838
NM_145674	protein_coding	Ggta1	-1.10212	-1.8729	1.7062	0.037505	up	0.51614	0.485433	-0.99216	-1.52809	-0.786098	-2.04386	-1.64181	-1.93303
ENSRNOT00000005161	protein_coding	C1qtnf2	1.00678	-0.466366	2.77627	0.0076109	up	0.634358	0.578028	1.25765	0.466589	1.29612	-0.550288	-0.228773	-0.620036
ENSRNOT00000017407	protein_coding	Unc45a	1.20373	0.0663681	2.19978	0.0393632	up	0.801862	0.774485	1.00064	0.991621	1.61893	-0.077253	0.66939	-0.393032
NM_013101	protein_coding	Pde4a	5.61777	4.47943	2.20128	0.0249914	up	0.313282	0.180403	5.38251	5.27299	6.1978	4.68392	4.55444	4.19992
ENSRNOT00000046099	protein_coding	B4galnt1	-1.60151	-2.20794	1.52248	0.0464653	up	0.483785	0.512649	-1.75091	-1.84994	-1.20368	-2.33858	-2.09771	-2.18753
ENSRNOT00000074352	protein_coding	Lilrb3	-1.25683	-2.93299	3.19576	0.00925768	up	0.357148	0.0763649	-1.09715	-1.74533	-0.928022	-3.19402	-2.42415	-3.18081
ENSRNOT00000086186	protein_coding	Igsf10	-1.29198	-2.52485	2.35034	0.0141374	up	0.867065	0.62636	-1.33569	-1.2401	-1.30016	-2.92735	-1.95001	-2.69719
ENSRNOT00000014151	protein_coding	Ada	0.417143	-1.60264	4.05522	0.0404761	up	0.483825	0.313541	0.845155	-0.559338	0.965612	-1.97123	-0.675737	-2.16094
ENSRNOT00000017867	protein_coding	Arhgap10	-3.50603	-5.61619	4.31739	0.0350934	up	0.626264	0.651454	-3.39872	-4.05368	-3.06569	-5.63176	-4.55564	-6.66117
ENSRNOT00000041891	protein_coding	Apoe	4.28793	1.85853	5.38669	0.000356717	up	0.617307	0.455316	4.29883	4.15489	4.41007	1.45911	1.99426	2.12223
NM_001271313	protein_coding	Arhgef40	-1.01307	-2.09915	2.12296	0.039121	up	0.63765	0.54334	-0.934668	-1.38635	-0.718197	-2.46842	-1.50314	-2.32588
ENSRNOT00000048450	protein_coding	Oas1a	-2.8069	-3.94373	2.19897	0.0231165	up	0.454708	0.337387	-2.38812	-3.40154	-2.63105	-4.03449	-3.77197	-4.02471
NM_138850	protein_coding	Fap	-3.61762	-5.82348	4.61349	0.00456283	up	0.483293	0.316919	-4.17543	-3.4936	-3.18383	-6.03713	-5.32756	-6.10573
ENSRNOT00000024452	protein_coding	Lactb	1.76738	0.339371	2.69076	0.0432457	up	0.88061	0.798677	2.09593	1.25137	1.95485	-0.299068	1.11372	0.203465
ENSRNOT00000057435	protein_coding	Acad10	-0.131263	-1.61855	2.80361	0.0294877	up	0.513321	0.348659	-0.323132	-0.474804	0.404146	-2.26096	-1.56795	-1.02674
ENSRNOT00000068221	protein_coding	Apol3	-3.62513	-4.55006	1.8986	0.0409461	up	0.583377	0.432969	-4.0072	-3.74072	-3.12746	-4.85235	-4.2649	-4.53294
ENSRNOT00000004956	protein_coding	Col3a1	4.61841	1.77937	7.15547	0.0175211	up	0.537275	0.348581	4.35813	4.05343	5.44368	1.43757	2.93365	0.966887
ENSRNOT00000017065	protein_coding	C1qc	1.75554	-0.585123	5.06534	0.00493219	up	0.426311	0.345575	2.09738	1.17358	1.99565	-1.06112	-0.0403647	-0.653882
ENSRNOT00000041502	protein_coding	RT1-T24-1	-2.91432	-5.18036	4.81003	0.0105156	up	0.444252	0.269344	-3.05545	-3.07308	-2.61442	-6.13189	-4.66499	-4.7442
NM_001025151	protein_coding	Atad2b	0.35299	-1.35547	3.26811	0.00357713	up	0.620161	0.544494	0.129555	0.0301687	0.899247	-1.33038	-1.29132	-1.44469
ENSRNOT00000049198	protein_coding	Wdr97	-4.43014	-6.76093	5.03082	0.0107252	up	0.620461	0.407948	-4.89055	-4.92276	-3.47711	-7.0446	-6.37658	-6.86162
ENSRNOT00000010218	protein_coding	Ptgs1	-0.0230906	-0.752689	1.65818	0.0478041	up	0.418096	0.367136	-0.00485871	-0.319287	0.254874	-1.10338	-0.416596	-0.738093
NM_001109261	protein_coding	Pax5	-4.5338	-5.61775	2.11984	0.00744646	up	0.462883	0.371287	-4.79265	-4.50399	-4.30475	-5.69119	-5.85726	-5.3048
ENSRNOT00000009687	protein_coding	Fnbp4	-0.335904	-1.24906	1.88316	0.0246927	up	0.513969	0.457412	-0.0843748	-0.854009	-0.0693289	-1.25612	-1.20387	-1.28719
ENSRNOT00000058263	protein_coding	AABR07002622.1	0.102345	-0.691427	1.7336	0.0359135	up	0.51807	0.498932	-0.146207	-0.132699	0.585942	-0.813354	-0.725264	-0.535664
ENSRNOT00000091030	protein_coding	AABR07045341.1	-1.67483	-2.76665	2.13143	0.0369824	up	0.47547	0.446932	-2.13948	-1.90353	-0.981491	-2.80159	-2.79341	-2.70496
ENSRNOT00000037303	protein_coding	LOC103690164	-0.776318	-1.57262	1.73665	0.0270874	up	0.518231	0.430054	-1.12916	-0.846399	-0.353395	-1.62812	-1.45897	-1.63078
ENSRNOT00000027719	protein_coding	Adcy4	-2.67059	-3.6976	2.0378	0.0288806	up	0.485086	0.512472	-2.50941	-2.95667	-2.54569	-4.07499	-3.16919	-3.84862
ENSRNOT00000014153	protein_coding	Igfbp4	-0.290114	-2.17675	3.69772	0.0107357	up	0.306465	0.304133	0.0890355	-0.960492	0.00111488	-2.49764	-1.68669	-2.34591
ENSRNOT00000023942	protein_coding	Nkg7	-4.43519	-5.49786	2.0888	0.000143296	up	0.522374	0.589728	-4.50868	-4.46719	-4.32969	-5.5628	-5.39546	-5.53532
ENSRNOT00000064972	protein_coding	Eva1b	0.977292	-0.952448	3.80987	0.00936977	up	0.666703	0.586178	1.19542	0.565751	1.17071	-1.31369	-0.240229	-1.30343
ENSRNOT00000017461	protein_coding	Hyal2	-2.24644	-2.97965	1.66233	0.0163019	up	0.490023	0.506822	-2.31235	-2.46416	-1.96282	-2.98327	-2.78984	-3.16583
ENSRNOT00000047780	protein_coding	AABR07048271.1	-2.21566	-5.47871	9.60004	0.0158744	up	0.533265	0.359485	-2.08331	-2.65856	-1.90512	-6.95217	-4.30159	-5.18235
ENSRNOT00000024021	protein_coding	Mylip	-0.081985	-2.10218	4.05638	0.0483915	up	0.686414	0.57151	-0.430031	-0.578999	0.763075	-2.85425	-0.960046	-2.49224
ENSRNOT00000058663	protein_coding	Loxl2	-3.6944	-5.03995	2.54127	0.0114175	up	0.502037	0.536339	-3.58029	-3.99517	-3.50775	-5.21936	-4.522	-5.3785
ENSRNOT00000031400	protein_coding	Mmp11	-1.95894	-2.92507	1.9536	0.0166159	up	0.246614	0.238225	-2.20494	-2.1849	-1.48697	-2.98954	-2.98166	-2.80401
ENSRNOT00000000720	protein_coding	RGD1310495	-3.44182	-4.23582	1.73387	0.0274989	up	0.589661	0.562762	-3.29292	-3.6611	-3.37145	-4.5642	-3.85722	-4.28604
ENSRNOT00000024119	protein_coding	Cavin3	2.11059	0.143319	3.91028	0.0101108	up	0.679268	0.596424	2.03127	1.70541	2.59509	-0.25256	0.821962	-0.139446
ENSRNOT00000039730	protein_coding	Smad3	1.14536	-0.164822	2.47972	0.046428	up	0.71377	0.61673	1.36832	0.476088	1.59167	-0.66281	0.400249	-0.231906
ENSRNOT00000023724	protein_coding	Gabarap	2.83969	1.66547	2.25671	0.0383617	up	0.240289	0.227939	2.89218	2.34102	3.28587	1.40155	2.20946	1.3854
ENSRNOT00000081036	protein_coding	Zbp1	-1.24234	-2.0056	1.69733	0.0491785	up	0.536503	0.441704	-1.10786	-1.72621	-0.892936	-2.20496	-1.82141	-1.99044
NM_001109377	protein_coding	Clec5a	-1.11732	-2.07349	1.94016	0.0427659	up	0.466941	0.420712	-1.55481	-1.05933	-0.737814	-2.22623	-1.63331	-2.36093
ENSRNOT00000032780	protein_coding	Eln	0.167895	-1.77506	3.84494	0.000780763	up	0.301584	0.350585	0.0907096	0.123471	0.289505	-2.08976	-1.39716	-1.83828
ENSRNOT00000014623	protein_coding	Pdgfrl	2.6655	-0.15838	7.08062	0.0205125	up	0.658464	0.46948	2.8238	1.84996	3.32272	-0.318762	0.994361	-1.15074
ENSRNOT00000004900	protein_coding	Ucp1	-0.480829	-1.39087	1.8791	0.0248038	up	0.486511	0.475105	-0.661421	-0.770073	-0.0109934	-1.47221	-1.18029	-1.52013
ENSRNOT00000013613	protein_coding	Txnrd1	-0.839053	-1.61305	1.71001	0.0210986	up	0.505662	0.447184	-0.880166	-1.16016	-0.47683	-1.71894	-1.48336	-1.63687
ENSRNOT00000059673	protein_coding	AABR07025295.1	0.346028	-0.467711	1.75776	0.0283685	up	0.548893	0.379206	0.26627	0.28242	0.489396	-0.524058	-0.0416036	-0.837472
ENSRNOT00000022400	protein_coding	Tln1	0.989944	-0.173409	2.23977	0.0342939	up	0.389961	0.306852	0.780835	0.754339	1.43466	-0.57384	0.399233	-0.345621
ENSRNOT00000091252	protein_coding	AABR07000663.1	0.634111	-0.162269	1.73674	0.0386184	up	0.512309	0.494444	0.198908	0.603122	1.1003	-0.110224	-0.160393	-0.21619
ENSRNOT00000073402	protein_coding	Vmac	-1.81252	-2.9976	2.27375	0.0349897	up	0.445569	0.426138	-2.45538	-1.80995	-1.17224	-3.10746	-2.85437	-3.03097
ENSRNOT00000092597	protein_coding	Daxx	-1.53433	-2.27128	1.66664	0.0337349	up	0.526453	0.389754	-1.75261	-1.68746	-1.16292	-2.49072	-2.01626	-2.30685
ENSRNOT00000056199	protein_coding	Shisa5	-1.09302	-1.91553	1.76848	0.00966613	up	0.344328	0.331969	-1.39777	-1.08119	-0.800098	-1.83976	-1.96671	-1.94011
ENSRNOT00000086033	protein_coding	Pdgfrb	2.62975	0.659667	3.91791	0.00738301	up	0.785906	0.68951	2.55262	2.3067	3.02994	0.432583	1.30992	0.236503
ENSRNOT00000020558	protein_coding	Uggt1	2.16239	1.32005	1.79297	0.0407947	up	0.588809	0.539944	1.88043	1.9135	2.69325	1.13355	1.46029	1.36629
ENSRNOT00000079675	protein_coding	Folr1	-3.15103	-3.7644	1.52982	0.0310898	up	0.390082	0.398194	-3.22975	-3.38282	-2.84052	-3.94933	-3.7209	-3.62296
ENSRNOT00000083876	protein_coding	Cebpb	4.05835	1.52601	5.78512	0.00941425	up	0.602669	0.451866	4.13992	3.47715	4.55799	0.834101	2.34152	1.4024
ENSRNOT00000036040	protein_coding	Mnda	-2.36995	-4.74759	5.19685	0.0232695	up	0.652482	0.456939	-1.89954	-3.12885	-2.08147	-5.05277	-3.69121	-5.49879
ENSRNOT00000049221	protein_coding	Tmprss9	-4.2509	-4.91803	1.58792	0.027263	up	0.580821	0.412242	-4.56198	-4.24211	-3.94861	-5.01557	-4.75004	-4.98849
ENSRNOT00000059487	protein_coding	Dram1	-1.84166	-3.93899	4.27918	0.018017	up	0.447401	0.27394	-1.45709	-2.41311	-1.65478	-4.77129	-3.19484	-3.85085
ENSRNOT00000090518	protein_coding	Ppt2	-1.47029	-2.69608	2.33883	0.0271194	up	0.514164	0.47611	-1.36725	-1.97781	-1.0658	-2.87417	-2.22128	-2.99278
NM_001270809	protein_coding	Sphk1	-2.97512	-4.01932	2.06221	0.0247989	up	0.611807	0.500167	-2.72402	-3.28598	-2.91537	-4.45809	-3.59907	-4.00079
ENSRNOT00000020735	protein_coding	Apobec1	2.21034	-1.2575	11.0643	0.00165617	up	0.45137	0.369231	2.25635	1.77324	2.60144	-2.03704	-0.942239	-0.793219
ENSRNOT00000025238	protein_coding	Slc35c2	-1.7936	-2.51017	1.64327	0.028741	up	0.370309	0.371928	-1.87198	-2.05634	-1.45247	-2.73263	-2.46895	-2.32892
ENSRNOT00000014248	protein_coding	Fgl1	-2.10497	-3.37486	2.41142	0.0208948	up	0.423117	0.425031	-2.20431	-2.44863	-1.66197	-3.82612	-2.95132	-3.34713
ENSRNOT00000020646	protein_coding	Ctdsp1	-1.9148	-3.32617	2.65988	0.0356724	up	0.326198	0.274614	-1.8561	-2.39867	-1.48964	-3.99334	-2.72324	-3.26192
ENSRNOT00000029328	protein_coding	Slc38a6	-1.56373	-3.0059	2.71731	0.0290578	up	0.539166	0.431254	-2.03524	-1.63695	-1.01899	-3.53688	-2.44304	-3.03779
ENSRNOT00000063930	protein_coding	Pstpip1	1.6227	0.340347	2.43235	0.019965	up	0.60048	0.490775	1.71253	1.09503	2.06053	0.00203921	0.670935	0.348067
ENSRNOT00000020926	protein_coding	Ptgds	5.6732	4.22313	2.73222	0.0107815	up	0.478407	0.428698	5.63821	5.38088	6.00052	4.1896	4.70149	3.77829
ENSRNOT00000078968	protein_coding	AABR07030590.1	-3.41535	-5.15032	3.32872	0.00350385	up	0.502189	0.488799	-3.84516	-3.43535	-2.96554	-5.32753	-4.92055	-5.20286
ENSRNOT00000088273	protein_coding	Edem1	-1.5092	-2.69473	2.27447	0.0186992	up	0.500819	0.409484	-1.93546	-1.56762	-1.02451	-3.01641	-2.50993	-2.55784
NM_012959	protein_coding	AABR07007068.1	-2.3273	-3.11105	1.7216	0.020256	up	0.552426	0.535727	-2.26112	-2.33731	-2.38348	-3.32619	-2.69729	-3.30968
ENSRNOT00000025653	protein_coding	Crebzf	-0.0634988	-1.23149	2.24699	0.0326006	up	0.539122	0.500787	-0.420653	-0.387195	0.617351	-1.45477	-1.01057	-1.22914
ENSRNOT00000078736	protein_coding	Tspan1	-2.18195	-2.95146	1.7047	0.00963022	up	0.586591	0.546136	-2.10915	-2.48586	-1.95083	-3.03403	-2.87341	-2.94695
ENSRNOT00000081437	protein_coding	Filip1	-3.64317	-4.30076	1.57744	0.0343318	up	0.686252	0.54848	-3.77096	-3.81382	-3.34474	-4.38509	-4.0184	-4.49878
ENSRNOT00000077613	protein_coding	Mns1	-1.49056	-2.90665	2.66863	0.0268231	up	0.767137	0.643803	-1.2258	-1.49742	-1.74845	-3.41468	-2.14967	-3.15561
ENSRNOT00000033918	protein_coding	Rarres2	4.19254	2.42	3.41654	0.00100996	up	0.585473	0.553588	4.43222	3.85162	4.29376	2.44096	2.59796	2.22108
ENSRNOT00000071703	protein_coding	Zfp872	-1.18797	-2.31358	2.18194	0.0232488	up	0.530381	0.464818	-1.4469	-1.41979	-0.69722	-2.68362	-2.01144	-2.24568
ENSRNOT00000068001	protein_coding	Rpusd3	-1.282	-2.14938	1.82434	0.0417342	up	0.53706	0.482834	-1.00163	-1.80275	-1.04163	-2.3803	-1.91316	-2.15468
ENSRNOT00000076233	protein_coding	Slfn5	-2.21541	-3.44239	2.34075	0.0499294	up	0.629988	0.588013	-1.76347	-2.73358	-2.14919	-3.75056	-2.76341	-3.81319
ENSRNOT00000092993	protein_coding	Lmna	-0.830869	-2.19383	2.57213	0.0484848	up	0.565202	0.457466	-0.465603	-1.60792	-0.419088	-2.40136	-1.6191	-2.56104
ENSRNOT00000086065	protein_coding	Tcf19	-1.81631	-3.47967	3.16754	0.0162473	up	0.625153	0.535717	-1.81709	-2.15604	-1.47579	-3.94875	-2.75491	-3.73535
ENSRNOT00000087364	protein_coding	AABR07071935.1	-0.622469	-1.525	1.86935	0.0475715	up	0.279345	0.310303	-0.661583	-0.988062	-0.217762	-1.69716	-1.07229	-1.80556
ENSRNOT00000027802	protein_coding	Khnyn	-1.09649	-1.94719	1.80337	0.0398464	up	0.458106	0.411431	-0.909595	-1.65088	-0.729002	-1.98366	-1.96327	-1.89463
ENSRNOT00000077807	protein_coding	Wasf2	-0.52587	-1.59957	2.10482	0.0302308	up	0.479769	0.434186	-0.458304	-0.952444	-0.166863	-1.90803	-1.14442	-1.74625
ENSRNOT00000023152	protein_coding	Cyp27a1	0.113849	-1.86116	3.93131	0.0085467	up	0.598737	0.526864	0.303023	-0.40818	0.446704	-2.32793	-1.2651	-1.99045
ENSRNOT00000024677	protein_coding	Gas6	0.328387	-0.833034	2.23678	0.014851	up	0.697325	0.627184	0.531272	-0.00638673	0.460277	-0.937605	-0.397088	-1.16441
ENSRNOT00000035240	protein_coding	S100a10	3.51506	2.05118	2.7585	0.00778165	up	0.393275	0.302911	3.83964	3.04779	3.65774	1.87866	2.39901	1.87586
NM_001127455	protein_coding	Tsta3	-2.08749	-2.84807	1.69417	0.0468725	up	0.429939	0.371036	-2.24967	-2.42567	-1.58714	-2.89647	-2.69003	-2.95771
ENSRNOT00000055235	protein_coding	Pgap2	-0.613962	-1.2416	1.54503	0.0140412	up	0.487412	0.430395	-0.637226	-0.781472	-0.423189	-1.41108	-1.03875	-1.27496
ENSRNOT00000057472	protein_coding	Slc11a1	-1.50027	-2.78808	2.44158	0.0424504	up	0.512797	0.419736	-2.26874	-1.455	-0.777057	-2.93717	-2.75472	-2.67235
ENSRNOT00000005553	protein_coding	LOC298795	-1.57566	-3.22738	3.14208	0.0323694	up	0.688695	0.636527	-1.45253	-2.23867	-1.03577	-3.83886	-2.55117	-3.2921
ENSRNOT00000012296	protein_coding	Ifi27	0.827015	-0.123214	1.93218	0.0100272	up	0.401208	0.403552	1.16659	0.463575	0.850881	-0.196278	-0.0866983	-0.086666
ENSRNOT00000082675	protein_coding	Lgals3	1.71874	0.0816877	3.11029	0.000808936	up	0.341843	0.395705	1.66754	1.49768	1.99099	-0.121233	0.241566	0.12473
ENSRNOT00000037100	protein_coding	Nav1	7.32594	6.17578	2.21939	0.0060179	up	0.653474	0.628319	7.10691	7.18123	7.68969	6.29619	6.28556	5.94559
ENSRNOT00000011002	protein_coding	Dqx1	-0.0552526	-1.28822	2.35051	0.048455	up	0.703014	0.493913	-0.028724	-0.442298	0.305264	-1.92021	-0.599485	-1.34497
ENSRNOT00000033900	protein_coding	Gldn	0.462272	-2.61782	8.45668	0.0116408	up	0.604637	0.440286	0.710636	-0.391098	1.06728	-3.22303	-1.53183	-3.0986
ENSRNOT00000055674	protein_coding	Trim25	1.05312	-0.984588	4.10592	0.0283691	up	0.706353	0.55476	1.43167	0.124534	1.60314	-1.58243	-0.258029	-1.1133
NM_001111321	protein_coding	Vom2r80	-2.31738	-3.48677	2.24917	0.0303744	up	0.47629	0.39344	-2.56087	-2.55871	-1.83256	-3.58572	-3.88076	-2.99382
ENSRNOT00000004927	protein_coding	Nvl	-1.3132	-2.28352	1.95927	0.0313823	up	0.570861	0.509529	-1.26521	-1.66522	-1.00917	-2.61861	-1.84412	-2.38783
ENSRNOT00000050269	protein_coding	Comt	3.7038	2.65448	2.06955	0.0207789	up	0.547086	0.497118	3.54403	3.54687	4.02048	2.7663	2.9939	2.20324
ENSRNOT00000054936	protein_coding	Csnk1d	-0.884643	-1.61535	1.65945	0.029717	up	0.48155	0.444702	-0.874953	-1.24063	-0.538347	-1.76723	-1.46373	-1.61508
NM_001109588	protein_coding	Bpifa3	-2.80961	-4.26245	2.73748	0.0100389	up	0.578729	0.406223	-2.7831	-2.8789	-2.76682	-4.82235	-4.22871	-3.7363
ENSRNOT00000001853	protein_coding	Oas1b	-2.9169	-3.99049	2.10466	0.0452189	up	0.620369	0.448215	-2.74446	-3.50212	-2.50411	-4.27811	-3.55539	-4.13795
ENSRNOT00000021152	protein_coding	Mreg	-2.53668	-3.66778	2.19024	0.0265274	up	0.371468	0.300273	-2.07737	-3.1366	-2.39609	-3.78553	-3.75191	-3.46589
ENSRNOT00000009635	protein_coding	Efnb1	0.84669	-1.62599	5.55075	0.0313613	up	0.483123	0.271386	1.19499	-0.200245	1.54532	-2.34902	-0.563601	-1.96535
ENSRNOT00000043925	protein_coding	Mfsd13a	-2.26268	-3.03528	1.70834	0.049438	up	0.338054	0.417474	-2.0192	-2.67426	-2.09458	-3.26211	-2.67007	-3.17366
ENSRNOT00000040847	protein_coding	Osmr	-3.8947	-5.25704	2.57102	0.049676	up	0.499192	0.419121	-3.26693	-4.59527	-3.82191	-5.86081	-4.97747	-4.93284
ENSRNOT00000019155	protein_coding	Cebpe	-2.9371	-5.88997	7.74287	0.0188954	up	0.726488	0.305464	-2.38612	-3.74022	-2.68495	-7.04422	-4.77052	-5.85517
NM_053719	protein_coding	Emb	1.95022	0.377834	2.97396	0.030704	up	0.431691	0.331049	2.07302	1.25371	2.52394	0.15417	0.979779	-0.000447603
ENSRNOT00000042882	protein_coding	RT1-S2	0.322848	-1.26448	3.00492	0.0048353	up	0.435281	0.415621	0.173176	-0.0228857	0.818255	-1.48636	-1.07468	-1.23239
ENSRNOT00000084563	protein_coding	Tnc	2.2425	-0.301923	5.83375	0.00149629	up	0.745601	0.569759	2.18345	2.03023	2.51382	-0.803831	0.220449	-0.322388
ENSRNOT00000001682	protein_coding	Lfng	-0.884135	-2.01262	2.18629	0.0428385	up	0.392046	0.293841	-0.75198	-1.56715	-0.333276	-2.11202	-1.75298	-2.17285
ENSRNOT00000030726	protein_coding	Gata6	1.48263	-0.403727	3.697	0.0165034	up	0.572398	0.471585	1.91794	0.654155	1.87579	-0.821786	-0.368305	-0.0210912
ENSRNOT00000012112	protein_coding	LOC689589	-3.56932	-4.38377	1.75862	0.0358819	up	0.60078	0.47658	-3.34075	-4.0844	-3.28282	-4.44093	-4.2959	-4.41448
ENSRNOT00000008172	protein_coding	Slc6a20	-2.88175	-5.03584	4.45088	0.00201136	up	0.442173	0.311735	-2.83744	-3.20658	-2.60122	-5.38374	-4.56611	-5.15767
NM_001010968	protein_coding	Eng	-1.96158	-2.73881	1.71384	0.0308338	up	0.569511	0.510732	-2.0187	-2.28487	-1.58118	-2.84148	-2.49908	-2.87587
ENSRNOT00000088483	protein_coding	AABR07068712.1	-0.812164	-1.80073	1.98422	0.0360849	up	0.195301	0.261144	-0.703898	-1.33158	-0.40101	-2.08837	-1.52661	-1.78722
ENSRNOT00000086335	protein_coding	Ss18	-1.32153	-2.63669	2.48831	0.0122229	up	0.559955	0.457544	-1.09697	-1.84889	-1.01872	-2.86051	-2.35923	-2.69035
NM_001017453	protein_coding	Pik3ip1	-1.62906	-2.44299	1.758	0.0294547	up	0.495838	0.418209	-1.96699	-1.58738	-1.3328	-2.69608	-2.14118	-2.49172
ENSRNOT00000080236	protein_coding	Kri1	-1.84712	-2.66358	1.76107	0.0420468	up	0.71883	0.659786	-1.83685	-2.0305	-1.67402	-2.96014	-2.1516	-2.87899
ENSRNOT00000050191	protein_coding	Lrrfip1	-1.99265	-3.97403	3.9487	0.0348045	up	0.690056	0.513188	-1.98752	-2.30776	-1.68267	-5.08705	-3.0092	-3.82583
ENSRNOT00000019754	protein_coding	Tonsl	0.507611	-0.266095	1.70966	0.0197457	up	0.372991	0.431401	0.439358	0.269983	0.813491	-0.30183	-0.0277493	-0.468704
ENSRNOT00000082548	protein_coding	C7	-1.86555	-3.68584	3.53152	0.0207632	up	0.513796	0.469741	-1.16082	-2.58349	-1.85232	-3.56632	-3.28984	-4.20135
ENSRNOT00000012611	protein_coding	Ogfr	-1.10213	-2.23775	2.19714	0.00160918	up	0.548676	0.526606	-1.18825	-1.27868	-0.839453	-2.3375	-2.11206	-2.26371
ENSRNOT00000079177	protein_coding	Vsig10	1.18209	0.583457	1.51428	0.0414747	up	0.508311	0.487069	0.946789	1.02485	1.57463	0.568799	0.663539	0.518033
ENSRNOT00000001218	protein_coding	Nupr2	6.52402	4.94045	2.99711	0.0151628	up	0.650804	0.607425	6.81847	5.76328	6.9903	4.851	4.90991	5.06042
ENSRNOT00000004017	protein_coding	Nfia	-0.847705	-1.60325	1.68826	0.0375797	up	0.503213	0.465003	-0.679881	-1.30982	-0.553419	-1.75637	-1.4968	-1.55657
ENSRNOT00000078533	protein_coding	Olr806	2.14357	-0.25487	5.27234	0.0495201	up	0.628222	0.515409	2.10644	1.49252	2.83176	-0.896528	-1.14457	1.27649
ENSRNOT00000019487	protein_coding	Scara5	-0.982128	-2.50699	2.8776	0.0280107	up	0.442541	0.437513	-1.26805	-1.37082	-0.307517	-2.50652	-1.98782	-3.02664
ENSRNOT00000090442	protein_coding	Gpc3	-0.324656	-1.26822	1.92328	0.046956	up	0.392168	0.276555	-0.0576901	-0.901272	-0.015005	-1.40177	-0.93993	-1.46297
ENSRNOT00000019507	protein_coding	Bdh2	-0.373464	-1.38322	2.01358	0.0448783	up	0.444519	0.328021	0.132288	-0.867617	-0.385062	-1.68086	-1.00741	-1.4614
ENSRNOT00000090566	protein_coding	Tstd2	-0.879197	-2	2.17468	0.0137366	up	0.412188	0.288866	-1.0851	-1.1599	-0.39259	-2.21488	-1.87261	-1.91251
ENSRNOT00000021907	protein_coding	Cbfa2t2	-0.597283	-1.20845	1.5275	0.0151178	up	0.517644	0.4961	-0.58033	-0.812342	-0.399175	-1.31107	-1.02839	-1.28591
ENSRNOT00000079988	protein_coding	AC115420.4	-0.815066	-3.173	5.12634	0.0479096	up	0.560588	0.402567	-0.273637	-1.89426	-0.277305	-4.37677	-2.94475	-2.19747
ENSRNOT00000011402	protein_coding	Lpo	-1.31895	-1.97717	1.57814	0.0195128	up	0.193266	0.140979	-1.44764	-1.49095	-1.01827	-2.02129	-2.10157	-1.80866
ENSRNOT00000079545	protein_coding	Cd300a	-0.859604	-2.72473	3.64301	0.00512625	up	0.38192	0.434905	-1.08097	-1.19221	-0.305632	-3.05562	-2.40988	-2.7087
ENSRNOT00000056114	protein_coding	Prss50	0.0451065	-1.31509	2.56721	0.0106505	up	0.47874	0.475907	-0.412524	-0.0455466	0.59339	-1.24484	-1.25679	-1.44365
ENSRNOT00000061432	protein_coding	Ptk7	-0.0702557	-0.873056	1.74448	0.00125405	up	0.544829	0.458495	-0.00228823	-0.242675	0.0341959	-0.964385	-0.805547	-0.849234
ENSRNOT00000021164	protein_coding	Wnt5a	-2.71125	-5.051	5.06215	0.0498716	up	0.581123	0.413016	-3.18508	-3.00018	-1.94849	-6.29548	-3.70751	-5.15
ENSRNOT00000083806	protein_coding	Tmem263	-1.04725	-1.92324	1.83527	0.0226965	up	0.462276	0.409888	-0.642373	-1.07748	-1.42188	-1.98505	-1.74444	-2.04023
ENSRNOT00000030600	protein_coding	Fam109a	-4.04323	-5.25801	2.32106	0.0448529	up	0.494876	0.368271	-4.34669	-3.82541	-3.9576	-5.79254	-4.49607	-5.48543
ENSRNOT00000082196	protein_coding	Nid2	-0.662714	-2.25481	3.01487	0.00622957	up	0.518971	0.427612	-0.732915	-1.10673	-0.148499	-2.45366	-2.04895	-2.26183
ENSRNOT00000044971	protein_coding	Pard6a	-3.87827	-5.06456	2.27567	0.0174561	up	0.366469	0.310827	-4.06446	-4.13903	-3.43132	-5.3864	-5.1224	-4.68488
NM_172035	protein_coding	Fzd2	-1.55832	-3.36312	3.49381	0.0124831	up	0.501712	0.400014	-1.53271	-1.84952	-1.29272	-3.87286	-2.60663	-3.60986
ENSRNOT00000011048	protein_coding	Allc	-3.7528	-5.25457	2.8319	0.0107166	up	0.393609	0.33817	-3.93768	-3.9436	-3.37711	-5.62039	-5.4266	-4.71671
ENSRNOT00000017302	protein_coding	Ccr6	-4.12444	-6.32658	4.60161	0.0434449	up	0.662314	0.421421	-3.65088	-4.73148	-3.99098	-7.04487	-4.95775	-6.97712
ENSRNOT00000022000	protein_coding	Pdlim1	-0.905109	-1.80631	1.86762	0.0149875	up	0.420337	0.399491	-0.922987	-1.2628	-0.529536	-1.84155	-1.88934	-1.68803
ENSRNOT00000059639	protein_coding	Aldh1l2	-3.73607	-4.67758	1.92054	0.014101	up	0.492275	0.391495	-3.96988	-3.65661	-3.5817	-4.40506	-5.04895	-4.57873
ENSRNOT00000036343	protein_coding	Cemip	2.41717	-1.03229	10.9243	0.00827729	up	0.457317	0.324922	2.44783	1.63953	3.16415	-1.58095	0.0807901	-1.59672
ENSRNOT00000001825	protein_coding	Mcm7	-0.222477	-1.25087	2.03975	0.0129393	up	0.53146	0.450604	-0.0375884	-0.553577	-0.076266	-1.58638	-1.00002	-1.16619
ENSRNOT00000058111	protein_coding	Sh3bp2	-0.104173	-1.86251	3.38308	0.00305022	up	0.652679	0.63319	0.0758022	-0.5022	0.113879	-2.12964	-1.49804	-1.95985
ENSRNOT00000036168	protein_coding	Syt7	-0.345865	-1.49533	2.21832	0.038873	up	0.512114	0.469319	-0.304368	-0.962075	0.228849	-1.79047	-1.45379	-1.24173
ENSRNOT00000022093	protein_coding	Prl2a1	-3.32818	-5.07537	3.35704	0.0166026	up	0.467241	0.459215	-3.62413	-3.62383	-2.73658	-5.66734	-5.01835	-4.54043
ENSRNOT00000011450	protein_coding	Cfap45	0.679711	-0.976198	3.15122	0.0283274	up	0.813521	0.784355	1.22797	0.134178	0.676983	-1.48217	-0.235452	-1.21097
ENSRNOT00000091041	protein_coding	Zfp184	-1.66844	-2.46608	1.73825	0.0310383	up	0.504201	0.481337	-1.78832	-1.99724	-1.21977	-2.31854	-2.50497	-2.57472
ENSRNOT00000026996	protein_coding	Pla2g15	1.54932	-0.0772058	3.08769	0.0394317	up	0.751566	0.629516	1.99813	0.763087	1.88675	-0.704026	0.572115	-0.0997069
ENSRNOT00000019787	protein_coding	Lbp	-0.224694	-4.52933	19.7617	0.00100433	up	0.509555	0.469399	-0.0535817	-1.11566	0.49516	-4.8385	-4.27893	-4.47057
ENSRNOT00000077409	protein_coding	Cdkn1c	-1.19064	-2.07301	1.8434	0.0413489	up	0.565442	0.557828	-1.21476	-1.68926	-0.667906	-2.13195	-2.00048	-2.08661
ENSRNOT00000082739	protein_coding	Ptpn6	-0.0566096	-1.66418	3.04738	0.0156459	up	0.677795	0.567727	0.0513837	-0.443597	0.222384	-2.17653	-1.00893	-1.80709
ENSRNOT00000021979	protein_coding	Fzd1	-2.24222	-4.7222	5.57887	0.0155212	up	0.783409	0.665769	-2.05358	-2.61697	-2.05612	-5.6383	-3.63797	-4.89032
ENSRNOT00000022790	protein_coding	Adamts16	-3.2132	-4.45181	2.35972	0.00420958	up	0.356231	0.274029	-3.39786	-3.23316	-3.00858	-4.76054	-4.14267	-4.45223
ENSRNOT00000009665	protein_coding	Laptm4a	-0.264352	-0.984597	1.64746	0.0468426	up	0.152888	0.10511	0.0688081	-0.656062	-0.205801	-1.25434	-0.783557	-0.915896
ENSRNOT00000006359	protein_coding	Rpl19	3.88969	3.08241	1.74991	0.0343859	up	0.366142	0.249829	4.01512	3.59101	4.06293	2.73708	3.45417	3.05597
ENSRNOT00000087415	protein_coding	Atg101	-3.25738	-4.19122	1.91035	0.0436962	up	0.453734	0.385057	-3.20176	-3.75602	-2.81435	-4.50156	-3.92295	-4.14913
ENSRNOT00000078764	protein_coding	Pdgfrb	-1.07519	-2.59317	2.8639	0.0271733	up	0.500544	0.465961	-1.11459	-1.68203	-0.428942	-2.73182	-2.0898	-2.9579
ENSRNOT00000022983	protein_coding	Serpinh1	4.86821	2.76663	4.29179	0.0199604	up	0.420553	0.368053	5.00235	4.08758	5.5147	2.29521	3.50559	2.49909
ENSRNOT00000003327	protein_coding	Rbm47	0.775779	-1.3361	4.32253	0.00967991	up	0.55825	0.428533	1.04752	-0.0334618	1.31328	-1.7198	-1.1284	-1.1601
ENSRNOT00000030043	protein_coding	Rpl11	3.5027	2.10285	2.63875	0.00641886	up	0.328969	0.304105	3.58032	3.11378	3.81401	1.97964	2.44213	1.88679
ENSRNOT00000006502	protein_coding	Dyrk3	-4.29156	-5.5304	2.36009	0.0228238	up	0.412341	0.301657	-4.18409	-4.93224	-3.75836	-5.57652	-5.54119	-5.4735
ENSRNOT00000007761	protein_coding	Zfp362	-2.6	-4.14575	2.91956	0.0159943	up	0.546965	0.469503	-2.89919	-2.83781	-2.063	-4.65082	-3.70036	-4.08608
ENSRNOT00000014080	protein_coding	Cysrt1	-2.36581	-3.36989	2.00565	0.0197901	up	0.11964	0.146685	-2.3064	-2.557	-2.23404	-3.6587	-2.87512	-3.57583
NM_053920	protein_coding	Trip10	-1.34535	-2.67975	2.52172	0.0181968	up	0.562099	0.535357	-1.33061	-1.80132	-0.90411	-2.90713	-2.22119	-2.91094
NM_199096	protein_coding	Necap2	-1.49724	-2.44469	1.92846	0.0200923	up	0.518847	0.475666	-1.24535	-1.92139	-1.32497	-2.68182	-2.2092	-2.44304
ENSRNOT00000067395	protein_coding	RGD1561648	-4.31872	-5.92295	3.04034	0.0443005	up	0.725751	0.525574	-4.27435	-4.40321	-4.27859	-6.32175	-4.83136	-6.61574
ENSRNOT00000007851	protein_coding	A3galt2	0.867041	-2.02486	7.42248	0.00200308	up	0.664524	0.619043	1.00994	0.275707	1.31547	-2.31223	-1.50638	-2.25597
ENSRNOT00000006311	protein_coding	Plec	-0.980016	-2.79428	3.51679	0.0113577	up	0.530451	0.482356	-1.09641	-1.41197	-0.431669	-3.04643	-2.21718	-3.11922
ENSRNOT00000084527	protein_coding	Postn	-2.80727	-5.10927	4.9314	0.00208721	up	0.632916	0.542103	-3.02021	-3.06525	-2.33636	-5.44482	-5.19605	-4.68694
ENSRNOT00000084144	protein_coding	Sppl2b	0.182548	-0.524999	1.63303	0.0468629	up	0.668852	0.585883	0.00677233	-0.00296089	0.543832	-0.592986	-0.199787	-0.782226
NM_001134756	protein_coding	Gnpnat1	-2.74284	-3.85936	2.16823	0.0184127	up	0.503185	0.305019	-3.21874	-2.74606	-2.26374	-4.00865	-3.69249	-3.87695
ENSRNOT00000006387	protein_coding	Cytip	-1.10384	-3.70273	6.05822	0.0377588	up	0.656743	0.40032	-0.425325	-1.97946	-0.906725	-5.04479	-2.6027	-3.4607
ENSRNOT00000015579	protein_coding	Cnn3	3.0778	1.89565	2.26915	0.0262887	up	0.526903	0.454834	3.42149	2.64279	3.16913	1.43723	2.32177	1.92796
ENSRNOT00000093482	protein_coding	Aspa	-3.82369	-4.75382	1.90546	0.0118403	up	0.422185	0.438157	-3.83815	-3.87947	-3.75344	-5.08553	-4.36795	-4.80798
ENSRNOT00000075237	protein_coding	Acp5	-2.24809	-3.25828	2.01418	0.0384978	up	0.351774	0.323492	-2.12962	-2.77552	-1.83913	-3.34346	-2.90481	-3.52658
ENSRNOT00000078454	protein_coding	RT1-T24-3	-0.926341	-2.18608	2.39452	0.00744222	up	0.49181	0.439201	-1.29695	-0.931037	-0.55104	-2.30378	-1.92663	-2.32782
ENSRNOT00000037589	protein_coding	Sun5	-1.42795	-2.24787	1.76531	0.0499862	up	0.433595	0.428613	-1.45262	-1.90517	-0.926049	-2.29727	-2.08309	-2.36324
ENSRNOT00000021358	protein_coding	LOC108349548	-2.74131	-4.07498	2.52043	0.0307457	up	0.521136	0.391439	-2.61803	-3.18222	-2.42367	-4.63428	-3.46562	-4.12503
ENSRNOT00000012775	protein_coding	Pabpc1	-0.456643	-1.76509	2.47675	0.0349898	up	0.413794	0.302489	-0.32667	-0.653273	-0.389984	-2.5753	-1.36143	-1.35854
ENSRNOT00000083732	protein_coding	Papola	-0.24994	-1.12514	1.83426	0.0407425	up	0.448093	0.487001	-0.323683	-0.638024	0.211888	-1.32805	-0.815756	-1.23162
ENSRNOT00000080900	protein_coding	RT1-A1	2.82586	0.322428	5.67032	0.00113283	up	0.402516	0.324725	2.45898	2.76927	3.24933	0.0316569	0.688551	0.247078
ENSRNOT00000037218	protein_coding	LOC100365958	-0.745178	-1.90311	2.23138	0.00918851	up	0.393188	0.30404	-0.807129	-1.05032	-0.378085	-1.87435	-2.17101	-1.66398
ENSRNOT00000036103	protein_coding	Shisa3	0.0197314	-1.57929	3.02938	0.0470305	up	0.518164	0.327575	0.416779	-0.42782	0.0702352	-1.76463	-0.622146	-2.35109
NM_022177	protein_coding	Cxcl12	-2.11795	-5.61879	11.3203	0.00418598	up	0.298102	0.231859	-2.18717	-2.31772	-1.84897	-6.76625	-5.17988	-4.91023
ENSRNOT00000067464	protein_coding	Slmap	-1.17299	-1.86032	1.6103	0.0358151	up	0.292154	0.320912	-1.27993	-1.40124	-0.837787	-1.99697	-1.58122	-2.00277
ENSRNOT00000072997	protein_coding	Msra	-1.65467	-2.51024	1.80948	0.0176289	up	0.416041	0.391817	-1.83313	-1.89388	-1.23699	-2.62395	-2.51134	-2.39544
NM_001007144	protein_coding	Plin2	-1.16475	-2.36969	2.30528	0.0060721	up	0.477326	0.435352	-1.41028	-1.26842	-0.815539	-2.56191	-2.09853	-2.44864
ENSRNOT00000085320	protein_coding	Ilf3	-1.50566	-2.26074	1.68771	0.0240554	up	0.469883	0.426746	-1.47028	-1.75918	-1.28753	-2.57833	-2.03536	-2.16851
ENSRNOT00000090449	protein_coding	AC121415.2	-1.2319	-2.68339	2.7349	0.00984028	up	0.534051	0.439189	-1.44371	-1.56852	-0.683468	-2.91185	-2.73282	-2.40549
ENSRNOT00000078793	protein_coding	St3gal5	-2.34423	-3.6289	2.43626	0.0126325	up	0.628784	0.508406	-2.171	-2.62938	-2.23232	-3.80497	-3.11374	-3.96799
ENSRNOT00000000327	protein_coding	Foxo3	-1.18078	-2.01351	1.78105	0.0459495	up	0.613833	0.582867	-0.963577	-1.63236	-0.946393	-2.20488	-1.64594	-2.18971
NM_001025746	protein_coding	Rhox2	-2.14212	-3.05364	1.88102	0.0272777	up	0.511556	0.472635	-2.39622	-2.39274	-1.63741	-3.09194	-2.8813	-3.18768
ENSRNOT00000003255	protein_coding	Golgb1	3.86622	2.65078	2.32212	0.0342081	up	0.640864	0.561449	3.16206	3.97688	4.45974	2.74535	2.68805	2.51894
ENSRNOT00000022765	protein_coding	LOC308990	0.950815	-0.955385	3.7482	0.0303555	up	0.836436	0.770235	1.53728	0.174795	1.14037	-1.68968	-0.249603	-0.92687
ENSRNOT00000091320	protein_coding	Prelid1	-3.29732	-3.98191	1.60724	0.0413799	up	0.408087	0.312307	-3.52358	-3.45676	-2.91162	-4.17852	-3.74821	-4.01899
ENSRNOT00000027639	protein_coding	Tmem161a	-2.42332	-3.14949	1.65425	0.041081	up	0.525678	0.469392	-2.24818	-2.8741	-2.14766	-3.31427	-3.00495	-3.12926
ENSRNOT00000015092	protein_coding	Pkd1	1.50158	0.408119	2.13386	0.0482688	up	0.572222	0.616577	1.0698	1.28544	2.1495	0.38882	0.77442	0.061118
ENSRNOT00000093145	protein_coding	Zfat	0.126764	-0.502533	1.54681	0.0283307	up	0.466322	0.45459	0.0555911	-0.108471	0.433173	-0.64691	-0.318462	-0.542228
ENSRNOT00000092704	protein_coding	Spem1	-3.29834	-4.64825	2.54897	0.0316623	up	0.515817	0.334558	-3.43785	-3.434	-3.02315	-4.69525	-3.94491	-5.3046
ENSRNOT00000056051	protein_coding	C1r	-1.23557	-3.17222	3.82815	0.0116519	up	0.536517	0.451007	-1.33845	-1.73428	-0.633978	-3.39092	-2.57958	-3.54616
ENSRNOT00000020216	protein_coding	Ifitm2	0.144722	-2.06298	4.61938	0.00465571	up	0.234631	0.203656	0.273744	-0.437415	0.597835	-2.3685	-1.59679	-2.22365
ENSRNOT00000038550	protein_coding	Zfp786	2.21678	1.55995	1.57662	0.0453456	up	0.478383	0.477264	2.05958	1.94783	2.64294	1.46925	1.7118	1.49879
NM_001079892	protein_coding	Apex2	-2.91518	-3.75013	1.7838	0.00726462	up	0.492459	0.471873	-2.7796	-3.1669	-2.79903	-3.85296	-3.53539	-3.86204
ENSRNOT00000086141	protein_coding	AABR07025928.1	-1.30902	-2.36972	2.08595	0.0406954	up	0.387423	0.320266	-1.46149	-1.38364	-1.08194	-2.83869	-1.71731	-2.55317
ENSRNOT00000056608	protein_coding	Scimp	-2.9747	-3.72803	1.68567	0.0406704	up	0.444702	0.473824	-3.28401	-3.10618	-2.53392	-3.77348	-3.51472	-3.89589
ENSRNOT00000087218	protein_coding	Fmnl1	-1.4087	-2.25611	1.79927	0.030037	up	0.483029	0.436389	-1.42438	-1.55956	-1.24215	-2.5918	-1.79098	-2.38555
ENSRNOT00000010020	protein_coding	Dok1	2.25857	-0.0328451	4.89536	0.0114627	up	0.711489	0.651625	2.83972	1.39383	2.54216	-0.483855	0.454919	-0.0696
ENSRNOT00000039040	protein_coding	Ccdc69	-3.04401	-4.73562	3.23017	0.0379085	up	0.877758	0.716366	-2.8514	-3.68839	-2.59224	-5.51285	-3.97336	-4.72066
ENSRNOT00000051858	protein_coding	Pparg	-3.58473	-6.28529	6.50051	0.00563991	up	0.41627	0.249679	-3.21118	-4.25855	-3.28446	-7.01334	-5.83727	-6.00525
ENSRNOT00000006991	protein_coding	Tfap2c	-3.39623	-5.03609	3.11634	0.00416517	up	0.690719	0.407459	-3.47907	-3.80681	-2.90282	-4.8871	-5.02826	-5.1929
ENSRNOT00000037788	protein_coding	Il17rc	-2.39738	-3.08378	1.60927	0.0226305	up	0.536603	0.47848	-2.4055	-2.63175	-2.15489	-3.33879	-3.01117	-2.9014
ENSRNOT00000089609	protein_coding	Capsl	-2.84424	-4.88828	4.12399	0.0326968	up	0.540123	0.42402	-2.37888	-3.09435	-3.05949	-5.9129	-3.85735	-4.8946
ENSRNOT00000017549	protein_coding	Rpa2	-1.6413	-2.29137	1.56924	0.0312237	up	0.560678	0.513311	-1.7538	-1.91648	-1.2536	-2.27146	-2.29977	-2.30287
ENSRNOT00000063946	protein_coding	Cradd	0.205045	-0.407099	1.52853	0.00114429	up	0.346236	0.336995	0.207583	0.141449	0.266103	-0.414167	-0.292461	-0.514669
ENSRNOT00000081561	protein_coding	Ccdc129	-2.46524	-3.48994	2.03454	0.0131897	up	0.466545	0.456759	-2.45123	-2.88283	-2.06166	-3.52692	-3.54139	-3.4015
ENSRNOT00000046943	protein_coding	P4ha3	-3.84489	-4.92192	2.10969	0.017049	up	0.528185	0.46931	-3.73497	-4.26958	-3.53012	-5.07114	-4.59747	-5.09715
ENSRNOT00000075610	protein_coding	Mmp14	3.425	1.41814	4.01905	0.0395358	up	0.804763	0.66142	4.02824	2.52381	3.72296	0.653987	2.31295	1.28749
ENSRNOT00000030680	protein_coding	Casc1	-1.02932	-1.80667	1.71398	0.029873	up	0.547371	0.540247	-1.11821	-1.18335	-0.786413	-2.10448	-1.42449	-1.89104
ENSRNOT00000028557	protein_coding	Grn	-0.513173	-1.96291	2.73158	0.00772492	up	0.412836	0.388747	-0.434331	-0.934765	-0.170422	-2.30616	-1.65877	-1.92379
ENSRNOT00000077231	protein_coding	Mgll	-3.01483	-3.84343	1.77596	0.0370181	up	0.472024	0.406144	-3.32332	-3.18416	-2.53703	-4.0221	-3.88622	-3.62198
ENSRNOT00000074003	protein_coding	Cd300c2	1.81528	-0.392051	4.61821	0.00637923	up	0.529541	0.442007	1.58657	1.28538	2.57391	-0.625226	-0.473167	-0.0777587
ENSRNOT00000056918	protein_coding	Cd68	3.89534	-0.821405	26.2955	0.00626233	up	0.584813	0.443801	4.21024	2.93551	4.54027	-2.32207	-0.153701	0.0115542
ENSRNOT00000083127	protein_coding	Mitf	1.62269	0.372985	2.37793	0.00362492	up	0.62805	0.560521	1.63056	1.26601	1.9715	0.379021	0.399442	0.340493
ENSRNOT00000077186	protein_coding	Lilrb4	-1.74113	-7.13387	42.0123	0.000687637	up	0.61983	0.314339	-1.38083	-2.30484	-1.53773	-7.00306	-6.35598	-8.04257
ENSRNOT00000019340	protein_coding	Rap2b	-1.82774	-3.2664	2.71069	0.00269576	up	0.654306	0.561957	-1.50759	-2.19147	-1.78415	-3.22681	-3.13775	-3.43464
ENSRNOT00000078653	protein_coding	NEWGENE_1304700	-1.66865	-2.96087	2.44905	0.01351	up	0.510448	0.461891	-1.74763	-2.01826	-1.24005	-3.23496	-2.56062	-3.08702
ENSRNOT00000078144	protein_coding	Saxo2	-2.52512	-3.54075	2.02179	0.00893943	up	0.471261	0.356031	-2.63809	-2.76921	-2.16807	-3.58949	-3.70395	-3.32882
ENSRNOT00000012461	protein_coding	Mapk15	-1.90925	-2.67946	1.70551	0.0458238	up	0.507234	0.409765	-2.22767	-1.96598	-1.53411	-2.8906	-2.32667	-2.82111
ENSRNOT00000009280	protein_coding	Rab7b	-2.11169	-3.07649	1.95179	0.0174595	up	0.756943	0.561601	-2.21834	-2.3347	-1.78202	-3.17515	-2.72569	-3.32862
ENSRNOT00000056450	protein_coding	Ankrd63	-1.6959	-2.4188	1.6505	0.031196	up	0.424833	0.299096	-1.9407	-1.88803	-1.25897	-2.48211	-2.41865	-2.35564
ENSRNOT00000027301	protein_coding	Il18bp	2.15184	-1.19274	10.1582	0.00206905	up	0.535513	0.513314	2.64051	1.4144	2.40061	-1.65527	-0.67619	-1.24676
ENSRNOT00000023663	protein_coding	Ceacam3	-4.10576	-5.2615	2.22798	0.0427806	up	0.547027	0.461497	-3.96037	-4.49133	-3.86559	-4.9551	-5.94608	-4.88331
ENSRNOT00000040313	protein_coding	Tmprss4	-3.49286	-4.45442	1.94743	0.0485347	up	0.545104	0.45203	-3.57577	-3.57471	-3.32809	-4.88336	-3.79945	-4.68047
ENSRNOT00000008222	protein_coding	Pawr	-0.377823	-2.49154	4.32805	0.0361478	up	0.607027	0.515492	-0.194191	-1.10846	0.169182	-3.30496	-1.40422	-2.76544
ENSRNOT00000060012	protein_coding	Nr2c2ap	0.662324	-0.0912926	1.68601	0.0461483	up	0.458614	0.432211	0.628339	0.478914	0.879718	-0.332345	0.38191	-0.323443
ENSRNOT00000066222	protein_coding	Slc35f2	-2.30943	-3.65415	2.53981	0.0295697	up	0.356286	0.34241	-2.23494	-2.93015	-1.7632	-4.04792	-3.2747	-3.63984
ENSRNOT00000014506	protein_coding	Gmeb1	-1.12649	-2.33644	2.31329	0.0100055	up	0.508277	0.410906	-1.25758	-1.49187	-0.630026	-2.41592	-2.35941	-2.23397
ENSRNOT00000070842	protein_coding	Card14	-1.50526	-4.37416	7.30507	0.00107901	up	0.752185	0.539519	-1.56051	-1.81004	-1.14524	-4.5614	-3.82504	-4.73605
ENSRNOT00000035309	protein_coding	Heatr5a	1.20816	-0.767799	3.9339	0.0161703	up	0.742039	0.678942	1.38074	0.579656	1.66408	-1.3586	-0.0786243	-0.866177
ENSRNOT00000031548	protein_coding	Cyp21a1	-4.01618	-5.00523	1.98487	0.0375854	up	0.565006	0.347946	-4.26749	-4.38523	-3.39582	-5.16266	-4.97461	-4.87841
ENSRNOT00000064611	protein_coding	Fxyd2	-1.98051	-4.73082	6.7286	0.00868136	up	0.279354	0.343129	-1.5174	-2.87979	-1.54434	-4.82806	-4.07123	-5.29316
ENSRNOT00000051853	protein_coding	Cpxm2	1.05666	-0.59879	3.15022	0.0302961	up	0.700757	0.647333	1.20731	0.393015	1.56966	-0.544596	0.00302064	-1.25479
ENSRNOT00000028328	protein_coding	Bax	-0.432592	-1.46735	2.04877	0.0321237	up	0.457152	0.410018	-0.162895	-0.964568	-0.170314	-1.70571	-1.11591	-1.58044
ENSRNOT00000049620	protein_coding	LOC100910725	-4.54048	-6.09778	2.94302	0.0134223	up	0.240315	0.138067	-4.71469	-4.96386	-3.94291	-6.22179	-6.37145	-5.70011
ENSRNOT00000084134	protein_coding	Runx1	-4.00162	-4.82973	1.77536	0.0126819	up	0.224426	0.235032	-4.31443	-3.89272	-3.79771	-4.94413	-4.61131	-4.93375
ENSRNOT00000008537	protein_coding	Amdhd2	0.672821	-1.70391	5.19358	0.00134221	up	0.470279	0.459296	0.70651	0.378893	0.93306	-2.04589	-1.21453	-1.8513
ENSRNOT00000072908	protein_coding	Trim62	-0.902014	-1.89871	1.99542	0.0335453	up	0.470636	0.365795	-1.1223	-1.25844	-0.325306	-2.00478	-1.66609	-2.02525
ENSRNOT00000017339	protein_coding	Msr1	-0.748543	-2.89528	4.42826	0.00491209	up	0.577041	0.460792	-0.788663	-1.30146	-0.155506	-3.13361	-3.03075	-2.52149
ENSRNOT00000093298	protein_coding	Tg	-2.48341	-3.42242	1.91721	0.0314032	up	0.374352	0.369382	-2.57674	-2.92612	-1.94738	-3.45651	-3.46611	-3.34463
ENSRNOT00000067128	protein_coding	Slc16a11	0.0543597	-1.13329	2.27782	0.0317754	up	0.441547	0.499854	-0.416901	-0.0330368	0.613017	-1.18941	-0.743758	-1.46671
ENSRNOT00000077495	protein_coding	AABR07030861.1	-1.97119	-3.07037	2.14233	0.0207753	up	0.596262	0.528686	-1.83721	-2.16662	-1.90973	-3.46669	-2.53085	-3.21357
ENSRNOT00000084439	protein_coding	Lilrb2	-1.19328	-2.36395	2.25117	0.00757869	up	0.601186	0.44246	-1.33821	-1.41704	-0.824588	-2.4874	-2.52721	-2.07724
ENSRNOT00000038228	protein_coding	Cdc6	-3.67766	-4.68083	2.0044	0.00478333	up	0.490173	0.450048	-3.93936	-3.73428	-3.35935	-4.68786	-4.76384	-4.5908
ENSRNOT00000040985	protein_coding	Gbp6	-3.26761	-4.19177	1.89757	0.0319908	up	0.588218	0.551835	-2.84844	-3.54062	-3.41377	-4.49087	-3.83542	-4.24901
ENSRNOT00000029865	protein_coding	Ptprc	-0.575884	-1.49417	1.88987	0.0177755	up	0.485837	0.501452	-0.682219	-0.917796	-0.127638	-1.55825	-1.45809	-1.46617
ENSRNOT00000060442	protein_coding	Cd72	-1.48667	-3.67644	4.56232	0.00967271	up	0.692826	0.602586	-1.43643	-1.8281	-1.19547	-4.4578	-2.96034	-3.61117
ENSRNOT00000076548	protein_coding	Crtapl1	-2.37013	-3.06493	1.61866	0.0231154	up	0.346881	0.323205	-2.45791	-2.51608	-2.1364	-3.22129	-2.75722	-3.21628
ENSRNOT00000072377	protein_coding	C4a	2.76837	1.70423	2.09092	0.0369049	up	0.5703	0.479124	2.47134	2.42692	3.40684	1.47017	1.71821	1.92431
ENSRNOT00000011945	protein_coding	Gpnmb	6.14622	1.75611	20.9678	0.00582704	up	0.584582	0.439411	5.96419	5.95561	6.51885	0.22318	2.14541	2.89974
ENSRNOT00000011208	protein_coding	Tagln2	2.70974	-0.155905	7.28863	0.00131356	up	0.348558	0.301264	2.86927	2.19069	3.06926	-0.50031	0.303237	-0.270641
ENSRNOT00000085810	protein_coding	Med11	-2.86525	-3.99175	2.18328	0.0200918	up	0.693745	0.501462	-2.93204	-3.21435	-2.44935	-4.21641	-3.58887	-4.16996
ENSRNOT00000013551	protein_coding	Mkrn3	-4.20168	-5.04938	1.79963	0.0254257	up	0.686902	0.419658	-4.31175	-4.34703	-3.94626	-5.32502	-4.64301	-5.1801
ENSRNOT00000001081	protein_coding	Smpdl3a	2.48483	-0.716043	9.19517	0.00588047	up	0.539249	0.323654	3.09005	1.69376	2.67069	-1.57907	-0.247013	-0.322041
ENSRNOT00000051338	protein_coding	Inpp5d	0.868808	-0.435684	2.46997	0.0476276	up	0.735649	0.728743	1.24842	0.351275	1.00673	-1.03167	0.260045	-0.535427
ENSRNOT00000090142	protein_coding	AABR07003302.1	1.26297	0.543937	1.64608	0.0250513	up	0.487672	0.474785	0.932237	1.21774	1.63893	0.513479	0.553894	0.564439
ENSRNOT00000047856	protein_coding	Vom1r36	-1.75517	-3.11015	2.55793	0.00828674	up	0.162577	0.129608	-1.66491	-2.21971	-1.38089	-3.37078	-2.9612	-2.99846
ENSRNOT00000037130	protein_coding	AABR07008293.1	1.39446	-1.08609	5.58113	0.00163658	up	0.522643	0.437515	0.931016	1.48833	1.76404	-1.33206	-0.651527	-1.2747
ENSRNOT00000023418	protein_coding	Lrba	-0.366533	-0.999782	1.55105	0.0392693	up	0.141018	0.151336	-0.64552	-0.473829	0.0197494	-1.12545	-0.905027	-0.968865
ENSRNOT00000088918	protein_coding	LOC103692048	-1.53812	-3.10878	2.97039	0.044227	up	0.541736	0.462752	-2.17195	-1.80755	-0.634877	-3.23242	-3.52124	-2.57267
ENSRNOT00000072298	protein_coding	Pfn3	-4.14987	-5.2175	2.09598	0.0162022	up	0.477483	0.404498	-4.37182	-4.20698	-3.87082	-5.64999	-4.90739	-5.09512
NM_001013146	protein_coding	Fosl2	-1.75133	-3.03549	2.4354	0.00986494	up	0.562351	0.52485	-1.82453	-2.09902	-1.33045	-3.10765	-2.7238	-3.27503
ENSRNOT00000080775	protein_coding	Pcolce	0.0683145	-1.67337	3.34424	0.0352957	up	0.379611	0.230102	0.339587	-0.593769	0.459126	-2.11149	-0.780116	-2.12849
ENSRNOT00000002076	protein_coding	Dlx2	-0.636277	-2.44856	3.51196	0.0178169	up	0.638195	0.560818	-1.29514	-0.755076	0.141384	-2.45442	-2.08863	-2.80261
ENSRNOT00000021730	protein_coding	Ccl20	-4.12338	-5.77198	3.13529	0.0340984	up	0.619354	0.429148	-3.50655	-4.93676	-3.92683	-5.59631	-6.3615	-5.35812
ENSRNOT00000077243	protein_coding	Csf2ra	-0.029489	-0.656162	1.544	0.00854093	up	0.464965	0.447297	-0.0155713	-0.189706	0.11681	-0.587341	-0.536993	-0.844153
ENSRNOT00000051480	protein_coding	RT1-M6-1	-2.91837	-4.43518	2.86157	0.00299205	up	0.539444	0.484524	-3.19794	-2.96766	-2.58953	-4.4083	-4.18114	-4.7161
ENSRNOT00000090192	protein_coding	Med12	-1.01055	-1.84724	1.78594	0.0268912	up	0.495862	0.483978	-1.13092	-1.27488	-0.625852	-2.12648	-1.63438	-1.78084
ENSRNOT00000039366	protein_coding	LOC100360821	-2.29781	-3.28643	1.98429	0.0180106	up	0.359066	0.418912	-2.30701	-2.63403	-1.95241	-3.5903	-3.23661	-3.0324
NM_001009496	protein_coding	LOC497796	-2.62489	-7.13222	22.7427	0.00165191	up	0.577502	0.362324	-2.12385	-3.26143	-2.4894	-7.0134	-6.34171	-8.04155
ENSRNOT00000008018	protein_coding	Suox	-3.04611	-4.01104	1.95197	0.0309662	up	0.501375	0.377522	-3.52649	-3.05937	-2.55247	-4.15689	-4.03267	-3.84357
ENSRNOT00000064957	protein_coding	Papola	-1.17287	-1.88076	1.6334	0.0210668	up	0.411129	0.440669	-0.955958	-1.52721	-1.03546	-1.81372	-1.80729	-2.02126
ENSRNOT00000050832	protein_coding	Synm	-3.08696	-3.74776	1.58097	0.0158228	up	0.41112	0.373195	-3.03851	-3.18303	-3.03933	-3.74936	-3.47491	-4.01901
ENSRNOT00000073528	protein_coding	Nup43	-2.853	-3.83931	1.98111	0.0292856	up	0.502258	0.442491	-3.23942	-2.93835	-2.38123	-4.11666	-3.57042	-3.83084
ENSRNOT00000067325	protein_coding	Dnmt1	-1.34167	-2.51798	2.25999	0.0497722	up	0.588375	0.514858	-1.12646	-1.88078	-1.01778	-2.94998	-1.88261	-2.72136
ENSRNOT00000008321	protein_coding	Lamb1	3.30329	0.236502	8.37907	0.00498407	up	0.622236	0.50457	3.35187	2.70609	3.85193	-0.297454	1.09938	-0.0924155
ENSRNOT00000021954	protein_coding	Cotl1	1.32955	0.453365	1.83551	0.0152569	up	0.44864	0.413421	1.25279	1.09409	1.64175	0.229486	0.714386	0.416223
ENSRNOT00000003326	protein_coding	Hcls1	1.14984	-0.801672	3.8678	0.0374158	up	0.652758	0.563896	1.74911	0.341651	1.35876	-1.75152	-0.225399	-0.428093
ENSRNOT00000012906	protein_coding	LOC108348453	-0.19326	-0.913481	1.64743	0.0334534	up	0.398228	0.379706	-0.418065	-0.394796	0.233081	-0.980223	-0.762477	-0.997744
ENSRNOT00000060692	protein_coding	Nfx1	-2.52689	-3.67451	2.21548	0.0314858	up	0.519957	0.418192	-2.63628	-2.88268	-2.06172	-4.18397	-3.36697	-3.47259
ENSRNOT00000014152	protein_coding	Nr2f2	-2.45663	-4.25941	3.48892	0.0388789	up	0.741772	0.549326	-2.41601	-2.77364	-2.18024	-4.63903	-3.13876	-5.00043
ENSRNOT00000024436	protein_coding	Anxa4	1.72999	0.440177	2.44497	0.0203069	up	0.528199	0.41454	2.05382	1.12943	2.00673	0.120216	0.704988	0.495328
NM_001025119	protein_coding	Plekho1	-1.40205	-2.23826	1.78536	0.012256	up	0.573247	0.518601	-1.53086	-1.50566	-1.16964	-2.30053	-1.94673	-2.46753
ENSRNOT00000004599	protein_coding	Fmo4	4.70647	3.22773	2.78705	0.0160176	up	0.659708	0.581254	4.21538	4.5351	5.36893	3.11967	3.07003	3.49349
NM_019222	protein_coding	Coro1b	-0.227737	-1.40832	2.26669	0.0128869	up	0.281935	0.249496	0.0353923	-0.726953	0.00835034	-1.45646	-1.18466	-1.58385
ENSRNOT00000025644	protein_coding	Dtymk	-1.90987	-2.83807	1.9029	0.0392354	up	0.427325	0.342245	-1.75841	-2.29728	-1.67393	-3.24403	-2.4211	-2.84908
ENSRNOT00000024222	protein_coding	Cfap100	-1.74734	-3.65331	3.7476	0.0488315	up	0.846459	0.651168	-1.65656	-2.17009	-1.41537	-4.68581	-2.47197	-3.80215
ENSRNOT00000093244	protein_coding	Lgals9	0.695371	-0.537664	2.35061	0.015397	up	0.527388	0.473069	0.275507	0.558582	1.25203	-0.581574	-0.668518	-0.3629
NM_001008859	protein_coding	Mrps10	-4.69737	-5.99987	2.46657	0.0194362	up	0.39483	0.27161	-4.03081	-4.94758	-5.1137	-5.9348	-6.14604	-5.91877
NM_052797	protein_coding	Fga	-2.99637	-4.15536	2.23301	0.0349637	up	0.451258	0.41198	-3.00132	-3.30548	-2.68232	-4.78742	-3.7258	-3.95287
ENSRNOT00000079770	protein_coding	Wdr86	-1.41434	-3.64836	4.70441	0.00245712	up	0.666762	0.55941	-1.22377	-2.00072	-1.01853	-3.74452	-3.37792	-3.82263
ENSRNOT00000078953	protein_coding	Cog5	-0.85701	-1.79306	1.91329	0.0384612	up	0.431343	0.488724	-0.39312	-1.36222	-0.815687	-1.87523	-1.5432	-1.96075
ENSRNOT00000079503	protein_coding	LOC103694381	0.211713	-0.379497	1.50651	0.0387614	up	0.370773	0.353057	-0.107253	0.221013	0.521378	-0.258471	-0.374196	-0.505824
ENSRNOT00000015511	protein_coding	Mapk1ip1l	-0.765924	-2.18589	2.67579	0.00843672	up	0.453657	0.409145	-0.979352	-1.00493	-0.313486	-2.32453	-2.41782	-1.81531
ENSRNOT00000002640	protein_coding	Cldn1	-1.44391	-3.75999	4.97976	0.0439	up	0.324147	0.186096	-1.20663	-2.44001	-0.685101	-4.72159	-2.64567	-3.91272
ENSRNOT00000020532	protein_coding	Ogn	5.23855	2.99552	4.7339	0.00730898	up	0.642468	0.515682	5.17241	4.82281	5.72044	2.70326	2.57011	3.71319
ENSRNOT00000012440	protein_coding	Tdrd3	-0.207068	-1.35024	2.20866	0.0243639	up	0.582953	0.530429	-0.468196	-0.506764	0.353755	-1.67302	-1.22508	-1.15263
ENSRNOT00000024827	protein_coding	Pgls	-0.286744	-1.62817	2.53402	0.0169893	up	0.21769	0.198644	-0.360675	-0.583556	0.0839988	-2.03459	-1.09523	-1.7547
ENSRNOT00000077367	protein_coding	Rnf38	-1.25613	-2.13515	1.83913	0.00695017	up	0.378938	0.381218	-1.13798	-1.4347	-1.1957	-2.42681	-1.97087	-2.00778
ENSRNOT00000013858	protein_coding	Zmat3	0.346681	-0.338073	1.60743	0.00742634	up	0.54117	0.475258	0.420074	0.112579	0.50739	-0.437863	-0.362451	-0.213904
ENSRNOT00000022290	protein_coding	Sned1	-2.63275	-4.53791	3.74553	0.0300712	up	0.38448	0.350966	-2.40317	-3.54341	-1.95166	-4.74338	-3.88904	-4.98133
ENSRNOT00000049311	protein_coding	Aspa	-1.03301	-2.04692	2.01938	0.0417827	up	0.51936	0.393793	-0.786791	-1.4594	-0.852832	-2.42626	-1.52871	-2.1858
ENSRNOT00000001299	protein_coding	Scarb1	-1.44453	-3.06323	3.07099	0.00765144	up	0.439094	0.41408	-1.37758	-1.75617	-1.19984	-3.39275	-2.50343	-3.29352
ENSRNOT00000072733	protein_coding	Uhrf1bp1l	-1.6519	-2.77524	2.17851	0.0268868	up	0.463595	0.424014	-1.72445	-2.05464	-1.17661	-3.18803	-2.57037	-2.56732
ENSRNOT00000084553	protein_coding	Tctn2	-1.27261	-2.00096	1.65674	0.0418621	up	0.412316	0.377544	-1.31335	-1.6265	-0.877985	-2.22374	-1.8262	-1.95293
ENSRNOT00000090212	protein_coding	Tchh	-1.85056	-2.83997	1.98536	0.00997916	up	0.670221	0.536367	-2.02657	-2.05648	-1.46864	-2.95773	-2.64562	-2.91654
ENSRNOT00000010975	protein_coding	Pimreg	-2.05343	-3.87461	3.53372	0.0279585	up	0.579671	0.451567	-1.59154	-2.84735	-1.72139	-4.41236	-3.18078	-4.03071
ENSRNOT00000007247	protein_coding	Itpka	-0.028726	-1.35534	2.50813	0.0476748	up	0.523782	0.49181	-0.719256	-0.194504	0.827581	-1.59022	-1.19034	-1.28546
ENSRNOT00000016032	protein_coding	Fes	1.51768	0.0514474	2.76299	0.00958589	up	0.695573	0.620688	1.63893	1.14336	1.77076	-0.37843	0.487528	0.0452441
ENSRNOT00000010688	protein_coding	RGD1561149	-1.85468	-3.64253	3.45298	0.00293771	up	0.541117	0.445014	-1.87617	-2.25088	-1.437	-3.92524	-3.44565	-3.55669
ENSRNOT00000052360	protein_coding	Mgat1	-1.74695	-2.56538	1.76349	0.0214936	up	0.560219	0.550487	-1.56334	-2.10272	-1.57479	-2.80304	-2.33558	-2.55754
ENSRNOT00000072732	protein_coding	Zfp353	-3.00389	-5.16015	4.45758	0.0174846	up	0.404578	0.385335	-3.70039	-3.08487	-2.2264	-5.85641	-4.87183	-4.7522
ENSRNOT00000003687	protein_coding	Cluh	-2.9358	-3.54414	1.52451	0.0406354	up	0.491933	0.451533	-2.98036	-3.22626	-2.60077	-3.71171	-3.39364	-3.52708
ENSRNOT00000000784	protein_coding	Rhobtb1	-3.96623	-4.85886	1.85655	0.00468432	up	0.424187	0.417375	-4.12974	-4.04352	-3.72544	-5.05244	-4.77406	-4.75008
ENSRNOT00000068633	protein_coding	Aox1	0.0434913	-1.439	2.79431	0.0476639	up	0.670578	0.604499	-0.0286405	-0.151552	0.310666	-2.04335	-0.432645	-1.84101
ENSRNOT00000005545	protein_coding	Grip1	0.519355	-0.694828	2.32009	0.0342514	up	0.55836	0.547728	-0.057996	0.769526	0.846535	-1.19495	-0.51119	-0.378346
ENSRNOT00000038826	protein_coding	Tbccd1	-0.248486	-0.923236	1.59632	0.0028996	up	0.425091	0.374169	-0.179923	-0.436658	-0.128876	-1.00258	-0.862213	-0.90491
ENSRNOT00000035023	protein_coding	Tac4	-2.39728	-4.32931	3.8159	0.00426415	up	0.645963	0.635895	-2.33737	-2.78533	-2.06914	-4.83421	-4.14968	-4.00403
ENSRNOT00000015316	protein_coding	Inmt	-2.59805	-4.83815	4.72429	0.0307536	up	0.396148	0.400207	-2.81416	-3.50859	-1.47141	-5.4345	-4.79986	-4.2801
ENSRNOT00000007487	protein_coding	AABR07042323.1	-1.56401	-2.18099	1.53366	0.0358753	up	0.288886	0.31104	-1.35156	-1.89947	-1.44098	-2.25309	-1.97827	-2.3116
ENSRNOT00000009899	protein_coding	Epha7	-2.38603	-3.80358	2.6713	0.0171839	up	0.674453	0.565178	-2.11185	-3.06241	-1.98383	-3.94891	-3.56247	-3.89935
ENSRNOT00000040850	protein_coding	Trpm5	-3.48726	-4.43169	1.92444	0.0058771	up	0.507526	0.471929	-3.28629	-3.47399	-3.7015	-4.68335	-4.25406	-4.35767
ENSRNOT00000056865	protein_coding	Ung	-3.51063	-4.7056	2.2894	0.0101316	up	0.391355	0.236889	-3.24837	-3.7435	-3.54003	-5.10522	-4.35777	-4.65382
NM_001033691	protein_coding	Irf7	0.499664	-1.94903	5.45923	0.00411594	up	0.509794	0.402171	1.05003	0.0914943	0.357471	-2.53868	-1.55297	-1.75545
ENSRNOT00000056179	protein_coding	Fam227a	-2.59384	-3.96304	2.58327	0.0445007	up	0.601425	0.490356	-2.35239	-2.91678	-2.51235	-4.76477	-3.23654	-3.8878
ENSRNOT00000090146	protein_coding	Gsta4	1.53967	0.816314	1.65102	0.0165749	up	0.538327	0.45046	1.70634	1.43431	1.47838	0.530918	1.09063	0.827397
ENSRNOT00000065342	protein_coding	Slc5a11	2.02777	1.25078	1.71356	0.0182121	up	0.465187	0.475435	1.74246	1.95282	2.38802	1.33424	1.29958	1.1185
NM_176856	protein_coding	9-Sep	-1.45711	-3.65331	4.58269	0.0276933	up	0.441639	0.364808	-1.34658	-2.09129	-0.933467	-4.7324	-2.89871	-3.32882
ENSRNOT00000023348	protein_coding	Il21	-3.38527	-4.91988	2.89712	0.0447329	up	0.32419	0.27136	-3.46093	-3.94315	-2.75172	-4.98941	-5.58179	-4.18846
ENSRNOT00000091491	protein_coding	Agpat1	1.24343	0.308354	1.91199	0.00612181	up	0.519943	0.46035	1.44826	0.924454	1.35758	0.317574	0.180257	0.427231
ENSRNOT00000083484	protein_coding	B3glct	-2.15585	-3.52537	2.58385	0.0338919	up	0.587973	0.489614	-2.63529	-2.38201	-1.45025	-3.95484	-3.13026	-3.49102
ENSRNOT00000085115	protein_coding	Tp53	-3.79182	-5.11045	2.49429	0.0121485	up	0.325537	0.247896	-3.44475	-4.25784	-3.67288	-5.11286	-4.79355	-5.42494
ENSRNOT00000087439	protein_coding	Rbms1	-1.00032	-1.84942	1.80138	0.0126186	up	0.443583	0.426018	-0.979141	-1.25504	-0.766773	-1.91594	-1.5847	-2.04763
ENSRNOT00000081534	protein_coding	Ncstn	-1.19853	-2.02524	1.77363	0.0460975	up	0.376428	0.342088	-1.49184	-1.38898	-0.714769	-2.23199	-1.71919	-2.12453
NM_001024279	protein_coding	Ly96	-1.37497	-3.20516	3.55585	0.00382581	up	0.291149	0.28598	-1.40743	-1.87062	-0.84685	-3.34211	-3.1411	-3.13227
ENSRNOT00000068535	protein_coding	Pdgfrb	-0.836114	-2.65927	3.53854	0.00625144	up	0.46166	0.391803	-0.721194	-1.42451	-0.362639	-2.94448	-2.60329	-2.43003
ENSRNOT00000061686	protein_coding	Anxa7	0.0616696	-1.30898	2.58588	0.00875483	up	0.462981	0.334617	0.165387	-0.432025	0.451646	-1.4736	-1.07591	-1.37744
NM_001108038	protein_coding	Zfyve26	-3.82881	-4.71197	1.84442	0.0427053	up	0.54835	0.414139	-3.45596	-4.0764	-3.95406	-5.12518	-4.31554	-4.69521
ENSRNOT00000008319	protein_coding	Cd36	-3.45994	-4.5549	2.13607	0.0436502	up	0.446113	0.364289	-3.46324	-4.01906	-2.89751	-4.81681	-4.18179	-4.6661
ENSRNOT00000029298	protein_coding	Otud6a	-2.68234	-3.92796	2.37121	0.0135494	up	0.514445	0.445841	-2.89219	-3.02618	-2.12865	-4.03127	-4.01695	-3.73566
ENSRNOT00000059892	protein_coding	Slc13a4	-0.847133	-2.00697	2.23432	0.0121552	up	0.510836	0.478292	-0.733371	-1.33922	-0.468811	-2.12399	-1.88621	-2.0107
ENSRNOT00000009838	protein_coding	Pm20d1	-1.532	-2.24845	1.64314	0.015936	up	0.1228	0.106515	-1.65915	-1.72252	-1.21433	-2.36498	-2.28333	-2.09705
NM_001166344	protein_coding	RGD1624210	-2.95197	-3.65865	1.63205	0.00458886	up	0.51035	0.539652	-2.94729	-2.79133	-3.11729	-3.51945	-3.66121	-3.79529
NM_001037367	protein_coding	Asb12	-2.75625	-3.98372	2.34157	0.00823114	up	0.346709	0.231983	-2.82633	-3.08533	-2.35709	-4.12193	-4.11499	-3.71426
ENSRNOT00000017952	protein_coding	LOC691083	-3.25898	-4.38742	2.18623	0.0394043	up	0.512736	0.377805	-3.4208	-3.59788	-2.75826	-4.87045	-3.92291	-4.36891
ENSRNOT00000084981	protein_coding	Ier3	-0.391889	-1.04881	1.57671	0.0335912	up	0.468843	0.454827	-0.478722	-0.691123	-0.00582116	-0.988107	-1.03082	-1.12751
ENSRNOT00000083890	protein_coding	Tpcn1	-2.45745	-3.51863	2.08664	0.0446746	up	0.434712	0.424412	-2.3099	-3.1022	-1.96025	-3.7738	-3.27267	-3.50943
ENSRNOT00000044134	protein_coding	Pan3	-1.23331	-1.86173	1.54588	0.00324723	up	0.587341	0.555673	-1.33845	-1.2548	-1.10666	-2.00809	-1.78398	-1.79312
ENSRNOT00000071754	protein_coding	Surf4	2.49012	1.82847	1.58189	0.0477048	up	0.385948	0.376453	2.43686	2.11751	2.916	1.76742	1.88209	1.83591
ENSRNOT00000083203	protein_coding	Dnase1l1	-1.98944	-3.49612	2.84156	0.022186	up	0.584354	0.496935	-1.59001	-2.69401	-1.6843	-3.89821	-3.14871	-3.44145
ENSRNOT00000093170	protein_coding	AABR07037451.2	-0.255703	-0.969282	1.63987	0.0482605	up	0.374472	0.357671	-0.653151	-0.317132	0.203174	-1.01387	-1.02221	-0.871767
ENSRNOT00000027574	protein_coding	Sh3pxd2a	-0.95358	-2.80813	3.61638	0.00557582	up	0.634821	0.505667	-0.978592	-1.28254	-0.59961	-2.99343	-2.26052	-3.17042
NM_001134718	protein_coding	Ptcd3	1.20723	-1.09005	4.91529	0.0293077	up	0.814411	0.519505	1.35931	0.577753	1.68462	-2.09736	0.00480574	-1.1776
ENSRNOT00000018154	protein_coding	Nr1h3	-0.787101	-2.40693	3.07339	0.0282547	up	0.511248	0.470395	-0.86205	-1.28655	-0.212709	-2.89623	-1.68858	-2.63598
ENSRNOT00000001712	protein_coding	Hvcn1	-2.05232	-3.3339	2.43105	0.00833235	up	0.363103	0.227366	-2.13432	-2.38236	-1.64028	-3.56164	-3.05342	-3.38663
ENSRNOT00000084295	protein_coding	Adgrv1	-2.91537	-4.05714	2.20652	0.0279495	up	0.467739	0.440896	-3.06003	-3.22771	-2.45836	-3.84135	-4.54586	-3.78421
ENSRNOT00000072369	protein_coding	Foxc2	1.35225	-1.1095	5.50886	0.0219425	up	0.658851	0.447082	1.83515	0.385767	1.83583	-1.73157	-0.181611	-1.41533
ENSRNOT00000038879	protein_coding	Dnajb1	6.12191	5.06442	2.0813	0.00477655	up	0.691575	0.682289	6.45267	5.82092	6.09213	5.12022	5.07687	4.99617
ENSRNOT00000033468	protein_coding	Greb1l	-3.20159	-4.11114	1.87847	0.016405	up	0.462072	0.451313	-3.59384	-3.07952	-2.9314	-4.28097	-4.14535	-3.90711
ENSRNOT00000023091	protein_coding	Foxl2	-1.93594	-3.41636	2.79029	0.020907	up	0.516073	0.484991	-2.5219	-1.99259	-1.29334	-3.46176	-3.07743	-3.70988
ENSRNOT00000071384	protein_coding	Olr35	-1.66992	-2.44067	1.70617	0.0264162	up	0.456736	0.441973	-1.77667	-1.96014	-1.27293	-2.59039	-2.45315	-2.27849
ENSRNOT00000091265	protein_coding	Dgkz	0.902793	-0.101617	2.00612	0.00531575	up	0.587537	0.576827	0.813491	0.688916	1.20597	-0.284198	-0.0561743	0.0355204
ENSRNOT00000018359	protein_coding	Bmp6	-0.764526	-2.43249	3.17765	0.047441	up	0.584855	0.495746	-0.503113	-1.63747	-0.152989	-2.92197	-1.67615	-2.69933
ENSRNOT00000075547	protein_coding	AC127963.1	1.13304	0.173311	1.94495	0.0109391	up	0.343633	0.309094	1.11853	1.12733	1.15326	0.122937	0.566029	-0.169033
ENSRNOT00000021257	protein_coding	Pyroxd2	0.601028	-0.71355	2.48729	0.0354868	up	0.438066	0.266115	0.958059	-0.111896	0.956921	-1.13225	-0.364541	-0.643857
ENSRNOT00000019638	protein_coding	Pde5a	-1.50421	-3.00214	2.82438	0.0299043	up	0.379564	0.250729	-1.19482	-2.0935	-1.2243	-3.33958	-2.3122	-3.35464
ENSRNOT00000049957	protein_coding	Snrnp70	2.21125	1.62182	1.50465	0.00404373	up	0.604051	0.579813	2.32536	2.01451	2.29388	1.64142	1.61818	1.60586
NM_001198676	protein_coding	Cyp2b2	-2.93564	-3.63812	1.6273	0.0281884	up	0.404274	0.428213	-3.07754	-3.17514	-2.55423	-3.77952	-3.5018	-3.63304
ENSRNOT00000081845	protein_coding	Nr1d2	0.75632	0.0548303	1.62618	0.0097945	up	0.555583	0.526806	0.818765	0.474852	0.975343	-0.00300833	0.111281	0.0562186
ENSRNOT00000065753	protein_coding	Nckap1l	0.9009	-0.57891	2.78912	0.0235547	up	0.54095	0.509654	1.13256	0.443515	1.12663	-1.17474	0.0268331	-0.588819
ENSRNOT00000017601	protein_coding	Rnaset2	2.66708	0.711705	3.87818	0.00224636	up	0.348773	0.31154	2.96552	2.27256	2.76317	0.333128	0.848977	0.953009
ENSRNOT00000090200	protein_coding	Nfatc2ip	-4.05986	-4.86649	1.74912	0.0397368	up	0.395393	0.242721	-4.27815	-4.13255	-3.76889	-5.00726	-5.16007	-4.43214
ENSRNOT00000011974	protein_coding	Sln	0.830642	0.112558	1.645	0.0281207	up	0.452429	0.436618	0.810921	0.477678	1.20333	0.111157	0.180454	0.0460613
ENSRNOT00000032922	protein_coding	Fancf	-1.94537	-2.95253	2.00995	0.0344734	up	0.410517	0.392408	-1.68266	-2.53036	-1.62309	-3.19034	-2.75305	-2.91421
ENSRNOT00000076387	protein_coding	Mxi1	0.264148	-0.481788	1.67706	0.0201632	up	0.507826	0.482705	0.41278	-0.107572	0.487235	-0.620696	-0.410592	-0.414075
ENSRNOT00000008365	protein_coding	Zbp1	-1.08331	-1.87368	1.72951	0.042234	up	0.585568	0.525731	-0.745455	-1.5953	-0.909185	-1.97884	-1.75273	-1.88945
ENSRNOT00000008518	protein_coding	Copa	-0.800282	-2.06801	2.40782	0.0201503	up	0.470363	0.440709	-0.991514	-1.2245	-0.184833	-2.30013	-2.03522	-1.86867
NM_213561	protein_coding	Tcf19	-1.51021	-2.14693	1.55479	0.0149182	up	0.601244	0.547527	-1.54699	-1.73228	-1.25137	-2.09292	-2.0666	-2.28128
ENSRNOT00000052270	protein_coding	RT1-A2	0.542789	-2.14551	6.44553	0.013116	up	0.377148	0.278578	-0.618087	1.04533	1.20112	-2.59836	-1.75338	-2.08479
ENSRNOT00000024798	protein_coding	Uts2	-1.21068	-1.94331	1.66167	0.0227063	up	0.319265	0.270149	-1.26793	-0.845795	-1.5183	-1.83889	-2.01471	-1.97632
ENSRNOT00000029859	protein_coding	Trappc12	-0.0903962	-1.4545	2.57416	0.0198485	up	0.451686	0.367071	0.257332	-0.673901	0.145381	-1.864	-1.35696	-1.14253
ENSRNOT00000015547	protein_coding	Arhgap18	-0.00204773	-1.36048	2.56406	0.0421167	up	0.697234	0.58169	0.205629	-0.5282	0.316427	-1.84712	-0.617808	-1.61651
ENSRNOT00000041726	protein_coding	Syk	-1.45711	-3.34393	3.69819	0.00394998	up	0.628978	0.577994	-1.16512	-1.98505	-1.22116	-3.68787	-3.14147	-3.20244
ENSRNOT00000072399	protein_coding	AABR07065531.3	-0.00581486	-0.929249	1.89663	0.00197208	up	0.571057	0.546398	-0.0411351	-0.186638	0.210329	-0.868216	-0.880885	-1.03865
ENSRNOT00000076261	protein_coding	Sap25	-2.99151	-4.67331	3.20829	0.00503045	up	0.528827	0.473817	-3.00693	-3.4972	-2.4704	-4.75732	-4.57958	-4.68303
ENSRNOT00000042781	protein_coding	AABR07043429.1	-0.265216	-0.886541	1.53829	0.0449245	up	0.423692	0.343991	-0.493341	-0.431912	0.129606	-0.958385	-0.983701	-0.717536
NM_001351984	protein_coding	Txnrd1	-3.36942	-4.12633	1.68987	0.000165375	up	0.476295	0.38689	-3.32891	-3.46941	-3.30993	-4.11725	-4.17002	-4.09171
ENSRNOT00000087336	protein_coding	LOC682419	-2.2796	-3.12784	1.8003	0.00975147	up	0.13736	0.144584	-2.51149	-2.40844	-1.91887	-3.12164	-3.14015	-3.12172
ENSRNOT00000061267	protein_coding	Abcg3l3	-4.80626	-7.09129	4.87376	0.0216541	up	0.62374	0.307729	-4.09534	-5.43976	-4.88367	-6.9068	-6.35292	-8.01417
ENSRNOT00000001921	protein_coding	Plod3	2.85105	1.47029	2.60406	0.0201498	up	0.678104	0.630819	2.80338	2.42877	3.321	1.14467	1.99229	1.27391
NM_031745	protein_coding	Clip1	-2.22567	-3.30317	2.11037	0.0196538	up	0.582008	0.593313	-2.38521	-2.55815	-1.73366	-3.25159	-3.09571	-3.5622
ENSRNOT00000078909	protein_coding	Plcg1	2.46692	1.33993	2.18403	0.0289839	up	0.709851	0.688403	2.61518	1.94371	2.84187	1.02898	1.72347	1.26733
ENSRNOT00000002809	protein_coding	Igfbp7	3.80614	1.71419	4.26323	0.021297	up	0.552012	0.338236	3.80945	3.256	4.35297	1.12818	2.65038	1.36402
ENSRNOT00000011347	protein_coding	Amotl2	-2.46665	-3.35996	1.85743	0.023928	up	0.285032	0.228751	-2.55116	-2.68232	-2.16648	-3.70404	-3.0149	-3.36093
ENSRNOT00000021082	protein_coding	Mall	0.182661	-1.12325	2.47239	0.0182388	up	0.558112	0.432313	0.113425	0.229749	0.204809	-1.78977	-0.703452	-0.876518
ENSRNOT00000072081	protein_coding	Btnl9	-1.95045	-3.55321	3.03723	0.0390728	up	0.476057	0.425532	-1.26555	-2.84928	-1.73652	-4.00995	-3.16413	-3.48554
ENSRNOT00000071929	protein_coding	Rbpj	6.59265	4.79444	3.47789	0.00489476	up	0.660811	0.621913	6.63258	6.07535	7.07003	4.66973	4.64284	5.07076
ENSRNOT00000031914	protein_coding	Rhbdd3	-2.75952	-3.76653	2.00974	0.0282877	up	0.394888	0.344943	-3.11689	-2.91483	-2.24684	-3.98581	-3.81801	-3.49576
ENSRNOT00000015218	protein_coding	Sec11a	0.990007	-0.318396	2.47667	0.0171867	up	0.309745	0.277788	1.10688	0.482414	1.38073	-0.567215	0.0800293	-0.468001
ENSRNOT00000093151	protein_coding	Btla	-4.14212	-5.76507	3.08003	0.0284523	up	0.493416	0.349983	-3.37064	-4.40071	-4.65501	-6.00383	-5.20189	-6.08947
ENSRNOT00000025546	protein_coding	Ssh3	-3.20464	-4.35956	2.22672	0.0130919	up	0.549629	0.527791	-3.18901	-3.48786	-2.93705	-4.75372	-3.99417	-4.3308
ENSRNOT00000093347	protein_coding	Pak4	-0.0843759	-0.711843	1.54485	0.0124511	up	0.533535	0.517033	-0.182707	-0.215081	0.14466	-0.692628	-0.568417	-0.874485
ENSRNOT00000023550	protein_coding	Tmem131	-1.35825	-2.55435	2.2912	0.00928926	up	0.559735	0.504207	-1.18818	-1.7551	-1.13146	-2.82736	-2.27913	-2.55656
ENSRNOT00000022050	protein_coding	Cramp1	1.47502	0.855288	1.53659	0.0214335	up	0.531363	0.514955	1.55313	1.15925	1.71266	0.789898	0.851915	0.924049
ENSRNOT00000077846	protein_coding	Tbc1d14	-2.22608	-3.64007	2.66474	0.0113925	up	0.526645	0.459168	-2.17029	-2.64135	-1.86659	-4.0885	-3.37151	-3.46022
NM_001127504	protein_coding	Gas2	-3.23735	-3.90372	1.58707	0.0358494	up	0.257607	0.212468	-3.03419	-3.60909	-3.06877	-4.11557	-3.78961	-3.80597
ENSRNOT00000067227	protein_coding	AC130035.1	-1.23772	-2.36988	2.19186	0.0268563	up	0.463028	0.494915	-1.65682	-1.4527	-0.603643	-2.39681	-2.22659	-2.48624
NM_176074	protein_coding	C6	0.410716	-0.614947	2.0359	0.0473629	up	0.505056	0.319569	0.0391272	0.0871203	1.1059	-0.701791	-0.411944	-0.731107
ENSRNOT00000011682	protein_coding	Rbms1	-0.947239	-1.97755	2.04246	0.0127057	up	0.450926	0.45938	-1.00212	-1.32739	-0.512214	-1.96277	-2.04949	-1.92039
ENSRNOT00000026925	protein_coding	Folr2	-0.613925	-2.45515	3.58313	0.00606617	up	0.428043	0.486683	-0.314003	-1.13145	-0.396317	-2.36612	-2.1087	-2.89061
ENSRNOT00000058390	protein_coding	Usp21	6.73548	5.63835	2.13929	0.00181351	up	0.491704	0.464677	6.90871	6.50745	6.79027	5.4641	5.68874	5.7622
ENSRNOT00000003498	protein_coding	Hsd17b6	-1.30615	-2.31657	2.0145	0.0408821	up	0.444215	0.437246	-1.62686	-1.54755	-0.744032	-2.60182	-2.38875	-1.95913
ENSRNOT00000074993	protein_coding	Lrg1	-0.261346	-2.04745	3.44882	0.0313267	up	0.675824	0.593299	-0.132118	-0.544003	-0.107917	-2.79766	-1.02198	-2.3227
ENSRNOT00000066915	protein_coding	Inppl1	3.16241	2.52994	1.55021	0.00268973	up	0.538682	0.511591	3.07149	3.06894	3.34681	2.48085	2.5505	2.55848
ENSRNOT00000014887	protein_coding	Dnase2	3.14001	2.04536	2.13562	0.0289943	up	0.559538	0.540185	2.83851	3.09819	3.48332	2.1565	2.44679	1.53277
ENSRNOT00000021693	protein_coding	Mpzl2	-0.921363	-2.79144	3.65553	0.0254754	up	0.427716	0.334735	-0.766651	-1.6617	-0.335735	-3.42428	-2.14166	-2.80839
ENSRNOT00000067677	protein_coding	Kdm6b	-1.67066	-2.53299	1.81797	0.0374674	up	0.519309	0.499005	-1.79189	-1.94899	-1.2711	-2.70696	-2.14796	-2.74403
ENSRNOT00000087530	protein_coding	Eya2	-2.44299	-3.69144	2.37587	0.0138542	up	0.490302	0.461322	-2.74844	-2.67114	-1.90938	-3.58007	-3.54089	-3.95338
ENSRNOT00000037133	protein_coding	Stk39	0.991449	0.36985	1.53858	0.0489194	up	0.528342	0.49506	1.34924	0.594504	1.0306	0.428265	0.384952	0.296334
ENSRNOT00000058387	protein_coding	Focad	-0.367858	-1.50073	2.19295	0.0264706	up	0.418739	0.413295	-0.245406	-0.909294	0.0511252	-1.77247	-1.5367	-1.19304
ENSRNOT00000090695	protein_coding	Prr13	-0.57568	-1.49673	1.8935	0.00899916	up	0.381049	0.369917	-0.430988	-0.881949	-0.414103	-1.7181	-1.30971	-1.46239
ENSRNOT00000045314	protein_coding	Rbck1	-4.35044	-5.24095	1.85384	0.0479314	up	0.448605	0.485421	-4.79229	-4.43307	-3.82595	-5.10167	-5.09498	-5.52621
ENSRNOT00000003313	protein_coding	Tgfb2	-0.886022	-1.78848	1.86925	0.0253389	up	0.477262	0.434813	-1.26154	-1.0045	-0.392023	-1.84125	-1.76946	-1.75474
ENSRNOT00000018467	protein_coding	Tle3	0.854266	-0.473474	2.51009	0.0280758	up	0.643137	0.554457	0.96684	0.425842	1.17012	-1.00356	0.119118	-0.535983
ENSRNOT00000076650	protein_coding	Tcaf2	-1.01478	-2.67307	3.15642	0.0285601	up	0.630746	0.576601	-0.962316	-1.56972	-0.512314	-3.28975	-1.95467	-2.77479
ENSRNOT00000023574	protein_coding	Ctbp2	-1.11506	-2.00979	1.85925	0.0230741	up	0.537242	0.473048	-1.11196	-1.4697	-0.763537	-2.24837	-1.75069	-2.0303
ENSRNOT00000027893	protein_coding	Ryr1	-4.50929	-6.18837	3.20224	0.0225348	up	0.561628	0.390723	-4.55284	-4.75763	-4.21742	-6.97894	-6.11788	-5.4683
ENSRNOT00000047466	protein_coding	Pxn	2.47439	0.525594	3.86053	0.00798578	up	0.726531	0.598047	2.55139	1.98499	2.8868	0.0649207	1.08097	0.430895
NM_133623	protein_coding	Slc6a13	0.586569	-0.983752	2.96971	0.00774896	up	0.440193	0.384142	0.673371	0.0160295	1.07031	-1.05857	-0.828349	-1.06433
ENSRNOT00000021048	protein_coding	Myl12a	1.45746	-0.366987	3.5417	0.00801196	up	0.44696	0.320432	1.87391	0.983659	1.51479	-0.720875	0.156983	-0.53707
ENSRNOT00000001827	protein_coding	Ap4m1	-2.30585	-3.52094	2.32155	0.00590373	up	0.429395	0.402263	-2.52695	-2.44713	-1.94348	-3.69861	-3.2553	-3.60892
ENSRNOT00000087081	protein_coding	Ptpn13	-0.73385	-2.23307	2.8269	0.0354093	up	0.666111	0.570537	-0.620326	-1.41145	-0.169777	-2.55132	-1.60478	-2.54311
ENSRNOT00000083240	protein_coding	AC128059.4	-3.50555	-5.24525	3.33966	0.0026754	up	0.48102	0.562186	-3.03925	-3.82138	-3.65603	-5.17254	-5.10195	-5.46128
ENSRNOT00000076485	protein_coding	Susd6	2.06045	0.863759	2.29214	0.0434882	up	0.355922	0.323641	2.22798	1.37535	2.57802	0.590374	1.25953	0.741373
ENSRNOT00000090977	protein_coding	Rps27l	1.52046	0.103647	2.66995	0.0348272	up	0.259668	0.187812	2.19658	0.802335	1.56245	-0.248912	0.453171	0.106681
ENSRNOT00000009551	protein_coding	C1qtnf6	-3.44477	-4.0463	1.51732	0.0467175	up	0.418814	0.465985	-3.55916	-3.66589	-3.10926	-4.24538	-4.07824	-3.81527
ENSRNOT00000091493	protein_coding	Siglec1	-2.09477	-6.22144	17.4683	0.00157615	up	0.599945	0.482823	-1.67582	-2.41397	-2.19451	-7.00958	-6.34269	-5.31204
ENSRNOT00000033413	protein_coding	Slc39a8	-2.33702	-4.42985	4.26585	0.00382156	up	0.435682	0.501538	-2.40093	-2.75635	-1.85378	-4.85767	-4.08228	-4.3496
ENSRNOT00000008161	protein_coding	Psd4	-3.59993	-5.98431	5.22118	0.00962871	up	0.717241	0.483494	-3.46749	-4.19573	-3.13658	-6.52639	-6.236	-5.19052
ENSRNOT00000026364	protein_coding	Irf9	1.14683	0.073176	2.10475	0.0361189	up	0.543277	0.459429	1.53049	0.571889	1.3381	-0.295049	0.239515	0.275062
ENSRNOT00000034995	protein_coding	Tex22	-1.15311	-1.74206	1.50416	0.00912422	up	0.334421	0.293916	-1.3406	-1.11013	-1.00859	-1.874	-1.60847	-1.74371
ENSRNOT00000066726	protein_coding	AABR07010717.1	-1.85413	-2.68017	1.77281	0.0132115	up	0.254273	0.227747	-1.84052	-2.11648	-1.60538	-2.593	-2.5177	-2.92981
ENSRNOT00000048195	protein_coding	Vom1r43	-4.33735	-5.89609	2.94595	0.0107146	up	0.673782	0.450516	-4.4055	-4.7552	-3.85136	-5.93777	-6.26104	-5.48944
ENSRNOT00000072502	protein_coding	Nnat	-0.413366	-1.49427	2.11536	0.0284871	up	0.514607	0.441572	-0.0842507	-0.965024	-0.190822	-1.52113	-1.19777	-1.7639
ENSRNOT00000046054	protein_coding	Bmp1	2.50051	0.223696	4.84607	0.00186716	up	0.673197	0.622591	2.39982	2.11058	2.99113	0.112615	0.563319	-0.0048456
ENSRNOT00000091135	protein_coding	Rapgef2	0.0679935	-0.916295	1.97834	0.0104769	up	0.502192	0.492729	-0.249447	0.00148625	0.451941	-1.00048	-0.778104	-0.970295
ENSRNOT00000046804	protein_coding	Gucy2f	-4.42607	-5.43772	2.01621	0.0234935	up	0.478356	0.3309	-4.26062	-4.80228	-4.21531	-5.85975	-5.26434	-5.18907
ENSRNOT00000009852	protein_coding	Sox12	-2.08306	-3.72845	3.12832	0.00392695	up	0.569149	0.467515	-1.88781	-2.51865	-1.84273	-3.85309	-3.39677	-3.93549
ENSRNOT00000082348	protein_coding	Rab34	-1.68408	-3.16117	2.78388	0.0190858	up	0.294438	0.263249	-1.17052	-2.38787	-1.49383	-3.19691	-2.90998	-3.37663
ENSRNOT00000018232	protein_coding	Dok3	1.40544	-0.571271	3.93595	0.00285243	up	0.662734	0.525263	1.61374	0.891671	1.71092	-0.875766	-0.343997	-0.49405
ENSRNOT00000083611	protein_coding	Naa10	0.282247	-0.434941	1.64397	0.0343537	up	0.522908	0.465863	0.216344	-0.0284155	0.658813	-0.473911	-0.234989	-0.595923
ENSRNOT00000090867	protein_coding	Oas3	3.14743	2.52489	1.53958	0.047535	up	0.603275	0.553741	2.8287	3.05981	3.55377	2.4314	2.61443	2.52885
ENSRNOT00000088623	protein_coding	Plxnb2	-0.968274	-3.04796	4.22716	0.00885444	up	0.687163	0.55319	-0.763523	-1.5144	-0.626899	-3.65297	-2.48485	-3.00607
ENSRNOT00000012640	protein_coding	Krt75	-3.35482	-5.06296	3.26738	0.00512389	up	0.481773	0.332204	-3.63399	-3.48982	-2.94065	-5.4113	-4.64731	-5.13026
ENSRNOT00000076957	protein_coding	Med12	6.78424	5.7442	2.05629	0.00425049	up	0.60063	0.478702	6.48667	6.77134	7.0947	5.6906	5.77414	5.76786
ENSRNOT00000086306	protein_coding	Coq8a	-1.25757	-1.92644	1.58983	0.0226978	up	0.471	0.47278	-1.50277	-1.363	-0.906944	-1.99474	-1.83935	-1.94524
ENSRNOT00000056058	protein_coding	C1s	-1.91964	-3.90946	3.97187	0.0331083	up	0.515463	0.464303	-1.55227	-2.85552	-1.35114	-4.36516	-3.09679	-4.26643
ENSRNOT00000049038	protein_coding	Gimap6	-0.85839	-1.70741	1.80128	0.040112	up	0.636822	0.576246	-0.85133	-1.27527	-0.448565	-1.98186	-1.45365	-1.68673
ENSRNOT00000044446	protein_coding	LOC103690002	0.710966	-0.770194	2.79173	0.0146343	up	0.346419	0.289946	0.916099	0.0874692	1.12933	-1.00723	-0.444289	-0.859066
ENSRNOT00000001093	protein_coding	Dse	-1.80758	-3.9459	4.4025	0.022573	up	0.538543	0.445647	-1.49708	-2.70498	-1.22067	-4.60698	-3.2957	-3.93503
ENSRNOT00000082522	protein_coding	Ak7	-3.35263	-4.96753	3.06291	0.0341647	up	0.785724	0.651523	-3.59723	-3.63651	-2.82415	-5.36892	-4.09414	-5.43954
ENSRNOT00000083971	protein_coding	Adamts2	-0.430203	-2.49524	4.18445	0.00749018	up	0.514969	0.413059	-0.442724	-0.935503	0.0876188	-2.88057	-1.93036	-2.67479
ENSRNOT00000081513	protein_coding	Adgre4	-1.68158	-2.87242	2.28286	0.0169161	up	0.390183	0.385708	-1.9759	-1.96715	-1.10168	-3.03599	-2.7541	-2.82716
ENSRNOT00000016289	protein_coding	Il16	-0.707033	-2.42114	3.28093	0.0355818	up	0.920306	0.849057	-0.861102	-1.01538	-0.244621	-2.9602	-1.42899	-2.87422
ENSRNOT00000050430	protein_coding	Olr1124	-2.76646	-3.47054	1.62911	0.0223941	up	0.545961	0.446107	-2.47403	-2.89764	-2.9277	-3.68371	-3.48711	-3.24081
ENSRNOT00000086119	protein_coding	Nkapd1	-1.11255	-1.84887	1.66592	0.0351921	up	0.4793	0.40449	-1.25597	-1.39397	-0.687704	-2.0244	-1.70813	-1.81408
ENSRNOT00000084171	protein_coding	Cyp1b1	-0.680112	-3.25372	5.95296	0.014825	up	0.619963	0.440243	-0.333535	-1.54329	-0.16351	-3.74743	-2.34969	-3.66403
ENSRNOT00000083286	protein_coding	Max	-1.19963	-2.24851	2.06892	0.0158032	up	0.491481	0.420952	-0.94928	-1.61299	-1.03662	-2.48693	-1.95304	-2.30557
ENSRNOT00000002003	protein_coding	Cldn4	-1.85715	-3.06795	2.31467	0.0324266	up	0.572667	0.349512	-1.79269	-2.49985	-1.27891	-3.28125	-3.08595	-2.83666
ENSRNOT00000001084	protein_coding	Ppp1r18	-1.43651	-2.89019	2.73906	0.000721289	up	0.596006	0.506231	-1.37311	-1.61035	-1.32606	-3.14558	-2.76262	-2.76237
ENSRNOT00000047053	protein_coding	Srebf1	-4.15152	-6.22341	4.20435	0.0185775	up	0.306646	0.316837	-3.92036	-4.73543	-3.79878	-6.94103	-5.38386	-6.34534
ENSRNOT00000085024	protein_coding	AABR07071278.2	-0.598962	-1.32651	1.65582	0.0189263	up	0.394552	0.3642	-0.822988	-0.71938	-0.25452	-1.17689	-1.37146	-1.43117
ENSRNOT00000085131	protein_coding	Zfand3	0.70914	-0.351221	2.08545	0.0129465	up	0.383195	0.344257	0.679084	0.382243	1.06609	-0.557392	-0.0597213	-0.436548
ENSRNOT00000005934	protein_coding	Tcn2	0.926589	-0.104734	2.0439	0.0448774	up	0.46026	0.41996	0.734938	0.630357	1.41447	-0.189832	0.381903	-0.506273
ENSRNOT00000001752	protein_coding	P2rx4	0.588818	-1.45327	4.1184	0.0194419	up	0.513473	0.357387	0.490499	0.324037	0.95192	-2.46614	-0.924727	-0.968935
ENSRNOT00000083419	protein_coding	Drd2	-2.66572	-3.30747	1.56022	0.0489388	up	0.485947	0.502386	-2.89426	-2.82009	-2.28281	-3.26038	-3.11918	-3.54286
ENSRNOT00000049891	protein_coding	Tmem176a	2.11611	0.117963	3.99487	0.00337228	up	0.413214	0.359621	2.20695	1.7568	2.38459	-0.273647	0.611139	0.0163957
ENSRNOT00000038677	protein_coding	Anxa2	2.38299	0.701291	3.20806	0.0270334	up	0.524356	0.312686	2.59606	1.84656	2.70636	0.0218348	1.44678	0.635258
ENSRNOT00000025904	protein_coding	Stom	0.194078	-1.20428	2.63601	0.0156333	up	0.370834	0.297909	0.261799	-0.3408	0.661236	-1.55813	-0.920349	-1.13435
ENSRNOT00000041910	protein_coding	Fmn1	-2.70435	-4.52605	3.53497	0.0155154	up	0.751426	0.627814	-2.39006	-3.39211	-2.33088	-5.03662	-4.03255	-4.50898
ENSRNOT00000080810	protein_coding	Zg16b	-2.85393	-3.74988	1.86084	0.0455901	up	0.460662	0.397299	-2.72177	-3.04792	-2.7921	-4.33952	-3.50689	-3.40323
ENSRNOT00000048027	protein_coding	Aox2	-3.28138	-5.22525	3.84738	0.0161068	up	0.553034	0.347828	-3.17054	-3.73044	-2.94315	-6.03319	-5.05398	-4.58859
ENSRNOT00000093561	protein_coding	NEWGENE_1308171	1.55659	-0.264531	3.53355	0.0174126	up	0.424359	0.271168	1.94243	0.899245	1.82808	-0.630645	0.391123	-0.554071
ENSRNOT00000014073	protein_coding	LOC299282	-1.44569	-2.96784	2.87217	0.0196924	up	0.584388	0.453397	-1.90631	-1.76416	-0.666613	-3.15234	-2.80789	-2.94328
ENSRNOT00000025140	protein_coding	Enkur	-2.27947	-3.30574	2.03675	0.033858	up	0.686533	0.665426	-1.87455	-2.56076	-2.4031	-3.69112	-2.84127	-3.38482
ENSRNOT00000036328	protein_coding	Gpr35	-1.90657	-2.72267	1.76065	0.00817081	up	0.560923	0.492556	-1.85467	-2.18546	-1.67958	-2.82737	-2.57163	-2.76902
ENSRNOT00000041421	protein_coding	AABR07049648.1	-1.5026	-2.60456	2.14646	0.0239833	up	0.505969	0.427835	-1.85312	-1.68348	-0.97119	-2.57998	-2.88336	-2.35033
ENSRNOT00000010169	protein_coding	Arrdc1	-1.11391	-2.86564	3.36761	0.0395559	up	0.397765	0.333737	-1.04497	-1.78175	-0.515017	-3.53912	-2.00808	-3.04972
ENSRNOT00000081669	protein_coding	Dgat2	-0.552669	-1.4142	1.81697	0.0396215	up	0.474728	0.451257	-0.318015	-1.10063	-0.239362	-1.57307	-1.35481	-1.31474
ENSRNOT00000018114	protein_coding	Ddx41	0.39813	-0.893938	2.44879	0.0162224	up	0.657453	0.551491	0.749161	-0.173903	0.619132	-1.1505	-0.642833	-0.888485
ENSRNOT00000093185	protein_coding	Enox2	-1.09961	-1.86456	1.69932	0.0390237	up	0.265211	0.218806	-0.907629	-1.47295	-0.91824	-2.0773	-1.52688	-1.9895
ENSRNOT00000040909	protein_coding	Rplp0l1	-2.13447	-3.46788	2.51998	0.00637115	up	0.166337	0.200615	-1.86435	-2.33613	-2.20292	-3.76157	-3.05468	-3.58738
ENSRNOT00000035400	protein_coding	Fcgr2b	-0.263142	-1.79009	2.88176	0.00602008	up	0.691225	0.596797	-0.183389	-0.511058	-0.0949805	-2.25997	-1.37121	-1.7391
ENSRNOT00000090790	protein_coding	Oscar	-4.40137	-5.12882	1.6557	0.00910385	up	0.557165	0.466865	-4.50749	-4.4128	-4.28382	-5.35358	-4.87339	-5.15948
ENSRNOT00000086453	protein_coding	Gsdme	-4.52312	-5.26507	1.67243	0.0446481	up	0.527456	0.458508	-4.74972	-4.70529	-4.11437	-5.31847	-5.50303	-4.97371
ENSRNOT00000057177	protein_coding	Pld3	2.58716	0.913733	3.18971	0.0472717	up	0.558471	0.371425	2.89239	1.81008	3.05901	0.272973	1.76334	0.70489
ENSRNOT00000036337	protein_coding	AABR07063975.1	0.188362	-1.5473	3.33032	0.00644032	up	0.21437	0.223814	0.459666	-0.300495	0.405914	-1.91199	-1.13618	-1.59372
ENSRNOT00000010939	protein_coding	Jph2	-1.39085	-2.01167	1.53775	0.0265051	up	0.502071	0.483913	-1.38718	-1.69539	-1.08998	-2.10511	-1.96923	-1.96065
ENSRNOT00000015651	protein_coding	Spag5	1.68859	0.509585	2.2642	0.0314363	up	0.80981	0.757354	1.75971	1.7824	1.52365	0.0646616	1.20776	0.256333
ENSRNOT00000082143	protein_coding	Samsn1	-3.10025	-4.45363	2.55511	0.0264471	up	0.457225	0.209135	-2.62898	-3.44782	-3.22394	-5.00043	-3.92977	-4.4307
ENSRNOT00000083079	protein_coding	Ldhc	-3.89651	-5.27593	2.60164	0.00568042	up	0.425266	0.50322	-3.91032	-4.20732	-3.57189	-5.54633	-5.33976	-4.9417
ENSRNOT00000093420	protein_coding	Nr2f1	-0.902126	-1.83624	1.91071	0.0105007	up	0.532605	0.538039	-0.807983	-1.26246	-0.635939	-2.00506	-1.78134	-1.72231
NM_001011959	protein_coding	Ctsa	2.3861	-0.0340498	5.35225	0.000437091	up	0.482554	0.454585	2.21455	2.21483	2.72891	-0.190105	0.262947	-0.174991
ENSRNOT00000021689	protein_coding	Fam129b	2.90162	1.45714	2.72164	0.0302326	up	0.710759	0.616385	3.06856	2.4243	3.212	0.877203	2.13472	1.35951
ENSRNOT00000058615	protein_coding	Frem1	-3.13451	-4.47426	2.53108	0.0485845	up	0.424584	0.412433	-3.0153	-3.85551	-2.5327	-4.76541	-3.91286	-4.7445
ENSRNOT00000019084	protein_coding	Zgpat	1.52173	0.683541	1.78781	0.0382649	up	0.698411	0.63516	1.26491	1.34735	1.95294	0.582262	1.01466	0.453701
ENSRNOT00000028131	protein_coding	Axl	-3.2579	-5.05191	3.46777	0.0108421	up	0.378496	0.403954	-3.26955	-3.50758	-2.99657	-5.76568	-4.52233	-4.86772
ENSRNOT00000017393	protein_coding	Efhc1	-2.16137	-3.6287	2.76511	0.0240114	up	0.603235	0.611036	-1.71304	-2.70409	-2.06698	-4.09728	-3.08056	-3.70827
ENSRNOT00000047779	protein_coding	RT1-CE4	2.39656	0.265447	4.38055	0.000691032	up	0.419364	0.32999	2.3374	2.0878	2.76448	0.0590796	0.317727	0.419536
NM_001001280	protein_coding	Olr69	-1.40165	-2.48328	2.11642	0.0279567	up	0.636786	0.543451	-1.73351	-1.70329	-0.768145	-2.54605	-2.3867	-2.51708
ENSRNOT00000083229	protein_coding	Tnmd	-3.13718	-4.06974	1.90866	0.0322011	up	0.57023	0.381376	-3.03834	-3.47904	-2.89416	-3.72032	-4.50292	-3.98599
NM_001107536	protein_coding	Uvrag	-0.780259	-1.69524	1.88555	0.0190002	up	0.457137	0.411629	-0.977878	-1.00488	-0.358022	-1.91113	-1.52017	-1.65444
NM_022401	protein_coding	Plec	0.554009	-0.744159	2.45916	0.0159583	up	0.595092	0.524412	0.467755	0.244906	0.949365	-1.05979	-0.255294	-0.917396
ENSRNOT00000028094	protein_coding	Cyb561a3	-3.01462	-3.78673	1.70776	0.0341643	up	0.410486	0.419228	-2.74459	-3.40492	-2.89436	-3.96457	-3.88612	-3.50951
ENSRNOT00000027123	protein_coding	Ssr2	-0.283994	-1.0199	1.66544	0.0310906	up	0.299158	0.276521	-0.273137	-0.640396	0.0615499	-1.16428	-0.829391	-1.06603
ENSRNOT00000092655	protein_coding	Kctd20	-0.204211	-1.02426	1.76547	0.0279422	up	0.473471	0.460889	-0.53248	-0.231374	0.151219	-1.00965	-0.787327	-1.27581
ENSRNOT00000009183	protein_coding	Pygl	-4.04599	-4.75573	1.63551	0.0488981	up	0.639849	0.486268	-4.42778	-4.10044	-3.60976	-4.85981	-4.57976	-4.82763
ENSRNOT00000075371	protein_coding	Ctdsp2	-2.06677	-3.18066	2.16429	0.0354265	up	0.396858	0.340078	-1.85155	-2.62018	-1.72859	-3.54815	-2.78033	-3.21351
ENSRNOT00000028626	protein_coding	Dtx4	0.245799	-1.13975	2.61272	0.00184549	up	0.251235	0.182241	0.307993	-0.0421583	0.471563	-1.31726	-1.1724	-0.929602
ENSRNOT00000028331	protein_coding	Frmd8	-1.93879	-2.9396	2.00112	0.0161349	up	0.430998	0.393201	-1.84926	-2.19718	-1.76993	-3.21467	-2.52021	-3.08391
ENSRNOT00000049914	protein_coding	Hoga1	-1.69227	-2.9801	2.44161	0.0335444	up	0.775093	0.669554	-1.72539	-1.87994	-1.47147	-3.61094	-2.27595	-3.05341
ENSRNOT00000007092	protein_coding	Shmt1	-0.942347	-2.1953	2.38328	0.00473484	up	0.528157	0.497093	-1.01358	-1.26309	-0.550369	-2.337	-2.12327	-2.12562
ENSRNOT00000003773	protein_coding	Gpr156	-3.81935	-4.64706	1.77486	0.0336539	up	0.466349	0.420427	-4.01256	-4.01631	-3.42919	-4.78608	-4.3036	-4.8515
ENSRNOT00000091311	protein_coding	Asz1	-2.73462	-3.82234	2.12538	0.0343246	up	0.515278	0.473004	-3.04931	-2.97228	-2.18226	-3.87049	-4.15093	-3.4456
ENSRNOT00000000583	protein_coding	Spdef	-1.98388	-3.33947	2.55901	0.029285	up	0.515712	0.40716	-2.51456	-2.01422	-1.42287	-3.68162	-2.83271	-3.50407
ENSRNOT00000022579	protein_coding	Pla2g2d	-2.29429	-3.34323	2.069	0.0418044	up	0.465397	0.463827	-2.18774	-2.89423	-1.80091	-3.55701	-3.04491	-3.42777
ENSRNOT00000041880	protein_coding	Tmsb10	1.07862	-0.0721647	2.22035	0.0309831	up	0.303562	0.242809	1.53693	0.630972	1.06797	-0.405338	0.385181	-0.196337
ENSRNOT00000085092	protein_coding	Naca	-0.300347	-1.33025	2.04189	0.0101804	up	0.32146	0.265146	-0.213059	-0.702822	0.0148414	-1.35662	-1.18793	-1.44622
ENSRNOT00000072069	protein_coding	Ctsz	2.77129	0.62041	4.44099	0.00168515	up	0.597216	0.496003	2.8148	2.48702	3.01206	0.136388	0.846646	0.878195
ENSRNOT00000007467	protein_coding	Slc6a20	0.850645	-0.796786	3.13275	0.00727035	up	0.450488	0.344116	0.923109	0.264666	1.36416	-0.810324	-0.671926	-0.908109
NM_022605	protein_coding	Hpse	-2.11323	-4.17839	4.18479	0.0171403	up	0.544194	0.414643	-2.18164	-2.6914	-1.46665	-4.63445	-3.40723	-4.49347
NM_001109172	protein_coding	Col13a1	-0.0646138	-2.2395	4.5155	0.0256011	up	0.847408	0.776085	-0.531327	-0.286553	0.624039	-2.95837	-1.23139	-2.52874
ENSRNOT00000052129	protein_coding	Sult2a2	-0.967472	-3.42649	5.49841	0.0127605	up	0.476475	0.301589	-0.82654	-1.65534	-0.42054	-3.91409	-2.54087	-3.82449
NM_133555	protein_coding	Csf2rb	-0.855954	-1.84866	1.98992	0.00954604	up	0.552008	0.462927	-0.958625	-1.09592	-0.513318	-2.02059	-1.9071	-1.61829
ENSRNOT00000041277	protein_coding	Ptbp1	-0.444919	-1.16357	1.64564	0.0138615	up	0.470843	0.464312	-0.457259	-0.726822	-0.150676	-1.21517	-1.07978	-1.19575
ENSRNOT00000019554	protein_coding	Anxa5	3.13908	1.60271	2.90066	0.023135	up	0.627848	0.486378	3.38247	2.46786	3.56692	1.11306	2.00818	1.68687
ENSRNOT00000017174	protein_coding	Nqo1	3.88778	2.11637	3.41388	0.0166859	up	0.530663	0.42858	3.8707	3.37302	4.41963	1.63261	1.96981	2.7467
ENSRNOT00000042639	protein_coding	Ammecr1	-1.01602	-1.62671	1.52699	0.0365276	up	0.535191	0.527973	-0.95689	-1.29441	-0.796761	-1.87667	-1.57708	-1.42637
ENSRNOT00000067235	protein_coding	Ms4a18	-1.7578	-2.67402	1.88716	0.0335803	up	0.468868	0.478684	-2.06357	-2.0178	-1.19203	-2.69644	-2.57179	-2.75382
ENSRNOT00000006804	protein_coding	Crip2	2.24952	1.41072	1.78856	0.00632267	up	0.378914	0.334053	2.20673	2.19299	2.34884	1.13842	1.66391	1.42984
ENSRNOT00000049798	protein_coding	Acox3	-2.76208	-3.43753	1.59709	0.00726127	up	0.57655	0.486837	-2.78614	-2.84384	-2.65626	-3.67846	-3.285	-3.34912
ENSRNOT00000088707	protein_coding	AABR07025140.1	0.100686	-0.550064	1.56998	0.0475337	up	0.489027	0.437732	0.167734	-0.281805	0.416129	-0.688843	-0.341129	-0.62022
NM_001109129	protein_coding	RGD1561415	-2.66526	-3.5158	1.80318	0.0140139	up	0.0616601	0.0865769	-2.72545	-2.74725	-2.52307	-3.55437	-3.1674	-3.82564
ENSRNOT00000044026	protein_coding	Gmeb2	-1.8308	-3.17005	2.53019	0.0101928	up	0.370292	0.249534	-1.89648	-2.17241	-1.42351	-3.55762	-2.99951	-2.953
ENSRNOT00000090652	protein_coding	Prl2b1	-1.4071	-2.29777	1.85405	0.0251466	up	0.498765	0.465763	-1.43969	-1.7804	-1.00121	-2.53171	-2.13739	-2.22423
ENSRNOT00000010188	protein_coding	Insm2	-3.67226	-4.56574	1.85766	0.0443352	up	0.470426	0.363009	-4.05544	-3.72707	-3.23425	-4.94004	-4.47774	-4.27946
NM_001014235	protein_coding	AABR07018078.1	-2.49092	-4.72841	4.71576	0.00694546	up	0.675442	0.532432	-2.81448	-2.53538	-2.12291	-5.01921	-3.95753	-5.20849
NM_001109001	protein_coding	Arid3b	-2.99786	-3.95963	1.9477	0.016562	up	0.44228	0.378322	-2.88269	-3.44002	-2.67087	-4.10257	-3.83296	-3.94336
ENSRNOT00000011244	protein_coding	AABR07049516.1	2.29589	0.975301	2.49767	0.0165516	up	0.224761	0.162437	2.49463	1.89063	2.50239	0.621624	1.49141	0.812873
ENSRNOT00000011084	protein_coding	Shc4	-1.26267	-2.68401	2.67834	0.0250773	up	0.740679	0.626862	-0.694265	-1.85726	-1.23648	-3.11278	-2.32652	-2.61272
ENSRNOT00000075493	protein_coding	Fabp5	6.17193	3.08115	8.51955	0.000429873	up	0.546013	0.469332	6.13495	5.87119	6.50965	2.65442	3.39501	3.19403
ENSRNOT00000000653	protein_coding	Frk	-3.00424	-5.16465	4.47043	0.0471044	up	0.652883	0.552337	-2.09576	-4.14601	-2.77095	-5.83168	-4.26835	-5.39393
ENSRNOT00000012463	protein_coding	Map3k6	0.39884	-1.96591	5.15064	0.00993573	up	0.690615	0.683073	-0.0240837	0.188315	1.03229	-2.52422	-1.19434	-2.17917
ENSRNOT00000018468	protein_coding	Traf4	0.182884	-0.513513	1.62045	0.0474861	up	0.512547	0.449545	0.361893	-0.19091	0.37767	-0.793638	-0.238054	-0.508848
ENSRNOT00000047635	protein_coding	Elf2	-0.372691	-1.67214	2.46135	0.0408296	up	0.579503	0.409485	-0.862287	-0.67785	0.422062	-1.95452	-1.70203	-1.35988
ENSRNOT00000011263	protein_coding	RGD1309079	-0.423912	-1.27729	1.80673	0.00667938	up	0.489718	0.485519	-0.34904	-0.735378	-0.187317	-1.22141	-1.32221	-1.28825
ENSRNOT00000091577	protein_coding	11-Sep	-1.84333	-2.70342	1.81514	0.0353289	up	0.596002	0.551991	-1.56396	-2.22975	-1.7363	-3.0334	-2.37701	-2.69983
ENSRNOT00000077889	protein_coding	Fam3c	-0.337978	-1.8465	2.84518	0.0285973	up	0.28402	0.117983	0.030604	-1.07637	0.0318357	-2.3142	-1.42362	-1.80168
ENSRNOT00000006351	protein_coding	Cela1	-0.634124	-4.97079	20.2054	0.00171823	up	0.350865	0.266317	-0.710681	-1.45391	0.262215	-5.56233	-4.76711	-4.58293
ENSRNOT00000080281	protein_coding	AC114389.1	-2.2533	-3.51333	2.39501	0.0369842	up	0.52222	0.515567	-2.61905	-2.47896	-1.66188	-3.84992	-2.95727	-3.73279
ENSRNOT00000014089	protein_coding	Tspo	-0.445958	-1.41336	1.95531	0.000799817	up	0.416262	0.431005	-0.561541	-0.528577	-0.247757	-1.42728	-1.34452	-1.46828
NM_001109353	protein_coding	Clec12b	-0.120056	-1.24137	2.17545	0.0221206	up	0.488673	0.422265	-0.588465	-0.217353	0.445652	-1.24789	-1.13104	-1.34519
ENSRNOT00000009132	protein_coding	Sema3c	0.55878	-1.17678	3.33008	0.033547	up	0.792998	0.641061	0.620065	0.112787	0.943486	-1.85586	-0.226816	-1.44766
ENSRNOT00000067442	protein_coding	Arc	-2.12823	-2.9864	1.81274	0.0119678	up	0.465547	0.488857	-2.36211	-2.24428	-1.7783	-3.09022	-2.8236	-3.04538
ENSRNOT00000088367	protein_coding	Rps5	1.00084	-0.116314	2.16919	0.00541912	up	0.200227	0.202157	1.21654	0.622599	1.16339	-0.260887	-0.00857379	-0.0794822
ENSRNOT00000078453	protein_coding	Pusl1	-0.602507	-1.61555	2.01816	0.0261433	up	0.478986	0.378388	-0.880964	-0.595778	-0.330779	-1.90417	-1.12333	-1.81915
ENSRNOT00000071411	protein_coding	Rnpepl1	-3.01637	-3.87835	1.81753	0.00426072	up	0.441783	0.38716	-3.11422	-3.05885	-2.87605	-3.99444	-3.62155	-4.01906
ENSRNOT00000013745	protein_coding	Timp1	2.16302	-0.00842733	4.50476	0.00759289	up	0.23259	0.240172	2.53753	1.43366	2.51788	-0.451526	0.367588	0.0586558
ENSRNOT00000081175	protein_coding	1700020N01Rik	-3.69054	-4.89899	2.31089	0.0107973	up	0.470763	0.614059	-3.75603	-4.06543	-3.25015	-4.70367	-4.86229	-5.13101
ENSRNOT00000028220	protein_coding	Meox1	-2.24369	-3.23214	1.98405	0.028601	up	0.545003	0.471893	-2.09067	-2.62227	-2.01813	-3.53004	-3.37645	-2.78992
ENSRNOT00000026585	protein_coding	Lcat	1.10757	-0.731483	3.57774	0.00134576	up	0.381256	0.397162	1.44014	1.07227	0.810282	-0.991773	-0.506582	-0.696093
ENSRNOT00000005731	protein_coding	Nt5c1b	3.46438	2.37708	2.12475	0.0244779	up	0.541068	0.491154	3.11768	3.24373	4.03172	2.48049	2.50716	2.1436
ENSRNOT00000018083	protein_coding	Slc6a13	-2.9684	-4.06685	2.14124	0.029006	up	0.446881	0.422842	-3.07428	-3.44223	-2.3887	-4.1085	-3.84977	-4.24227
ENSRNOT00000086719	protein_coding	Crebl2	-2.45212	-5.01278	5.89979	0.00859667	up	0.694649	0.412725	-2.97083	-2.77315	-1.61239	-4.8422	-5.63698	-4.55917
ENSRNOT00000017564	protein_coding	Cyba	2.94772	0.457819	5.61741	0.00112879	up	0.255545	0.240024	3.20376	2.50932	3.13009	0.0613174	0.718229	0.59391
ENSRNOT00000056903	protein_coding	Tnfsf13	-1.34451	-3.17637	3.55995	0.00515606	up	0.390732	0.318121	-1.30215	-1.83777	-0.893624	-3.51708	-2.88135	-3.13067
ENSRNOT00000010660	protein_coding	Krt7	-0.514951	-1.19639	1.60374	0.0312779	up	0.462702	0.448018	-0.77368	-0.664285	-0.106888	-1.22663	-1.12599	-1.23655
ENSRNOT00000044562	protein_coding	Zfp395	-2.85078	-3.6023	1.68356	0.0116538	up	0.503489	0.471852	-2.55624	-3.12209	-2.87401	-3.68375	-3.51766	-3.60549
ENSRNOT00000012861	protein_coding	Serpina9	-1.85804	-3.12816	2.41182	0.03168	up	0.482711	0.449734	-2.2691	-2.10683	-1.19819	-3.51059	-3.07206	-2.80183
ENSRNOT00000049774	protein_coding	Hopx	2.59812	1.43662	2.2369	0.0194808	up	0.313589	0.248721	2.34664	2.59119	2.85653	1.05135	1.95682	1.30169
ENSRNOT00000067017	protein_coding	Rps6kc1	-2.73217	-3.53124	1.73998	0.0373723	up	0.445981	0.42806	-2.90426	-2.87497	-2.41729	-3.93191	-3.23842	-3.42339
ENSRNOT00000088923	protein_coding	Krt75	-3.16134	-6.44022	9.70603	0.000689036	up	0.405108	0.419768	-3.32247	-3.50188	-2.65968	-6.89712	-6.28276	-6.14079
ENSRNOT00000093135	protein_coding	Polr2e	-4.07913	-5.18654	2.15459	0.0183133	up	0.580138	0.503396	-3.93992	-4.61414	-3.68333	-5.27241	-5.25145	-5.03577
ENSRNOT00000036815	protein_coding	Drc1	-0.760726	-1.9866	2.33897	0.0150914	up	0.633258	0.529578	-0.988773	-0.925596	-0.367809	-2.43187	-1.6914	-1.83653
ENSRNOT00000068026	protein_coding	Rhbdf2	-2.43408	-3.21761	1.72134	0.0158732	up	0.299362	0.407061	-2.5576	-2.61955	-2.12508	-3.33814	-2.98259	-3.3321
NM_053821	protein_coding	Ralb	0.918394	0.225902	1.61607	0.018231	up	0.485699	0.465623	0.854951	0.647923	1.25231	0.169669	0.243269	0.264769
ENSRNOT00000041957	protein_coding	AABR07061950.1	-2.22166	-3.70366	2.79335	0.0261578	up	0.459863	0.460787	-2.84177	-2.38709	-1.43613	-3.91606	-3.51589	-3.67903
NM_001109296	protein_coding	Poc1a	-3.1539	-3.90114	1.67858	0.0494364	up	0.421283	0.46995	-3.54916	-3.25105	-2.66151	-3.99369	-3.92624	-3.7835
ENSRNOT00000006330	protein_coding	Hao1	-2.03012	-3.50897	2.78726	0.00712286	up	0.471593	0.423347	-1.8572	-2.58235	-1.6508	-3.44187	-3.65361	-3.43141
ENSRNOT00000022585	protein_coding	Angptl2	-0.957119	-2.53468	2.98465	0.0421541	up	0.611975	0.568094	-0.487578	-1.73199	-0.651788	-2.93349	-1.80222	-2.86835
ENSRNOT00000016648	protein_coding	Agmat	-2.85856	-5.39143	5.78725	0.034403	up	0.637314	0.490995	-2.994	-3.16167	-2.42	-6.91845	-4.43964	-4.81622
ENSRNOT00000022241	protein_coding	Rnh1	-2.50504	-4.01783	2.85362	0.00111699	up	0.443763	0.432593	-2.31469	-2.83111	-2.3693	-3.98151	-3.90699	-4.165
ENSRNOT00000044975	protein_coding	Tapbp	-1.82983	-2.80137	1.96093	0.0363942	up	0.379889	0.424622	-1.96581	-2.08104	-1.44264	-3.05833	-2.3119	-3.03389
NM_022244	protein_coding	Arhgap17	-1.1569	-1.85416	1.62141	0.0110182	up	0.497108	0.47137	-1.28614	-1.28652	-0.898054	-1.97996	-1.68804	-1.89447
ENSRNOT00000013836	protein_coding	LOC103694864	-2.92387	-4.20832	2.43589	0.00247614	up	0.557192	0.49428	-3.16176	-3.04822	-2.56162	-4.22163	-4.12396	-4.27936
ENSRNOT00000093499	protein_coding	Msn	0.125274	-0.786702	1.88162	0.0356193	up	0.53693	0.508393	0.482046	-0.399066	0.292841	-0.875879	-0.553306	-0.930921
NM_080907	protein_coding	Ppp4r1	-0.747902	-1.695	1.92799	0.0110484	up	0.551787	0.534243	-0.841883	-0.958912	-0.44291	-1.91082	-1.4247	-1.74949
ENSRNOT00000020432	protein_coding	Mdfi	-0.390048	-2.67423	4.87089	0.0268419	up	0.577868	0.399152	0.264437	-1.30918	-0.125404	-3.38214	-1.77921	-2.86135
NM_133618	protein_coding	Hadhb	-2.65136	-3.26257	1.52754	0.0045716	up	0.400591	0.365937	-2.82015	-2.62926	-2.50466	-3.24412	-3.17937	-3.36421
ENSRNOT00000025149	protein_coding	Zpr1	-1.99747	-3.53105	2.89504	0.0301855	up	0.538048	0.437248	-2.42402	-2.42595	-1.14245	-3.79771	-3.62087	-3.17458
NM_053484	protein_coding	Gas7	1.13214	0.27502	1.81142	0.00185105	up	0.552125	0.488795	0.986282	1.05979	1.35035	0.317678	0.305469	0.201913
ENSRNOT00000014191	protein_coding	LOC680875	-1.05802	-1.64471	1.5018	0.0120212	up	0.600605	0.631964	-1.02934	-1.2046	-0.940121	-1.85071	-1.47627	-1.60716
ENSRNOT00000007655	protein_coding	Nlrc4	-3.6755	-4.995	2.49579	0.0293341	up	0.736463	0.519609	-3.62254	-4.10917	-3.29479	-5.29812	-4.35703	-5.32984
ENSRNOT00000013043	protein_coding	Nampt	-1.38129	-2.64988	2.40926	0.0260107	up	0.406609	0.39417	-1.46617	-1.7585	-0.919178	-3.03881	-2.12341	-2.7874
ENSRNOT00000001943	protein_coding	Rasa4	-3.26506	-4.70064	2.70491	0.0121472	up	0.513093	0.490062	-3.6907	-3.34682	-2.75766	-5.02501	-4.38029	-4.69661
ENSRNOT00000079773	protein_coding	Slc34a3	-1.57728	-2.91288	2.52381	0.0386962	up	0.448187	0.398498	-1.8526	-2.03262	-0.846603	-3.3877	-2.60885	-2.74209
ENSRNOT00000015668	protein_coding	Dock8	-2.47182	-3.84149	2.58411	0.00713557	up	0.649408	0.625525	-2.19455	-2.68577	-2.53515	-4.29088	-3.5517	-3.68189
ENSRNOT00000051075	protein_coding	LOC100365958	0.797004	-0.180172	1.96861	0.0168906	up	0.458144	0.362244	0.642938	0.513114	1.23496	-0.322981	-0.252696	0.0351592
ENSRNOT00000038909	protein_coding	Cfp	2.09164	1.16812	1.89674	0.0344408	up	0.508875	0.441845	1.71883	1.89656	2.65953	1.11065	1.26933	1.12439
ENSRNOT00000083251	protein_coding	Prrx2	-0.150377	-2.6509	5.65889	0.0116222	up	0.555676	0.492877	0.210355	-0.764797	0.103311	-3.23659	-1.70822	-3.00787
ENSRNOT00000093687	protein_coding	Cyp4f39	-2.23486	-3.40035	2.24309	0.0166546	up	0.439865	0.413379	-2.47434	-2.51927	-1.71096	-3.65268	-3.19976	-3.34861
ENSRNOT00000010645	protein_coding	Rab3b	1.59162	0.464001	2.18498	0.0131677	up	0.448888	0.437983	1.85208	1.14904	1.77375	0.32998	0.753189	0.308835
ENSRNOT00000073237	protein_coding	Avil	-2.10995	-3.3334	2.33504	0.0209229	up	0.670321	0.555772	-2.33758	-2.33617	-1.65609	-3.81027	-3.03323	-3.15668
ENSRNOT00000031642	protein_coding	Smr3b	-3.45935	-4.94969	2.80956	0.00847671	up	0.655976	0.537561	-3.72573	-3.4782	-3.17411	-4.96197	-5.40123	-4.48587
ENSRNOT00000056421	protein_coding	Smpd5	-1.24616	-2.38814	2.20684	0.0085797	up	0.593992	0.530052	-1.18456	-1.57361	-0.980309	-2.6243	-2.07937	-2.46075
NM_001002835	protein_coding	Smoc1	-3.67798	-4.77257	2.13553	0.0496104	up	0.466456	0.387025	-3.1997	-4.22876	-3.60548	-5.24638	-4.37237	-4.69896
ENSRNOT00000060370	protein_coding	AABR07035479.1	0.281187	-0.377073	1.57818	0.0496165	up	0.444052	0.418793	-0.0359613	0.156528	0.722995	-0.364198	-0.274252	-0.492768
ENSRNOT00000018021	protein_coding	Iqgap1	-1.74214	-3.62008	3.6755	0.0229664	up	0.572704	0.470855	-1.51505	-2.43451	-1.27687	-4.25616	-2.92277	-3.68132
ENSRNOT00000076998	protein_coding	Arc	-1.39927	-2.5079	2.1564	0.022062	up	0.494042	0.500277	-1.61912	-1.77935	-0.799344	-2.55969	-2.50822	-2.45578
ENSRNOT00000083096	protein_coding	LOC689589	0.930265	-0.112288	2.05987	0.0126158	up	0.547538	0.486901	0.670834	0.708144	1.41182	-0.125962	-0.0642279	-0.146673
ENSRNOT00000017353	protein_coding	Ehd2	2.3121	0.759093	2.93428	0.00742929	up	0.632406	0.564998	2.0876	2.06588	2.78281	0.491041	1.15368	0.632555
ENSRNOT00000087888	protein_coding	Kdelr3	-1.64234	-3.30312	3.16189	0.0122699	up	0.359837	0.388898	-1.4937	-2.30976	-1.12355	-3.15039	-3.14749	-3.61149
ENSRNOT00000008255	protein_coding	Lztfl1	2.43353	0.635575	3.47726	0.0412754	up	0.57421	0.457575	2.03441	1.94433	3.32184	0.284718	0.166314	1.45569
ENSRNOT00000085736	protein_coding	Ern1	-3.35826	-4.75809	2.6387	0.0252491	up	0.479444	0.354162	-3.73356	-3.51164	-2.82958	-5.232	-4.2149	-4.82736
ENSRNOT00000011123	protein_coding	Rpa3	-0.0918512	-1.1438	2.07333	0.0478339	up	0.438087	0.350492	-0.100479	-0.620833	0.445758	-1.32301	-0.724125	-1.38426
ENSRNOT00000017871	protein_coding	Tmem260	-0.073187	-1.06946	1.99484	0.0128831	up	0.630405	0.542652	-0.00313607	-0.407887	0.191462	-1.34628	-0.822143	-1.03997
ENSRNOT00000093641	protein_coding	Mocos	-1.67971	-3.46662	3.45077	0.0204176	up	0.460988	0.437789	-1.55341	-2.20587	-1.27983	-4.25327	-3.0495	-3.0971
ENSRNOT00000015958	protein_coding	S100a4	0.869937	0.0824346	1.72608	0.0183104	up	0.229922	0.207266	0.562973	1.05445	0.992386	-0.180733	0.258447	0.16959
ENSRNOT00000044464	protein_coding	Olr1405	-0.511281	-1.24541	1.66339	0.0261116	up	0.476751	0.509367	-0.712631	-0.704599	-0.116614	-1.1141	-1.39017	-1.23195
ENSRNOT00000036953	protein_coding	Gng14	-1.39002	-2.83718	2.72672	0.0162754	up	0.472829	0.446469	-1.00803	-2.10097	-1.06105	-2.94749	-2.70534	-2.85871
ENSRNOT00000067813	protein_coding	Gapdhs	0.244977	-0.616528	1.81693	0.0242723	up	0.432289	0.378151	0.143708	-0.090597	0.681819	-0.742088	-0.452724	-0.654772
ENSRNOT00000000814	protein_coding	Ptprc	0.429086	-1.72424	4.44852	0.00727899	up	0.532401	0.490213	0.959711	-0.275235	0.602783	-2.15825	-1.45912	-1.55535
ENSRNOT00000083568	protein_coding	Adamts2	-0.27661	-1.78175	2.83853	0.0122316	up	0.50122	0.454667	-0.366617	-0.787346	0.324134	-1.98165	-1.55704	-1.80657
ENSRNOT00000023485	protein_coding	Ppic	1.46271	-1.50787	7.83849	0.0080488	up	0.404892	0.204864	2.0379	0.575324	1.77489	-2.03523	-0.708937	-1.77944
ENSRNOT00000001458	protein_coding	Rnf216	0.435673	-0.6386	2.10566	0.0263881	up	0.490932	0.406362	0.624737	-0.156777	0.839059	-0.750706	-0.67785	-0.487244
ENSRNOT00000055957	protein_coding	Slfn2	-2.78054	-4.78219	4.00458	0.0236895	up	0.547373	0.532445	-2.28512	-3.31	-2.7465	-5.22858	-3.82544	-5.29256
ENSRNOT00000016911	protein_coding	Efhb	-3.42268	-4.28178	1.81391	0.0377133	up	0.492991	0.4339	-3.65768	-3.55349	-3.05686	-4.54081	-4.44087	-3.86366
ENSRNOT00000042211	protein_coding	AABR07030263.1	1.29974	0.287882	2.01651	0.022448	up	0.459509	0.419504	1.57006	0.873627	1.45554	0.166398	0.63924	0.0580079
ENSRNOT00000022480	protein_coding	Ssc5d	2.87547	1.35892	2.86108	0.014385	up	0.726179	0.694918	2.83508	2.94218	2.84916	0.70075	1.96082	1.41517
NM_001167842	protein_coding	Sned1	-0.80644	-3.43304	6.17567	0.0090576	up	0.597923	0.553793	-0.618499	-1.69322	-0.1076	-3.638	-2.84493	-3.81619
ENSRNOT00000000167	protein_coding	Ubxn10	-3.54685	-4.41887	1.83021	0.00197992	up	0.682713	0.594608	-3.50122	-3.54095	-3.59838	-4.64314	-4.24359	-4.36987
ENSRNOT00000072573	protein_coding	Rps27l	-0.871022	-1.99153	2.17423	0.0482228	up	0.168099	0.0968912	-0.451051	-1.47918	-0.682838	-2.46555	-1.62404	-1.88498
ENSRNOT00000042822	protein_coding	Mxi1	0.286	-0.442536	1.65696	0.021288	up	0.519558	0.476951	0.402025	-0.0917456	0.54772	-0.524826	-0.379887	-0.422896
NM_001106840	protein_coding	Gsta4	0.796963	-0.104594	1.86808	0.00824483	up	0.558856	0.437174	0.854619	0.755628	0.780642	-0.411553	0.221149	-0.123377
ENSRNOT00000028536	protein_coding	Gpha2	3.23316	1.66657	2.96204	0.0448483	up	0.622206	0.512581	3.87984	2.37822	3.44141	1.28348	1.4349	2.28133
ENSRNOT00000046135	protein_coding	Lcp2	-0.256007	-2.01655	3.38825	0.0131551	up	0.549866	0.51565	0.193146	-0.832568	-0.128598	-2.58167	-1.73629	-1.73168
ENSRNOT00000057422	protein_coding	Man1a1	-1.7802	-2.6134	1.78163	0.0473402	up	0.468232	0.399264	-1.76708	-2.05	-1.52354	-3.11726	-2.34732	-2.37563
ENSRNOT00000000149	protein_coding	Ly86	0.853715	-0.590711	2.72155	0.0266486	up	0.559369	0.491447	1.40205	0.272191	0.88691	-1.11757	-0.254477	-0.400086
ENSRNOT00000042754	protein_coding	Phldb2	-2.67326	-4.04054	2.57984	0.0345783	up	0.590314	0.638407	-2.61923	-3.18945	-2.21111	-4.48739	-3.39917	-4.23507
ENSRNOT00000080520	protein_coding	Efemp2	-2.98344	-4.69827	3.28257	0.0217558	up	0.319145	0.287254	-2.75912	-3.48934	-2.70186	-5.37394	-4.00446	-4.71641
ENSRNOT00000078906	protein_coding	LOC108348069	-1.12572	-1.87417	1.67999	0.0203214	up	0.541716	0.519618	-1.48699	-1.05306	-0.837106	-1.90743	-1.75506	-1.96001
NM_001007798	protein_coding	Btk	-1.73356	-3.99879	4.80733	0.0146775	up	0.676008	0.452714	-1.46384	-2.1989	-1.53793	-4.99025	-3.41209	-3.59405
ENSRNOT00000002396	protein_coding	Tm4sf19	-3.19638	-4.84505	3.13545	0.0274924	up	0.633536	0.535262	-3.06407	-3.66136	-2.86371	-4.97202	-4.05723	-5.50591
ENSRNOT00000079138	protein_coding	Lama2	1.00056	-0.865365	3.64501	0.00787416	up	0.656381	0.488341	0.743523	0.678073	1.58007	-1.05489	-0.383434	-1.15777
ENSRNOT00000041344	protein_coding	AABR07019341.1	2.11427	1.07746	2.0517	0.0300278	up	0.266422	0.251953	2.37619	1.70155	2.26508	0.808731	1.5461	0.877536
ENSRNOT00000001319	protein_coding	Arpc1a	-1.05143	-1.89798	1.79819	0.047827	up	0.445028	0.321132	-1.04526	-1.40466	-0.704374	-2.16143	-1.45696	-2.07553
ENSRNOT00000081733	protein_coding	LOC103690173	-1.90238	-2.816	1.88377	0.013635	up	0.474574	0.389004	-2.08293	-2.01693	-1.60727	-3.1253	-2.71989	-2.6028
ENSRNOT00000038780	protein_coding	Igf1	1.31142	-0.542173	3.61398	0.00463413	up	0.385452	0.299127	1.37049	0.920584	1.64318	-0.826599	-0.0511886	-0.748731
ENSRNOT00000077438	protein_coding	Il2rb	-3.89921	-6.09056	4.56731	0.00147883	up	0.631916	0.414563	-3.64256	-4.43961	-3.61546	-5.98193	-6.0422	-6.24755
[truncated: 344 more rows]

## Sheet: hypomethylated mRNAs
Transcript_ID	transcript_type	GeneSymbol	Test4(mean)	Control(mean)	Foldchange	Pvalue(unpaired t-test)	Regulation	Test4(Mean % m6A)	Control(Mean % m6A)	[Exp1,Test4](IP,Normalized)	[Exp5,Test4](IP,Normalized)	[Exp6,Test4](IP,Normalized)	[Con1,Control](IP,Normalized)	[Con2,Control](IP,Normalized)	[Con3,Control](IP,Normalized)
ENSRNOT00000008282	protein_coding	Gpr37l1	-0.314974	1.03039	0.393556	0.0277224	down	0.336855	0.306287	0.0871338	-0.643001	-0.389054	0.630722	1.6965	0.763937
ENSRNOT00000059494	protein_coding	Slc17a4	0.428937	1.0465	0.65177	0.00884181	down	0.496957	0.456941	0.589002	0.28211	0.4157	1.20411	1.05706	0.878339
ENSRNOT00000057777	protein_coding	Ttc19	-4.27833	-3.2013	0.474001	0.0295126	down	0.379925	0.311435	-4.15297	-4.71751	-3.96452	-3.55999	-2.76384	-3.28005
ENSRNOT00000028380	protein_coding	S1pr5	1.47871	3.53577	0.240305	0.0189443	down	0.809964	0.793853	2.12858	0.932338	1.37521	3.17146	4.3577	3.07816
NM_017197	protein_coding	Celf2	-0.335359	0.266609	0.658854	0.00192956	down	0.554496	0.553511	-0.201214	-0.487353	-0.31751	0.269439	0.261388	0.269001
ENSRNOT00000013991	protein_coding	Nrg1	-3.35381	-2.6554	0.616251	0.0413169	down	0.592921	0.571729	-3.55176	-3.6176	-2.89208	-2.64296	-2.73421	-2.58903
NM_203336	protein_coding	Esrrg	-5.42757	-3.28462	0.226417	0.0196623	down	0.335184	0.470474	-5.45964	-6.30511	-4.51795	-3.49962	-2.80679	-3.54745
ENSRNOT00000014720	protein_coding	Mpped1	-6.12477	-2.08858	0.060952	0.00155645	down	0.439778	0.371659	-6.0751	-6.30774	-5.99146	-2.71331	-1.06065	-2.49179
ENSRNOT00000087712	protein_coding	Gad1	2.77945	3.81487	0.487873	0.0189336	down	0.280199	0.27227	2.46085	3.04531	2.8322	4.04239	4.00969	3.39255
ENSRNOT00000082358	protein_coding	Fancb	-4.14089	-2.55403	0.332896	0.00129117	down	0.532444	0.659143	-4.28557	-4.3568	-3.78031	-2.51683	-2.44352	-2.70175
ENSRNOT00000089203	protein_coding	AABR07068007.2	-2.58168	-1.73848	0.557407	0.0036551	down	0.533679	0.556852	-2.44387	-2.45587	-2.8453	-1.76849	-1.65641	-1.79055
ENSRNOT00000076794	protein_coding	Sema4d	-3.13585	-1.0942	0.242885	0.000262521	down	0.369344	0.464912	-2.87169	-3.24015	-3.29571	-1.18048	-0.890157	-1.21195
ENSRNOT00000004010	protein_coding	Mapk9	-6.24148	-4.22104	0.246483	0.00531588	down	0.265838	0.15391	-6.21268	-6.33335	-6.17841	-4.91238	-3.67729	-4.07344
NM_214459	protein_coding	Phactr3	-4.30916	-1.79185	0.174668	0.0277481	down	0.657241	0.622755	-5.35656	-3.22791	-4.34302	-2.03154	-0.974965	-2.36906
ENSRNOT00000007609	protein_coding	Vsnl1	-1.1296	3.3297	0.0454586	0.000846623	down	0.390631	0.32885	-1.1276	-0.882374	-1.37884	2.75753	4.27199	2.95958
ENSRNOT00000008034	protein_coding	Slc2a6	-3.71968	-2.00924	0.305565	0.030266	down	0.329122	0.31628	-3.96014	-4.1869	-3.01202	-2.50635	-1.27288	-2.24848
ENSRNOT00000019623	protein_coding	Pcmt1	-2.13852	-1.2969	0.558014	0.0282583	down	0.379133	0.33478	-2.39726	-2.18138	-1.83693	-1.42243	-0.92374	-1.54452
ENSRNOT00000016893	protein_coding	Apobec2	-3.00255	-1.32188	0.311937	0.0317452	down	0.508315	0.409095	-2.38665	-2.95055	-3.67044	-1.85045	-0.627689	-1.48749
ENSRNOT00000031026	protein_coding	Blvrb	-2.58787	-1.95525	0.645004	0.0387786	down	0.342336	0.386267	-2.49841	-2.96561	-2.29958	-2.09076	-1.89732	-1.87767
ENSRNOT00000044171	protein_coding	Msmo1	-0.74314	1.67457	0.187153	0.0329477	down	0.649409	0.492314	0.0352493	-1.64994	-0.614727	0.830897	2.7731	1.4197
ENSRNOT00000023425	protein_coding	Tcirg1	0.932909	1.77052	0.559569	0.0130292	down	0.537098	0.518625	0.717985	1.24748	0.833264	1.91529	1.84847	1.54781
ENSRNOT00000014014	protein_coding	Foxb1	-4.02749	-2.39811	0.323227	0.0360624	down	0.758041	0.703628	-3.28376	-4.00359	-4.79511	-2.47096	-1.86076	-2.86259
ENSRNOT00000084480	protein_coding	Sap25	2.55243	3.20942	0.634198	0.0180829	down	0.520962	0.480753	2.87291	2.48495	2.29943	3.23443	3.17201	3.22184
NM_001270576	protein_coding	Snap25	-1.51794	1.65589	0.110811	0.000150915	down	0.323647	0.513432	-1.75859	-1.42654	-1.36868	1.71436	1.95422	1.2991
ENSRNOT00000072196	protein_coding	Cxxc4	-4.1108	-2.58986	0.348459	0.0197082	down	0.587107	0.408463	-3.77425	-4.83404	-3.72409	-2.73563	-2.23241	-2.80153
ENSRNOT00000071435	protein_coding	Ebf1	-2.30432	-1.45277	0.554186	0.0355689	down	0.511924	0.44157	-1.87496	-2.6162	-2.42182	-1.76275	-1.23552	-1.36003
ENSRNOT00000023554	protein_coding	Hmgcs1	-3.16445	-1.21501	0.258916	0.0127444	down	0.483067	0.407142	-2.85111	-3.93036	-2.71189	-1.33672	-0.749788	-1.55853
ENSRNOT00000071916	protein_coding	Dmwd	3.17446	3.8613	0.621211	0.00129281	down	0.509108	0.473597	3.09604	3.26604	3.16129	3.87711	3.97297	3.73383
ENSRNOT00000080581	protein_coding	Snap25	-3.77176	0.881208	0.0397482	0.0030053	down	0.272596	0.331695	-4.94351	-3.36709	-3.00469	0.984844	1.53609	0.122685
ENSRNOT00000077877	protein_coding	Gabrb3	-5.93855	-2.4437	0.0887043	0.0010493	down	0.332433	0.481757	-6.23275	-6.31843	-5.26447	-2.56887	-1.99066	-2.77157
ENSRNOT00000089141	protein_coding	Pak3	-5.81371	-3.52827	0.205123	0.0129508	down	0.484761	0.499486	-6.10578	-6.33226	-5.0031	-3.70092	-2.86623	-4.01766
ENSRNOT00000088651	protein_coding	Daam2	-3.13663	-2.00424	0.456158	0.0165972	down	0.476511	0.540748	-3.1662	-3.32357	-2.92011	-2.05498	-1.53018	-2.42755
ENSRNOT00000050511	protein_coding	Tst	-2.33029	-1.65102	0.624482	0.0181861	down	0.369211	0.38815	-2.24527	-2.17161	-2.57397	-1.76834	-1.40051	-1.7842
ENSRNOT00000028544	protein_coding	Mag	-2.18335	-0.612831	0.336688	0.0136076	down	0.518061	0.437275	-1.92659	-2.21073	-2.41272	-1.0072	0.075869	-0.907161
ENSRNOT00000041188	protein_coding	Ppp2r2b	-1.34909	0.571784	0.264094	0.0467792	down	0.660971	0.48839	-0.85879	-1.78349	-1.405	-0.445681	1.69539	0.465643
ENSRNOT00000011107	protein_coding	Tmprss5	-0.719731	0.0600331	0.582462	0.00659993	down	0.53681	0.548634	-1.01692	-0.554227	-0.588051	0.0968033	0.0617765	0.0215197
ENSRNOT00000061525	protein_coding	Spetex-2F	-3.19769	-1.53395	0.315621	0.00528404	down	0.430093	0.415674	-3.34949	-3.29282	-2.95076	-1.74337	-0.988986	-1.86951
ENSRNOT00000067949	protein_coding	Ryr2	-6.23228	-2.32343	0.0665765	2.95865e-05	down	0.420958	0.462553	-6.14625	-6.36005	-6.19054	-2.36082	-2.00681	-2.60267
ENSRNOT00000015474	protein_coding	Hspa4l	-1.81503	-0.289065	0.347248	0.0128286	down	0.629263	0.634813	-1.39567	-2.25475	-1.79465	-0.554017	0.222288	-0.535466
ENSRNOT00000076555	protein_coding	Crtac1	-2.01041	-0.971273	0.486618	0.0332117	down	0.533697	0.489518	-1.87009	-2.25444	-1.90671	-1.17017	-0.378224	-1.36542
ENSRNOT00000007721	protein_coding	Kif5a	-2.65794	1.14201	0.0717964	0.00309423	down	0.635171	0.476271	-2.53557	-2.79354	-2.64471	0.468578	2.31949	0.637959
ENSRNOT00000012670	protein_coding	Fbxo2	-3.2309	-0.796261	0.18497	0.0146139	down	0.569802	0.487763	-3.61106	-3.26638	-2.81526	-1.15116	0.272216	-1.50984
NM_133587	protein_coding	Dscam	-3.84731	-2.68336	0.44629	0.0119269	down	0.472085	0.396298	-3.70553	-3.96646	-3.86994	-2.75026	-2.21215	-3.08767
ENSRNOT00000089857	protein_coding	Zfp106	-2.18211	-1.00631	0.442641	0.00947355	down	0.648742	0.703985	-2.15759	-2.01407	-2.37466	-1.03957	-0.594884	-1.38449
ENSRNOT00000017958	protein_coding	Mrgprd	1.87888	2.72915	0.554682	0.0163359	down	0.551127	0.46807	2.08478	1.69585	1.856	2.60305	3.08623	2.49815
ENSRNOT00000079781	protein_coding	Cerkl	-4.88679	-3.82725	0.479787	0.0321653	down	0.46372	0.513013	-4.72776	-5.43469	-4.49791	-3.83105	-4.11809	-3.53263
ENSRNOT00000008154	protein_coding	AABR07016841.1	-2.5453	-0.0115352	0.172687	0.00299963	down	0.410032	0.490015	-2.58836	-2.48747	-2.56007	-0.39103	0.773512	-0.417088
ENSRNOT00000080185	protein_coding	Fdps	-0.454459	1.25711	0.305328	0.0307726	down	0.396117	0.264308	-0.201464	-0.992875	-0.169038	0.813243	2.15444	0.803649
ENSRNOT00000025625	protein_coding	Fa2h	-2.15079	0.650763	0.143433	0.0112459	down	0.223459	0.164484	-1.31698	-2.85345	-2.28192	-0.0577999	1.46261	0.547477
ENSRNOT00000023124	protein_coding	Olr153	-2.06477	-1.05173	0.495499	0.0208287	down	0.591528	0.62845	-2.36332	-1.53292	-2.29808	-0.982105	-0.997094	-1.17598
ENSRNOT00000041839	protein_coding	Ntrk3	-5.62396	-3.484	0.226886	0.0369909	down	0.372616	0.434696	-4.84559	-6.46377	-5.56253	-4.12033	-2.46683	-3.86485
ENSRNOT00000074806	protein_coding	Eps8l3	-1.63644	-1.02228	0.65331	0.00949065	down	0.430477	0.32644	-1.82828	-1.47678	-1.60426	-0.937786	-0.942948	-1.1861
ENSRNOT00000037405	protein_coding	Sez6l2	-2.3762	0.86775	0.105554	0.00508224	down	0.466663	0.551562	-2.96751	-2.09856	-2.06252	0.516903	1.85669	0.229663
ENSRNOT00000084613	protein_coding	Usp14	-4.95612	-3.57672	0.384379	0.0424843	down	0.24689	0.122734	-4.18272	-5.45615	-5.22949	-3.91084	-3.06873	-3.75059
ENSRNOT00000090270	protein_coding	RGD1310852	-5.13664	-4.05076	0.471105	0.0416599	down	0.569567	0.703521	-4.80584	-5.51412	-5.08996	-4.50441	-3.47317	-4.1747
ENSRNOT00000010679	protein_coding	Scg5	0.413259	2.73815	0.19959	0.00195936	down	0.339593	0.369044	0.421955	0.351655	0.466168	2.57271	3.35739	2.28435
ENSRNOT00000065953	protein_coding	Olfm1	-1.73414	0.0635515	0.287635	0.00284808	down	0.303505	0.330137	-1.30251	-2.05986	-1.84005	-0.0299871	0.373564	-0.152923
NM_001014139	protein_coding	Slain1	-1.67562	-0.302275	0.385995	0.0232308	down	0.497206	0.482925	-1.07913	-2.08218	-1.86556	-0.681446	0.123582	-0.348961
NM_001204879	protein_coding	Kif1b	-3.18728	-1.848	0.395217	0.0420886	down	0.522069	0.471487	-2.88829	-3.36989	-3.30366	-2.34616	-0.99455	-2.20329
ENSRNOT00000092547	protein_coding	Map2	0.402825	1.41279	0.496557	0.0477508	down	0.53386	0.60929	0.0311183	0.139156	1.0382	1.41041	1.69447	1.13351
ENSRNOT00000058151	protein_coding	Phyhipl	-1.61815	-0.405164	0.431375	0.00343356	down	0.403808	0.394516	-1.46154	-1.45453	-1.93837	-0.440824	-0.195486	-0.579183
ENSRNOT00000089608	protein_coding	AABR07000385.1	0.60103	1.67754	0.474175	0.00559366	down	0.417774	0.344484	0.811204	0.700463	0.291422	1.55341	1.91725	1.56195
ENSRNOT00000026643	protein_coding	Vwf	0.221924	0.83653	0.653108	0.00328301	down	0.469778	0.421188	0.30779	0.0604865	0.297495	0.784284	0.947002	0.778305
ENSRNOT00000028892	protein_coding	Chgb	-0.0211378	3.49064	0.0876697	0.00284729	down	0.864313	0.878352	-0.126526	0.412854	-0.349741	3.0142	4.46691	2.9908
ENSRNOT00000022849	protein_coding	Epb41l3	-3.45672	-1.28267	0.221588	0.00125009	down	0.543171	0.519457	-3.31747	-3.34705	-3.70563	-1.06644	-1.02579	-1.75578
ENSRNOT00000012091	protein_coding	Nptn	-2.28555	-1.23991	0.48443	0.0361514	down	0.288574	0.207209	-1.99274	-2.66212	-2.2018	-1.66146	-0.728591	-1.32969
ENSRNOT00000026114	protein_coding	Eid2	-1.27356	-0.27964	0.50211	0.0449539	down	0.865634	0.763966	-1.1826	-1.39019	-1.2479	-0.499928	0.38667	-0.725663
ENSRNOT00000077973	protein_coding	Kcnab1	-3.48949	-0.658819	0.140567	0.0158886	down	0.364867	0.330927	-2.92254	-4.25857	-3.28735	-1.51827	0.447624	-0.905816
ENSRNOT00000091952	protein_coding	Pak1	-2.26458	-1.13356	0.456591	0.0177485	down	0.564002	0.501337	-2.03292	-2.45181	-2.30901	-1.34957	-0.608693	-1.44241
ENSRNOT00000084200	protein_coding	AC103090.1	-0.740244	-0.024995	0.6091	0.00497472	down	0.598752	0.58909	-0.583243	-0.648227	-0.989263	-0.0623289	0.0090501	-0.0217063
ENSRNOT00000082840	protein_coding	Celf6	-3.1604	-0.242999	0.132366	0.00151211	down	0.506773	0.512006	-3.09161	-3.15796	-3.23161	-0.673306	0.505184	-0.560877
ENSRNOT00000020608	protein_coding	Rufy3	-3.9522	-1.5168	0.184871	0.00405013	down	0.731583	0.412473	-3.93644	-3.72168	-4.19848	-2.01601	-0.755452	-1.77894
ENSRNOT00000005293	protein_coding	Map2k4	-0.04251	0.872546	0.530323	0.0237181	down	0.419116	0.371319	0.400669	-0.318815	-0.209384	0.844858	1.10554	0.667241
ENSRNOT00000009985	protein_coding	Cyp51	-2.48059	0.365446	0.139078	0.0100578	down	0.471818	0.473482	-1.65662	-3.10976	-2.67538	-0.196341	1.24391	0.0487715
ENSRNOT00000090795	protein_coding	Pnck	-0.456441	0.549533	0.497934	0.0305838	down	0.477161	0.501549	-0.95259	-0.373309	-0.0434254	0.37561	0.855986	0.417002
ENSRNOT00000078977	protein_coding	Me1	-1.38487	-0.111041	0.413561	0.0214874	down	0.398703	0.303033	-1.07128	-1.59592	-1.4874	-0.572051	0.474895	-0.235967
ENSRNOT00000026261	protein_coding	Hhatl	-2.2078	0.639437	0.138962	0.003564	down	0.263273	0.278058	-1.55451	-2.71774	-2.35116	0.319701	1.26237	0.336235
ENSRNOT00000032522	protein_coding	AABR07041997.1	2.28639	2.8939	0.656327	0.0271118	down	0.441455	0.413088	2.47286	2.27921	2.10709	3.09004	2.97768	2.61398
ENSRNOT00000005006	protein_coding	Tmem163	-2.55422	-0.954452	0.329931	0.00882275	down	0.32247	0.320676	-2.32189	-2.67472	-2.66604	-1.53071	-0.448366	-0.884282
ENSRNOT00000051239	protein_coding	Rasgrp3	-4.3217	-3.45409	0.548052	0.0430428	down	0.474472	0.485327	-4.15456	-4.34425	-4.46629	-3.66726	-2.89445	-3.80056
ENSRNOT00000092395	protein_coding	Mapk10	-5.47416	-2.59357	0.135787	0.00208295	down	0.454415	0.324263	-4.98509	-5.45996	-5.97743	-2.87722	-2.01851	-2.88499
ENSRNOT00000067881	protein_coding	Fam19a4	-6.25412	-3.92188	0.198576	0.00535231	down	0.439637	0.479768	-6.11487	-6.40186	-6.24563	-4.32973	-3.08915	-4.34676
ENSRNOT00000068183	protein_coding	Fgfr2	-0.269957	0.451211	0.606606	0.0122593	down	0.454955	0.4773	-0.0305753	-0.572709	-0.206586	0.36118	0.47914	0.513312
NM_057116	protein_coding	Ppp2r2c	-2.13106	-1.27715	0.553286	0.0183992	down	0.528526	0.495	-2.0659	-2.45513	-1.87214	-1.41712	-0.994557	-1.41979
ENSRNOT00000090881	protein_coding	Sphkap	-5.96463	-3.55294	0.187935	0.00158265	down	0.48336	0.587536	-6.01645	-6.34063	-5.5368	-3.79629	-3.12865	-3.73387
ENSRNOT00000082814	protein_coding	AABR07067024.1	1.50129	2.36629	0.549047	0.0158664	down	0.429911	0.377615	1.1629	1.7605	1.58046	2.42386	2.54352	2.13149
ENSRNOT00000075602	protein_coding	Gmfb	-3.48435	-2.60608	0.544018	0.0300156	down	0.302043	0.262222	-3.11363	-3.91021	-3.42921	-2.7957	-2.35318	-2.66935
ENSRNOT00000076318	protein_coding	Iqsec3	-1.27929	2.35899	0.0803099	0.00136995	down	0.522073	0.626565	-1.4162	-0.888427	-1.53325	1.9092	3.18556	1.98221
ENSRNOT00000084756	protein_coding	Ank2	-0.823677	0.105986	0.524981	0.0398794	down	0.582343	0.595431	-0.381748	-1.01951	-1.06977	-0.106076	0.53905	-0.115016
ENSRNOT00000008886	protein_coding	Slc24a4	-1.44748	-0.803274	0.639847	0.010914	down	0.437338	0.447898	-1.26246	-1.61232	-1.46764	-0.609259	-0.848853	-0.951711
ENSRNOT00000029041	protein_coding	LOC100910838	-5.13131	-2.72144	0.188173	0.0125292	down	0.580157	0.595951	-6.03541	-4.68652	-4.67198	-3.03009	-2.06452	-3.0697
ENSRNOT00000035128	protein_coding	Np4	-3.19089	-2.42498	0.588082	0.0275419	down	0.35172	0.421257	-2.74961	-3.36736	-3.45571	-2.34266	-2.45622	-2.47606
ENSRNOT00000044565	protein_coding	Dusp8	0.537595	1.12475	0.665653	0.0333729	down	0.603939	0.577297	0.773874	0.639207	0.199705	1.24623	1.0909	1.03713
ENSRNOT00000079015	protein_coding	Ppia	-5.61524	-4.72121	0.53811	0.0362682	down	0.194688	0.149838	-5.41495	-6.0082	-5.42256	-4.40916	-5.12396	-4.63051
ENSRNOT00000002974	protein_coding	Helq	-0.0754196	0.612038	0.620947	0.00295882	down	0.512693	0.489926	-0.0177098	-0.197785	-0.0107644	0.47353	0.589883	0.7727
ENSRNOT00000088153	protein_coding	AABR07061057.3	-4.03465	-3.06584	0.510926	0.0169303	down	0.640905	0.615792	-4.34835	-3.63967	-4.11594	-3.29652	-2.8467	-3.0543
ENSRNOT00000022740	protein_coding	Olr142	-4.8298	-3.17673	0.317964	0.0465067	down	0.322837	0.30626	-3.81954	-4.93786	-5.73199	-3.44829	-2.86061	-3.22129
ENSRNOT00000064877	protein_coding	Samd12	-2.09061	-1.0602	0.489571	0.019605	down	0.510415	0.511606	-1.71905	-2.2936	-2.25917	-1.2732	-0.660018	-1.24738
ENSRNOT00000088988	protein_coding	Csf1r	-0.815031	0.211515	0.490884	0.00177465	down	0.53364	0.555751	-0.832147	-0.655778	-0.957168	0.39396	0.219122	0.0214619
NM_017007	protein_coding	Gad1	-5.64618	-3.42616	0.214639	0.0411378	down	0.457832	0.286214	-4.30434	-6.3873	-6.2469	-3.73335	-2.77267	-3.77247
NM_019294	protein_coding	Cacna1e	-3.75922	-2.6952	0.478298	0.0199827	down	0.491308	0.373536	-4.09444	-3.54309	-3.64012	-2.78148	-2.26532	-3.03879
ENSRNOT00000082892	protein_coding	Scn5a	-6.30155	-3.95703	0.196892	0.00364796	down	0.442991	0.541934	-6.19827	-6.46057	-6.24581	-3.84998	-3.36662	-4.65448
ENSRNOT00000059496	protein_coding	Cyfip2	-4.86007	-2.61695	0.21123	0.0333647	down	0.607076	0.437472	-3.87424	-4.93543	-5.77053	-3.14838	-1.74079	-2.96168
ENSRNOT00000080024	protein_coding	Ncald	-5.47147	-3.66581	0.286051	0.0292224	down	0.328499	0.431814	-6.14002	-4.72803	-5.54636	-3.58649	-3.09148	-4.31947
ENSRNOT00000003284	protein_coding	Pdxdc1	0.173378	0.851311	0.62506	0.0119743	down	0.533288	0.517291	-0.00393271	0.437348	0.0867181	0.820164	0.997953	0.735816
ENSRNOT00000091822	protein_coding	Fchsd2	-1.73566	-1.00281	0.601715	0.00544675	down	0.355865	0.318075	-1.94402	-1.63413	-1.62882	-0.958567	-0.883933	-1.16593
ENSRNOT00000091206	protein_coding	Park7	-2.27273	-1.10113	0.443929	0.0324478	down	0.382703	0.348132	-2.30631	-2.22058	-2.2913	-1.43777	-0.374765	-1.49086
ENSRNOT00000014404	protein_coding	Nrgn	-5.764	-2.49792	0.103947	0.0148609	down	0.418928	0.233941	-4.67694	-6.46327	-6.15178	-3.44941	-1.46109	-2.58327
ENSRNOT00000025392	protein_coding	Jph3	-4.1025	0.425692	0.043339	0.0108991	down	0.568944	0.648491	-3.39953	-5.76959	-3.13837	-0.237311	1.54398	-0.0295949
ENSRNOT00000000060	protein_coding	Abhd8	-3.17284	-1.48884	0.311219	0.0139011	down	0.55436	0.50927	-3.32012	-3.27951	-2.9189	-1.73661	-0.739072	-1.99085
NM_173146	protein_coding	Unc13c	-5.17731	-2.15282	0.122896	0.00667334	down	0.399648	0.577723	-4.26468	-5.63605	-5.63121	-2.569	-1.42131	-2.46816
ENSRNOT00000084588	protein_coding	Cd163	-2.38632	-1.73542	0.636884	0.00118696	down	0.382522	0.353173	-2.47452	-2.36264	-2.3218	-1.62509	-1.73253	-1.84865
ENSRNOT00000009660	protein_coding	Prepl	-5.63714	-3.06322	0.167948	0.0424862	down	0.410058	0.205963	-4.23819	-6.41005	-6.26318	-4.01484	-2.1993	-2.97553
NM_031728	protein_coding	Snap91	-5.87449	-2.90728	0.127873	0.00882145	down	0.391931	0.133153	-4.85294	-6.52964	-6.24091	-3.42227	-2.2535	-3.04607
ENSRNOT00000060282	protein_coding	Hrct1	3.12852	3.73478	0.656899	0.00246388	down	0.546611	0.498095	3.19638	3.2019	2.9873	3.79203	3.78696	3.62535
ENSRNOT00000071270	protein_coding	Elovl6	-4.36672	-2.60498	0.294892	0.0460441	down	0.650879	0.599261	-3.63567	-4.95521	-4.50929	-3.09165	-1.64601	-3.07729
ENSRNOT00000021258	protein_coding	Pja2	-3.20043	-2.02119	0.441584	0.0387876	down	0.536128	0.537908	-2.68801	-3.76496	-3.14833	-2.02799	-1.61476	-2.42083
ENSRNOT00000063986	protein_coding	LOC100909840	-2.66011	-0.724035	0.261326	0.00348406	down	0.210135	0.18807	-2.30141	-3.14013	-2.5388	-0.871705	-0.348155	-0.952245
ENSRNOT00000023452	protein_coding	Tubb3	-0.198085	1.58805	0.289948	0.0253095	down	0.541187	0.419819	-0.136485	-0.333077	-0.124692	0.984425	2.59873	1.181
ENSRNOT00000013512	protein_coding	Leo1	0.0538579	0.729908	0.625877	0.0243795	down	0.457499	0.408845	0.0898494	-0.0911161	0.16284	0.78669	1.00309	0.399943
NM_001035233	protein_coding	Slc1a2	-0.191872	1.89762	0.234964	0.00179858	down	0.405389	0.398836	0.182718	-0.245452	-0.512884	1.72772	2.29213	1.673
ENSRNOT00000008030	protein_coding	Nsg1	0.882526	2.93463	0.241133	0.013131	down	0.495032	0.409729	1.10147	0.764742	0.781366	2.49444	3.87391	2.43553
ENSRNOT00000091567	protein_coding	Stmn4	-0.518694	1.23001	0.297569	0.0289638	down	0.519751	0.545045	0.430906	-1.12875	-0.858234	1.01167	1.64635	1.03201
ENSRNOT00000010826	protein_coding	Wbp2	-1.6919	-0.981479	0.611143	0.0258515	down	0.337848	0.358724	-1.73597	-1.84989	-1.48984	-1.09271	-0.637016	-1.21471
ENSRNOT00000016060	protein_coding	Ndufb3	-0.718904	0.560726	0.411901	0.0262473	down	0.277198	0.152297	-0.356722	-1.17707	-0.622919	0.234111	1.1234	0.324668
ENSRNOT00000037072	protein_coding	Tmem98	-4.6554	-3.42434	0.426004	0.0417609	down	0.440988	0.289098	-4.83905	-4.41087	-4.71628	-4.10454	-2.73062	-3.43786
ENSRNOT00000007218	protein_coding	Slc4a10	-5.71289	-4.01443	0.308115	0.0466074	down	0.410329	0.262273	-6.23251	-6.21362	-4.69255	-4.36749	-3.39695	-4.27886
ENSRNOT00000073673	protein_coding	AABR07066648.1	-3.58106	-2.08921	0.355556	0.00360177	down	0.452756	0.336469	-3.79644	-3.59934	-3.34739	-2.13285	-1.7125	-2.42228
ENSRNOT00000020720	protein_coding	Slc32a1	-2.77696	0.243646	0.123228	0.00639197	down	0.271835	0.199578	-3.2982	-2.57048	-2.46219	-0.412375	1.25865	-0.115334
ENSRNOT00000007773	protein_coding	Them6	-2.79356	-0.748618	0.242332	0.00802024	down	0.286469	0.250405	-2.58523	-3.3293	-2.46615	-1.12031	-0.116449	-1.0091
ENSRNOT00000066343	protein_coding	LOC100909977	-0.780656	0.0915746	0.546301	0.01018	down	0.526314	0.538885	-0.743638	-0.490995	-1.10734	0.215079	-0.00688729	0.0665324
ENSRNOT00000086144	protein_coding	Fam46b	1.45624	2.35242	0.537306	0.00667557	down	0.433382	0.388932	1.26782	1.75414	1.34675	2.37349	2.48979	2.19399
ENSRNOT00000006897	protein_coding	Vstm2a	-5.13257	-3.13162	0.249836	0.00582071	down	0.44804	0.386967	-4.63127	-5.79211	-4.97433	-3.22772	-2.8502	-3.31695
ENSRNOT00000016354	protein_coding	Il22ra2	-5.94314	-3.76978	0.221695	0.0146647	down	0.499109	0.656784	-5.05292	-6.48861	-6.28789	-4.20418	-3.25156	-3.85361
ENSRNOT00000015720	protein_coding	Stmn2	-2.31465	1.02991	0.0984435	0.00269957	down	0.408781	0.244751	-1.8488	-2.50038	-2.59477	0.329723	1.86268	0.897329
ENSRNOT00000020206	protein_coding	Slc25a25	-0.661951	0.84788	0.351152	0.0418435	down	0.616557	0.474497	-0.768903	-0.850743	-0.366209	0.301418	1.82325	0.418974
ENSRNOT00000044595	protein_coding	Lrrc4c	-4.911	-2.9707	0.260563	0.0295922	down	0.518216	0.624034	-4.05223	-5.28624	-5.39453	-3.3089	-2.179	-3.42421
ENSRNOT00000025624	protein_coding	Hapln2	-2.81033	-1.06235	0.297718	0.00341717	down	0.596182	0.584143	-2.6313	-2.7942	-3.00548	-1.21736	-0.555523	-1.41415
NM_001107310	protein_coding	Spock3	-5.80993	-1.47927	0.0496983	0.0117141	down	0.444003	0.338482	-4.6221	-6.55323	-6.25445	-2.77987	-0.0804191	-1.57751
ENSRNOT00000085062	protein_coding	AABR07061178.1	-4.84711	-3.26343	0.33363	0.0116017	down	0.565059	0.375648	-4.3194	-5.14274	-5.07918	-3.67958	-2.8382	-3.2725
ENSRNOT00000079919	protein_coding	Kif1b	-1.36059	-0.268615	0.469119	0.0127843	down	0.603844	0.566102	-1.16814	-1.82348	-1.09015	-0.339437	-0.0637071	-0.402701
ENSRNOT00000014257	protein_coding	Plekhh1	-2.47295	-0.687451	0.290076	0.0068587	down	0.573272	0.595652	-1.98461	-2.75484	-2.67939	-0.81217	-0.210275	-1.03991
ENSRNOT00000054828	protein_coding	Nrxn2	-2.87871	-1.84235	0.487558	0.0152022	down	0.498233	0.414644	-2.71792	-3.16609	-2.7521	-2.13137	-1.43427	-1.96142
ENSRNOT00000055310	protein_coding	Tp53inp2	-0.500785	1.3387	0.279421	0.0463215	down	0.267031	0.202078	0.228911	-1.17663	-0.554638	0.451443	2.18468	1.37999
NM_012994	protein_coding	AABR07059778.1	-4.26038	-2.18317	0.236973	0.00473181	down	0.547097	0.511944	-4.39733	-4.24725	-4.13655	-2.55346	-1.46813	-2.52792
ENSRNOT00000087657	protein_coding	Rundc3b	-4.93484	-3.02592	0.26629	0.0188954	down	0.504175	0.369851	-4.20511	-5.56365	-5.03577	-3.44824	-2.4285	-3.20101
ENSRNOT00000090346	protein_coding	AABR07046707.1	-0.38921	0.483638	0.546068	0.013338	down	0.544393	0.485944	-0.680092	-0.346814	-0.140724	0.533717	0.685751	0.231448
ENSRNOT00000005899	protein_coding	NEWGENE_6497122	-2.56572	-1.20235	0.388672	0.0288976	down	0.413092	0.471313	-2.40968	-2.86875	-2.41874	-1.52998	-0.445944	-1.63113
ENSRNOT00000075365	protein_coding	Tmem151a	-1.78357	-0.292178	0.355669	0.0238224	down	0.553189	0.618826	-2.11804	-1.64862	-1.58405	-0.528983	0.460897	-0.808449
NM_133422	protein_coding	Zfp483	-4.26995	-3.14865	0.459679	0.00150126	down	0.519384	0.521913	-4.31548	-4.31808	-4.17629	-2.96649	-3.06223	-3.41722
ENSRNOT00000089243	protein_coding	Grb14	-3.17109	-2.09823	0.475374	0.0458917	down	0.535257	0.525983	-2.61401	-3.47412	-3.42515	-2.27465	-1.60354	-2.41649
NM_022609	protein_coding	B3gat2	-4.12814	-2.88358	0.422035	0.049439	down	0.551312	0.56181	-3.66985	-4.07766	-4.63691	-3.2354	-2.18853	-3.22679
ENSRNOT00000027474	protein_coding	Syt11	1.11993	2.96532	0.278279	0.00772138	down	0.638529	0.64096	1.59952	0.858806	0.901466	2.70089	3.53382	2.66126
ENSRNOT00000056880	protein_coding	Pacs2	-2.41513	-0.733172	0.31166	0.022835	down	0.404047	0.341535	-1.85505	-2.96808	-2.42225	-1.20894	-0.0749023	-0.915676
ENSRNOT00000093180	protein_coding	Higd1b	-1.14404	-0.441498	0.614489	0.0153503	down	0.459565	0.451609	-1.23692	-0.945719	-1.24949	-0.247702	-0.359151	-0.71764
ENSRNOT00000092203	protein_coding	Rap1gap2	-0.290289	0.341457	0.645395	0.00709841	down	0.340908	0.304561	-0.433235	-0.118088	-0.319544	0.449786	0.397693	0.176892
ENSRNOT00000084034	protein_coding	Ssx2ip	3.01794	3.8391	0.565987	0.0073762	down	0.423706	0.356324	2.81916	3.2476	2.98708	3.9128	3.97412	3.63039
ENSRNOT00000018780	protein_coding	Sertm1	-5.83477	-3.90305	0.262117	0.0260909	down	0.485029	0.603478	-5.00338	-6.4104	-6.09053	-4.2857	-3.17549	-4.24797
ENSRNOT00000000743	protein_coding	Hs3st5	-6.26025	-1.85197	0.047095	0.000737201	down	0.266551	0.493514	-6.32934	-6.35	-6.10142	-2.43169	-0.92977	-2.19444
ENSRNOT00000058727	protein_coding	Nrg1	-4.89198	-2.37578	0.174803	0.000269163	down	0.675201	0.648667	-5.11165	-4.72787	-4.8364	-2.33853	-2.0945	-2.6943
ENSRNOT00000005537	protein_coding	Fam19a2	-4.22852	-1.42351	0.14309	0.00913847	down	0.712015	0.578774	-3.9511	-4.4569	-4.27755	-2.26553	-0.324412	-1.6806
ENSRNOT00000008969	protein_coding	Laptm4b	-0.521728	0.492723	0.495017	0.0455796	down	0.167203	0.127542	-0.299793	-0.921096	-0.344296	0.089286	1.05949	0.329389
ENSRNOT00000023180	protein_coding	Zfp366	-4.79556	-4.01952	0.583965	0.0496527	down	0.528138	0.579068	-5.13085	-4.95882	-4.29703	-4.14654	-3.7907	-4.12132
NM_031113	protein_coding	Rps27a	-2.74721	-1.25542	0.355571	0.0208252	down	0.107876	0.069413	-2.09059	-3.35629	-2.79477	-1.35409	-0.926742	-1.48543
ENSRNOT00000079965	protein_coding	Trpc1	-5.87976	-4.16987	0.305683	0.0388634	down	0.214931	0.231689	-6.23997	-6.38053	-5.01879	-4.69445	-3.4723	-4.34287
NM_001033679	protein_coding	Prkar1b	0.639811	1.90816	0.415136	0.00112969	down	0.316224	0.329853	0.839996	0.702897	0.37654	1.90471	2.02254	1.79722
ENSRNOT00000074621	protein_coding	Bdkrb2	0.109254	0.892201	0.581178	0.0496176	down	0.512031	0.495995	-0.257585	0.491271	0.0940762	1.12308	1.01536	0.538157
NM_001270583	protein_coding	Adcyap1r1	-5.07528	-3.39355	0.311708	0.0205049	down	0.425709	0.535836	-4.7696	-4.67024	-5.78602	-3.44206	-2.8891	-3.84951
NM_032078	protein_coding	Ryr2	-4.10394	-2.63325	0.360811	0.0176753	down	0.52021	0.517021	-3.59117	-3.96803	-4.75261	-2.72553	-2.32045	-2.85377
ENSRNOT00000028664	protein_coding	Mllt11	-1.88039	1.1331	0.123836	0.00141674	down	0.329657	0.267477	-1.53729	-2.2373	-1.86659	0.901131	1.77648	0.721706
ENSRNOT00000020786	protein_coding	Emx1	1.01072	2.09548	0.471473	0.0388076	down	0.397677	0.336493	0.613175	1.32109	1.09791	2.34454	2.42611	1.51578
ENSRNOT00000088182	protein_coding	Gdpd1	-4.57353	-3.19042	0.383391	0.0463543	down	0.278122	0.244342	-4.3142	-5.34054	-4.06586	-3.46241	-2.61398	-3.49487
ENSRNOT00000064043	protein_coding	Tmem245	-4.38505	-2.98925	0.380034	0.0298096	down	0.258728	0.265191	-4.37031	-4.24986	-4.53497	-3.42232	-2.16106	-3.38437
ENSRNOT00000060594	protein_coding	Ccl27	-3.02641	-1.37132	0.317517	0.00802822	down	0.408775	0.455513	-2.68686	-3.20505	-3.18733	-1.75194	-0.798008	-1.56401
ENSRNOT00000066163	protein_coding	Camk2g	-0.145412	0.916341	0.47905	0.0127644	down	0.579605	0.641385	0.100907	-0.377187	-0.159955	0.775738	1.32099	0.652296
ENSRNOT00000088376	protein_coding	Pfkm	-4.23928	-2.71262	0.34708	0.0250429	down	0.502765	0.574734	-4.87424	-3.73947	-4.10413	-2.77289	-2.19818	-3.16679
ENSRNOT00000083476	protein_coding	LOC100911769	-1.97142	0.0400133	0.248026	0.00394233	down	0.592546	0.701124	-1.95315	-2.14593	-1.81519	-0.0437574	0.636082	-0.472285
ENSRNOT00000009679	protein_coding	Sntg1	-5.78946	-3.88065	0.266312	0.0115388	down	0.391175	0.248799	-5.1286	-6.46751	-5.77226	-4.21236	-3.5434	-3.88618
ENSRNOT00000032089	protein_coding	Fdft1	-3.8978	-1.42261	0.179843	0.0127376	down	0.690415	0.490327	-3.626	-3.94338	-4.12403	-2.06979	-0.311254	-1.88679
ENSRNOT00000089590	protein_coding	Adap1	-1.39902	-0.236893	0.446852	0.0320781	down	0.59764	0.618208	-1.03346	-1.906	-1.25761	-0.361307	0.240314	-0.589684
ENSRNOT00000047387	protein_coding	Cpeb3	-2.96885	-0.50819	0.181664	0.00287919	down	0.275416	0.261138	-2.44814	-3.4796	-2.9788	-0.714003	-0.043011	-0.767555
ENSRNOT00000006329	protein_coding	Napb	-3.96019	-0.390696	0.0842316	0.000619355	down	0.271079	0.256535	-3.67842	-4.48359	-3.71856	-0.658262	0.120414	-0.634239
ENSRNOT00000089904	protein_coding	MGC116197	-3.9059	-0.879568	0.122739	0.000659022	down	0.489968	0.456567	-3.8209	-3.65668	-4.24012	-0.945093	-0.394463	-1.29915
ENSRNOT00000024048	protein_coding	Tas2r126	-4.77383	-4.11243	0.632267	0.0375952	down	0.328636	0.401377	-4.55739	-5.08487	-4.67922	-3.88236	-4.38246	-4.07248
ENSRNOT00000024445	protein_coding	Atg16l1	0.679561	1.27854	0.660221	0.0361963	down	0.547798	0.560653	0.587502	0.848382	0.602801	1.26515	1.58587	0.984598
ENSRNOT00000026391	protein_coding	Rab3a	1.10804	4.17892	0.119008	0.00118963	down	0.41394	0.442326	1.25195	0.841888	1.23029	3.95923	4.86187	3.71564
ENSRNOT00000018882	protein_coding	Sgpp2	-3.18636	-0.172201	0.123779	0.00410881	down	0.460531	0.502585	-3.54933	-3.04836	-2.9614	-0.561613	0.775143	-0.730131
ENSRNOT00000084535	protein_coding	Cpd	-0.0486483	0.949794	0.50054	0.0460088	down	0.409356	0.377148	0.332528	-0.554312	0.0758389	0.698578	1.4078	0.743008
ENSRNOT00000029656	protein_coding	RGD1566159	-3.44588	-2.12924	0.401468	0.000715908	down	0.547525	0.537335	-3.26772	-3.66691	-3.40301	-2.27231	-2.00892	-2.10649
NM_017295	protein_coding	Gabra5	-6.31866	-2.56038	0.0739004	0.000407866	down	0.450729	0.313401	-6.22747	-6.52785	-6.20066	-2.74268	-1.92033	-3.01814
NM_001107400	protein_coding	Celf4	-6.03302	-1.98105	0.0602883	0.00898736	down	0.499072	0.418018	-5.61494	-6.1297	-6.35444	-3.41003	-0.552314	-1.98079
ENSRNOT00000075311	protein_coding	Lyrm7	-2.90134	-1.19848	0.307178	0.0342495	down	0.394921	0.443423	-2.60051	-3.48199	-2.62151	-1.7524	-0.297689	-1.54536
ENSRNOT00000020379	protein_coding	Smtnl2	-2.7631	-1.90114	0.550204	0.00930756	down	0.438122	0.404037	-2.88734	-2.68274	-2.71921	-2.17231	-1.5816	-1.9495
ENSRNOT00000025564	protein_coding	Mchr1	-4.45986	-3.02303	0.369377	0.0178325	down	0.562248	0.575402	-4.30171	-4.82704	-4.25084	-3.25692	-2.38792	-3.42425
ENSRNOT00000005679	protein_coding	Tac3	-0.455468	0.710939	0.44553	0.0197495	down	0.540199	0.523855	-0.00546076	-0.664451	-0.696491	0.346877	1.08514	0.700801
ENSRNOT00000033873	protein_coding	AABR07054578.1	-4.05233	-2.67284	0.384357	0.0220203	down	0.784178	0.799022	-4.14051	-4.26799	-3.74848	-3.20262	-2.02358	-2.79233
ENSRNOT00000071133	protein_coding	Gng2	-0.0179784	1.00069	0.493572	0.0111289	down	0.475981	0.394761	0.0978058	-0.153652	0.00191136	0.857944	1.42541	0.71871
ENSRNOT00000011429	protein_coding	Mdh1	0.541643	2.51741	0.254234	0.024	down	0.248968	0.166846	1.05134	-0.0360565	0.609646	2.09234	3.43678	2.02313
ENSRNOT00000054915	protein_coding	Fn3k	-3.18285	-1.85043	0.397102	0.00512211	down	0.325988	0.384381	-3.36233	-3.1344	-3.05181	-1.90021	-1.44536	-2.20572
NM_001301736	protein_coding	Tpm1	-2.45066	-0.617619	0.280672	0.00084158	down	0.604771	0.653117	-2.49753	-2.35095	-2.5035	-0.654064	-0.259085	-0.939708
ENSRNOT00000000047	protein_coding	Slc26a1	-4.52766	-3.69475	0.561396	0.0328798	down	0.497573	0.651451	-4.25278	-4.91691	-4.4133	-3.90237	-3.36565	-3.81624
ENSRNOT00000051804	protein_coding	Rasgef1a	-4.23951	-3.21065	0.490096	0.00333009	down	0.312925	0.357492	-4.44386	-4.18564	-4.08904	-3.42326	-2.98774	-3.22095
ENSRNOT00000074404	protein_coding	Zwint	-1.99217	1.4152	0.0942497	0.00295521	down	0.517422	0.451962	-1.76728	-2.04106	-2.16817	0.763782	2.42948	1.05233
NM_001318948	protein_coding	Oprl1	-5.38918	-2.61312	0.145989	0.0125603	down	0.459143	0.392541	-5.03073	-6.54644	-4.59038	-2.5531	-2.20746	-3.07879
ENSRNOT00000050639	protein_coding	Grm5	-3.93827	-2.47396	0.362409	0.00362144	down	0.775744	0.732945	-3.94221	-3.83466	-4.03792	-2.80534	-2.0266	-2.58993
NM_022669	protein_coding	Scg2	-1.78271	0.0933395	0.272428	0.00596082	down	0.824176	0.747651	-1.46373	-1.72507	-2.15934	-0.297313	0.654179	-0.0768469
NM_001110797	protein_coding	Pclo	-3.63564	-1.92597	0.30573	0.00236634	down	0.492871	0.595754	-4.05888	-3.44843	-3.39961	-1.96592	-1.68177	-2.13022
ENSRNOT00000047118	protein_coding	Erc2	-6.32085	-3.64748	0.15676	0.00473638	down	0.456732	0.711878	-6.08445	-6.56524	-6.31287	-4.06299	-2.7492	-4.13025
ENSRNOT00000080812	protein_coding	Trim36	-1.62197	-0.77485	0.555894	0.022521	down	0.515473	0.561105	-1.43724	-1.77951	-1.64915	-1.00856	-0.351035	-0.964955
ENSRNOT00000082332	protein_coding	Rbfox1	-5.80016	-3.28702	0.175174	0.0160696	down	0.530868	0.401275	-6.23447	-4.90254	-6.26348	-3.93778	-2.4523	-3.47098
NM_001024965	protein_coding	Trappc2	-2.92258	-1.62741	0.407488	0.0207211	down	0.236368	0.229687	-2.36459	-3.44067	-2.96247	-1.67797	-1.33056	-1.8737
ENSRNOT00000081088	protein_coding	Cyp46a1	3.60639	4.32422	0.608013	0.0105287	down	0.433506	0.402735	3.85214	3.54075	3.42629	4.35761	4.46791	4.14714
ENSRNOT00000014074	protein_coding	Elovl7	-4.2882	-2.33035	0.257412	0.0157151	down	0.352349	0.318574	-3.50571	-4.99725	-4.36164	-2.46206	-1.89799	-2.63101
ENSRNOT00000092706	protein_coding	Cope	2.09476	2.83431	0.598925	0.0377749	down	0.440947	0.415601	1.83514	2.37993	2.06921	3.0586	2.97352	2.47081
ENSRNOT00000064613	protein_coding	Tln2	-3.65551	-2.64196	0.495328	0.000930801	down	0.577002	0.587026	-3.63562	-3.76274	-3.56816	-2.63644	-2.47078	-2.81867
ENSRNOT00000088824	protein_coding	Bend6	-2.47758	0.441497	0.132211	0.00550112	down	0.66262	0.51678	-1.89864	-3.3091	-2.22501	0.0679303	1.08688	0.169685
ENSRNOT00000085382	protein_coding	Trim2	-2.74794	-1.29819	0.366085	0.0268825	down	0.653433	0.554647	-2.51599	-2.92095	-2.80689	-1.76446	-0.487361	-1.64276
ENSRNOT00000036999	protein_coding	Lhfpl5	-4.41631	-1.3406	0.118609	0.000706416	down	0.359094	0.424772	-4.72196	-3.91845	-4.60853	-1.45801	-0.935469	-1.62831
ENSRNOT00000019583	protein_coding	Evl	-1.85017	-0.371643	0.358855	0.0359828	down	0.477097	0.32405	-1.49685	-2.3557	-1.69796	-0.835165	0.422717	-0.70248
ENSRNOT00000011586	protein_coding	Rimkla	-2.25754	-0.172293	0.235656	0.00173867	down	0.621257	0.566385	-1.9489	-2.36609	-2.45761	-0.321649	0.283293	-0.478522
ENSRNOT00000064851	protein_coding	Nckap1	-2.69608	-1.76056	0.522853	0.0403732	down	0.28035	0.274658	-2.22005	-3.24646	-2.62174	-1.66679	-1.66693	-1.94797
ENSRNOT00000038139	protein_coding	Tmem59l	-5.1604	-1.30402	0.0690421	0.00270748	down	0.276166	0.240038	-4.93971	-4.56045	-5.98105	-1.59949	-0.513635	-1.79894
ENSRNOT00000027755	protein_coding	Stard4	-1.17181	-0.186061	0.504963	0.000295691	down	0.469491	0.461462	-1.30873	-1.07172	-1.13499	-0.0999315	-0.247298	-0.210953
ENSRNOT00000090572	protein_coding	Dock9	-5.83792	-3.5289	0.201797	0.0098895	down	0.51502	0.427873	-6.00218	-6.55403	-4.95757	-3.65979	-3.18154	-3.74537
ENSRNOT00000089488	protein_coding	Kcnc1	-6.37663	-2.4682	0.0665958	0.00155758	down	0.449414	0.649317	-6.25288	-6.58408	-6.29292	-3.01285	-1.47136	-2.9204
ENSRNOT00000056030	protein_coding	Nell1	-1.34156	0.407081	0.297582	0.0151995	down	0.433479	0.388138	-0.995901	-1.67931	-1.34946	0.139787	1.15949	-0.0780366
ENSRNOT00000042735	protein_coding	Fez2	-4.87898	-3.2702	0.327877	0.0290962	down	0.476098	0.482591	-4.0152	-5.20142	-5.42032	-3.23229	-2.93221	-3.64611
ENSRNOT00000090820	protein_coding	Pacsin1	-4.43662	-2.37418	0.239411	0.00160842	down	0.471502	0.385077	-4.64755	-4.0835	-4.57882	-2.32753	-2.04452	-2.75051
ENSRNOT00000020959	protein_coding	Prkce	-5.50372	-3.54937	0.258037	0.0372188	down	0.50409	0.494124	-4.82293	-6.57035	-5.11788	-3.96837	-2.8844	-3.79535
ENSRNOT00000016182	protein_coding	Neurod6	-6.21148	-3.78953	0.186603	0.0204098	down	0.428452	0.528763	-5.70805	-6.55979	-6.3666	-4.64637	-2.64061	-4.0816
NM_138837	protein_coding	Pou3f3	-2.21532	-0.827762	0.382211	0.0245904	down	0.625257	0.605834	-2.12627	-2.24324	-2.27646	-1.2473	-0.0438713	-1.19211
ENSRNOT00000075628	protein_coding	Vat1l	-2.15969	-0.171157	0.251995	0.0267343	down	0.518282	0.397085	-1.55946	-2.84881	-2.0708	-0.851162	0.663605	-0.325913
ENSRNOT00000066846	protein_coding	AABR07006480.1	-4.14786	-2.41465	0.300783	0.0234727	down	0.490677	0.432618	-3.37779	-4.10974	-4.95603	-2.68451	-2.10501	-2.45443
ENSRNOT00000068507	protein_coding	AABR07009224.1	-6.13136	-4.2074	0.263529	0.00397828	down	0.37302	0.34665	-6.2238	-5.74145	-6.42884	-4.52975	-3.71436	-4.37808
ENSRNOT00000034969	protein_coding	Cacna2d1	-6.39977	-3.01067	0.0954505	0.000175459	down	0.406049	0.497667	-6.26587	-6.61533	-6.31813	-3.3508	-2.58088	-3.10033
ENSRNOT00000071364	protein_coding	AABR07031445.1	-1.58354	-0.529181	0.481511	0.00332386	down	0.491315	0.516157	-1.52914	-1.68628	-1.53521	-0.588401	-0.22648	-0.772661
ENSRNOT00000045845	protein_coding	Oprl1	-3.95215	-3.13625	0.568052	0.0394903	down	0.238944	0.203343	-4.41015	-3.85288	-3.59343	-3.2141	-2.89359	-3.30106
ENSRNOT00000010536	protein_coding	Pqbp1	4.18405	4.82674	0.64052	0.0131116	down	0.379121	0.349246	4.20733	4.2653	4.07953	4.89116	5.03184	4.55723
ENSRNOT00000037381	protein_coding	Mettl26	-1.36748	-0.525854	0.558014	0.0162202	down	0.401721	0.399238	-1.65016	-1.34628	-1.10601	-0.442977	-0.335461	-0.799124
ENSRNOT00000067591	protein_coding	Ccdc88a	-3.13123	-1.67519	0.364492	0.0401216	down	0.459581	0.531786	-2.37031	-3.94348	-3.07991	-1.85891	-1.33267	-1.83398
NM_001191043	protein_coding	Ryr2	-5.09403	-1.94521	0.112749	0.0119608	down	0.46092	0.492227	-3.82096	-5.15905	-6.30208	-2.05567	-1.81427	-1.9657
ENSRNOT00000028487	protein_coding	Rundc3a	-0.675998	1.09994	0.292005	0.000305078	down	0.526864	0.615239	-0.598724	-0.846799	-0.58247	1.2335	1.21696	0.849351
ENSRNOT00000013286	protein_coding	Aif1l	0.0572835	1.28727	0.426322	0.0364217	down	0.495492	0.402881	0.283819	-0.28079	0.168822	0.77727	1.97806	1.10647
ENSRNOT00000079684	protein_coding	Rims1	-4.18297	-3.4935	0.620083	0.0447338	down	0.464562	0.371748	-4.47501	-4.00888	-4.06501	-3.81566	-3.1633	-3.50155
ENSRNOT00000054794	protein_coding	Prune2	-6.39224	-4.37631	0.247254	0.00518884	down	0.44713	0.410869	-6.25926	-6.57453	-6.34294	-4.88869	-3.70347	-4.53677
ENSRNOT00000089211	protein_coding	Prph	0.684625	1.99894	0.402116	0.0384393	down	0.82154	0.805678	0.361148	0.921824	0.770902	1.66007	2.79353	1.54322
ENSRNOT00000024648	protein_coding	Arl6ip1	-0.17461	0.649969	0.564647	0.00823496	down	0.194607	0.151511	-0.0565228	-0.417223	-0.0500841	0.444581	0.854164	0.651162
NM_001271250	protein_coding	Stxbp5l	-1.77683	-0.76709	0.496636	0.000766642	down	0.514209	0.455616	-1.67408	-1.82664	-1.82977	-0.722052	-0.626874	-0.952344
ENSRNOT00000042066	protein_coding	Mapk8ip3	-2.72484	-1.81295	0.531489	0.0478268	down	0.467012	0.482682	-2.40991	-3.11678	-2.64782	-1.96409	-1.32849	-2.14627
ENSRNOT00000055742	protein_coding	Kif21a	-1.72381	-0.327946	0.380016	0.00392014	down	0.53835	0.608089	-1.38065	-1.9727	-1.81809	-0.314228	-0.0725311	-0.59708
ENSRNOT00000092684	protein_coding	Shank3	-3.43307	-2.68918	0.597127	0.00956402	down	0.485016	0.495647	-3.42862	-3.3165	-3.55409	-2.67391	-2.44776	-2.94587
ENSRNOT00000087579	protein_coding	Bcas1	0.922417	2.34061	0.37418	0.00131176	down	0.556089	0.623428	1.22752	0.714457	0.825274	2.42115	2.42712	2.17357
NM_001108674	protein_coding	RGD1305347	-6.38892	-4.50799	0.271509	0.020016	down	0.449516	0.390558	-6.26518	-6.59756	-6.30401	-5.38945	-3.69229	-4.44222
ENSRNOT00000059739	protein_coding	Nrcam	-4.92988	-2.96479	0.256122	0.00323606	down	0.526172	0.523549	-4.73981	-5.4723	-4.57754	-2.90612	-2.74584	-3.2424
ENSRNOT00000084818	protein_coding	Antxrl	3.3771	4.23891	0.550261	0.00989349	down	0.475358	0.394817	3.26158	3.62821	3.2415	4.34484	4.40653	3.96536
ENSRNOT00000081885	protein_coding	Ptprq	-0.0308647	0.617461	0.63802	0.0346925	down	0.439175	0.40541	0.339327	-0.342912	-0.0890093	0.714746	0.60781	0.529827
ENSRNOT00000092186	protein_coding	Adap1	-2.47454	-1.49638	0.507625	0.019289	down	0.52311	0.576808	-2.14412	-2.67335	-2.60616	-1.45178	-1.17889	-1.85847
ENSRNOT00000067846	protein_coding	Ppp3r1	-3.42257	-1.86956	0.3408	0.0478248	down	0.258527	0.201317	-2.52023	-4.22074	-3.52673	-2.24388	-1.41102	-1.95378
ENSRNOT00000064930	protein_coding	Gucy1b3	-3.08251	-0.742334	0.197486	0.014068	down	0.550841	0.450175	-2.72504	-3.33645	-3.18603	-1.37107	0.312514	-1.16845
ENSRNOT00000002289	protein_coding	Ripply3	-4.28428	-3.1948	0.469931	0.0240605	down	0.516332	0.327816	-4.70874	-4.17847	-3.96563	-3.29936	-3.50287	-2.78217
ENSRNOT00000038798	protein_coding	Abcc8	-2.64295	-1.96922	0.626882	0.0192347	down	0.457009	0.450372	-2.71141	-2.37201	-2.84543	-1.90952	-1.81884	-2.17929
ENSRNOT00000086514	protein_coding	AABR07034739.2	2.63851	3.36097	0.606063	0.022622	down	0.286052	0.283247	2.39249	2.87575	2.64729	3.54275	3.46281	3.07735
NM_031041	protein_coding	Gtf2b	0.807872	1.78429	0.508239	0.0172262	down	0.438287	0.365334	0.666314	0.904558	0.852745	2.07984	1.96022	1.31282
ENSRNOT00000064478	protein_coding	Col4a5	1.22469	1.82869	0.657926	0.0135721	down	0.549459	0.517768	1.35446	1.15411	1.1655	1.98739	1.92301	1.57568
ENSRNOT00000077402	protein_coding	Fgf13	-4.51611	-1.98273	0.172734	0.0060316	down	0.641243	0.486481	-4.47586	-3.8794	-5.19306	-2.32926	-1.41041	-2.20852
ENSRNOT00000086957	protein_coding	Tmprss5	-3.71816	-2.63466	0.471885	0.0394858	down	0.472029	0.465533	-3.31144	-4.24844	-3.59458	-3.00506	-2.21611	-2.68282
ENSRNOT00000005476	protein_coding	Sema6a	-3.14128	-2.48481	0.63443	0.0229529	down	0.614167	0.571575	-2.86343	-3.33264	-3.22776	-2.47537	-2.2906	-2.68846
ENSRNOT00000012806	protein_coding	Hsd17b12	-1.11797	0.0349941	0.449699	0.0183418	down	0.28098	0.197164	-0.774117	-1.4798	-1.10001	-0.225482	0.471462	-0.140997
ENSRNOT00000044017	protein_coding	Atp8a1	-1.09425	0.0990864	0.437289	0.0255072	down	0.525158	0.486437	-0.432289	-1.54715	-1.30332	0.0353927	0.218001	0.0438658
ENSRNOT00000074122	protein_coding	AABR07051445.1	-1.19227	-0.381148	0.569937	0.0313374	down	0.567363	0.568916	-0.851586	-1.08041	-1.64483	-0.285574	-0.314166	-0.543704
ENSRNOT00000065211	protein_coding	Hdgf	0.562958	1.309	0.596236	0.0403612	down	0.524412	0.474747	0.7066	0.555966	0.426307	1.30165	1.72149	0.90387
ENSRNOT00000081952	protein_coding	Rab6b	-2.40922	-0.683117	0.302266	0.00233252	down	0.353795	0.335696	-2.10206	-2.57833	-2.54729	-0.780234	-0.302161	-0.966955
ENSRNOT00000086291	protein_coding	Immt	-3.22204	-1.90106	0.400261	0.00852104	down	0.559846	0.527029	-3.02058	-3.32271	-3.32283	-2.01243	-1.4146	-2.27613
ENSRNOT00000080246	protein_coding	Igf2	3.45577	4.11919	0.631381	0.0210148	down	0.429105	0.399209	3.52063	3.58523	3.26146	4.29048	4.24707	3.82002
NM_134363	protein_coding	Slc12a5	-1.15034	2.1143	0.104051	0.000802869	down	0.332513	0.310051	-0.871707	-1.37901	-1.20029	1.6563	2.74469	1.9419
ENSRNOT00000001464	protein_coding	Pds5b	-2.88841	-1.87839	0.496538	0.044672	down	0.528497	0.51161	-3.39166	-2.49546	-2.77812	-1.81791	-1.51571	-2.30155
ENSRNOT00000028264	protein_coding	Mpp3	-5.7557	-4.06979	0.310808	0.0483815	down	0.165855	0.282475	-5.51882	-6.73081	-5.01746	-4.53394	-3.45911	-4.21632
NM_017272	protein_coding	Aldh1a7	-5.03344	-3.70174	0.397298	0.0391484	down	0.584589	0.373711	-4.91771	-5.15596	-5.02665	-4.02739	-2.83932	-4.23851
ENSRNOT00000082604	protein_coding	Ermn	-1.01264	1.49251	0.176147	0.0021137	down	0.669035	0.664241	-0.823563	-0.729246	-1.48512	1.41952	1.97977	1.07824
ENSRNOT00000087090	protein_coding	Ttc9	-4.07648	-2.67627	0.378872	0.0282436	down	0.736195	0.563625	-4.19907	-4.35088	-3.6795	-3.13543	-1.95864	-2.93473
ENSRNOT00000015272	protein_coding	Irx5	2.13079	3.34041	0.432383	0.0309536	down	0.403797	0.28398	1.6809	2.45698	2.25449	3.51985	3.7258	2.77558
ENSRNOT00000065600	protein_coding	Ttc3	-1.63961	-0.891133	0.59523	0.0423304	down	0.149353	0.208827	-1.69447	-1.74936	-1.475	-1.12033	-0.410772	-1.1423
ENSRNOT00000091306	protein_coding	Prpf40b	2.90819	3.58028	0.627598	0.0396836	down	0.482292	0.40217	2.59022	3.14969	2.98466	3.74159	3.71814	3.28109
ENSRNOT00000018891	protein_coding	Omg	-1.70697	0.797272	0.176258	0.0258627	down	0.590232	0.475425	-0.661165	-2.18893	-2.27082	-0.0517247	1.6808	0.762742
ENSRNOT00000042287	protein_coding	Bin1	-2.0236	-1.17457	0.555159	0.010279	down	0.279391	0.34927	-2.28717	-1.96674	-1.81688	-1.11981	-0.992937	-1.41096
ENSRNOT00000021711	protein_coding	Itfg1	1.46645	2.87762	0.376006	0.0318019	down	0.490366	0.488937	1.97929	0.937487	1.48258	2.51097	3.5062	2.6157
ENSRNOT00000029664	protein_coding	Armcx3	-2.46855	-1.70216	0.587889	0.0378773	down	0.429615	0.471389	-2.91377	-2.39316	-2.09872	-1.63823	-1.60961	-1.85865
ENSRNOT00000079598	protein_coding	Nxpe3	-3.77955	-2.5477	0.425772	0.012645	down	0.616242	0.536003	-3.50722	-4.13055	-3.70088	-2.58938	-2.14855	-2.90517
ENSRNOT00000022309	protein_coding	Got1	0.617563	2.47251	0.276442	0.0234547	down	0.544215	0.403226	0.899739	0.153189	0.79976	1.95465	3.39949	2.06341
ENSRNOT00000065720	protein_coding	Agap1	-3.00485	-2.27834	0.604367	0.021621	down	0.544664	0.537176	-3.14768	-3.01402	-2.85285	-2.39576	-1.92602	-2.51325
ENSRNOT00000060297	protein_coding	AABR07017624.2	-3.85708	-2.05446	0.286653	0.00985862	down	0.637101	0.551865	-3.81478	-3.48833	-4.26814	-2.21279	-1.44243	-2.50816
ENSRNOT00000082899	protein_coding	Avpr2	-0.09335	0.502307	0.661743	0.0158374	down	0.44529	0.33	0.0143258	-0.306987	0.012611	0.371576	0.704601	0.430743
ENSRNOT00000076452	protein_coding	Neurl1	-1.8466	-0.364687	0.358015	0.0264178	down	0.476376	0.291357	-2.36267	-1.81808	-1.35904	-0.871639	0.225272	-0.447694
ENSRNOT00000067635	protein_coding	Pvalb	-3.17894	0.490384	0.0785999	0.000401118	down	0.217105	0.272437	-3.49141	-3.05731	-2.98811	0.342658	1.06295	0.0655467
ENSRNOT00000038817	protein_coding	Itih2	0.926718	1.93644	0.496643	0.00282034	down	0.542003	0.504901	1.0508	1.06446	0.664895	2.04857	1.98312	1.77762
ENSRNOT00000088168	protein_coding	Esr1	-4.71694	-3.66835	0.483438	0.0422543	down	0.698218	0.621322	-4.99537	-5.0066	-4.14886	-3.74137	-3.26477	-3.9989
ENSRNOT00000079522	protein_coding	Hebp2	0.343794	1.57099	0.427148	0.0136819	down	0.456472	0.401305	0.0394912	0.465058	0.526831	1.65324	1.9547	1.10502
ENSRNOT00000010976	protein_coding	Cdk18	-5.95143	-3.39717	0.170251	0.0118969	down	0.418753	0.462932	-6.28235	-5.30526	-6.26669	-4.20432	-2.52507	-3.46212
ENSRNOT00000043079	protein_coding	Rims2	-5.54948	-3.4059	0.226318	0.022558	down	0.439121	0.170485	-4.796	-6.67612	-5.17632	-3.48938	-3.11034	-3.61797
ENSRNOT00000076822	protein_coding	Lynx1	-3.04528	-1.58764	0.364087	0.00823292	down	0.435355	0.521099	-3.24151	-3.29094	-2.6034	-1.66143	-1.20742	-1.89406
ENSRNOT00000029600	protein_coding	Pbx3	-0.854433	0.13486	0.503724	0.011469	down	0.501561	0.484381	-0.489372	-1.0739	-1.00002	0.00244526	0.389489	0.0126467
ENSRNOT00000010288	protein_coding	Fam151a	-4.42936	-3.1931	0.424471	0.0113695	down	0.537417	0.639334	-4.17065	-4.69423	-4.4232	-3.39519	-2.72625	-3.45786
ENSRNOT00000057833	protein_coding	Arhgap9	3.67874	4.40839	0.603052	0.00216251	down	0.472731	0.41388	3.63031	3.69958	3.70634	4.45472	4.55545	4.21499
ENSRNOT00000018599	protein_coding	Nefl	-0.633289	2.51509	0.112783	0.0205953	down	0.629451	0.631974	-1.15145	0.0488983	-0.797314	1.58485	4.04194	1.91848
ENSRNOT00000007197	protein_coding	Csrnp3	-3.36518	-1.22698	0.227163	0.00653565	down	0.620358	0.532617	-2.82657	-4.06059	-3.20837	-1.53586	-0.879182	-1.2659
ENSRNOT00000051054	protein_coding	RGD1559999	-2.23699	-1.57914	0.633826	0.0345517	down	0.505974	0.477696	-2.55578	-2.23441	-1.92076	-1.54621	-1.7668	-1.42443
ENSRNOT00000013468	protein_coding	Ndn	0.456085	2.8613	0.188781	0.00307707	down	0.668455	0.614313	0.741356	0.2323	0.394598	2.56122	3.54963	2.47305
ENSRNOT00000050753	protein_coding	Rims2	-5.63695	-3.68806	0.259015	0.0408621	down	0.423953	0.289561	-6.126	-5.95095	-4.8339	-4.25926	-2.66102	-4.14388
ENSRNOT00000013703	protein_coding	Enpp5	-2.85936	-1.91521	0.519738	0.00817856	down	0.525734	0.490432	-2.80742	-2.96175	-2.8089	-1.98782	-1.56171	-2.19611
ENSRNOT00000091001	protein_coding	Extl2	-4.27776	-2.49145	0.289912	0.0164024	down	0.719714	0.512342	-3.93202	-4.80884	-4.09242	-2.8752	-1.77427	-2.82487
ENSRNOT00000013904	protein_coding	Serpini1	-5.01725	-1.56174	0.0911563	0.00802	down	0.491712	0.463624	-4.15717	-4.66956	-6.22504	-2.12256	-0.974998	-1.58766
ENSRNOT00000027135	protein_coding	Asic4	-4.60732	-2.00552	0.164733	0.0280999	down	0.54646	0.335205	-3.40139	-5.049	-5.37157	-2.67781	-1.09078	-2.24796
NM_001042356	protein_coding	Camk2b	-0.180442	2.99843	0.110424	0.00704881	down	0.63848	0.614438	0.214897	-0.725168	-0.0310551	2.24031	4.08674	2.66825
ENSRNOT00000005773	protein_coding	Kcnc2	-5.58567	-3.0982	0.178319	0.00753845	down	0.469157	0.457524	-4.85798	-6.0391	-5.85992	-3.4457	-2.425	-3.42389
ENSRNOT00000052367	protein_coding	Slc8a1	-4.24886	-2.63252	0.326162	0.00355037	down	0.579942	0.473866	-4.18845	-4.23289	-4.32524	-2.86799	-2.11365	-2.91593
ENSRNOT00000070807	protein_coding	Gng4	-5.03186	-1.03488	0.0626307	0.00128413	down	0.409123	0.276527	-4.18798	-5.33233	-5.57527	-1.53535	-0.800495	-0.768783
ENSRNOT00000057924	protein_coding	Pcdh9	-4.07748	-2.84137	0.424515	0.0114581	down	0.491137	0.535916	-3.78964	-4.51085	-3.93196	-3.16577	-2.58346	-2.77487
ENSRNOT00000028034	protein_coding	S1pr2	2.95276	5.41269	0.181755	0.0486519	down	0.540385	0.457472	2.97216	3.02226	2.86385	5.67588	6.78167	3.78052
ENSRNOT00000022757	protein_coding	Zfp612	-4.4608	-2.61875	0.278924	0.0492719	down	0.471905	0.385133	-3.72624	-5.56798	-4.08819	-3.08834	-1.94867	-2.81922
ENSRNOT00000087583	protein_coding	AABR07040840.1	0.28936	0.913703	0.648715	0.00489675	down	0.510154	0.538286	0.220319	0.313238	0.334522	1.08646	0.931357	0.723291
ENSRNOT00000079703	protein_coding	AABR07066700.1	-2.33276	0.399966	0.150441	0.000892612	down	0.436441	0.391925	-2.57024	-2.03845	-2.38961	0.290073	0.905042	0.00478127
ENSRNOT00000035252	protein_coding	Elavl4	-5.88378	-3.22538	0.158395	0.00804168	down	0.527948	0.342053	-5.48243	-5.73581	-6.4331	-3.86365	-2.32748	-3.48501
ENSRNOT00000066977	protein_coding	Enho	-0.489572	0.646442	0.455015	0.00169881	down	0.409735	0.44866	-0.517124	-0.373077	-0.578515	0.601673	0.906261	0.431391
ENSRNOT00000077087	protein_coding	Spry3	-3.62675	-1.51822	0.231883	0.043033	down	0.38762	0.367502	-2.72553	-4.71795	-3.43678	-2.1502	-0.712317	-1.69214
NM_131912	protein_coding	Kcnh7	-5.07557	-2.56048	0.174937	0.00582878	down	0.351236	0.44272	-5.37663	-5.60886	-4.24123	-2.49293	-2.24721	-2.9413
ENSRNOT00000068147	protein_coding	AABR07006049.1	-2.25488	-1.26036	0.501904	0.00453887	down	0.584104	0.59268	-1.94017	-2.33454	-2.48992	-1.14952	-1.29998	-1.33159
ENSRNOT00000025460	protein_coding	Myrip	-1.46715	-0.255967	0.431915	0.0404519	down	0.448214	0.506676	-0.854248	-1.63931	-1.90788	-0.489076	0.251331	-0.530155
NM_053519	protein_coding	Sorl1	-3.69177	-1.65771	0.244166	0.0209029	down	0.628244	0.404071	-3.52029	-3.506	-4.04902	-2.40359	-0.655915	-1.91361
ENSRNOT00000043082	protein_coding	Aak1	-4.59527	-1.09055	0.0880995	0.0063358	down	0.415437	0.298678	-4.39503	-5.21574	-4.17504	-1.84482	0.0701598	-1.49698
ENSRNOT00000012996	protein_coding	Dpysl2	-5.76543	-4.46999	0.407411	0.0336826	down	0.4186	0.164669	-6.31237	-5.85881	-5.12511	-4.55372	-4.06057	-4.79568
ENSRNOT00000008355	protein_coding	Sf3a1	0.0813958	0.885823	0.572589	0.0370485	down	0.584587	0.575533	0.515861	0.109468	-0.381142	0.952446	0.852897	0.852127
ENSRNOT00000068739	protein_coding	Prkacb	-5.6998	-3.59601	0.232646	0.0339804	down	0.376583	0.148508	-4.90078	-6.67472	-5.52391	-4.26974	-2.84188	-3.67641
ENSRNOT00000080797	protein_coding	Mapk6	-3.37875	-1.87922	0.353669	0.0426951	down	0.517166	0.492537	-2.56871	-4.20018	-3.36736	-1.94328	-1.50708	-2.18731
ENSRNOT00000024575	protein_coding	Tpm1	-1.63826	-0.154702	0.357605	0.00185258	down	0.620844	0.65635	-1.56932	-1.77697	-1.56851	-0.0717762	0.125736	-0.518067
ENSRNOT00000005031	protein_coding	Hmox2	-0.535246	0.293981	0.56283	0.0361989	down	0.563323	0.545001	-0.179744	-0.760751	-0.665244	0.411839	0.562291	-0.0921863
ENSRNOT00000091004	protein_coding	Gnai1	-3.4912	-1.56075	0.262346	0.0479653	down	0.46345	0.295699	-2.68893	-4.43703	-3.34764	-2.3439	-0.75775	-1.58059
ENSRNOT00000006947	protein_coding	Mapt	-1.67683	0.61371	0.204399	0.00801639	down	0.392624	0.258882	-1.50358	-2.15774	-1.36917	0.170069	1.40884	0.26222
ENSRNOT00000010630	protein_coding	Rapgef4	-6.29323	-2.84188	0.0914198	0.00084279	down	0.441674	0.655121	-5.8596	-6.62953	-6.39056	-2.99356	-2.24803	-3.28405
NM_001270605	protein_coding	Grin1	-4.99668	-3.70587	0.408722	0.045585	down	0.404578	0.394075	-5.00844	-5.03672	-4.94488	-4.00248	-2.82291	-4.29223
ENSRNOT00000058296	protein_coding	Mbp	-0.594379	1.32066	0.265165	0.00105675	down	0.607163	0.632651	-0.649916	-0.582424	-0.550798	1.38875	1.66964	0.903593
ENSRNOT00000091236	protein_coding	8-Sep	0.0072481	1.15601	0.451012	0.0122261	down	0.536313	0.485412	0.0555525	0.0534515	-0.0872597	1.0109	1.66149	0.795642
ENSRNOT00000086265	protein_coding	Asb12	-4.16686	-3.12967	0.487275	0.031004	down	0.496583	0.507699	-3.69485	-4.19475	-4.61099	-2.81244	-3.41979	-3.15678
ENSRNOT00000046155	protein_coding	Tcf25	0.269523	1.53731	0.415297	0.0386303	down	0.675653	0.629824	-0.0774333	0.325983	0.56002	1.23874	2.28073	1.09245
ENSRNOT00000090847	protein_coding	Cntn4	1.95808	2.98937	0.489271	0.00140364	down	0.467445	0.399733	2.11382	2.00327	1.75715	3.03291	3.09666	2.83854
ENSRNOT00000060857	protein_coding	Tspan7	1.08525	1.81307	0.603818	0.00461849	down	0.449438	0.404038	1.29567	0.928523	1.03157	1.83546	1.91282	1.69092
ENSRNOT00000075293	protein_coding	Rnf157	-3.30412	-1.87585	0.371576	0.0113432	down	0.432975	0.520187	-2.99849	-3.6456	-3.26827	-2.07573	-1.35762	-2.19421
ENSRNOT00000007905	protein_coding	Pde6h	-0.646953	0.260637	0.533075	0.00875301	down	0.123655	0.0576097	-0.523665	-0.45495	-0.962242	0.378311	0.349699	0.0539006
ENSRNOT00000001973	protein_coding	Fzd9	-1.83762	-0.390194	0.366674	0.0323687	down	0.658063	0.555746	-1.34497	-2.32148	-1.84641	-0.708469	0.310091	-0.772203
ENSRNOT00000039904	protein_coding	Rbms3	2.88827	3.49619	0.656141	0.0461365	down	0.371567	0.326655	2.569	3.13949	2.95632	3.66249	3.58736	3.23872
ENSRNOT00000001185	protein_coding	Caln1	-3.0463	-0.609851	0.184738	0.00139028	down	0.619603	0.629046	-3.10942	-3.0415	-2.98797	-0.77373	-0.0163724	-1.03945
ENSRNOT00000037974	protein_coding	Map2	-4.33049	-1.73877	0.165888	0.0400787	down	0.422283	0.447107	-2.88084	-5.71189	-4.39874	-2.13492	-1.19532	-1.88608
ENSRNOT00000021739	protein_coding	Neto2	-4.02414	-2.84122	0.440458	0.00529902	down	0.653314	0.65932	-3.95515	-4.3069	-3.81038	-3.00691	-2.52912	-2.98764
ENSRNOT00000017870	protein_coding	Shisal2b	-6.40194	-4.98051	0.373343	0.0453528	down	0.448911	0.295445	-6.29839	-6.61368	-6.29375	-5.56128	-4.02082	-5.35944
ENSRNOT00000022303	protein_coding	Mbp	3.8366	4.55644	0.607166	0.0162475	down	0.588516	0.644639	3.99363	3.67198	3.8442	4.69295	4.72838	4.24798
ENSRNOT00000078055	protein_coding	Slc5a7	-5.50919	-3.60066	0.266364	0.00162864	down	0.189921	0.286536	-5.30202	-5.68825	-5.53732	-3.84436	-3.15015	-3.80749
ENSRNOT00000017888	protein_coding	Scrg1	-4.25872	-2.13573	0.229571	0.042317	down	0.609191	0.392398	-3.19132	-4.90619	-4.67864	-2.95885	-1.29185	-2.15648
ENSRNOT00000067134	protein_coding	Vstm2a	-4.61522	-2.94465	0.314129	0.00810415	down	0.372791	0.376889	-5.13606	-4.11008	-4.59951	-3.05946	-2.60983	-3.16465
ENSRNOT00000012600	protein_coding	Tbc1d4	1.24696	2.07449	0.563496	0.0249741	down	0.411351	0.365535	1.68807	1.10053	0.952288	2.13176	2.1648	1.92689
ENSRNOT00000021570	protein_coding	Kcnk12	-2.56489	-1.52591	0.486673	0.0100457	down	0.460299	0.487632	-2.7123	-2.73638	-2.24599	-1.71716	-1.20819	-1.65239
ENSRNOT00000012883	protein_coding	Sqle	-2.44662	0.402272	0.138802	0.0487243	down	0.53394	0.352943	-1.42798	-3.53513	-2.37677	-0.818826	1.94546	0.0801834
ENSRNOT00000037576	protein_coding	Pdyn	-1.99971	-0.147906	0.277046	0.0150503	down	0.618393	0.609841	-1.50269	-2.31928	-2.17716	-0.687796	0.577995	-0.333916
ENSRNOT00000018902	protein_coding	Iqsec3	-5.17171	-2.79965	0.19317	0.011842	down	0.468423	0.492021	-4.60849	-5.78144	-5.12518	-3.18089	-1.95797	-3.26007
ENSRNOT00000000299	protein_coding	Phyhipl	-2.18136	-1.55915	0.649675	0.0213986	down	0.464219	0.436649	-2.36783	-2.06222	-2.11403	-1.60682	-1.29491	-1.77573
ENSRNOT00000083705	protein_coding	Tubb2b	-2.46503	-1.68958	0.584204	0.0127268	down	0.33589	0.35194	-2.36056	-2.43574	-2.59879	-1.80921	-1.36075	-1.89877
ENSRNOT00000005535	protein_coding	Eno2	-2.18419	-0.375906	0.285531	0.00942811	down	0.362736	0.297204	-2.55961	-2.20004	-1.79291	-0.650492	0.254999	-0.732225
ENSRNOT00000077994	protein_coding	Ssr1	-5.54473	-4.05003	0.354854	0.0378107	down	0.139614	0.126473	-5.67201	-6.04063	-4.92156	-4.28047	-3.34094	-4.52868
ENSRNOT00000090018	protein_coding	AABR07004960.1	-4.41442	-3.75296	0.632236	0.012015	down	0.0818571	0.0897172	-4.61245	-4.27172	-4.35909	-3.58664	-3.70641	-3.96582
NM_020098	protein_coding	Pclo	-6.02476	-3.14417	0.135787	0.00692387	down	0.478515	0.511958	-5.14681	-6.63402	-6.29344	-3.23165	-2.5176	-3.68326
NM_001108459	protein_coding	Clvs2	-6.18388	-3.88485	0.2032	0.00264133	down	0.448821	0.550058	-5.70921	-6.58575	-6.25666	-4.02618	-3.43139	-4.19698
ENSRNOT00000025827	protein_coding	Fam168a	-5.7553	-3.70103	0.24077	0.0469715	down	0.541713	0.490409	-4.71605	-6.13691	-6.41295	-4.30901	-2.71458	-4.07951
ENSRNOT00000093593	protein_coding	Mctp1	-6.34504	-4.6932	0.318235	0.0213242	down	0.302758	0.393376	-5.89591	-6.64511	-6.49411	-5.07142	-3.91904	-5.08915
ENSRNOT00000002010	protein_coding	Gtf2ird1	0.793812	1.64582	0.554014	0.0165308	down	0.474841	0.490268	0.650544	1.05525	0.675646	1.86067	1.76663	1.31015
NM_022183	protein_coding	Top2a	-0.86017	0.718879	0.334702	0.00803096	down	0.408399	0.359386	-0.30861	-1.10395	-1.16795	0.436821	1.00958	0.710232
ENSRNOT00000018935	protein_coding	Arhgef4	-1.88894	-0.659333	0.426434	0.00440588	down	0.648118	0.55911	-1.85668	-1.98992	-1.82022	-0.779672	-0.258311	-0.940015
ENSRNOT00000015104	protein_coding	Lgi3	1.39877	3.11594	0.304146	0.0227377	down	0.57481	0.538676	2.02756	0.864186	1.30458	2.84287	3.78279	2.72215
NM_031770	protein_coding	Gnb5	-0.2167	0.465019	0.623422	0.00505736	down	0.438115	0.403942	-0.316658	-0.170244	-0.163199	0.516001	0.627472	0.251583
ENSRNOT00000042623	protein_coding	Pard3	4.5803	5.27344	0.618504	0.0408159	down	0.379529	0.325451	4.63474	4.62076	4.48539	5.36423	5.61474	4.84136
ENSRNOT00000092165	protein_coding	AABR07066379.1	0.121773	2.54661	0.186231	0.00131572	down	0.464998	0.484266	-0.150674	0.63935	-0.123357	2.6446	2.75533	2.2399
ENSRNOT00000014132	protein_coding	Tmem229b	1.77004	2.82618	0.480919	0.00578193	down	0.438411	0.38396	1.79401	1.77128	1.74483	2.78039	3.18608	2.51205
ENSRNOT00000022060	protein_coding	Grm5	-5.15764	-2.7767	0.191985	0.00447592	down	0.450866	0.611466	-4.56756	-5.57666	-5.32869	-2.78185	-2.29026	-3.25799
NM_031667	protein_coding	Syt11	1.31316	3.07648	0.294571	0.00662296	down	0.639813	0.640783	1.76133	1.09944	1.07872	2.80434	3.58916	2.83594
ENSRNOT00000046594	protein_coding	Tango2	-2.15874	-1.18544	0.50934	0.030103	down	0.514548	0.51576	-2.3892	-2.26094	-1.82607	-1.31563	-0.717732	-1.52296
ENSRNOT00000011837	protein_coding	Hcn2	-3.62558	-2.30544	0.400496	0.00481766	down	0.442788	0.435043	-3.6357	-3.86388	-3.37716	-2.30886	-1.98098	-2.62648
ENSRNOT00000078827	protein_coding	AABR07028795.1	-1.53528	-0.386359	0.450964	0.0081285	down	0.467236	0.523442	-1.70752	-1.4511	-1.44721	-0.360745	-0.0207905	-0.777541
ENSRNOT00000085042	protein_coding	Sh3glb2	-1.7856	-1.14283	0.640484	0.040624	down	0.550948	0.548571	-2.04842	-1.50289	-1.80548	-0.971814	-1.02177	-1.43491
NM_012527	protein_coding	Chrm3	-4.54209	-3.74628	0.576019	0.00645482	down	0.552911	0.454253	-4.71091	-4.58534	-4.33002	-3.93028	-3.57164	-3.73692
ENSRNOT00000045773	protein_coding	Dpp6	-2.09237	-0.0438607	0.241734	0.000837007	down	0.459259	0.507555	-1.90956	-2.09028	-2.27726	-0.0958696	0.327011	-0.362724
ENSRNOT00000003788	protein_coding	Brinp3	-3.48065	-1.4695	0.248074	0.0301821	down	0.824103	0.787768	-2.83639	-3.73769	-3.86787	-2.0977	-0.442149	-1.86864
ENSRNOT00000042466	protein_coding	Vom2r15	-0.999512	-0.115945	0.542026	0.0249325	down	0.423699	0.32718	-0.676429	-1.25407	-1.06803	-0.483312	0.124371	0.0111048
ENSRNOT00000051451	protein_coding	Vom1r15	-5.798	-4.35296	0.367282	0.0396057	down	0.48225	0.524692	-6.25283	-4.95528	-6.1859	-4.62216	-3.89593	-4.54081
ENSRNOT00000002329	protein_coding	Hrasls	-5.95438	-3.17054	0.145205	0.0420883	down	0.423598	0.32107	-4.80576	-6.64908	-6.40831	-4.47342	-1.88696	-3.15125
ENSRNOT00000023469	protein_coding	LOC100909840	0.515941	1.25561	0.598878	0.0200195	down	0.524558	0.372054	0.860611	0.448975	0.238236	1.14006	1.39562	1.23114
ENSRNOT00000022733	protein_coding	Olr141	-3.40562	-2.73398	0.627794	0.00473502	down	0.652445	0.56893	-3.28273	-3.47338	-3.46074	-2.93579	-2.63182	-2.63432
ENSRNOT00000065542	protein_coding	Kcnma1	-4.88184	-3.46614	0.374827	0.0275409	down	0.428343	0.381223	-4.63091	-4.68411	-5.33051	-3.79732	-2.7626	-3.8385
ENSRNOT00000024900	protein_coding	Pde4dip	-2.56127	-1.13487	0.372058	0.0171228	down	0.678424	0.680389	-2.00904	-3.06494	-2.60982	-1.36662	-0.74568	-1.2923
NM_001134538	protein_coding	Sez6l	-2.59421	-1.70426	0.539636	0.0313632	down	0.540681	0.490622	-2.46098	-2.88717	-2.43446	-1.85427	-1.2505	-2.00803
ENSRNOT00000036235	protein_coding	Gpr137c	-5.1646	-3.97455	0.438289	0.0177813	down	0.421782	0.362449	-4.71362	-5.65931	-5.12087	-4.03873	-3.71108	-4.17386
ENSRNOT00000016963	protein_coding	Gan	-3.87827	-2.82934	0.483325	0.040935	down	0.310268	0.32449	-3.35536	-4.52117	-3.75828	-2.80459	-2.98959	-2.69383
ENSRNOT00000064429	protein_coding	Adam11	-4.01372	-1.7882	0.213822	0.00258663	down	0.524824	0.604748	-3.5356	-4.33985	-4.16572	-1.9426	-1.34438	-2.07763
ENSRNOT00000003198	protein_coding	Mark1	-3.26276	-2.20948	0.481871	0.0033325	down	0.406959	0.394244	-3.07537	-3.38197	-3.33094	-2.20291	-1.97181	-2.45372
ENSRNOT00000056322	protein_coding	Ciart	-5.74933	-4.60157	0.451327	0.0256746	down	0.457898	0.450439	-5.62796	-6.26299	-5.35704	-4.6735	-4.23569	-4.89552
NM_001108501	protein_coding	Ccp110	-2.88655	-1.96201	0.526849	0.0180328	down	0.653472	0.625393	-2.78645	-3.20655	-2.66665	-2.06109	-1.62317	-2.20177
ENSRNOT00000092965	protein_coding	Cntnap5c	-5.87399	-4.12437	0.297381	0.00667454	down	0.428016	0.332741	-5.64768	-6.43818	-5.5361	-4.35499	-3.75908	-4.25904
ENSRNOT00000082417	protein_coding	Ncam2	-2.72978	-1.37033	0.389733	0.0106051	down	0.623605	0.569077	-2.25602	-2.86331	-3.06999	-1.40583	-1.05154	-1.65364
ENSRNOT00000081744	protein_coding	Kif5c	-2.75751	0.214991	0.127405	0.000775559	down	0.659373	0.626162	-2.49097	-2.8226	-2.95896	0.0432037	0.783731	-0.181962
ENSRNOT00000058181	protein_coding	Rgs6	-4.4919	-2.28481	0.21657	0.00133395	down	0.558424	0.565096	-4.11198	-4.60606	-4.75766	-2.48189	-1.89281	-2.47973
NM_017026	protein_coding	Mbp	4.25875	5.8278	0.33703	0.00235405	down	0.600453	0.658843	4.30375	4.31794	4.15457	6.06345	6.0367	5.38327
ENSRNOT00000023252	protein_coding	Pfkp	-2.32775	-0.718731	0.327821	0.00509655	down	0.501053	0.441624	-2.24269	-2.4605	-2.28006	-1.03624	-0.158304	-0.96165
NM_001014021	protein_coding	Ccdc81	-3.21963	-2.19319	0.49092	0.00126842	down	0.593527	0.381722	-3.11635	-3.27487	-3.26768	-2.37261	-1.97647	-2.23049
ENSRNOT00000013184	protein_coding	Dync1i1	-1.01685	2.17876	0.10915	0.00209169	down	0.480851	0.449494	-0.845208	-1.12692	-1.07843	1.78356	3.06189	1.69083
ENSRNOT00000027783	protein_coding	Tmem145	-4.43008	-2.1246	0.202293	0.00704287	down	0.541428	0.364419	-4.21069	-4.80866	-4.27089	-2.65466	-1.31467	-2.40447
ENSRNOT00000010263	protein_coding	Nap1l5	-0.595353	2.95359	0.0854398	0.00383937	down	0.738709	0.662353	-0.502741	-0.562309	-0.721011	2.28736	4.12192	2.4515
ENSRNOT00000078559	protein_coding	Pard3	4.61433	5.25043	0.643448	0.0482137	down	0.382391	0.329432	4.73953	4.65663	4.44683	5.35577	5.54765	4.84788
ENSRNOT00000091259	protein_coding	Scn1a	-6.00962	-3.08904	0.132074	0.0142792	down	0.508597	0.399182	-5.08034	-6.63083	-6.31769	-3.66111	-2.04846	-3.55755
ENSRNOT00000059750	protein_coding	Spock3	-3.94737	-0.666715	0.102902	0.00423972	down	0.36519	0.353843	-2.99988	-4.04012	-4.8021	-0.802181	-0.268993	-0.928971
ENSRNOT00000044257	protein_coding	Shank1	-3.76626	-2.05902	0.306246	0.0074108	down	0.438054	0.512655	-4.10549	-3.76665	-3.42663	-2.35943	-1.50291	-2.31472
ENSRNOT00000072297	protein_coding	Fgf18	-3.78606	-2.76794	0.493761	0.00847882	down	0.625502	0.600564	-3.73816	-3.99808	-3.62194	-2.83509	-2.42944	-3.0393
ENSRNOT00000015200	protein_coding	Pex5l	-5.02896	-2.24913	0.145609	0.0197864	down	0.474691	0.599405	-3.79912	-4.94489	-6.34287	-2.22698	-2.12976	-2.39064
ENSRNOT00000077979	protein_coding	Atp2b3	-3.67823	-1.62849	0.241528	0.00708734	down	0.589205	0.385151	-3.29597	-4.35613	-3.38259	-1.90477	-1.199	-1.7817
ENSRNOT00000019489	protein_coding	Nxnl2	-6.34509	-4.73908	0.328506	0.0213336	down	0.463548	0.349112	-6.33303	-6.61575	-6.08648	-5.3657	-3.96871	-4.88284
ENSRNOT00000078039	protein_coding	Slc12a7	-4.61421	-3.31296	0.405772	0.00686651	down	0.540028	0.554508	-4.25386	-4.82962	-4.75917	-3.63328	-3.01907	-3.28651
ENSRNOT00000046229	protein_coding	Pnkd	-3.15536	-1.78656	0.387215	0.00192627	down	0.433177	0.415072	-3.06215	-3.22184	-3.18208	-1.8744	-1.43543	-2.04986
ENSRNOT00000001686	protein_coding	Grifin	-5.69868	-3.93467	0.294428	0.0187841	down	0.258603	0.285488	-6.19795	-5.10897	-5.78912	-3.87234	-3.38761	-4.54404
ENSRNOT00000090707	protein_coding	Pik3r4	-2.75007	-2.06506	0.622003	0.00855272	down	0.344401	0.324859	-2.77692	-2.65189	-2.8214	-2.3141	-1.86008	-2.02102
ENSRNOT00000021702	protein_coding	Ebf3	-4.38869	-1.09303	0.101838	0.00409699	down	0.364479	0.320045	-3.72787	-4.57482	-4.86337	-1.77454	-0.267069	-1.23749
ENSRNOT00000011485	protein_coding	Mal2	-5.94166	-2.44344	0.0884973	0.00811608	down	0.291876	0.249465	-4.71906	-6.6183	-6.48762	-3.02131	-1.7532	-2.55581
ENSRNOT00000056570	protein_coding	Grm7	-6.02347	-4.00172	0.246259	0.0128735	down	0.374018	0.387844	-6.14855	-6.54652	-5.37534	-4.36936	-3.3551	-4.28069
ENSRNOT00000087636	protein_coding	Zfr	-3.85143	-2.82178	0.489827	0.0242241	down	0.634745	0.566768	-3.66031	-4.11732	-3.77667	-2.99136	-2.316	-3.15796
ENSRNOT00000081831	protein_coding	Gabrb3	-6.24562	-3.80558	0.184279	0.00186746	down	0.481948	0.46998	-6.33541	-6.01629	-6.38515	-4.09967	-3.17918	-4.13788
ENSRNOT00000007219	protein_coding	Egln3	-2.36934	-1.55796	0.569835	0.0202248	down	0.495397	0.429581	-2.28624	-2.34177	-2.48001	-1.80475	-1.14129	-1.72784
ENSRNOT00000042371	protein_coding	Ago3	-2.13016	-1.33955	0.578099	0.0373044	down	0.443521	0.391659	-1.72624	-2.45103	-2.2132	-1.59193	-1.09201	-1.3347
ENSRNOT00000088681	protein_coding	Letmd1	-0.399765	0.413097	0.569252	3.64978e-05	down	0.570964	0.54298	-0.408564	-0.33593	-0.454801	0.421762	0.372953	0.444574
ENSRNOT00000078100	protein_coding	Atp2b3	-2.3191	-1.26754	0.482448	0.0472813	down	0.511699	0.401121	-2.91995	-2.22746	-1.80989	-1.4063	-0.906596	-1.48974
ENSRNOT00000084753	protein_coding	Stmn4	-0.550367	1.1746	0.302506	0.0232215	down	0.511782	0.560904	0.328333	-1.06216	-0.917272	1.06277	1.55267	0.908342
ENSRNOT00000091513	protein_coding	Slmap	-3.988	-3.24794	0.598715	0.0406074	down	0.632395	0.611513	-4.15233	-3.90259	-3.90908	-3.29263	-2.82204	-3.62915
ENSRNOT00000034567	protein_coding	Tmx4	-3.64775	-1.25524	0.190451	0.00631068	down	0.47949	0.391225	-3.17359	-3.98895	-3.78071	-1.61094	-0.486276	-1.66851
ENSRNOT00000093754	protein_coding	LOC100912373	-2.62339	-2.03424	0.664739	0.00415739	down	0.40848	0.379149	-2.79105	-2.54746	-2.53164	-2.09517	-1.92571	-2.08185
ENSRNOT00000090390	protein_coding	Myo7b	2.38865	4.04173	0.317961	0.0388777	down	0.378121	0.278604	2.4766	2.40837	2.28099	3.86581	5.05779	3.20158
NM_001271317	protein_coding	Eya4	-5.01783	-3.86549	0.449895	0.0160865	down	0.413602	0.410226	-4.93865	-5.1595	-4.95535	-3.69805	-3.48832	-4.41011
ENSRNOT00000009625	protein_coding	Ric8b	-3.74942	-2.57087	0.441794	0.025997	down	0.593453	0.545603	-3.49611	-4.16602	-3.58613	-2.81213	-2.03339	-2.86707
ENSRNOT00000032299	protein_coding	Tmem245	-4.17421	-3.10125	0.475341	0.00638001	down	0.211221	0.203615	-3.85621	-4.46654	-4.19989	-3.2552	-2.90249	-3.14606
ENSRNOT00000031896	protein_coding	Prkar1b	-4.22769	-0.605312	0.0812001	0.000306817	down	0.224042	0.243787	-4.06051	-4.27668	-4.34588	-0.712518	-0.0441878	-1.05923
ENSRNOT00000024412	protein_coding	Tulp4	-0.637904	0.0640378	0.614744	0.0294276	down	0.605858	0.529613	-0.504391	-0.955907	-0.453415	-0.149192	0.324458	0.0168479
ENSRNOT00000001844	protein_coding	Rph3a	-2.93024	-0.892241	0.243501	0.00169555	down	0.449735	0.373652	-3.00543	-3.19376	-2.59153	-1.14742	-0.485204	-1.04409
ENSRNOT00000023889	protein_coding	Mapkap1	0.593274	1.39901	0.572069	0.00908615	down	0.492169	0.429883	0.723525	0.507236	0.549062	1.51291	1.59518	1.08895
ENSRNOT00000019392	protein_coding	Chac1	-0.386141	0.542021	0.525527	0.0324317	down	0.559595	0.5278	-0.198237	-0.669779	-0.290406	0.255839	1.04027	0.329953
ENSRNOT00000058148	protein_coding	Akap11	-4.3764	-3.1235	0.419603	0.0275103	down	0.493579	0.35843	-3.87622	-4.67666	-4.57633	-3.52387	-2.60831	-3.23832
ENSRNOT00000006393	protein_coding	Rims2	-5.73241	-4.03803	0.308986	0.00692375	down	0.50842	0.488917	-6.32016	-5.42521	-5.45187	-4.34407	-3.87752	-3.89249
ENSRNOT00000006542	protein_coding	Sec14l2	-1.13066	0.199073	0.397841	0.0460748	down	0.620004	0.49573	-0.856679	-1.39403	-1.14128	-0.54785	0.971589	0.173479
NM_172090	protein_coding	LOC100911769	-1.9726	0.0530806	0.245589	0.00852119	down	0.748647	0.62297	-1.91687	-2.30557	-1.69538	-0.24409	0.808429	-0.405098
ENSRNOT00000035538	protein_coding	Cldn34e	-2.23716	-1.45057	0.579712	0.00986308	down	0.472049	0.410225	-2.45591	-2.29098	-1.96459	-1.60634	-1.29425	-1.45112
ENSRNOT00000084340	protein_coding	Unc80	-6.43668	-4.37891	0.240186	0.00130187	down	0.448867	0.485836	-6.22673	-6.61539	-6.46793	-4.69229	-3.93137	-4.51307
ENSRNOT00000004385	protein_coding	Qdpr	1.50949	3.27104	0.294931	0.00708918	down	0.329051	0.314705	1.89071	1.27021	1.36754	2.8699	3.83067	3.11255
ENSRNOT00000042024	protein_coding	Lsamp	-2.82142	-1.45471	0.387774	0.00867984	down	0.514368	0.499602	-2.83508	-3.01764	-2.61154	-1.79857	-0.945624	-1.61994
NM_001107360	protein_coding	Dip2c	-3.22831	-2.13108	0.467413	0.023089	down	0.485902	0.445958	-2.92611	-3.35466	-3.40415	-2.42908	-1.60063	-2.36352
ENSRNOT00000076140	protein_coding	Tnni2	3.21159	4.06586	0.553146	0.0189763	down	0.498094	0.449275	2.92569	3.51845	3.19065	4.15789	4.25749	3.7822
ENSRNOT00000090402	protein_coding	Actn4	-5.84967	-3.91516	0.261609	0.00402566	down	0.541454	0.5569	-6.32042	-5.72205	-5.50656	-4.28032	-3.5319	-3.93325
ENSRNOT00000074904	protein_coding	AABR07066510.1	-4.43981	-3.56536	0.54546	0.014607	down	0.421543	0.233563	-4.09125	-4.81436	-4.41382	-3.63708	-3.5244	-3.53458
ENSRNOT00000092189	protein_coding	Glra1	-3.54005	-2.37776	0.446804	0.0236565	down	0.514951	0.290778	-3.77775	-3.75291	-3.08948	-2.82678	-2.02383	-2.28267
ENSRNOT00000004346	protein_coding	RGD1305733	-5.23962	-1.41984	0.070816	0.00163339	down	0.494931	0.401378	-5.32814	-4.95764	-5.43308	-2.06035	-0.471905	-1.72726
ENSRNOT00000001664	protein_coding	Ddt	-6.07072	-4.65242	0.374153	0.00644367	down	0.238891	0.330893	-6.40703	-6.23775	-5.56739	-4.62774	-4.82018	-4.50936
ENSRNOT00000092830	protein_coding	Clvs2	-6.40447	-4.68173	0.302974	0.0303005	down	0.447314	0.291703	-6.3233	-6.61124	-6.27885	-5.62089	-3.85162	-4.57269
ENSRNOT00000059430	protein_coding	Cacnb4	-6.3858	-4.41714	0.25549	0.0338585	down	0.445738	0.302747	-6.32364	-6.58339	-6.25037	-5.52054	-3.40359	-4.32728
ENSRNOT00000011079	protein_coding	Mfng	1.37977	2.30931	0.525026	0.0332474	down	0.452152	0.386054	1.10226	1.62771	1.40934	2.50422	2.60773	1.81599
ENSRNOT00000023874	protein_coding	Rit2	-2.52561	-0.456501	0.238307	0.00291968	down	0.318167	0.249009	-2.4912	-2.38752	-2.6981	-0.852356	0.145332	-0.662479
ENSRNOT00000076010	protein_coding	Popdc3	-0.667261	0.0991192	0.587891	0.00348003	down	0.560699	0.540464	-0.573989	-0.546552	-0.881244	0.220501	0.0615415	0.0153146
ENSRNOT00000089346	protein_coding	Rbfox3	-1.10289	0.475625	0.334825	0.00610036	down	0.486281	0.551643	-0.749356	-1.43552	-1.12381	0.185551	0.912719	0.328605
ENSRNOT00000004602	protein_coding	Adora1	-0.0388441	0.864113	0.534789	0.0255516	down	0.513957	0.4911	0.0163243	-0.209571	0.0767142	0.620948	1.35429	0.617103
ENSRNOT00000003593	protein_coding	Gpr37	1.51901	3.51041	0.251494	0.02257	down	0.680988	0.643331	2.32345	1.03549	1.1981	3.08025	4.25701	3.19398
NM_017268	protein_coding	Hmgcs1	1.38319	4.39302	0.124151	0.00189195	down	0.53067	0.547117	1.80997	1.0482	1.2914	4.32756	5.02425	3.82724
ENSRNOT00000088378	protein_coding	Arhgap5	-3.5192	-1.98569	0.345436	0.0247526	down	0.683766	0.623898	-2.85161	-3.95549	-3.7505	-2.35331	-1.44453	-2.15923
ENSRNOT00000050180	protein_coding	Peg3	-1.97597	-0.478938	0.354282	0.00860395	down	0.562838	0.609841	-1.94516	-2.37047	-1.61228	-0.642929	-0.041463	-0.752421
ENSRNOT00000024120	protein_coding	Fam192a	1.83254	2.68456	0.554011	0.0153514	down	0.609127	0.577225	1.67093	2.18796	1.63874	2.74654	2.83863	2.46849
NM_017215	protein_coding	Slc1a2	1.15021	2.91406	0.294462	0.00979889	down	0.395433	0.398522	1.87911	0.947173	0.624347	2.89499	3.02548	2.8217
ENSRNOT00000064492	protein_coding	Lpgat1	-3.43867	-2.59807	0.558411	0.0167357	down	0.455315	0.335927	-3.61003	-3.50052	-3.20545	-2.58416	-2.30249	-2.90756
ENSRNOT00000079917	protein_coding	Prex2	-2.75311	-1.92572	0.563548	0.0323242	down	0.537077	0.54476	-2.65303	-3.12761	-2.4787	-2.22694	-1.64313	-1.9071
ENSRNOT00000049812	protein_coding	Rtn3	0.407138	1.40777	0.499779	0.0312955	down	0.387733	0.292529	0.413616	0.103918	0.703881	1.05046	1.8997	1.27317
ENSRNOT00000051060	protein_coding	Grik1	-3.54015	-1.57814	0.25667	0.00439068	down	0.617444	0.631385	-3.36174	-3.41838	-3.84034	-1.95866	-0.980277	-1.79549
ENSRNOT00000010113	protein_coding	Kcnj9	-4.81416	-3.23058	0.333654	0.0162733	down	0.633988	0.770479	-4.78096	-4.72349	-4.93803	-3.25197	-2.54164	-3.89814
ENSRNOT00000066084	protein_coding	Cox7a2l2	0.308993	1.11294	0.572778	0.0328187	down	0.138766	0.157935	0.631444	-0.0141144	0.309649	1.01557	1.44047	0.8828
ENSRNOT00000072849	protein_coding	Arrdc3	-3.53544	-2.11914	0.374672	0.0171551	down	0.50872	0.425927	-2.95511	-3.85472	-3.7965	-2.42482	-1.7078	-2.22481
ENSRNOT00000043627	protein_coding	Map2	-2.7289	-0.145386	0.166834	0.00230743	down	0.566194	0.638951	-2.39681	-2.51032	-3.27957	-0.190861	0.310695	-0.555991
ENSRNOT00000093306	protein_coding	Gabra5	-3.22841	-1.41586	0.284688	0.0215455	down	0.522862	0.382706	-2.38695	-3.88984	-3.40843	-1.51357	-0.994324	-1.73969
ENSRNOT00000031448	protein_coding	Myt1	-4.03936	-2.46848	0.336603	0.0210618	down	0.470122	0.452672	-3.38815	-4.48541	-4.24454	-2.8121	-1.94559	-2.64776
ENSRNOT00000078582	protein_coding	Prps1	-2.53936	-0.69371	0.27823	0.0297131	down	0.219999	0.17052	-1.97859	-3.2653	-2.3742	-1.32665	0.0689892	-0.823468
NM_001270856	protein_coding	Stmn4	-0.922008	0.973312	0.268814	0.00943754	down	0.523085	0.572684	-0.231085	-1.34972	-1.18521	0.768897	1.3847	0.766338
ENSRNOT00000089218	protein_coding	Hcn1	-4.46497	-2.80631	0.316734	0.0241994	down	0.560451	0.588378	-5.06584	-4.36777	-3.96129	-3.39256	-2.20995	-2.81642
ENSRNOT00000075099	protein_coding	Sult4a1	0.280217	2.9525	0.156879	0.000733451	down	0.43936	0.429017	0.307712	0.228165	0.304774	2.67407	3.52266	2.66075
NM_001109631	protein_coding	LOC691215	-3.92607	-3.302	0.64884	0.0389105	down	0.423173	0.467707	-3.57795	-4.24896	-3.95129	-3.37886	-3.36396	-3.16318
ENSRNOT00000019080	protein_coding	Mfsd2a	-2.70736	-0.699002	0.248555	0.0369354	down	0.314423	0.155034	-1.98349	-3.58178	-2.55682	-1.42028	0.141059	-0.817786
ENSRNOT00000009462	protein_coding	Adhfe1	-5.14415	-2.45478	0.155031	0.0440218	down	0.304871	0.15802	-3.76487	-5.17585	-6.49173	-3.34025	-1.65366	-2.37043
NM_001108792	protein_coding	Bend6	-2.50103	0.385764	0.135204	0.00185455	down	0.73337	0.524653	-2.0821	-3.0103	-2.41069	0.141362	0.955693	0.0602359
ENSRNOT00000018776	protein_coding	Lcn2	2.37312	3.38341	0.496444	0.0364343	down	0.39348	0.300161	1.85608	2.62121	2.64205	3.46453	3.68101	3.00471
ENSRNOT00000083005	protein_coding	Map1a	-2.48063	-1.35109	0.457061	0.0206314	down	0.508979	0.570381	-2.96039	-2.38057	-2.10093	-1.37765	-1.04594	-1.62968
ENSRNOT00000000163	protein_coding	Ldlrap1	-2.11652	-1.28019	0.560067	0.0372588	down	0.587927	0.604893	-1.71382	-2.46062	-2.17511	-1.52914	-0.971284	-1.34014
ENSRNOT00000051680	protein_coding	5-Sep	-3.24647	-2.49858	0.595471	0.0310157	down	0.362277	0.386695	-3.2006	-3.62794	-2.91087	-2.53442	-2.31759	-2.64371
ENSRNOT00000013863	protein_coding	Tubb4b	-1.50749	-0.467057	0.486183	0.0205244	down	0.462111	0.407474	-1.37257	-1.76431	-1.38558	-0.593671	0.0127681	-0.820269
ENSRNOT00000021582	protein_coding	Ttc38	2.92663	4.08858	0.446909	0.0190948	down	0.218712	0.148238	2.66003	3.26225	2.8576	4.16235	4.47841	3.62496
ENSRNOT00000065730	protein_coding	Ints13	-3.43706	-2.82035	0.652158	0.00262067	down	0.595265	0.510537	-3.5215	-3.37458	-3.41509	-2.98258	-2.72815	-2.75032
ENSRNOT00000014170	protein_coding	Glrb	-2.94454	-1.74791	0.436294	0.00919838	down	0.434969	0.353171	-2.87717	-3.31075	-2.64569	-1.98273	-1.43606	-1.82494
ENSRNOT00000054748	protein_coding	Exoc6	-1.9907	-1.19357	0.575491	0.0105868	down	0.47681	0.4587	-2.20532	-1.77917	-1.98763	-0.966772	-1.21233	-1.40161
ENSRNOT00000017401	protein_coding	Map7	-1.32525	-0.689112	0.643431	0.0281242	down	0.406031	0.407244	-1.55398	-1.1784	-1.24339	-0.672754	-0.439216	-0.955365
ENSRNOT00000083623	protein_coding	Ldb3	-0.546505	0.376825	0.527291	5.52785e-05	down	0.463435	0.443518	-0.604184	-0.586839	-0.448492	0.389712	0.391304	0.349459
ENSRNOT00000093650	protein_coding	Lhx4	-5.88156	-3.82589	0.240538	0.0248691	down	0.533559	0.683785	-5.13378	-6.19346	-6.31743	-4.36217	-2.92906	-4.18645
ENSRNOT00000003308	protein_coding	Mmd	-3.74163	-1.99706	0.298422	0.036369	down	0.224102	0.12121	-3.18811	-4.49432	-3.54247	-2.70791	-1.29896	-1.98429
ENSRNOT00000083959	protein_coding	Ptdss1	1.25337	2.05889	0.572154	0.0465422	down	0.513289	0.470569	0.865599	1.58675	1.30775	2.27802	2.21754	1.68112
ENSRNOT00000071459	protein_coding	Ajap1	-2.79285	-0.686187	0.232184	0.00146007	down	0.637547	0.574198	-2.4701	-3.02757	-2.88087	-0.814689	-0.271011	-0.97286
ENSRNOT00000028158	protein_coding	Zfp84	0.338148	1.07114	0.601657	0.015668	down	0.480396	0.471735	0.667366	0.16573	0.181349	1.11168	0.922747	1.17898
ENSRNOT00000026373	protein_coding	Gnao1	1.01802	2.87088	0.276843	0.0217701	down	0.577523	0.526907	1.71227	0.632868	0.708929	2.35803	3.58866	2.66594
ENSRNOT00000000687	protein_coding	Pcbd1	-3.37249	-1.73046	0.320405	0.0216178	down	0.412167	0.352225	-3.4321	-3.7145	-2.97087	-2.26468	-0.963814	-1.96288
ENSRNOT00000016194	protein_coding	Adgrb3	-3.68907	-2.2896	0.379067	0.0203973	down	0.390648	0.436851	-2.97385	-4.20237	-3.891	-2.22343	-2.21125	-2.43411
ENSRNOT00000025534	protein_coding	C5	-5.4814	-3.84522	0.321706	0.023271	down	0.0539171	0.0652913	-5.1749	-6.37264	-4.89666	-3.97826	-3.77349	-3.78389
ENSRNOT00000026009	protein_coding	Cpeb1	-4.8568	-3.55903	0.406756	0.0431051	down	0.404035	0.320655	-4.5447	-5.50156	-4.52412	-4.15595	-3.15035	-3.37079
ENSRNOT00000071672	protein_coding	AABR07054639.1	0.0130093	0.807483	0.576553	0.00854486	down	0.480672	0.43109	0.0344448	-0.205073	0.209656	0.633971	1.01954	0.76894
ENSRNOT00000033980	protein_coding	Lrrtm3	-4.33746	-2.57996	0.295759	0.0433284	down	0.535398	0.530855	-3.6862	-5.38689	-3.9393	-2.97395	-2.02261	-2.74332
NM_001106898	protein_coding	Adgrb3	-1.17809	-0.511611	0.630041	0.00911502	down	0.554375	0.479622	-1.42385	-1.07467	-1.03575	-0.505785	-0.396621	-0.632426
ENSRNOT00000024200	protein_coding	Asb13	2.17153	2.79313	0.649951	0.0270623	down	0.464971	0.412188	2.52502	2.03404	1.95553	2.82375	2.83951	2.71613
ENSRNOT00000081335	protein_coding	Tdrkh	-5.32784	-3.56994	0.295679	0.0307158	down	0.511293	0.523694	-5.57645	-5.83567	-4.5714	-3.93668	-2.82193	-3.95121
ENSRNOT00000060607	protein_coding	C2	5.01568	5.87776	0.550162	0.0468863	down	0.454742	0.363317	4.72926	5.31373	5.00406	5.95333	6.27207	5.40787
ENSRNOT00000016042	protein_coding	Las1l	-1.45014	-0.619166	0.56215	0.00420086	down	0.406721	0.371021	-1.40753	-1.68641	-1.25647	-0.506314	-0.729911	-0.621273
ENSRNOT00000014939	protein_coding	Trak2	-1.66848	-0.302992	0.388103	0.00239875	down	0.50599	0.552169	-1.6889	-1.86402	-1.45252	-0.319077	-0.0175537	-0.572345
ENSRNOT00000087458	protein_coding	Trak2	-1.61734	-0.291065	0.398796	0.00323905	down	0.522958	0.594979	-1.56445	-1.78563	-1.50195	-0.486774	0.092958	-0.479378
ENSRNOT00000015205	protein_coding	Slc7a10	-1.31353	-0.286134	0.490595	0.00900058	down	0.459797	0.366268	-1.69413	-1.24655	-0.999911	-0.286594	-0.15642	-0.415387
ENSRNOT00000079445	protein_coding	Gabbr1	-1.42619	-0.309398	0.461118	0.040685	down	0.304191	0.214084	-0.903796	-1.68993	-1.68484	-0.774633	0.155493	-0.309055
ENSRNOT00000084192	protein_coding	Bcl7a	-4.2467	-3.06625	0.441214	0.031172	down	0.743455	0.586235	-3.55296	-4.6446	-4.54253	-2.8746	-3.21682	-3.10732
ENSRNOT00000055379	protein_coding	Fbxo47	-2.47883	-1.79235	0.621366	0.0144707	down	0.596626	0.583831	-2.17026	-2.69426	-2.57198	-1.78378	-1.88381	-1.70944
ENSRNOT00000043451	protein_coding	Pam	-2.53441	-1.35873	0.442675	0.0110813	down	0.630506	0.547049	-2.42693	-2.69716	-2.47915	-1.53788	-0.865441	-1.67287
ENSRNOT00000092357	protein_coding	Shank2	-3.70427	-2.93873	0.588234	0.0127993	down	0.656054	0.544033	-4.03343	-3.44173	-3.63764	-2.92	-2.87995	-3.01624
ENSRNOT00000092717	protein_coding	Map2	-1.27134	1.3605	0.161337	0.00046256	down	0.503506	0.593466	-1.13024	-1.25443	-1.42936	1.33568	1.77899	0.966838
ENSRNOT00000078964	protein_coding	AABR07026294.1	-2.90701	-1.52397	0.383411	0.047164	down	0.447906	0.383495	-3.15336	-3.09447	-2.47319	-2.1557	-0.685356	-1.73085
ENSRNOT00000083500	protein_coding	Ces1f	-1.80913	-1.05466	0.592766	0.0404904	down	0.533022	0.59051	-2.30944	-1.60339	-1.51457	-1.09691	-1.01212	-1.05497
ENSRNOT00000007572	protein_coding	Grm3	-2.55713	-1.51111	0.4843	0.025804	down	0.449357	0.5302	-2.34951	-2.92231	-2.39958	-1.86603	-1.05261	-1.61468
ENSRNOT00000056932	protein_coding	RGD1560398	-2.32707	-1.09117	0.424579	0.0032784	down	0.450916	0.490102	-2.19526	-2.6024	-2.18354	-1.13345	-0.829468	-1.3106
ENSRNOT00000004776	protein_coding	Rufy3	-1.81187	-0.909182	0.53489	0.0215688	down	0.508047	0.485916	-1.88918	-2.0643	-1.48212	-0.962522	-0.580723	-1.1843
ENSRNOT00000014636	protein_coding	Nphp3	-3.14774	-2.51643	0.645593	0.0177711	down	0.609641	0.509689	-3.11081	-2.93378	-3.39862	-2.47237	-2.38769	-2.68924
ENSRNOT00000015384	protein_coding	Lrp3	-5.86024	-3.62289	0.212074	0.0165271	down	0.516947	0.46192	-5.93703	-6.56247	-5.08123	-3.98923	-2.89307	-3.98636
ENSRNOT00000086851	protein_coding	Rab3c	-4.22326	-0.465362	0.0739197	0.000505634	down	0.419053	0.377402	-3.77564	-4.10183	-4.7923	-0.637624	-0.0483997	-0.710061
ENSRNOT00000020207	protein_coding	Zfp483	-5.72477	-2.86654	0.137908	0.00448574	down	0.566019	0.618487	-5.36673	-6.20944	-5.59813	-3.39301	-2.02077	-3.18585
ENSRNOT00000023020	protein_coding	Chka	-5.12914	-3.64577	0.357653	0.0268679	down	0.607006	0.39406	-4.50657	-5.37218	-5.50866	-3.79998	-3.06631	-4.07103
ENSRNOT00000018521	protein_coding	Trpm3	-2.69838	-1.77412	0.52695	0.0194776	down	0.729574	0.675196	-2.71051	-2.95638	-2.42826	-1.63629	-1.53398	-2.15208
ENSRNOT00000087980	protein_coding	Aqp9	-1.89233	-0.917688	0.508866	0.043406	down	0.528118	0.532969	-1.44144	-2.04993	-2.18563	-1.40197	-0.721468	-0.629623
ENSRNOT00000025081	protein_coding	Vamp1	0.900949	4.10684	0.108375	0.00172546	down	0.420664	0.423023	0.781372	1.19131	0.730164	3.76859	4.91186	3.64008
NM_022867	protein_coding	Map1lc3b	-1.82961	-0.833415	0.501319	0.0384924	down	0.375618	0.368178	-1.93976	-1.9246	-1.62449	-1.09477	-0.213024	-1.19245
ENSRNOT00000035576	protein_coding	Syt7	-4.95796	-3.47784	0.35846	0.0449713	down	0.42439	0.471981	-4.16781	-5.49127	-5.2148	-3.70436	-2.84881	-3.88036
ENSRNOT00000039149	protein_coding	Tmem130	-0.482856	2.63601	0.115114	0.00068042	down	0.304149	0.376877	-0.103042	-0.479356	-0.866171	2.33145	3.11539	2.46118
ENSRNOT00000077707	protein_coding	Acat2	-4.16877	-1.96247	0.21669	0.00603047	down	0.366796	0.407757	-3.8723	-4.88421	-3.74979	-1.96109	-1.60328	-2.32304
ENSRNOT00000080758	protein_coding	Arhgap24	0.0164846	1.14046	0.458826	0.0229475	down	0.482228	0.46756	-0.380834	0.417882	0.0124057	1.31022	1.39151	0.719667
ENSRNOT00000078830	protein_coding	Kif1b	0.654003	1.45694	0.573181	0.0117403	down	0.532663	0.567073	0.894649	0.302279	0.765079	1.50806	1.46615	1.39661
ENSRNOT00000066986	protein_coding	Dtd1	-1.81284	-0.74153	0.475886	0.0264013	down	0.543214	0.47487	-1.4145	-2.02738	-1.99664	-0.86394	-0.278781	-1.08187
ENSRNOT00000050179	protein_coding	Abi2	0.0960631	0.946751	0.55452	0.000269924	down	0.580656	0.537499	0.150291	0.175836	-0.0379381	0.912837	0.983732	0.943683
ENSRNOT00000026030	protein_coding	Ap3b2	3.28636	4.09232	0.571981	0.0358172	down	0.450517	0.411379	3.13346	3.32457	3.40106	4.16841	4.4761	3.63246
ENSRNOT00000074543	protein_coding	Smim18	-5.73635	-3.99204	0.298477	0.028195	down	0.258774	0.44465	-4.98441	-5.9436	-6.28103	-4.23689	-3.31372	-4.42551
ENSRNOT00000090139	protein_coding	Lca5	-6.41279	-4.51096	0.267604	0.0169328	down	0.446692	0.355852	-6.33171	-6.61801	-6.28865	-5.33167	-3.69924	-4.50197
ENSRNOT00000012304	protein_coding	Hmx1	-2.61769	-1.4497	0.445038	0.00820566	down	0.494528	0.348647	-2.90208	-2.2899	-2.6611	-1.21868	-1.37215	-1.75825
ENSRNOT00000007604	protein_coding	Slc1a2	-0.529707	0.684113	0.431126	0.033041	down	0.433985	0.389639	0.0227368	-1.03107	-0.580788	0.338592	1.10932	0.604424
ENSRNOT00000014300	protein_coding	Mbnl2	-1.23092	-0.341514	0.539835	0.0488881	down	0.416946	0.373341	-1.44221	-1.16066	-1.0899	-0.693922	0.253205	-0.583823
ENSRNOT00000022294	protein_coding	Trim36	-2.08884	-0.96017	0.457336	0.0318659	down	0.537157	0.53676	-1.69307	-2.62717	-1.94629	-1.22677	-0.546142	-1.1076
ENSRNOT00000034978	protein_coding	LOC500475	-1.09479	0.241133	0.396139	0.0112581	down	0.631159	0.644077	-0.632371	-1.13632	-1.51568	0.0202075	0.545439	0.157752
ENSRNOT00000078765	protein_coding	Gria4	-6.38283	-3.82981	0.170399	0.0159618	down	0.460273	0.315316	-6.35482	-6.63546	-6.15821	-4.85949	-2.71354	-3.91641
ENSRNOT00000038433	protein_coding	Slitrk6	-2.46251	-0.363968	0.233494	0.00661096	down	0.501962	0.606815	-2.153	-2.67781	-2.55672	-0.876869	0.361266	-0.5763
ENSRNOT00000082464	protein_coding	Med12l	-5.57151	-3.20613	0.194066	0.0171271	down	0.558418	0.498981	-5.20531	-6.53612	-4.97309	-3.5839	-2.49827	-3.53621
ENSRNOT00000075504	protein_coding	Ache	1.23243	2.43986	0.43304	0.000935557	down	0.31072	0.200496	1.39352	1.29721	1.00657	2.38385	2.58638	2.34935
ENSRNOT00000005866	protein_coding	Cbln4	-6.47862	-3.44222	0.121885	0.000382791	down	0.367378	0.1603	-6.41453	-6.64913	-6.3722	-3.79294	-2.93153	-3.60219
ENSRNOT00000082161	protein_coding	Cacna2d1	-6.04948	-3.26006	0.144644	0.00435122	down	0.452335	0.461498	-5.54504	-6.10395	-6.49946	-3.79082	-2.49579	-3.49357
ENSRNOT00000086899	protein_coding	Mtmr7	-3.29297	-1.51173	0.290933	0.00785953	down	0.593973	0.552707	-3.65615	-3.29666	-2.92611	-1.73373	-0.930583	-1.87088
NM_001106903	protein_coding	NEWGENE_1308196	-0.890633	-0.268359	0.649646	0.00414399	down	0.577007	0.539579	-0.801055	-0.771968	-1.09888	-0.238943	-0.27571	-0.290424
ENSRNOT00000005470	protein_coding	Ptger1	0.208956	0.940767	0.602147	0.00631538	down	0.52856	0.493743	0.0990893	0.262619	0.26516	1.00482	1.12381	0.693676
ENSRNOT00000049729	protein_coding	Paqr9	-5.57142	-3.72199	0.277501	0.00905966	down	0.475591	0.417133	-5.01329	-6.21641	-5.48457	-3.39282	-3.97912	-3.79403
ENSRNOT00000021670	protein_coding	Gpr162	-1.20596	0.0990272	0.404725	0.00901247	down	0.506152	0.58679	-0.773894	-1.58152	-1.26246	-0.0241569	0.384663	-0.0634241
NM_138544	protein_coding	Fat3	-3.68706	-2.04177	0.319681	0.00043049	down	0.58953	0.498165	-3.52135	-3.77767	-3.76217	-2.20753	-1.78708	-2.13069
ENSRNOT00000017048	protein_coding	Impg1	-3.66654	-2.87762	0.578777	0.00304544	down	0.500872	0.621631	-3.48033	-3.77298	-3.74631	-2.91206	-2.7248	-2.996
ENSRNOT00000039910	protein_coding	AABR07065217.2	0.0290472	0.774127	0.596635	0.0388191	down	0.229718	0.269908	-0.176218	0.131742	0.131618	0.692064	1.19578	0.434538
ENSRNOT00000064731	protein_coding	Mcm5	2.40176	3.48172	0.473043	0.0141727	down	0.253148	0.207321	2.42864	2.27288	2.50377	3.25317	3.98248	3.20951
ENSRNOT00000007994	protein_coding	Gdap1	-4.5459	-1.62882	0.132395	0.0124797	down	0.480324	0.245547	-3.99711	-4.80592	-4.83467	-2.68647	-0.547802	-1.65219
ENSRNOT00000003248	protein_coding	Uchl1	0.108674	3.16088	0.120558	0.000598159	down	0.300248	0.402727	0.303445	0.141042	-0.118465	3.01112	3.7117	2.75981
ENSRNOT00000065876	protein_coding	Klk6	0.0903292	1.18331	0.468791	0.0100189	down	0.338311	0.302411	0.268205	-0.0343596	0.0371419	0.795742	1.55482	1.19938
ENSRNOT00000087242	protein_coding	Scn2a	-5.74097	-3.56663	0.221544	0.0216073	down	0.415449	0.268691	-5.27103	-6.45148	-5.50039	-4.40115	-2.76789	-3.53086
NM_001111057	protein_coding	Adarb1	-4.5767	-1.8207	0.148034	0.00446832	down	0.504165	0.347857	-4.11378	-4.64676	-4.96955	-2.32995	-1.01624	-2.11589
ENSRNOT00000005879	protein_coding	Flywch1	1.57054	2.94485	0.385737	0.0195114	down	0.697832	0.682194	1.53697	1.41825	1.7564	2.57619	3.64507	2.61329
ENSRNOT00000018319	protein_coding	Polm	-2.28135	-1.53904	0.59778	0.0152218	down	0.499945	0.480438	-2.4598	-2.4101	-1.97416	-1.50303	-1.39144	-1.72264
ENSRNOT00000082177	protein_coding	Wnk3	-5.87361	-3.83665	0.243676	0.0206266	down	0.365689	0.381896	-5.17038	-6.2532	-6.19726	-4.45136	-3.03077	-4.02782
ENSRNOT00000079962	protein_coding	Oxr1	-0.990627	-0.377802	0.653915	0.0462668	down	0.487127	0.485355	-0.828281	-1.25274	-0.890857	-0.237408	-0.181257	-0.714741
NM_001014263	protein_coding	Sypl1	-4.05892	-3.27168	0.57945	0.00334329	down	0.229927	0.125802	-4.06765	-4.25314	-3.85596	-3.35467	-3.17585	-3.2845
ENSRNOT00000019963	protein_coding	Cryga	-4.40688	-2.74671	0.316402	0.00613702	down	0.407324	0.411342	-4.54396	-4.78569	-3.89097	-3.00786	-2.442	-2.79026
ENSRNOT00000080621	protein_coding	Cntn1	-0.0530271	1.279	0.397209	0.0204352	down	0.47538	0.383359	0.435813	-0.316673	-0.278221	0.807572	1.70943	1.32
NM_001304816	protein_coding	Peg3	0.352784	2.24192	0.269968	0.00331109	down	0.481911	0.502112	0.606936	-0.0660104	0.517428	2.07456	2.66939	1.98182
ENSRNOT00000064567	protein_coding	Sgip1	-6.11538	-3.07041	0.121163	0.00491616	down	0.376976	0.403801	-5.20111	-6.65088	-6.49417	-3.35624	-2.4972	-3.3578
ENSRNOT00000085265	protein_coding	Camk2b	-4.11273	-1.43232	0.155998	0.00183063	down	0.480209	0.553243	-3.6625	-4.4784	-4.19729	-1.64257	-0.885943	-1.76846
NM_017012	protein_coding	Grm5	-3.3784	-2.49639	0.542613	0.0442181	down	0.452478	0.323761	-3.19705	-3.28463	-3.65351	-2.99729	-2.06965	-2.42224
NM_057104	protein_coding	Enpp2	1.19821	2.61946	0.373388	0.014136	down	0.518341	0.483349	1.54357	0.97971	1.07134	2.23477	3.19584	2.42777
ENSRNOT00000006783	protein_coding	Trhr	-6.49074	-3.38917	0.116502	0.00485361	down	0.40149	0.580647	-6.36872	-6.63335	-6.47015	-4.24681	-2.38019	-3.54051
ENSRNOT00000012219	protein_coding	Rab6b	1.83478	4.5574	0.151498	0.00191742	down	0.607857	0.570261	1.85819	1.86423	1.78191	4.12471	5.30298	4.24452
ENSRNOT00000086136	protein_coding	Rgs6	-5.35749	-3.18689	0.222119	0.0195796	down	0.513547	0.534945	-4.82915	-4.86991	-6.37341	-3.62622	-2.69435	-3.24011
ENSRNOT00000041238	protein_coding	Klc2	0.693303	2.73684	0.242569	0.0154736	down	0.622881	0.562006	0.796251	0.359993	0.923666	2.16388	3.67917	2.36747
ENSRNOT00000012545	protein_coding	Clasp2	-6.49621	-4.22981	0.207848	0.000660252	down	0.365906	0.159335	-6.3446	-6.68317	-6.46085	-4.56299	-3.82947	-4.29697
ENSRNOT00000087022	protein_coding	Scn3b	-1.07101	0.841847	0.265566	0.0157225	down	0.663309	0.634684	-0.588911	-1.41458	-1.20954	0.242743	1.61213	0.670671
NM_017029	protein_coding	Nefm	0.364421	3.26562	0.133861	0.00123658	down	0.722291	0.747828	0.0555667	0.645461	0.392235	3.22256	3.82722	2.74706
ENSRNOT00000074140	protein_coding	Rab9b	-3.52562	-1.42683	0.233454	0.00765046	down	0.597193	0.554237	-3.2504	-3.77221	-3.55423	-2.04453	-0.693598	-1.54235
ENSRNOT00000080923	protein_coding	Scn8a	-4.07706	-1.43368	0.160053	0.00690282	down	0.610138	0.626122	-3.44758	-4.75064	-4.03296	-1.51816	-0.783623	-1.99925
ENSRNOT00000091985	protein_coding	Ednra	-1.13788	-0.492404	0.63928	0.01992	down	0.46301	0.421316	-1.2103	-1.39222	-0.81113	-0.475681	-0.516624	-0.484906
ENSRNOT00000012273	protein_coding	Dpysl5	-2.35917	-0.970703	0.381971	0.0105826	down	0.426171	0.49144	-2.18324	-2.54694	-2.34732	-1.31339	-0.398528	-1.20019
ENSRNOT00000009946	protein_coding	Entpd6	-0.774123	0.0482504	0.565511	0.0486328	down	0.617547	0.649862	-0.614866	-1.00691	-0.700595	-0.221833	0.584459	-0.217875
ENSRNOT00000064526	protein_coding	Glt1d1	-2.21005	0.882281	0.117251	0.000781101	down	0.634622	0.682791	-2.00688	-2.111	-2.51226	0.745095	1.45575	0.446003
ENSRNOT00000085648	protein_coding	Akt3	-2.06639	-0.680017	0.382525	0.0166726	down	0.592086	0.510927	-1.68563	-2.56561	-1.94794	-0.890923	-0.21379	-0.935337
ENSRNOT00000092388	protein_coding	Shank3	-5.07678	-4.15204	0.526776	0.0290971	down	0.373036	0.40134	-5.39065	-5.12529	-4.71442	-4.20747	-3.7883	-4.46037
ENSRNOT00000011984	protein_coding	Mtss1	2.47037	5.33363	0.137427	0.042385	down	0.533054	0.476548	2.79734	2.33872	2.27505	5.8348	6.68794	3.47816
NM_001100802	protein_coding	Aplp1	-0.994118	0.61903	0.326884	0.00421189	down	0.401928	0.425107	-0.701118	-1.11734	-1.1639	0.283798	1.06505	0.50824
NM_001270857	protein_coding	Stmn4	-0.578934	1.38397	0.256511	0.0166254	down	0.512106	0.532276	0.298486	-1.12077	-0.914524	1.12965	1.82605	1.19623
ENSRNOT00000072653	protein_coding	AABR07035776.1	1.72464	2.35099	0.647812	0.00356915	down	0.444792	0.449373	1.67494	1.92039	1.5786	2.3475	2.34009	2.36539
ENSRNOT00000065989	protein_coding	Lypd6b	-6.15146	-2.73601	0.0937237	0.00503021	down	0.47633	0.444313	-6.33166	-6.58292	-5.53979	-3.42428	-1.70708	-3.07668
ENSRNOT00000086721	protein_coding	Gpm6b	-2.30119	-1.44599	0.552789	0.00941393	down	0.437502	0.41207	-2.26941	-2.35167	-2.28248	-1.62769	-1.08449	-1.6258
ENSRNOT00000076052	protein_coding	Stmn1	3.2815	4.24404	0.513154	0.036718	down	0.598334	0.561056	3.49517	3.0354	3.31393	3.94335	4.8072	3.98157
ENSRNOT00000009496	protein_coding	Neo1	-5.39171	-4.0136	0.384722	0.0493087	down	0.260973	0.342012	-4.66618	-6.15399	-5.35496	-4.14555	-3.5421	-4.35314
ENSRNOT00000092571	protein_coding	Pja1	-2.86204	-1.59905	0.416681	0.0303733	down	0.498368	0.43802	-2.64474	-3.52354	-2.41783	-1.57517	-1.29145	-1.93055
ENSRNOT00000015046	protein_coding	Zdhhc22	-6.38122	-4.08151	0.203103	0.00299721	down	0.444236	0.316027	-6.33158	-6.57709	-6.23499	-4.55268	-3.41538	-4.27646
[truncated: 787 more rows]

## Sheet: hypermethylated lncRNAs
Transcript_ID	transcript_type	GeneSymbol	Test4(mean)	Control(mean)	Foldchange	Pvalue(unpaired t-test)	Regulation	Test4(Mean % m6A)	Control(Mean % m6A)	[Exp1,Test4](IP,Normalized)	[Exp5,Test4](IP,Normalized)	[Exp6,Test4](IP,Normalized)	[Con1,Control](IP,Normalized)	[Con2,Control](IP,Normalized)	[Con3,Control](IP,Normalized)
[truncated: 488 more rows]

[truncated: 1 more sheets: hypomethylated lncRNAs]
