# Supplementary material for: Characterization of the Expressions and m6A Methylation Modification Patterns of mRNAs and lncRNAs in a Spinal Cord Injury Rat Model
Source: Mol Neurobiol. 2024 Jun 22;62(1):806–18. doi: 10.1007/s12035-024-04297-z (PMC11711147; doi:10.1007/s12035-024-04297-z)
Supplement: Supplementary file 4 — Supplementary file4 (XLSX 720 KB) [file 12035_2024_4297_MOESM4_ESM.xlsx]

## Sheet: GO terms for hyper mRNAs
GO ID	Description	out (1669)	All (22176)	pvalue	p.adjust
GO:0002376	immune system process	319	2699	1.4783e-17	1.2737e-13
GO:0009888	tissue development	243	1961	1.17488e-15	5.06137e-12
GO:0051239	regulation of multicellular organismal process	347	3135	7.79836e-15	2.23969e-11
GO:0043062	extracellular structure organization	71	350	1.04604e-14	2.25316e-11
GO:0042060	wound healing	78	418	5.73776e-14	9.4563e-11
GO:0048583	regulation of response to stimulus	407	3877	7.6549e-14	9.4563e-11
GO:0002682	regulation of immune system process	189	1467	7.68269e-14	9.4563e-11
GO:0048646	anatomical structure formation involved in morphogenesis	160	1180	1.14245e-13	1.09843e-10
GO:0030198	extracellular matrix organization	62	296	1.14738e-13	1.09843e-10
GO:0048518	positive regulation of biological process	597	6188	1.97045e-13	1.69774e-10
GO:0009611	response to wounding	89	524	2.82016e-13	2.20895e-10
GO:0032502	developmental process	587	6093	4.95049e-13	3.55445e-10
GO:0006952	defense response	191	1523	7.01815e-13	4.65141e-10
GO:0007166	cell surface receptor signaling pathway	293	2637	1.13314e-12	6.97364e-10
GO:0022610	biological adhesion	175	1369	1.4195e-12	8.15358e-10
GO:0009605	response to external stimulus	274	2434	1.6984e-12	9.14589e-10
GO:0048513	animal organ development	373	3562	1.85406e-12	9.39679e-10
GO:0048869	cellular developmental process	425	4175	2.07706e-12	9.94218e-10
GO:0070887	cellular response to chemical stimulus	307	2818	3.19135e-12	1.44153e-09
GO:0042127	regulation of cell proliferation	198	1623	3.34618e-12	1.44153e-09
GO:0035239	tube morphogenesis	125	883	3.63618e-12	1.49187e-09
GO:0007155	cell adhesion	172	1358	4.91534e-12	1.92503e-09
GO:0006954	inflammatory response	98	636	7.0093e-12	2.62574e-09
GO:0048856	anatomical structure development	551	5747	1.07638e-11	3.8642e-09
GO:0006950	response to stress	377	3658	1.2132e-11	4.13668e-09
GO:0019882	antigen processing and presentation	39	155	1.2483e-11	4.13668e-09
GO:0030154	cell differentiation	404	3979	1.36947e-11	4.37013e-09
GO:0008283	cell proliferation	224	1935	1.94818e-11	5.99483e-09
GO:0050793	regulation of developmental process	285	2615	2.26557e-11	6.73108e-09
GO:0035295	tube development	147	1132	3.27867e-11	9.41635e-09
GO:0080134	regulation of response to stress	171	1381	3.64883e-11	1.01414e-08
GO:0048584	positive regulation of response to stimulus	251	2246	3.80932e-11	1.02566e-08
GO:0048870	cell motility	191	1603	6.63112e-11	1.6804e-08
GO:0051674	localization of cell	191	1603	6.63112e-11	1.6804e-08
GO:0040012	regulation of locomotion	134	1020	1.18239e-10	2.91071e-08
GO:0071310	cellular response to organic substance	252	2286	1.37955e-10	3.30172e-08
GO:2000145	regulation of cell motility	126	946	1.80559e-10	4.20458e-08
GO:0072359	circulatory system development	142	1110	2.08594e-10	4.7296e-08
GO:0001501	skeletal system development	81	518	2.3416e-10	5.12447e-08
GO:0007275	multicellular organism development	500	5223	2.37905e-10	5.12447e-08
GO:0040011	locomotion	209	1824	2.5467e-10	5.25026e-08
GO:0010033	response to organic substance	309	2949	2.55932e-10	5.25026e-08
GO:0048731	system development	466	4812	2.65362e-10	5.31711e-08
GO:0002483	antigen processing and presentation of endogenous peptide antigen	23	68	3.66364e-10	7.16032e-08
GO:0060429	epithelium development	150	1202	3.73972e-10	7.16032e-08
GO:0006955	immune response	192	1651	4.52707e-10	8.4794e-08
GO:0009653	anatomical structure morphogenesis	291	2765	6.20092e-10	1.13675e-07
GO:0034097	response to cytokine	116	865	6.5559e-10	1.17678e-07
GO:0031347	regulation of defense response	94	651	6.69982e-10	1.17807e-07
GO:0019883	antigen processing and presentation of endogenous antigen	23	70	7.06604e-10	1.21762e-07
GO:0048002	antigen processing and presentation of peptide antigen	28	101	8.80102e-10	1.48685e-07
GO:0016477	cell migration	170	1431	1.04608e-09	1.73328e-07
GO:0032101	regulation of response to external stimulus	107	784	1.15631e-09	1.87977e-07
GO:0051707	response to other organism	132	1036	1.22167e-09	1.94924e-07
GO:0030334	regulation of cell migration	118	895	1.29957e-09	1.99948e-07
GO:0050776	regulation of immune response	118	895	1.29957e-09	1.99948e-07
GO:0043207	response to external biotic stimulus	132	1040	1.56379e-09	2.35042e-07
GO:0009887	animal organ morphogenesis	138	1102	1.58222e-09	2.35042e-07
GO:0051240	positive regulation of multicellular organismal process	203	1800	1.81669e-09	2.65299e-07
GO:0002252	immune effector process	111	831	1.95066e-09	2.80115e-07
GO:0001775	cell activation	135	1077	2.26375e-09	3.19745e-07
GO:0048522	positive regulation of cellular process	511	5439	2.40939e-09	3.34827e-07
GO:0002476	antigen processing and presentation of endogenous peptide antigen via MHC class Ib	20	57	2.45604e-09	3.35893e-07
GO:0048519	negative regulation of biological process	502	5333	2.76938e-09	3.72827e-07
GO:0002683	negative regulation of immune system process	74	482	3.20023e-09	4.24202e-07
GO:0002428	antigen processing and presentation of peptide antigen via MHC class Ib	20	58	3.48448e-09	4.54883e-07
GO:0008285	negative regulation of cell proliferation	95	682	3.57771e-09	4.60083e-07
GO:0002684	positive regulation of immune system process	133	1069	4.79585e-09	6.07662e-07
GO:2000026	regulation of multicellular organismal development	222	2042	6.97779e-09	8.65596e-07
GO:0009607	response to biotic stimulus	134	1086	7.03246e-09	8.65596e-07
GO:0022603	regulation of anatomical structure morphogenesis	128	1031	1.07757e-08	1.30765e-06
GO:0050727	regulation of inflammatory response	58	352	1.25671e-08	1.50386e-06
GO:0002475	antigen processing and presentation via MHC class Ib	20	62	1.29658e-08	1.53031e-06
GO:0051270	regulation of cellular component movement	127	1026	1.47229e-08	1.71423e-06
GO:0048523	negative regulation of cellular process	453	4804	2.06879e-08	2.37662e-06
GO:0060562	epithelial tube morphogenesis	62	393	2.15708e-08	2.44544e-06
GO:0002573	myeloid leukocyte differentiation	41	214	2.45769e-08	2.75006e-06
GO:0002521	leukocyte differentiation	77	536	2.97584e-08	3.28716e-06
GO:0030155	regulation of cell adhesion	95	713	3.3172e-08	3.61785e-06
GO:0002009	morphogenesis of an epithelium	81	576	3.38614e-08	3.64688e-06
GO:1901700	response to oxygen-containing compound	176	1569	3.63109e-08	3.8624e-06
GO:0045595	regulation of cell differentiation	198	1814	3.80153e-08	3.99439e-06
GO:0045321	leukocyte activation	119	963	4.69573e-08	4.87451e-06
GO:0071345	cellular response to cytokine stimulus	102	793	6.23583e-08	6.39618e-06
GO:0050673	epithelial cell proliferation	62	405	6.67644e-08	6.76756e-06
GO:0051094	positive regulation of developmental process	159	1397	6.92191e-08	6.93479e-06
GO:0001101	response to acid chemical	52	316	7.34735e-08	7.27641e-06
GO:0007507	heart development	83	606	7.4534e-08	7.29756e-06
GO:0001568	blood vessel development	91	687	8.50823e-08	8.23673e-06
GO:0030335	positive regulation of cell migration	74	521	8.8183e-08	8.44206e-06
GO:0071887	leukocyte apoptotic process	26	109	1.01816e-07	9.64009e-06
GO:0048729	tissue morphogenesis	90	680	1.04025e-07	9.74218e-06
GO:0009719	response to endogenous stimulus	168	1506	1.10752e-07	1.02606e-05
GO:0051704	multi-organism process	230	2208	1.29017e-07	1.18257e-05
GO:2000147	positive regulation of cell motility	75	539	1.67534e-07	1.51944e-05
GO:0009967	positive regulation of signal transduction	163	1461	1.7269e-07	1.54989e-05
GO:0051247	positive regulation of protein metabolic process	179	1639	1.77702e-07	1.57843e-05
GO:0030278	regulation of ossification	38	205	1.92704e-07	1.69422e-05
GO:0001503	ossification	57	372	2.17033e-07	1.88885e-05
GO:0006928	movement of cell or subcellular component	216	2063	2.2532e-07	1.94136e-05
GO:0040017	positive regulation of locomotion	77	565	2.69823e-07	2.27232e-05
GO:0001944	vasculature development	93	725	2.71644e-07	2.27232e-05
GO:0072358	cardiovascular system development	93	725	2.71644e-07	2.27232e-05
GO:0065008	regulation of biological quality	367	3855	3.02413e-07	2.50537e-05
GO:0023056	positive regulation of signaling	177	1634	3.61722e-07	2.94185e-05
GO:0001934	positive regulation of protein phosphorylation	115	958	3.61927e-07	2.94185e-05
GO:0051272	positive regulation of cellular component movement	75	550	3.761e-07	3.02848e-05
GO:0031589	cell-substrate adhesion	55	360	3.87986e-07	3.08603e-05
GO:0070848	response to growth factor	86	660	3.93088e-07	3.08603e-05
GO:0050878	regulation of body fluid levels	54	351	3.93992e-07	3.08603e-05
GO:0010647	positive regulation of cell communication	176	1627	4.28507e-07	3.32614e-05
GO:0042110	T cell activation	67	476	4.97756e-07	3.82916e-05
GO:0030199	collagen fibril organization	18	63	5.37111e-07	4.09535e-05
GO:0009893	positive regulation of metabolic process	351	3685	5.73242e-07	4.33251e-05
GO:0002520	immune system development	118	999	5.85392e-07	4.38586e-05
GO:0048514	blood vessel morphogenesis	78	591	8.23494e-07	6.11657e-05
GO:0009966	regulation of signal transduction	274	2778	8.54783e-07	6.28082e-05
GO:0042327	positive regulation of phosphorylation	120	1028	8.60187e-07	6.28082e-05
GO:0001649	osteoblast differentiation	35	192	8.69378e-07	6.29459e-05
GO:1901701	cellular response to oxygen-containing compound	124	1073	9.4987e-07	6.82007e-05
GO:0071363	cellular response to growth factor stimulus	83	644	9.82493e-07	6.996e-05
GO:0045597	positive regulation of cell differentiation	115	978	1.02219e-06	7.219e-05
GO:0051241	negative regulation of multicellular organismal process	137	1217	1.08582e-06	7.60603e-05
GO:0050678	regulation of epithelial cell proliferation	51	335	1.13067e-06	7.85632e-05
GO:0051173	positive regulation of nitrogen compound metabolic process	310	3221	1.29264e-06	8.90993e-05
GO:0030316	osteoclast differentiation	23	101	1.30882e-06	8.94986e-05
GO:0050866	negative regulation of cell activation	35	197	1.61546e-06	0.000109049
GO:0008219	cell death	194	1866	1.62004e-06	0.000109049
GO:0048534	hematopoietic or lymphoid organ development	110	936	1.81047e-06	0.000120923
GO:0030097	hemopoiesis	105	884	1.92123e-06	0.000127333
GO:0048585	negative regulation of response to stimulus	169	1590	2.19535e-06	0.000144391
GO:0007167	enzyme linked receptor protein signaling pathway	110	940	2.21248e-06	0.000144414
GO:0010875	positive regulation of cholesterol efflux	10	23	2.61189e-06	0.000169204
GO:0031099	regeneration	34	193	2.75237e-06	0.000176973
GO:0032270	positive regulation of cellular protein metabolic process	166	1564	2.96097e-06	0.000188976
GO:0032526	response to retinoic acid	23	106	3.17003e-06	0.000197397
GO:0046649	lymphocyte activation	97	809	3.17136e-06	0.000197397
GO:0010562	positive regulation of phosphorus metabolic process	123	1088	3.18456e-06	0.000197397
GO:0045937	positive regulation of phosphate metabolic process	123	1088	3.18456e-06	0.000197397
GO:0050777	negative regulation of immune response	30	161	3.22734e-06	0.00019862
GO:0071229	cellular response to acid chemical	33	186	3.26994e-06	0.000199814
GO:0031348	negative regulation of defense response	37	221	3.55845e-06	0.000215913
GO:0032373	positive regulation of sterol transport	12	34	3.64747e-06	0.000217138
GO:0032376	positive regulation of cholesterol transport	12	34	3.64747e-06	0.000217138
GO:0019221	cytokine-mediated signaling pathway	56	396	3.65425e-06	0.000217138
GO:2000106	regulation of leukocyte apoptotic process	19	78	3.71859e-06	0.000219447
GO:0003007	heart morphogenesis	42	267	4.20912e-06	0.000246706
GO:1905954	positive regulation of lipid localization	21	93	4.3078e-06	0.000250784
GO:0019915	lipid storage	19	79	4.5537e-06	0.00026332
GO:0051235	maintenance of location	46	305	4.80915e-06	0.000276237
GO:0071495	cellular response to endogenous stimulus	139	1274	4.872e-06	0.000277994
GO:0019058	viral life cycle	37	224	4.91268e-06	0.000278471
GO:0031325	positive regulation of cellular metabolic process	318	3368	4.98975e-06	0.000280991
GO:0032879	regulation of localization	255	2614	5.15695e-06	0.000288521
GO:0010941	regulation of cell death	164	1558	5.51027e-06	0.0003063
GO:0003151	outflow tract morphogenesis	19	80	5.55448e-06	0.000306778
GO:0043410	positive regulation of MAPK cascade	65	490	5.63911e-06	0.000308672
GO:0031401	positive regulation of protein modification process	132	1200	5.66043e-06	0.000308672
GO:0048598	embryonic morphogenesis	82	663	5.72863e-06	0.000310427
GO:0009790	embryo development	135	1237	6.61212e-06	0.000356063
GO:0043067	regulation of programmed cell death	153	1439	6.74398e-06	0.000360908
GO:0006468	protein phosphorylation	207	2059	6.85005e-06	0.000364321
GO:0060326	cell chemotaxis	43	282	7.31479e-06	0.000386652
GO:0048145	regulation of fibroblast proliferation	20	89	7.81807e-06	0.000410735
GO:0030595	leukocyte chemotaxis	35	211	7.96375e-06	0.000415853
GO:0010604	positive regulation of macromolecule metabolic process	317	3375	8.09797e-06	0.000420314
GO:0060070	canonical Wnt signaling pathway	44	293	8.57209e-06	0.000440269
GO:0030855	epithelial cell differentiation	79	639	8.58464e-06	0.000440269
GO:0045778	positive regulation of ossification	21	97	8.69632e-06	0.000441414
GO:0045667	regulation of osteoblast differentiation	24	120	8.70942e-06	0.000441414
GO:0034341	response to interferon-gamma	26	136	8.83564e-06	0.000444131
GO:0014706	striated muscle tissue development	55	398	8.86612e-06	0.000444131
GO:0034612	response to tumor necrosis factor	36	221	9.03526e-06	0.000449987
GO:0010646	regulation of cell communication	297	3140	9.67449e-06	0.000478766
GO:0012501	programmed cell death	178	1734	9.72424e-06	0.000478766
GO:0061138	morphogenesis of a branching epithelium	36	222	1.00164e-05	0.00049035
GO:0042981	regulation of apoptotic process	150	1416	1.01541e-05	0.000494281
GO:0060537	muscle tissue development	57	420	1.06025e-05	0.00051321
GO:0023051	regulation of signaling	299	3168	1.06704e-05	0.00051361
GO:0070661	leukocyte proliferation	45	305	1.08174e-05	0.000517794
GO:0043066	negative regulation of apoptotic process	99	855	1.11084e-05	0.000526958
GO:0006915	apoptotic process	174	1692	1.11312e-05	0.000526958
GO:0001763	morphogenesis of a branching structure	38	241	1.11947e-05	0.000527068
GO:0001843	neural tube closure	24	122	1.16866e-05	0.000547239
GO:0001932	regulation of protein phosphorylation	148	1398	1.20566e-05	0.000561512
GO:0051099	positive regulation of binding	30	172	1.27005e-05	0.000588321
GO:0051216	cartilage development	33	198	1.29049e-05	0.00059459
GO:0048144	fibroblast proliferation	20	92	1.32415e-05	0.00060016
GO:0050728	negative regulation of inflammatory response	26	139	1.32688e-05	0.00060016
GO:0007162	negative regulation of cell adhesion	40	261	1.32984e-05	0.00060016
GO:0002688	regulation of leukocyte chemotaxis	23	115	1.33044e-05	0.00060016
GO:0061041	regulation of wound healing	29	164	1.343e-05	0.00060255
GO:0060606	tube closure	24	123	1.34972e-05	0.00060255
GO:0007160	cell-matrix adhesion	36	225	1.3577e-05	0.00060275
GO:0030036	actin cytoskeleton organization	90	763	1.36416e-05	0.00060275
GO:0030029	actin filament-based process	97	841	1.59377e-05	0.00070061
GO:0007389	pattern specification process	63	486	1.62334e-05	0.000709986
GO:0032102	negative regulation of response to external stimulus	47	330	1.78266e-05	0.000775729
GO:0060548	negative regulation of cell death	108	963	1.80523e-05	0.0007816
GO:0050778	positive regulation of immune response	87	737	1.83877e-05	0.000792144
GO:0032370	positive regulation of lipid transport	17	72	1.85452e-05	0.000794952
GO:0070374	positive regulation of ERK1 and ERK2 cascade	31	184	1.87278e-05	0.000798807
GO:0033273	response to vitamin	19	87	2.01675e-05	0.000855977
GO:0050865	regulation of cell activation	82	687	2.13886e-05	0.000903045
GO:0035148	tube formation	32	194	2.14861e-05	0.000903045
GO:0042325	regulation of phosphorylation	160	1551	2.17672e-05	0.000910417
GO:1905521	regulation of macrophage migration	12	40	2.43168e-05	0.00101214
GO:0032501	multicellular organismal process	684	8055	2.44597e-05	0.0010132
GO:0030098	lymphocyte differentiation	51	373	2.47575e-05	0.00102063
GO:0043009	chordate embryonic development	93	808	2.57568e-05	0.00105676
GO:0050817	coagulation	31	187	2.59569e-05	0.00105993
GO:0001525	angiogenesis	62	484	2.71443e-05	0.00110318
GO:0045785	positive regulation of cell adhesion	57	434	2.77722e-05	0.0011234
GO:0055123	digestive system development	26	145	2.8655e-05	0.00115312
GO:0000122	negative regulation of transcription by RNA polymerase II	102	908	2.88055e-05	0.00115312
GO:0010243	response to organonitrogen compound	103	919	2.89083e-05	0.00115312
GO:0014020	primary neural tube formation	24	129	3.07901e-05	0.00122252
GO:0008284	positive regulation of cell proliferation	102	910	3.14791e-05	0.00124183
GO:0051253	negative regulation of RNA metabolic process	144	1379	3.15647e-05	0.00124183
GO:0097237	cellular response to toxic substance	33	207	3.28471e-05	0.00128303
GO:0009792	embryo development ending in birth or egg hatching	94	824	3.29097e-05	0.00128303
GO:0001817	regulation of cytokine production	84	717	3.35495e-05	0.00130205
GO:0050900	leukocyte migration	48	348	3.38211e-05	0.00130205
GO:0045892	negative regulation of transcription, DNA-templated	135	1279	3.39649e-05	0.00130205
GO:0043069	negative regulation of programmed cell death	99	879	3.4002e-05	0.00130205
GO:0071356	cellular response to tumor necrosis factor	32	199	3.60886e-05	0.00137584
GO:1902679	negative regulation of RNA biosynthetic process	135	1281	3.65636e-05	0.00138172
GO:1903507	negative regulation of nucleic acid-templated transcription	135	1281	3.65636e-05	0.00138172
GO:0030099	myeloid cell differentiation	54	409	3.86475e-05	0.00145409
GO:0045088	regulation of innate immune response	44	312	4.14134e-05	0.0015487
GO:0009617	response to bacterium	85	732	4.15215e-05	0.0015487
GO:0002761	regulation of myeloid leukocyte differentiation	22	115	4.17479e-05	0.00155043
GO:0007599	hemostasis	30	183	4.31541e-05	0.00159516
GO:0010810	regulation of cell-substrate adhesion	35	228	4.33226e-05	0.00159516
GO:0042493	response to drug	105	953	4.86146e-05	0.00177792
GO:0021915	neural tube development	32	202	4.86988e-05	0.00177792
GO:0071417	cellular response to organonitrogen compound	66	535	4.93644e-05	0.00179461
GO:0031100	animal organ regeneration	16	70	4.96271e-05	0.00179659
GO:0051093	negative regulation of developmental process	111	1020	4.98563e-05	0.00179733
GO:0033993	response to lipid	98	877	5.04966e-05	0.001811
GO:0040013	negative regulation of locomotion	46	334	5.06558e-05	0.001811
GO:0002274	myeloid leukocyte activation	34	221	5.28868e-05	0.00188294
GO:0046718	viral entry into host cell	19	93	5.37831e-05	0.00190308
GO:0016055	Wnt signaling pathway	53	404	5.3894e-05	0.00190308
GO:0007568	aging	41	287	5.54991e-05	0.00195176
GO:0001816	cytokine production	84	728	5.74994e-05	0.00201388
GO:0002695	negative regulation of leukocyte activation	29	177	5.80352e-05	0.00202442
GO:0002064	epithelial cell development	37	250	5.91829e-05	0.00205613
GO:1905517	macrophage migration	13	50	6.01867e-05	0.0020826
GO:0030260	entry into host cell	19	94	6.27126e-05	0.00214417
GO:0044409	entry into host	19	94	6.27126e-05	0.00214417
GO:0051806	entry into cell of other organism involved in symbiotic interaction	19	94	6.27126e-05	0.00214417
GO:0035690	cellular response to drug	46	337	6.30926e-05	0.00214864
GO:0198738	cell-cell signaling by wnt	53	407	6.56319e-05	0.00222632
GO:0060828	regulation of canonical Wnt signaling pathway	36	242	6.64246e-05	0.00224437
GO:0009615	response to virus	42	299	6.71112e-05	0.00225871
GO:0003158	endothelium development	23	127	6.90649e-05	0.00231542
GO:0048705	skeletal system morphogenesis	37	252	7.02068e-05	0.00234458
GO:0007596	blood coagulation	29	179	7.1456e-05	0.00237708
GO:1903034	regulation of response to wounding	31	197	7.2117e-05	0.00238984
GO:0051828	entry into other organism involved in symbiotic interaction	19	95	7.29316e-05	0.00240343
GO:0009636	response to toxic substance	56	439	7.30847e-05	0.00240343
GO:0046651	lymphocyte proliferation	40	281	7.36195e-05	0.00241181
GO:0048701	embryonic cranial skeleton morphogenesis	13	51	7.52573e-05	0.00245612
GO:0030178	negative regulation of Wnt signaling pathway	27	162	7.62633e-05	0.00247956
GO:0045165	cell fate commitment	39	272	7.68439e-05	0.00248905
GO:0045934	negative regulation of nucleobase-containing compound metabolic process	154	1520	7.72626e-05	0.00249324
GO:0002685	regulation of leukocyte migration	32	207	7.87995e-05	0.00253335
GO:0097435	supramolecular fiber organization	86	757	8.14782e-05	0.00260972
GO:0061061	muscle structure development	76	650	8.3496e-05	0.00266043
GO:0019377	glycolipid catabolic process	7	16	8.4216e-05	0.00266043
GO:0032780	negative regulation of ATPase activity	7	16	8.4216e-05	0.00266043
GO:0048871	multicellular organismal homeostasis	62	503	8.45084e-05	0.00266043
GO:0006706	steroid catabolic process	8	21	8.46052e-05	0.00266043
GO:0033002	muscle cell proliferation	28	172	8.66742e-05	0.00271558
GO:1901652	response to peptide	56	442	8.79089e-05	0.00273733
GO:0002762	negative regulation of myeloid leukocyte differentiation	12	45	8.80036e-05	0.00273733
GO:0010629	negative regulation of gene expression	180	1828	9.03928e-05	0.00279473
GO:0061035	regulation of cartilage development	15	66	9.07101e-05	0.00279473
GO:0098609	cell-cell adhesion	89	792	9.08224e-05	0.00279473
GO:0045807	positive regulation of endocytosis	26	155	9.20306e-05	0.00282183
GO:0032943	mononuclear cell proliferation	40	284	9.31855e-05	0.00284712
GO:0061448	connective tissue development	38	265	9.41405e-05	0.00286613
GO:0072175	epithelial tube formation	28	173	9.61156e-05	0.00291596
GO:1904888	cranial skeletal system development	16	74	0.000101073	0.0030556
GO:0050920	regulation of chemotaxis	32	210	0.00010408	0.0031355
GO:0001838	embryonic epithelial tube formation	27	165	0.000105069	0.00315425
GO:0002687	positive regulation of leukocyte migration	24	139	0.000106188	0.0031768
GO:0032799	low-density lipoprotein receptor particle metabolic process	5	8	0.000110831	0.0032433
GO:0032802	low-density lipoprotein particle receptor catabolic process	5	8	0.000110831	0.0032433
GO:0032803	regulation of low-density lipoprotein particle receptor catabolic process	5	8	0.000110831	0.0032433
GO:0098883	synapse pruning	5	8	0.000110831	0.0032433
GO:2000107	negative regulation of leukocyte apoptotic process	12	46	0.000110975	0.0032433
GO:0002237	response to molecule of bacterial origin	46	345	0.000111046	0.0032433
GO:0044403	symbiont process	46	345	0.000111046	0.0032433
GO:0002526	acute inflammatory response	19	98	0.000112975	0.0032885
GO:0050679	positive regulation of epithelial cell proliferation	29	184	0.000118014	0.0034236
GO:0009890	negative regulation of biosynthetic process	159	1592	0.000120061	0.0034713
GO:0030833	regulation of actin filament polymerization	29	185	0.000130074	0.00374822
GO:1902105	regulation of leukocyte differentiation	39	279	0.000133199	0.00382549
GO:0033700	phospholipid efflux	7	17	0.000133871	0.00383201
GO:0042592	homeostatic process	179	1830	0.000134323	0.00383222
GO:2000027	regulation of animal organ morphogenesis	32	213	0.000136434	0.00386781
GO:2000146	negative regulation of cell motility	40	289	0.000136469	0.00386781
GO:0010874	regulation of cholesterol efflux	10	34	0.000139155	0.00391816
GO:0032570	response to progesterone	10	34	0.000139155	0.00391816
GO:0007010	cytoskeleton organization	151	1504	0.000139995	0.00392898
GO:0071295	cellular response to vitamin	9	28	0.000140588	0.00393282
GO:0033619	membrane protein proteolysis	13	54	0.000141643	0.00394949
GO:1901698	response to nitrogen compound	107	1002	0.000142426	0.00395852
GO:1901342	regulation of vasculature development	43	319	0.000143186	0.00396685
GO:0051128	regulation of cellular component organization	244	2609	0.000144394	0.00397686
GO:0032496	response to lipopolysaccharide	44	329	0.00014447	0.00397686
GO:0070371	ERK1 and ERK2 cascade	40	290	0.000147045	0.00403485
GO:0001841	neural tube formation	24	142	0.000149416	0.00408467
GO:0097114	NMDA glutamate receptor clustering	4	5	0.000150283	0.00408467
GO:2000669	negative regulation of dendritic cell apoptotic process	4	5	0.000150283	0.00408467
GO:0043408	regulation of MAPK cascade	77	673	0.000151146	0.0040952
GO:0001822	kidney development	44	330	0.00015482	0.00418161
GO:0051098	regulation of binding	47	360	0.000155764	0.00419394
GO:0048565	digestive tract development	23	134	0.000160488	0.00430769
GO:0060348	bone development	34	234	0.000166017	0.0044301
GO:0045087	innate immune response	85	762	0.00016609	0.0044301
GO:0045446	endothelial cell differentiation	20	109	0.000166592	0.0044301
GO:0002690	positive regulation of leukocyte chemotaxis	18	93	0.000173219	0.00459217
GO:0007169	transmembrane receptor protein tyrosine kinase signaling pathway	70	601	0.000175829	0.00464707
GO:0072001	renal system development	45	342	0.000177988	0.00468973
GO:0009725	response to hormone	94	863	0.000179848	0.00472431
GO:0030041	actin filament polymerization	31	207	0.000182507	0.00477959
GO:0048589	developmental growth	79	699	0.000184785	0.00482456
GO:0006935	chemotaxis	68	581	0.000187853	0.00488984
GO:0010758	regulation of macrophage chemotaxis	9	29	0.000190314	0.00493898
GO:0032103	positive regulation of response to external stimulus	41	304	0.000199646	0.00516562
GO:0010811	positive regulation of cell-substrate adhesion	23	136	0.000201358	0.00519432
GO:0070372	regulation of ERK1 and ERK2 cascade	38	275	0.000204765	0.00526643
GO:0007369	gastrulation	29	190	0.00020852	0.00534704
GO:0033344	cholesterol efflux	13	56	0.000209747	0.00536256
GO:0002253	activation of immune response	64	541	0.000213035	0.00543049
GO:0030111	regulation of Wnt signaling pathway	41	305	0.000214248	0.00544532
GO:0042330	taxis	68	584	0.000218033	0.00552522
GO:0035556	intracellular signal transduction	241	2591	0.00022237	0.00561859
GO:0050921	positive regulation of chemotaxis	23	137	0.000225046	0.00566959
GO:0034380	high-density lipoprotein particle assembly	5	9	0.000233861	0.00585741
GO:0060600	dichotomous subdivision of an epithelial terminal unit	5	9	0.000233861	0.00585741
GO:0051172	negative regulation of nitrogen compound metabolic process	229	2450	0.000245156	0.0061225
GO:0030323	respiratory tube development	34	239	0.000249413	0.00621081
GO:0035456	response to interferon-beta	11	43	0.000257069	0.00636467
GO:0071364	cellular response to epidermal growth factor stimulus	11	43	0.000257069	0.00636467
GO:0016032	viral process	39	288	0.000259321	0.00640204
GO:0002250	adaptive immune response	53	430	0.000267735	0.00659087
GO:0031324	negative regulation of cellular metabolic process	243	2624	0.000272048	0.00667796
GO:0042098	T cell proliferation	29	193	0.000273676	0.00669885
GO:0051271	negative regulation of cellular component movement	42	319	0.000283536	0.0069019
GO:0051246	regulation of protein metabolic process	256	2784	0.000283574	0.0069019
GO:1901136	carbohydrate derivative catabolic process	24	148	0.000284977	0.00691651
GO:0060541	respiratory system development	37	270	0.000290954	0.00704173
GO:0071711	basement membrane organization	10	37	0.000300281	0.00724712
GO:0031399	regulation of protein modification process	176	1824	0.000303237	0.00729801
GO:0051250	negative regulation of lymphocyte activation	24	149	0.000315898	0.00758156
GO:0032060	bleb assembly	6	14	0.000318922	0.00758772
GO:0046479	glycosphingolipid catabolic process	6	14	0.000318922	0.00758772
GO:2000644	regulation of receptor catabolic process	6	14	0.000318922	0.00758772
GO:0032941	secretion by tissue	11	44	0.000319678	0.00758772
GO:0007159	leukocyte cell-cell adhesion	44	341	0.000321752	0.00761598
GO:1901699	cellular response to nitrogen compound	69	603	0.000324774	0.00766645
GO:1901654	response to ketone	28	186	0.00033521	0.00789118
GO:0090090	negative regulation of canonical Wnt signaling pathway	22	132	0.000338804	0.00795405
GO:0060575	intestinal epithelial cell differentiation	8	25	0.000342641	0.00800052
GO:0061037	negative regulation of cartilage development	8	25	0.000342641	0.00800052
GO:0051174	regulation of phosphorus metabolic process	168	1734	0.000344398	0.00801983
GO:0050818	regulation of coagulation	17	90	0.000351157	0.00813574
GO:0051050	positive regulation of transport	88	813	0.000351265	0.00813574
GO:0007492	endoderm development	16	82	0.000354205	0.00818184
GO:1902533	positive regulation of intracellular signal transduction	101	960	0.000369705	0.00849896
GO:0034330	cell junction organization	40	303	0.000369906	0.00849896
GO:0048706	embryonic skeletal system development	22	133	0.000377621	0.00865315
GO:0048246	macrophage chemotaxis	10	38	0.000380288	0.00869115
GO:0008360	regulation of cell shape	23	142	0.000384221	0.0087347
GO:0035051	cardiocyte differentiation	23	142	0.000384221	0.0087347
GO:0008347	glial cell migration	12	52	0.000386273	0.00875823
GO:0030100	regulation of endocytosis	37	274	0.000388658	0.00878917
GO:0045669	positive regulation of osteoblast differentiation	14	67	0.000391995	0.00884144
GO:2000826	regulation of heart morphogenesis	11	45	0.000394631	0.00887766
GO:0071559	response to transforming growth factor beta	34	245	0.000397478	0.00891842
GO:0032956	regulation of actin cytoskeleton organization	47	375	0.000399031	0.00893
GO:0030324	lung development	33	236	0.000418432	0.00916733
GO:0055065	metal ion homeostasis	67	587	0.000421891	0.00916733
GO:0061771	response to caloric restriction	4	6	0.000423836	0.00916733
GO:1904026	regulation of collagen fibril organization	4	6	0.000423836	0.00916733
GO:1905522	negative regulation of macrophage migration	4	6	0.000423836	0.00916733
GO:0050670	regulation of lymphocyte proliferation	31	217	0.000424828	0.00916733
GO:0071831	intermediate-density lipoprotein particle clearance	3	3	0.000425596	0.00916733
GO:0090731	cellular response to very-low-density lipoprotein particle stimulus	3	3	0.000425596	0.00916733
GO:1903000	regulation of lipid transport across blood brain barrier	3	3	0.000425596	0.00916733
GO:1903002	positive regulation of lipid transport across blood brain barrier	3	3	0.000425596	0.00916733
GO:1905853	regulation of heparan sulfate binding	3	3	0.000425596	0.00916733
GO:1905855	positive regulation of heparan sulfate binding	3	3	0.000425596	0.00916733
GO:1905858	regulation of heparan sulfate proteoglycan binding	3	3	0.000425596	0.00916733
GO:1905860	positive regulation of heparan sulfate proteoglycan binding	3	3	0.000425596	0.00916733
GO:1905890	regulation of cellular response to very-low-density lipoprotein particle stimulus	3	3	0.000425596	0.00916733
GO:0031327	negative regulation of cellular biosynthetic process	153	1565	0.000428332	0.00920327
GO:0031670	cellular response to nutrient	13	60	0.000432537	0.00927049
GO:1905114	cell surface receptor signaling pathway involved in cell-cell signaling	59	502	0.00043619	0.0093256
GO:0006707	cholesterol catabolic process	5	10	0.000438692	0.00933278
GO:0016127	sterol catabolic process	5	10	0.000438692	0.00933278
GO:0006979	response to oxidative stress	50	408	0.000449404	0.00953711
GO:0045765	regulation of angiogenesis	38	286	0.00045064	0.00953983
GO:0044093	positive regulation of molecular function	154	1579	0.00045612	0.00963218
GO:0050766	positive regulation of phagocytosis	14	68	0.000459912	0.00968852
GO:0019220	regulation of phosphate metabolic process	167	1733	0.000461546	0.00969923
GO:0001935	endothelial cell proliferation	22	135	0.00046707	0.00978784
GO:0001655	urogenital system development	48	388	0.000468035	0.00978784
GO:0002065	columnar/cuboidal epithelial cell differentiation	23	144	0.000471401	0.00981061
GO:0051701	interaction with host	23	144	0.000471401	0.00981061
GO:0003002	regionalization	47	378	0.000476667	0.00988673
GO:0002694	regulation of leukocyte activation	72	644	0.000477354	0.00988673
GO:0043691	reverse cholesterol transport	6	15	0.00049776	0.0102356
GO:0060340	positive regulation of type I interferon-mediated signaling pathway	6	15	0.00049776	0.0102356
GO:1900451	positive regulation of glutamate receptor signaling pathway	6	15	0.00049776	0.0102356
GO:0072676	lymphocyte migration	18	101	0.00049988	0.0102547
GO:0048771	tissue remodeling	26	172	0.00050317	0.0102976
GO:0008217	regulation of blood pressure	24	154	0.000519012	0.0105967
GO:0048754	branching morphogenesis of an epithelial tube	27	182	0.000535859	0.0109148
GO:0032944	regulation of mononuclear cell proliferation	31	220	0.000539223	0.0109574
GO:0002366	leukocyte activation involved in immune response	35	259	0.000542745	0.0109645
GO:0006575	cellular modified amino acid metabolic process	29	201	0.000543628	0.0109645
GO:0008064	regulation of actin polymerization or depolymerization	29	201	0.000543628	0.0109645
GO:0070227	lymphocyte apoptotic process	15	77	0.000545237	0.0109645
GO:0045859	regulation of protein kinase activity	77	702	0.000545936	0.0109645
GO:0048568	embryonic organ development	58	496	0.000551024	0.011041
GO:0007178	transmembrane receptor protein serine/threonine kinase signaling pathway	45	360	0.000554801	0.0110909
GO:0033280	response to vitamin D	9	33	0.000557082	0.0111051
GO:0070231	T cell apoptotic process	12	54	0.000558092	0.0111051
GO:0000165	MAPK cascade	80	736	0.000564854	0.011188
GO:0023014	signal transduction by protein phosphorylation	80	736	0.000564854	0.011188
GO:0008154	actin polymerization or depolymerization	33	240	0.000566292	0.0111908
GO:2000113	negative regulation of cellular macromolecule biosynthetic process	145	1481	0.000568576	0.0112102
GO:0018108	peptidyl-tyrosine phosphorylation	43	340	0.000570857	0.0112295
GO:0010558	negative regulation of macromolecule biosynthetic process	146	1493	0.000572675	0.0112396
GO:0044419	interspecies interaction between organisms	46	371	0.000578452	0.0113271
GO:0030336	negative regulation of cell migration	36	270	0.000587526	0.0114251
GO:0006687	glycosphingolipid metabolic process	11	47	0.000589158	0.0114251
GO:0060337	type I interferon signaling pathway	11	47	0.000589158	0.0114251
GO:0070849	response to epidermal growth factor	11	47	0.000589158	0.0114251
GO:0030832	regulation of actin filament length	29	202	0.000590084	0.0114251
GO:0046466	membrane lipid catabolic process	10	40	0.000593895	0.0114475
GO:0003013	circulatory system process	50	413	0.0005939	0.0114475
GO:0002697	regulation of immune effector process	49	403	0.000608436	0.0117015
GO:0045596	negative regulation of cell differentiation	80	738	0.000612393	0.0117514
GO:0048147	negative regulation of fibroblast proliferation	8	27	0.000614192	0.0117597
GO:0001936	regulation of endothelial cell proliferation	20	120	0.000617826	0.0118031
GO:1903706	regulation of hemopoiesis	48	393	0.000622624	0.0118684
GO:0032970	regulation of actin filament-based process	50	414	0.000627335	0.0119318
GO:0070663	regulation of leukocyte proliferation	32	232	0.000644592	0.0122331
GO:0051130	positive regulation of cellular component organization	127	1275	0.000646168	0.012236
GO:1903708	positive regulation of hemopoiesis	30	213	0.00066184	0.0125053
GO:0050764	regulation of phagocytosis	17	95	0.000674223	0.0126836
GO:1902106	negative regulation of leukocyte differentiation	17	95	0.000674223	0.0126836
GO:0098657	import into cell	89	842	0.000698233	0.0131067
GO:0030168	platelet activation	16	87	0.000704022	0.0131866
GO:0009651	response to salt stress	9	34	0.000707536	0.0131951
GO:0070232	regulation of T cell apoptotic process	9	34	0.000707536	0.0131951
GO:0048247	lymphocyte chemotaxis	11	48	0.000712988	0.0132394
GO:0071357	cellular response to type I interferon	11	48	0.000712988	0.0132394
GO:0090175	regulation of establishment of planar polarity	10	41	0.000733102	0.0135837
GO:0034375	high-density lipoprotein particle remodeling	6	16	0.000745887	0.013732
GO:0045540	regulation of cholesterol biosynthetic process	6	16	0.000745887	0.013732
GO:0106118	regulation of sterol biosynthetic process	6	16	0.000745887	0.013732
GO:0097529	myeloid leukocyte migration	29	205	0.000751021	0.013797
GO:0006875	cellular metal ion homeostasis	60	524	0.000759024	0.0139144
GO:0006793	phosphorus metabolic process	312	3523	0.000764102	0.0139777
GO:0001704	formation of primary germ layer	20	122	0.000766676	0.0139943
GO:0002263	cell activation involved in immune response	35	264	0.000770379	0.0139943
GO:1901214	regulation of neuron death	37	284	0.000771307	0.0139943
GO:0018212	peptidyl-tyrosine modification	43	345	0.000771505	0.0139943
GO:0040007	growth	95	913	0.000783738	0.0141863
GO:2000134	negative regulation of G1/S transition of mitotic cell cycle	12	56	0.00078993	0.0142684
GO:0002313	mature B cell differentiation involved in immune response	8	28	0.000803633	0.0144856
GO:0006796	phosphate-containing compound metabolic process	310	3501	0.000805885	0.0144958
GO:0060411	cardiac septum morphogenesis	15	80	0.00082904	0.0148503
GO:0061045	negative regulation of wound healing	15	80	0.00082904	0.0148503
GO:1901623	regulation of lymphocyte chemotaxis	7	22	0.000840282	0.0149967
GO:0001885	endothelial cell development	14	72	0.000840691	0.0149967
GO:0022612	gland morphogenesis	23	150	0.00084456	0.0150346
GO:1902107	positive regulation of leukocyte differentiation	25	169	0.000880655	0.0156448
GO:0002335	mature B cell differentiation	9	35	0.000889533	0.0157376
GO:2000403	positive regulation of lymphocyte migration	9	35	0.000889533	0.0157376
GO:0006509	membrane protein ectodomain proteolysis	10	42	0.000898094	0.0158526
GO:0048738	cardiac muscle tissue development	30	217	0.000900252	0.0158526
GO:0002460	adaptive immune response based on somatic recombination of immune receptors built from immunoglobulin superfamily domains	44	358	0.000901554	0.0158526
GO:0032612	interleukin-1 production	16	89	0.000909977	0.0159357
GO:0032652	regulation of interleukin-1 production	16	89	0.000909977	0.0159357
GO:1904018	positive regulation of vasculature development	26	179	0.000926393	0.0161524
GO:0097048	dendritic cell apoptotic process	4	7	0.000929852	0.0161524
GO:1990379	lipid transport across blood brain barrier	4	7	0.000929852	0.0161524
GO:2000668	regulation of dendritic cell apoptotic process	4	7	0.000929852	0.0161524
GO:0003279	cardiac septum development	20	124	0.000945434	0.0163901
GO:0045824	negative regulation of innate immune response	13	65	0.000967206	0.0167254
GO:0045860	positive regulation of protein kinase activity	53	454	0.000968658	0.0167254
GO:0006897	endocytosis	77	717	0.0010011	0.017251
GO:0009892	negative regulation of metabolic process	264	2943	0.00100898	0.0173521
GO:0051208	sequestering of calcium ion	18	107	0.00101187	0.0173671
GO:0050801	ion homeostasis	78	729	0.00103425	0.017716
GO:0071346	cellular response to interferon-gamma	19	116	0.00103681	0.0177244
GO:0097191	extrinsic apoptotic signaling pathway	30	219	0.00104539	0.0178117
GO:0007219	Notch signaling pathway	25	171	0.00104605	0.0178117
GO:0043434	response to peptide hormone	44	361	0.00106863	0.0181603
GO:0008015	blood circulation	48	403	0.00107384	0.0182131
GO:1990845	adaptive thermogenesis	26	181	0.00109354	0.0184986
GO:0048146	positive regulation of fibroblast proliferation	12	58	0.00109712	0.0184986
GO:1902807	negative regulation of cell cycle G1/S phase transition	12	58	0.00109712	0.0184986
GO:0045637	regulation of myeloid cell differentiation	29	210	0.00110521	0.0185986
GO:0042475	odontogenesis of dentin-containing tooth	18	108	0.00113048	0.018974
GO:0032535	regulation of cellular component size	48	404	0.00113192	0.018974
GO:0030183	B cell differentiation	21	135	0.00115288	0.0192132
GO:0050680	negative regulation of epithelial cell proliferation	21	135	0.00115288	0.0192132
GO:0060402	calcium ion transport into cytosol	21	135	0.00115288	0.0192132
GO:0071695	anatomical structure maturation	24	163	0.00117982	0.0196241
GO:0071219	cellular response to molecule of bacterial origin	29	211	0.0011913	0.0197624
GO:0016310	phosphorylation	232	2558	0.00119272	0.0197624
GO:0010605	negative regulation of macromolecule metabolic process	242	2681	0.00120105	0.0198623
GO:0019885	antigen processing and presentation of endogenous peptide antigen via MHC class I	5	12	0.00121339	0.0200127
GO:0019725	cellular homeostasis	85	812	0.00121479	0.0200127
GO:0060038	cardiac muscle cell proliferation	11	51	0.00122033	0.0200655
GO:1902903	regulation of supramolecular fiber organization	47	395	0.00122824	0.0201572
GO:0071560	cellular response to transforming growth factor beta stimulus	32	241	0.0012318	0.0201772
GO:0060284	regulation of cell development	98	961	0.00125407	0.020503
GO:0071222	cellular response to lipopolysaccharide	28	202	0.00125837	0.0205343
GO:0042246	tissue regeneration	14	75	0.00127659	0.020753
GO:0071674	mononuclear cell migration	14	75	0.00127659	0.020753
GO:0021987	cerebral cortex development	20	127	0.00128015	0.0207717
GO:0030330	DNA damage response, signal transduction by p53 class mediator	13	67	0.00129874	0.0210338
GO:0030301	cholesterol transport	16	92	0.00131354	0.0212334
GO:0070670	response to interleukin-4	8	30	0.00132217	0.0213329
GO:1905952	regulation of lipid localization	23	155	0.00132895	0.0214022
GO:0043549	regulation of kinase activity	83	792	0.00133482	0.0214567
GO:0060071	Wnt signaling pathway, planar cell polarity pathway	9	37	0.00136732	0.0219382
GO:0060840	artery development	18	110	0.00140349	0.0224766
GO:0120162	positive regulation of cold-induced thermogenesis	19	119	0.00141621	0.0226383
GO:0016331	morphogenesis of embryonic epithelium	27	194	0.00143234	0.0228538
GO:1903053	regulation of extracellular matrix organization	11	52	0.0014441	0.0229988
GO:0030003	cellular cation homeostasis	63	571	0.00144717	0.0230052
GO:0032963	collagen metabolic process	14	76	0.00145842	0.0231414
GO:0097327	response to antineoplastic agent	16	93	0.00147779	0.0234055
GO:0006953	acute-phase response	7	24	0.00149271	0.0235
GO:2000108	positive regulation of leukocyte apoptotic process	7	24	0.00149271	0.0235
GO:2000136	regulation of cell proliferation involved in heart morphogenesis	7	24	0.00149271	0.0235
GO:0000768	syncytium formation by plasma membrane fusion	12	60	0.00149739	0.0235
GO:0140253	cell-cell fusion	12	60	0.00149739	0.0235
GO:0006873	cellular ion homeostasis	64	583	0.00150964	0.0235951
GO:0055012	ventricular cardiac muscle cell differentiation	6	18	0.00151714	0.0235951
GO:0060576	intestinal epithelial cell development	6	18	0.00151714	0.0235951
GO:0070254	mucus secretion	6	18	0.00151714	0.0235951
GO:2000052	positive regulation of non-canonical Wnt signaling pathway	6	18	0.00151714	0.0235951
GO:0035282	segmentation	17	102	0.00153158	0.0237767
GO:0055080	cation homeostasis	70	650	0.00154366	0.0239212
GO:0002312	B cell activation involved in immune response	15	85	0.00157726	0.0242672
GO:0006970	response to osmotic stress	15	85	0.00157726	0.0242672
GO:0030193	regulation of blood coagulation	15	85	0.00157726	0.0242672
GO:0070664	negative regulation of leukocyte proliferation	15	85	0.00157726	0.0242672
GO:0045732	positive regulation of protein catabolic process	29	215	0.00159646	0.0243254
GO:0098771	inorganic ion homeostasis	71	662	0.00159656	0.0243254
GO:0015691	cadmium ion transport	3	4	0.00160645	0.0243254
GO:0035771	interleukin-4-mediated signaling pathway	3	4	0.00160645	0.0243254
GO:0045065	cytotoxic T cell differentiation	3	4	0.00160645	0.0243254
GO:0070574	cadmium ion transmembrane transport	3	4	0.00160645	0.0243254
GO:0071895	odontoblast differentiation	3	4	0.00160645	0.0243254
GO:0150062	complement-mediated synapse pruning	3	4	0.00160645	0.0243254
GO:1902202	regulation of hepatocyte growth factor receptor signaling pathway	3	4	0.00160645	0.0243254
GO:0016485	protein processing	31	235	0.00161597	0.0244267
GO:0001667	ameboidal-type cell migration	48	411	0.00162193	0.0244738
GO:0060395	SMAD protein signal transduction	14	77	0.00166135	0.0250248
GO:1903055	positive regulation of extracellular matrix organization	8	31	0.00166589	0.0250494
GO:0007423	sensory organ development	69	641	0.00167971	0.0252132
GO:0150076	neuroinflammatory response	11	53	0.00170038	0.0254215
GO:2000351	regulation of endothelial cell apoptotic process	11	53	0.00170038	0.0254215
GO:0007044	cell-substrate junction assembly	17	103	0.00170834	0.0254215
GO:0051209	release of sequestered calcium ion into cytosol	17	103	0.00170834	0.0254215
GO:0051283	negative regulation of sequestering of calcium ion	17	103	0.00170834	0.0254215
GO:0032371	regulation of sterol transport	12	61	0.00173863	0.0257832
GO:0032374	regulation of cholesterol transport	12	61	0.00173863	0.0257832
GO:2000138	positive regulation of cell proliferation involved in heart morphogenesis	4	8	0.00174887	0.0258905
GO:0003205	cardiac chamber development	26	187	0.00176068	0.0260206
GO:0070997	neuron death	39	318	0.00177607	0.0262031
GO:0051179	localization	544	6524	0.00181204	0.0266881
GO:0048878	chemical homeostasis	109	1100	0.00181751	0.026723
GO:0030157	pancreatic juice secretion	5	13	0.00185012	0.0271099
GO:0090179	planar cell polarity pathway involved in neural tube closure	5	13	0.00185012	0.0271099
GO:0097028	dendritic cell differentiation	10	46	0.00188946	0.0276393
GO:0015918	sterol transport	17	104	0.00190195	0.0277278
GO:0048704	embryonic skeletal system morphogenesis	17	104	0.00190195	0.0277278
GO:0050863	regulation of T cell activation	38	309	0.00192131	0.0279629
GO:0061323	cell proliferation involved in heart morphogenesis	7	25	0.00193996	0.0281866
GO:0072006	nephron development	22	150	0.00194478	0.0282092
GO:0034340	response to type I interferon	11	54	0.0019926	0.0288541
GO:0042116	macrophage activation	15	87	0.00200433	0.0289246
GO:1900046	regulation of hemostasis	15	87	0.00200433	0.0289246
GO:0006949	syncytium formation	12	62	0.00201089	0.0289246
GO:2000401	regulation of lymphocyte migration	12	62	0.00201089	0.0289246
GO:0097190	apoptotic signaling pathway	64	590	0.00201597	0.0289494
GO:0002686	negative regulation of leukocyte migration	9	39	0.00203254	0.0290719
GO:0010543	regulation of platelet activation	9	39	0.00203254	0.0290719
GO:0045766	positive regulation of angiogenesis	23	160	0.00203463	0.0290719
GO:0043085	positive regulation of catalytic activity	119	1221	0.0020405	0.0291076
GO:0032268	regulation of cellular protein metabolic process	235	2622	0.00204983	0.0291923
GO:0048566	embryonic digestive tract development	8	32	0.00207657	0.029344
GO:0060142	regulation of syncytium formation by plasma membrane fusion	8	32	0.00207657	0.029344
GO:0060338	regulation of type I interferon-mediated signaling pathway	8	32	0.00207657	0.029344
GO:0070230	positive regulation of lymphocyte apoptotic process	6	19	0.00207736	0.029344
GO:0032092	positive regulation of protein binding	16	96	0.00207751	0.029344
GO:1905330	regulation of morphogenesis of an epithelium	19	123	0.00210039	0.0295463
GO:0106106	cold-induced thermogenesis	24	170	0.00210774	0.0295463
GO:0120161	regulation of cold-induced thermogenesis	24	170	0.00210774	0.0295463
GO:0030838	positive regulation of actin filament polymerization	17	105	0.00211363	0.0295463
GO:0051282	regulation of sequestering of calcium ion	17	105	0.00211363	0.0295463
GO:0033674	positive regulation of kinase activity	57	514	0.00211635	0.0295463
GO:0048660	regulation of smooth muscle cell proliferation	18	114	0.00211927	0.0295463
GO:0055007	cardiac muscle cell differentiation	18	114	0.00211927	0.0295463
GO:0043627	response to estrogen	14	79	0.00213796	0.0297587
GO:0010631	epithelial cell migration	35	280	0.00215482	0.0299451
GO:0010035	response to inorganic substance	56	504	0.00220576	0.0305547
GO:0048468	cell development	207	2282	0.00220578	0.0305547
GO:0055082	cellular chemical homeostasis	76	727	0.00222426	0.0307611
GO:0006879	cellular iron ion homeostasis	13	71	0.00224762	0.0310344
GO:1901653	cellular response to peptide	40	333	0.00229121	0.0315856
GO:0007050	cell cycle arrest	19	124	0.00230938	0.0317854
GO:0045670	regulation of osteoclast differentiation	12	63	0.00231708	0.0318404
GO:0070228	regulation of lymphocyte apoptotic process	11	55	0.00232435	0.0318894
GO:0030217	T cell differentiation	33	261	0.00235809	0.0323009
GO:0009891	positive regulation of biosynthetic process	184	2005	0.00236671	0.0323676
GO:0090066	regulation of anatomical structure size	58	528	0.00240855	0.0328876
GO:0050672	negative regulation of lymphocyte proliferation	14	80	0.00241561	0.0329318
GO:0043900	regulation of multi-organism process	45	387	0.00242075	0.0329498
GO:0060143	positive regulation of syncytium formation by plasma membrane fusion	7	26	0.00248429	0.0337613
GO:0002443	leukocyte mediated immunity	49	431	0.00254301	0.0345048
GO:0043542	endothelial cell migration	26	192	0.00255843	0.0346595
GO:0021700	developmental maturation	35	283	0.0025752	0.0347422
GO:0090132	epithelium migration	35	283	0.0025752	0.0347422
GO:0097553	calcium ion transmembrane import into cytosol	18	116	0.00257901	0.0347422
GO:0043473	pigmentation	16	98	0.00258066	0.0347422
GO:0071900	regulation of protein serine/threonine kinase activity	52	464	0.00259564	0.0348893
GO:0045995	regulation of embryonic development	21	144	0.00260859	0.0350087
GO:0002548	monocyte chemotaxis	10	48	0.00264297	0.0353051
GO:0035987	endodermal cell differentiation	10	48	0.00264297	0.0353051
GO:0061383	trabecula morphogenesis	10	48	0.00264297	0.0353051
GO:0072577	endothelial cell apoptotic process	11	56	0.00269942	0.0359658
GO:0090178	regulation of establishment of planar polarity involved in neural tube closure	5	14	0.00270078	0.0359658
GO:0022407	regulation of cell-cell adhesion	46	400	0.00270891	0.0360185
GO:0072073	kidney epithelium development	22	154	0.00272004	0.0360297
GO:0031349	positive regulation of defense response	43	368	0.00272119	0.0360297
GO:0032945	negative regulation of mononuclear cell proliferation	14	81	0.0027223	0.0360297
GO:0002449	lymphocyte mediated immunity	41	347	0.0027547	0.0364026
GO:0030889	negative regulation of B cell proliferation	6	20	0.00278058	0.036465
GO:0035455	response to interferon-alpha	6	20	0.00278058	0.036465
GO:0060343	trabecula formation	6	20	0.00278058	0.036465
GO:0090050	positive regulation of cell migration involved in sprouting angiogenesis	6	20	0.00278058	0.036465
GO:1905276	regulation of epithelial tube formation	6	20	0.00278058	0.036465
GO:0110053	regulation of actin filament organization	36	295	0.00282964	0.0370519
GO:1903035	negative regulation of response to wounding	16	99	0.00286785	0.0374953
GO:0032147	activation of protein kinase activity	31	244	0.00291272	0.0380243
GO:0042476	odontogenesis	22	155	0.00295014	0.0382473
GO:0019065	receptor-mediated endocytosis of virus by host cell	4	9	0.00296088	0.0382473
GO:0044848	biological phase	4	9	0.00296088	0.0382473
GO:0044851	hair cycle phase	4	9	0.00296088	0.0382473
GO:0048819	regulation of hair follicle maturation	4	9	0.00296088	0.0382473
GO:0072674	multinuclear osteoclast differentiation	4	9	0.00296088	0.0382473
GO:0075509	endocytosis involved in viral entry into host cell	4	9	0.00296088	0.0382473
GO:1903037	regulation of leukocyte cell-cell adhesion	36	296	0.00299427	0.0386207
GO:0022408	negative regulation of cell-cell adhesion	23	165	0.00303655	0.0390272
GO:0002437	inflammatory response to antigenic stimulus	12	65	0.00304356	0.0390272
GO:0014855	striated muscle cell proliferation	12	65	0.00304356	0.0390272
GO:0034332	adherens junction organization	19	127	0.00304391	0.0390272
GO:0009798	axis specification	14	82	0.00306026	0.0391786
GO:0002707	negative regulation of lymphocyte mediated immunity	10	49	0.00310073	0.0396379
GO:0048659	smooth muscle cell proliferation	18	118	0.00311922	0.0397707
GO:0002673	regulation of acute inflammatory response	11	57	0.00312182	0.0397707
GO:0033598	mammary gland epithelial cell proliferation	8	34	0.00313365	0.0397707
GO:0071402	cellular response to lipoprotein particle stimulus	8	34	0.00313365	0.0397707
GO:0022008	neurogenesis	159	1715	0.00313594	0.0397707
GO:0006972	hyperosmotic response	7	27	0.00313882	0.0397707
GO:0044087	regulation of cellular component biogenesis	99	1002	0.00314498	0.0397903
GO:0060485	mesenchyme development	36	297	0.00316704	0.0400106
GO:0003206	cardiac chamber morphogenesis	20	137	0.00321437	0.0405491
GO:0001756	somitogenesis	13	74	0.00328272	0.0412904
GO:0071230	cellular response to amino acid stimulus	13	74	0.00328272	0.0412904
GO:0045930	negative regulation of mitotic cell cycle	29	226	0.00337354	0.0423709
GO:0090130	tissue migration	35	288	0.00343264	0.0430504
GO:0030888	regulation of B cell proliferation	12	66	0.0034704	0.0434607
GO:1990748	cellular detoxification	15	92	0.00350659	0.0437962
GO:0008202	steroid metabolic process	31	247	0.00350736	0.0437962
GO:0034333	adherens junction assembly	16	101	0.00352177	0.0438939
GO:0048732	gland development	55	504	0.0035259	0.0438939
GO:0070482	response to oxygen levels	38	320	0.00353046	0.0438939
GO:0032271	regulation of protein polymerization	30	237	0.00355673	0.0441568
GO:0009628	response to abiotic stimulus	104	1065	0.00358526	0.0444468
GO:0043068	positive regulation of programmed cell death	60	560	0.00359544	0.0444628
GO:0051607	defense response to virus	29	227	0.00359686	0.0444628
GO:0035567	non-canonical Wnt signaling pathway	10	50	0.00361945	0.044614
GO:0060976	coronary vasculature development	10	50	0.00361945	0.044614
GO:0031960	response to corticosteroid	21	148	0.00363624	0.0446446
GO:0001659	temperature homeostasis	26	197	0.00364472	0.0446446
GO:0002474	antigen processing and presentation of peptide antigen via MHC class I	6	21	0.00364784	0.0446446
GO:0034377	plasma lipoprotein particle assembly	6	21	0.00364784	0.0446446
GO:0046514	ceramide catabolic process	6	21	0.00364784	0.0446446
GO:0002066	columnar/cuboidal epithelial cell development	13	75	0.00370337	0.0450007
GO:0055017	cardiac muscle tissue growth	13	75	0.00370337	0.0450007
GO:0071216	cellular response to biotic stimulus	30	238	0.00378453	0.0450007
GO:0006113	fermentation	3	5	0.0037907	0.0450007
GO:0006680	glucosylceramide catabolic process	3	5	0.0037907	0.0450007
GO:0010760	negative regulation of macrophage chemotaxis	3	5	0.0037907	0.0450007
GO:0010936	negative regulation of macrophage cytokine production	3	5	0.0037907	0.0450007
GO:0032571	response to vitamin K	3	5	0.0037907	0.0450007
GO:0032805	positive regulation of low-density lipoprotein particle receptor catabolic process	3	5	0.0037907	0.0450007
GO:0043465	regulation of fermentation	3	5	0.0037907	0.0450007
GO:0060054	positive regulation of epithelial cell proliferation involved in wound healing	3	5	0.0037907	0.0450007
GO:0071421	manganese ion transmembrane transport	3	5	0.0037907	0.0450007
GO:0097187	dentinogenesis	3	5	0.0037907	0.0450007
GO:1902952	positive regulation of dendritic spine maintenance	3	5	0.0037907	0.0450007
GO:1902994	regulation of phospholipid efflux	3	5	0.0037907	0.0450007
GO:1902995	positive regulation of phospholipid efflux	3	5	0.0037907	0.0450007
GO:0030149	sphingolipid catabolic process	8	35	0.00379858	0.0450007
GO:0035458	cellular response to interferon-beta	8	35	0.00379858	0.0450007
GO:0050999	regulation of nitric-oxide synthase activity	8	35	0.00379858	0.0450007
GO:0060441	epithelial tube branching involved in lung morphogenesis	8	35	0.00379858	0.0450007
GO:0048820	hair follicle maturation	5	15	0.00380229	0.0450007
GO:0070234	positive regulation of T cell apoptotic process	5	15	0.00380229	0.0450007
GO:0090177	establishment of planar polarity involved in neural tube closure	5	15	0.00380229	0.0450007
GO:2000310	regulation of NMDA receptor activity	5	15	0.00380229	0.0450007
GO:0000082	G1/S transition of mitotic cell cycle	23	168	0.00381687	0.0450497
GO:0150063	visual system development	48	429	0.00381689	0.0450497
GO:0042063	gliogenesis	37	311	0.00383452	0.0451959
GO:0050896	response to stimulus	833	10367	0.00385918	0.0454245
GO:0010942	positive regulation of cell death	64	607	0.00390805	0.0457948
GO:0044788	modulation by host of viral process	7	28	0.00391722	0.0457948
GO:0045671	negative regulation of osteoclast differentiation	7	28	0.00391722	0.0457948
GO:1905523	positive regulation of macrophage migration	7	28	0.00391722	0.0457948
GO:2000406	positive regulation of T cell migration	7	28	0.00391722	0.0457948
GO:0007417	central nervous system development	98	998	0.00393464	0.0459361
GO:0009100	glycoprotein metabolic process	43	376	0.00403433	0.0470363
GO:0080135	regulation of cellular response to stress	70	676	0.00407425	0.0474374
GO:0046660	female sex differentiation	18	121	0.0041034	0.04771
GO:0043277	apoptotic cell clearance	9	43	0.00412236	0.04771
GO:0048806	genitalia development	9	43	0.00412236	0.04771
GO:0071827	plasma lipoprotein particle organization	9	43	0.00412236	0.04771
GO:0072678	T cell migration	11	59	0.00412535	0.04771
GO:0014070	response to organic cyclic compound	84	837	0.0041471	0.0478974
GO:0098869	cellular oxidant detoxification	13	76	0.00416661	0.0480582
GO:0034329	cell junction assembly	31	250	0.00420206	0.048367
GO:1902893	regulation of pri-miRNA transcription by RNA polymerase II	10	51	0.00420461	0.048367
GO:0010876	lipid localization	44	388	0.0042703	0.0490345
GO:1903317	regulation of protein maturation	14	85	0.0042854	0.0490345
GO:1990868	response to chemokine	14	85	0.0042854	0.0490345
GO:1990869	cellular response to chemokine	14	85	0.0042854	0.0490345
GO:0051384	response to glucocorticoid	19	131	0.00431733	0.0493182
GO:0055072	iron ion homeostasis	15	94	0.00432164	0.0493182
GO:0032640	tumor necrosis factor production	22	160	0.00436078	0.0496334
GO:0032680	regulation of tumor necrosis factor production	22	160	0.00436078	0.0496334
GO:0072507	divalent inorganic cation homeostasis	49	443	0.00437044	0.0496777
GO:0035904	aorta development	12	68	0.00446861	0.0506548
GO:0097006	regulation of plasma lipoprotein particle levels	12	68	0.00446861	0.0506548
GO:0042176	regulation of protein catabolic process	44	389	0.00447403	0.0506548
GO:0007229	integrin-mediated signaling pathway	18	122	0.00448345	0.0506947
GO:0032868	response to insulin	30	241	0.00454331	0.0513043
GO:1902895	positive regulation of pri-miRNA transcription by RNA polymerase II	8	36	0.00456738	0.0515085
GO:0060401	cytosolic calcium ion transport	21	151	0.00461183	0.0518114
GO:0010628	positive regulation of gene expression	191	2123	0.00462638	0.0518114
GO:0032489	regulation of Cdc42 protein signal transduction	4	10	0.00464234	0.0518114
GO:0034145	positive regulation of toll-like receptor 4 signaling pathway	4	10	0.00464234	0.0518114
GO:0034384	high-density lipoprotein particle clearance	4	10	0.00464234	0.0518114
GO:0046598	positive regulation of viral entry into host cell	4	10	0.00464234	0.0518114
GO:0060346	bone trabecula formation	4	10	0.00464234	0.0518114
GO:2000646	positive regulation of receptor catabolic process	4	10	0.00464234	0.0518114
GO:0045834	positive regulation of lipid metabolic process	19	132	0.00469652	0.0520192
GO:0051000	positive regulation of nitric-oxide synthase activity	6	22	0.00470068	0.0520192
GO:0051043	regulation of membrane protein ectodomain proteolysis	6	22	0.00470068	0.0520192
GO:0060055	angiogenesis involved in wound healing	6	22	0.00470068	0.0520192
GO:0010812	negative regulation of cell-substrate adhesion	11	60	0.0047153	0.0520192
GO:0035924	cellular response to vascular endothelial growth factor stimulus	11	60	0.0047153	0.0520192
GO:0050709	negative regulation of protein secretion	11	60	0.0047153	0.0520192
GO:0071300	cellular response to retinoic acid	11	60	0.0047153	0.0520192
GO:1903201	regulation of oxidative stress-induced cell death	11	60	0.0047153	0.0520192
GO:0007589	body fluid secretion	16	104	0.00472849	0.0520315
GO:0008585	female gonad development	16	104	0.00472849	0.0520315
GO:0002285	lymphocyte activation involved in immune response	24	181	0.00478678	0.0525781
GO:1901215	negative regulation of neuron death	25	191	0.00479037	0.0525781
GO:0110111	negative regulation of animal organ morphogenesis	9	44	0.00484307	0.0530215
GO:1901890	positive regulation of cell junction assembly	9	44	0.00484307	0.0530215
GO:0048562	embryonic organ morphogenesis	37	316	0.00498032	0.0543313
GO:0031214	biomineral tissue development	21	152	0.00498163	0.0543313
GO:0061008	hepaticobiliary system development	21	152	0.00498163	0.0543313
GO:0070542	response to fatty acid	12	69	0.00504732	0.0549781
GO:0002698	negative regulation of immune effector process	19	133	0.00510271	0.0555113
GO:0055074	calcium ion homeostasis	45	403	0.00515958	0.0556349
GO:0048880	sensory system development	48	436	0.00519076	0.0556349
GO:0002524	hypersensitivity	5	16	0.00519156	0.0556349
GO:0002689	negative regulation of leukocyte chemotaxis	5	16	0.00519156	0.0556349
GO:0002864	regulation of acute inflammatory response to antigenic stimulus	5	16	0.00519156	0.0556349
GO:0033194	response to hydroperoxide	5	16	0.00519156	0.0556349
GO:0038065	collagen-activated signaling pathway	5	16	0.00519156	0.0556349
GO:0038094	Fc-gamma receptor signaling pathway	5	16	0.00519156	0.0556349
GO:0042249	establishment of planar polarity of embryonic epithelium	5	16	0.00519156	0.0556349
GO:0044406	adhesion of symbiont to host	5	16	0.00519156	0.0556349
GO:0051044	positive regulation of membrane protein ectodomain proteolysis	5	16	0.00519156	0.0556349
GO:1901017	negative regulation of potassium ion transmembrane transporter activity	5	16	0.00519156	0.0556349
GO:0070098	chemokine-mediated signaling pathway	13	78	0.00523314	0.0559414
GO:1904035	regulation of epithelial cell apoptotic process	13	78	0.00523314	0.0559414
GO:1901216	positive regulation of neuron death	14	87	0.00530342	0.0565296
GO:2000379	positive regulation of reactive oxygen species metabolic process	14	87	0.00530342	0.0565296
GO:0007517	muscle organ development	42	371	0.00530785	0.0565296
GO:0001954	positive regulation of cell-matrix adhesion	11	61	0.00537016	0.05711
GO:1901991	negative regulation of mitotic cell cycle phase transition	21	153	0.00537561	0.05711
GO:0071706	tumor necrosis factor superfamily cytokine production	22	163	0.00544906	0.0571154
GO:1903555	regulation of tumor necrosis factor superfamily cytokine production	22	163	0.00544906	0.0571154
GO:0002269	leukocyte activation involved in inflammatory response	8	37	0.00545015	0.0571154
GO:0060914	heart formation	8	37	0.00545015	0.0571154
GO:0019538	protein metabolic process	544	6610	0.00547418	0.0571154
GO:0002819	regulation of adaptive immune response	24	183	0.00549566	0.0571154
GO:0072009	nephron epithelium development	17	115	0.00553543	0.0571154
GO:0001819	positive regulation of cytokine production	52	482	0.00558951	0.0571154
GO:0045786	negative regulation of cell cycle	47	427	0.00565539	0.0571154
GO:0071398	cellular response to fatty acid	9	45	0.00565787	0.0571154
GO:0002319	memory B cell differentiation	2	2	0.00566116	0.0571154
GO:0002884	negative regulation of hypersensitivity	2	2	0.00566116	0.0571154
GO:0006876	cellular cadmium ion homeostasis	2	2	0.00566116	0.0571154
GO:0015920	lipopolysaccharide transport	2	2	0.00566116	0.0571154
GO:0035283	central nervous system segmentation	2	2	0.00566116	0.0571154
GO:0035284	brain segmentation	2	2	0.00566116	0.0571154
GO:0038086	VEGF-activated platelet-derived growth factor receptor signaling pathway	2	2	0.00566116	0.0571154
GO:0038091	positive regulation of cell proliferation by VEGF-activated platelet derived growth factor receptor signaling pathway	2	2	0.00566116	0.0571154
GO:0043096	purine nucleobase salvage	2	2	0.00566116	0.0571154
GO:0044334	canonical Wnt signaling pathway involved in positive regulation of epithelial to mesenchymal transition	2	2	0.00566116	0.0571154
GO:0045963	negative regulation of dopamine metabolic process	2	2	0.00566116	0.0571154
GO:0048561	establishment of animal organ orientation	2	2	0.00566116	0.0571154
GO:0055071	manganese ion homeostasis	2	2	0.00566116	0.0571154
GO:0071612	IP-10 production	2	2	0.00566116	0.0571154
GO:0071658	regulation of IP-10 production	2	2	0.00566116	0.0571154
GO:0071659	negative regulation of IP-10 production	2	2	0.00566116	0.0571154
GO:0072237	metanephric proximal tubule development	2	2	0.00566116	0.0571154
GO:0072749	cellular response to cytochalasin B	2	2	0.00566116	0.0571154
GO:0075512	clathrin-dependent endocytosis of virus by host cell	2	2	0.00566116	0.0571154
GO:0110077	vesicle-mediated intercellular transport	2	2	0.00566116	0.0571154
GO:1901328	response to cytochalasin B	2	2	0.00566116	0.0571154
GO:1901329	regulation of odontoblast differentiation	2	2	0.00566116	0.0571154
GO:1901551	negative regulation of endothelial cell development	2	2	0.00566116	0.0571154
GO:1902227	negative regulation of macrophage colony-stimulating factor signaling pathway	2	2	0.00566116	0.0571154
GO:1902232	regulation of positive thymic T cell selection	2	2	0.00566116	0.0571154
GO:1903141	negative regulation of establishment of endothelial barrier	2	2	0.00566116	0.0571154
GO:1903407	negative regulation of sodium:potassium-exchanging ATPase activity	2	2	0.00566116	0.0571154
GO:1903970	negative regulation of response to macrophage colony-stimulating factor	2	2	0.00566116	0.0571154
GO:1903973	negative regulation of cellular response to macrophage colony-stimulating factor stimulus	2	2	0.00566116	0.0571154
GO:1904027	negative regulation of collagen fibril organization	2	2	0.00566116	0.0571154
GO:1904421	response to D-galactosamine	2	2	0.00566116	0.0571154
GO:1905381	negative regulation of snRNA transcription by RNA polymerase II	2	2	0.00566116	0.0571154
GO:2000866	positive regulation of estradiol secretion	2	2	0.00566116	0.0571154
GO:0060998	regulation of dendritic spine development	12	70	0.00568418	0.0572806
GO:1901264	carbohydrate derivative transport	16	106	0.00570594	0.0574327
GO:0042770	signal transduction in response to DNA damage	15	97	0.00582732	0.0585367
GO:0007040	lysosome organization	13	79	0.0058428	0.0585367
GO:0048844	artery morphogenesis	13	79	0.0058428	0.0585367
GO:0080171	lytic vacuole organization	13	79	0.0058428	0.0585367
GO:0015914	phospholipid transport	14	88	0.0058808	0.0587876
GO:0002262	myeloid cell homeostasis	24	184	0.00588149	0.0587876
GO:0051604	protein maturation	35	298	0.00589257	0.0587905
GO:0002438	acute inflammatory response to antigenic stimulus	7	30	0.00590225	0.0587905
GO:0009190	cyclic nucleotide biosynthetic process	7	30	0.00590225	0.0587905
GO:0045940	positive regulation of steroid metabolic process	6	23	0.00596089	0.0592377
GO:0090382	phagosome maturation	6	23	0.00596089	0.0592377
GO:0051249	regulation of lymphocyte activation	58	551	0.00600939	0.0596508
GO:0006898	receptor-mediated endocytosis	27	215	0.00609232	0.0603587
GO:0001912	positive regulation of leukocyte mediated cytotoxicity	11	62	0.00609471	0.0603587
GO:0072511	divalent inorganic cation transport	50	462	0.00611394	0.0604796
GO:0043903	regulation of symbiosis, encompassing mutualism through parasitism	26	205	0.00617828	0.0610459
GO:0042129	regulation of T cell proliferation	21	155	0.00624073	0.0614287
GO:2001236	regulation of extrinsic apoptotic signaling pathway	21	155	0.00624073	0.0614287
GO:0043534	blood vessel endothelial cell migration	16	107	0.00625267	0.0614287
GO:0046545	development of primary female sexual characteristics	16	107	0.00625267	0.0614287
GO:0061326	renal tubule development	16	107	0.00625267	0.0614287
GO:0090287	regulation of cellular response to growth factor stimulus	33	278	0.00627241	0.0615525
GO:0043270	positive regulation of ion transport	31	257	0.0062858	0.0616138
GO:0043393	regulation of protein binding	28	226	0.00636068	0.0622062
GO:0048863	stem cell differentiation	28	226	0.00636068	0.0622062
GO:0098754	detoxification	15	98	0.00641406	0.062396
GO:0001706	endoderm formation	10	54	0.0064163	0.062396
GO:0043525	positive regulation of neuron apoptotic process	10	54	0.0064163	0.062396
GO:0048066	developmental pigmentation	10	54	0.0064163	0.062396
GO:0048599	oocyte development	10	54	0.0064163	0.062396
GO:0001818	negative regulation of cytokine production	30	247	0.00644867	0.0625117
GO:0045444	fat cell differentiation	30	247	0.00644867	0.0625117
GO:1900449	regulation of glutamate receptor signaling pathway	8	38	0.00645723	0.0625117
GO:1902930	regulation of alcohol biosynthetic process	8	38	0.00645723	0.0625117
GO:0045638	negative regulation of myeloid cell differentiation	14	89	0.00650751	0.0627193
GO:0050848	regulation of calcium-mediated signaling	14	89	0.00650751	0.0627193
GO:0099175	regulation of postsynapse organization	14	89	0.00650751	0.0627193
GO:0002709	regulation of T cell mediated immunity	13	80	0.00650778	0.0627193
GO:0010563	negative regulation of phosphorus metabolic process	57	542	0.00653805	0.0628704
GO:0045936	negative regulation of phosphate metabolic process	57	542	0.00653805	0.0628704
GO:0032330	regulation of chondrocyte differentiation	9	46	0.00657451	0.0630802
GO:0071825	protein-lipid complex subunit organization	9	46	0.00657451	0.0630802
GO:0002764	immune response-regulating signaling pathway	51	475	0.0065961	0.0631521
GO:0045862	positive regulation of proteolysis	40	354	0.00660118	0.0631521
GO:0050730	regulation of peptidyl-tyrosine phosphorylation	29	237	0.006604	0.0631521
GO:0030902	hindbrain development	22	166	0.00675246	0.0645002
GO:0021537	telencephalon development	32	269	0.00681845	0.0648467
GO:0008630	intrinsic apoptotic signaling pathway in response to DNA damage	16	108	0.00684091	0.0648467
GO:1901564	organonitrogen compound metabolic process	628	7722	0.00686238	0.0648467
GO:0032906	transforming growth factor beta2 production	4	11	0.006864	0.0648467
GO:0032909	regulation of transforming growth factor beta2 production	4	11	0.006864	0.0648467
GO:0036005	response to macrophage colony-stimulating factor	4	11	0.006864	0.0648467
GO:0036006	cellular response to macrophage colony-stimulating factor stimulus	4	11	0.006864	0.0648467
GO:0060100	positive regulation of phagocytosis, engulfment	4	11	0.006864	0.0648467
GO:1905155	positive regulation of membrane invagination	4	11	0.006864	0.0648467
GO:2001187	positive regulation of CD8-positive, alpha-beta T cell activation	4	11	0.006864	0.0648467
GO:0006978	DNA damage response, signal transduction by p53 class mediator resulting in transcription of p21 class mediator	5	17	0.00690483	0.0648768
GO:0043373	CD4-positive, alpha-beta T cell lineage commitment	5	17	0.00690483	0.0648768
GO:0050872	white fat cell differentiation	5	17	0.00690483	0.0648768
GO:0140131	positive regulation of lymphocyte chemotaxis	5	17	0.00690483	0.0648768
GO:1900221	regulation of amyloid-beta clearance	5	17	0.00690483	0.0648768
GO:0006811	ion transport	162	1789	0.00701494	0.0652588
GO:0034599	cellular response to oxidative stress	31	259	0.00701926	0.0652588
GO:0001776	leukocyte homeostasis	15	99	0.00704731	0.0652588
GO:0002440	production of molecular mediator of immune response	25	197	0.00709949	0.0652588
GO:0055023	positive regulation of cardiac muscle tissue growth	7	31	0.00713786	0.0652588
GO:0061036	positive regulation of cartilage development	7	31	0.00713786	0.0652588
GO:0046889	positive regulation of lipid biosynthetic process	12	72	0.00714825	0.0652588
GO:1900407	regulation of cellular response to oxidative stress	12	72	0.00714825	0.0652588
GO:0002434	immune complex clearance	3	6	0.00715756	0.0652588
GO:0002462	tolerance induction to nonself antigen	3	6	0.00715756	0.0652588
GO:0002655	regulation of tolerance induction to nonself antigen	3	6	0.00715756	0.0652588
GO:0002657	positive regulation of tolerance induction to nonself antigen	3	6	0.00715756	0.0652588
GO:0009113	purine nucleobase biosynthetic process	3	6	0.00715756	0.0652588
GO:0014012	peripheral nervous system axon regeneration	3	6	0.00715756	0.0652588
GO:0030174	regulation of DNA-dependent DNA replication initiation	3	6	0.00715756	0.0652588
GO:0038145	macrophage colony-stimulating factor signaling pathway	3	6	0.00715756	0.0652588
GO:0045541	negative regulation of cholesterol biosynthetic process	3	6	0.00715756	0.0652588
GO:0046477	glycosylceramide catabolic process	3	6	0.00715756	0.0652588
GO:0048818	positive regulation of hair follicle maturation	3	6	0.00715756	0.0652588
GO:0060486	Clara cell differentiation	3	6	0.00715756	0.0652588
GO:0072014	proximal tubule development	3	6	0.00715756	0.0652588
GO:0090206	negative regulation of cholesterol metabolic process	3	6	0.00715756	0.0652588
GO:0090209	negative regulation of triglyceride metabolic process	3	6	0.00715756	0.0652588
GO:0106119	negative reguation of sterol biosynthetic process	3	6	0.00715756	0.0652588
GO:1904783	positive regulation of NMDA glutamate receptor activity	3	6	0.00715756	0.0652588
GO:1905049	negative regulation of metallopeptidase activity	3	6	0.00715756	0.0652588
GO:1990743	protein sialylation	3	6	0.00715756	0.0652588
GO:2000097	regulation of smooth muscle cell-matrix adhesion	3	6	0.00715756	0.0652588
GO:0042100	B cell proliferation	14	90	0.00718642	0.0654526
GO:0046890	regulation of lipid biosynthetic process	21	157	0.00721684	0.0656603
GO:0006749	glutathione metabolic process	13	81	0.00723147	0.065724
GO:0002704	negative regulation of leukocyte mediated immunity	10	55	0.00732563	0.0665096
GO:0001516	prostaglandin biosynthetic process	6	24	0.00745029	0.0670059
GO:0001573	ganglioside metabolic process	6	24	0.00745029	0.0670059
GO:0001780	neutrophil homeostasis	6	24	0.00745029	0.0670059
GO:0001829	trophectodermal cell differentiation	6	24	0.00745029	0.0670059
GO:0002577	regulation of antigen processing and presentation	6	24	0.00745029	0.0670059
GO:0036336	dendritic cell migration	6	24	0.00745029	0.0670059
GO:0043267	negative regulation of potassium ion transport	6	24	0.00745029	0.0670059
GO:0046457	prostanoid biosynthetic process	6	24	0.00745029	0.0670059
GO:0098581	detection of external biotic stimulus	6	24	0.00745029	0.0670059
GO:0008286	insulin receptor signaling pathway	16	109	0.00747286	0.0670108
GO:0060349	bone morphogenesis	16	109	0.00747286	0.0670108
GO:0007399	nervous system development	207	2346	0.00747416	0.0670108
GO:0015850	organic hydroxy compound transport	28	229	0.00758654	0.0673759
GO:0035329	hippo signaling	8	39	0.00759908	0.0673759
GO:0035909	aorta morphogenesis	8	39	0.00759908	0.0673759
GO:0050850	positive regulation of calcium-mediated signaling	8	39	0.00759908	0.0673759
GO:0050869	negative regulation of B cell activation	8	39	0.00759908	0.0673759
GO:1903672	positive regulation of sprouting angiogenesis	8	39	0.00759908	0.0673759
GO:0009187	cyclic nucleotide metabolic process	9	47	0.0076009	0.0673759
GO:0010718	positive regulation of epithelial to mesenchymal transition	9	47	0.0076009	0.0673759
GO:0046596	regulation of viral entry into host cell	9	47	0.0076009	0.0673759
GO:0060999	positive regulation of dendritic spine development	9	47	0.0076009	0.0673759
GO:0071548	response to dexamethasone	9	47	0.0076009	0.0673759
GO:0007204	positive regulation of cytosolic calcium ion concentration	30	250	0.00762652	0.0675335
GO:0007033	vacuole organization	24	188	0.0076556	0.0675826
GO:0044843	cell cycle G1/S phase transition	24	188	0.0076556	0.0675826
GO:1901617	organic hydroxy compound biosynthetic process	24	188	0.0076556	0.0675826
GO:1903900	regulation of viral life cycle	20	148	0.00769692	0.0678778
GO:0002456	T cell mediated immunity	15	100	0.00772961	0.0680269
GO:0072080	nephron tubule development	15	100	0.00772961	0.0680269
GO:1903038	negative regulation of leukocyte cell-cell adhesion	17	119	0.00779656	0.0685461
GO:0019932	second-messenger-mediated signaling	41	369	0.00795787	0.0698929
GO:0061333	renal tubule morphogenesis	13	82	0.00801735	0.0703437
GO:0072163	mesonephric epithelium development	16	110	0.00815076	0.0713688
GO:0072164	mesonephric tubule development	16	110	0.00815076	0.0713688
GO:0050852	T cell receptor signaling pathway	19	139	0.00818831	0.0716249
GO:0042326	negative regulation of phosphorylation	47	436	0.0082341	0.0719524
GO:0001654	eye development	46	425	0.00826978	0.0720554
GO:0010557	positive regulation of macromolecule biosynthetic process	169	1883	0.00827376	0.0720554
GO:0001889	liver development	20	149	0.00827935	0.0720554
GO:0034614	cellular response to reactive oxygen species	20	149	0.00827935	0.0720554
GO:0061614	pri-miRNA transcription by RNA polymerase II	10	56	0.00833132	0.0724346
GO:0045639	positive regulation of myeloid cell differentiation	15	101	0.00846353	0.0735099
GO:0019216	regulation of lipid metabolic process	37	327	0.00854659	0.0740804
GO:0048384	retinoic acid receptor signaling pathway	7	32	0.00855502	0.0740804
GO:0060065	uterus development	7	32	0.00855502	0.0740804
GO:0031328	positive regulation of cellular biosynthetic process	176	1971	0.00859951	0.0743909
GO:0019722	calcium-mediated signaling	24	190	0.00869472	0.0749926
GO:0050792	regulation of viral process	24	190	0.00869472	0.0749926
GO:0043405	regulation of MAP kinase activity	34	295	0.00869518	0.0749926
GO:0001938	positive regulation of endothelial cell proliferation	13	83	0.00886896	0.0757176
GO:0019233	sensory perception of pain	13	83	0.00886896	0.0757176
GO:0060419	heart growth	13	83	0.00886896	0.0757176
GO:0070613	regulation of protein processing	13	83	0.00886896	0.0757176
GO:2000045	regulation of G1/S transition of mitotic cell cycle	16	111	0.00887689	0.0757176
GO:0002822	regulation of adaptive immune response based on somatic recombination of immune receptors built from immunoglobulin superfamily domains	22	170	0.00887717	0.0757176
GO:0051347	positive regulation of transferase activity	61	596	0.0088844	0.0757176
GO:0001937	negative regulation of endothelial cell proliferation	8	40	0.00888629	0.0757176
GO:0072210	metanephric nephron development	8	40	0.00888629	0.0757176
GO:1904036	negative regulation of epithelial cell apoptotic process	8	40	0.00888629	0.0757176
GO:0032611	interleukin-1 beta production	12	74	0.00889348	0.0757176
GO:0032651	regulation of interleukin-1 beta production	12	74	0.00889348	0.0757176
GO:1900182	positive regulation of protein localization to nucleus	12	74	0.00889348	0.0757176
GO:0072503	cellular divalent inorganic cation homeostasis	46	427	0.0089725	0.0762781
GO:0042772	DNA damage response, signal transduction resulting in transcription	5	18	0.00897702	0.0762781
GO:0050808	synapse organization	44	405	0.00904436	0.0767746
GO:0006874	cellular calcium ion homeostasis	43	394	0.00906676	0.0768889
GO:0007015	actin filament organization	49	461	0.00915745	0.0774041
GO:0070838	divalent metal ion transport	49	461	0.00915745	0.0774041
GO:0071621	granulocyte chemotaxis	17	121	0.00917725	0.0774041
GO:0038083	peptidyl-tyrosine autophosphorylation	6	25	0.00919039	0.0774041
GO:0065005	protein-lipid complex assembly	6	25	0.00919039	0.0774041
GO:1905209	positive regulation of cardiocyte differentiation	6	25	0.00919039	0.0774041
GO:2000050	regulation of non-canonical Wnt signaling pathway	6	25	0.00919039	0.0774041
GO:0007420	brain development	72	724	0.00926697	0.0779729
GO:0001952	regulation of cell-matrix adhesion	18	131	0.00938041	0.0788503
GO:0051155	positive regulation of striated muscle cell differentiation	10	57	0.00943973	0.0792716
GO:0032635	interleukin-6 production	20	151	0.00955115	0.0798881
GO:0032675	regulation of interleukin-6 production	20	151	0.00955115	0.0798881
GO:0030162	regulation of proteolysis	75	760	0.00958675	0.0798881
GO:0051146	striated muscle cell differentiation	34	297	0.00959254	0.0798881
GO:0032490	detection of molecule of bacterial origin	4	12	0.0096893	0.0798881
GO:0032825	positive regulation of natural killer cell differentiation	4	12	0.0096893	0.0798881
GO:0035331	negative regulation of hippo signaling	4	12	0.0096893	0.0798881
GO:0035457	cellular response to interferon-alpha	4	12	0.0096893	0.0798881
GO:0042789	mRNA transcription by RNA polymerase II	4	12	0.0096893	0.0798881
GO:0051764	actin crosslink formation	4	12	0.0096893	0.0798881
GO:0060099	regulation of phagocytosis, engulfment	4	12	0.0096893	0.0798881
GO:0061744	motor behavior	4	12	0.0096893	0.0798881
GO:0072578	neurotransmitter-gated ion channel clustering	4	12	0.0096893	0.0798881
GO:0090343	positive regulation of cell aging	4	12	0.0096893	0.0798881
GO:1902337	regulation of apoptotic process involved in morphogenesis	4	12	0.0096893	0.0798881
GO:1902950	regulation of dendritic spine maintenance	4	12	0.0096893	0.0798881
GO:1904748	regulation of apoptotic process involved in development	4	12	0.0096893	0.0798881
GO:1905048	regulation of metallopeptidase activity	4	12	0.0096893	0.0798881
GO:1905153	regulation of membrane invagination	4	12	0.0096893	0.0798881
GO:0043065	positive regulation of apoptotic process	57	553	0.00972586	0.0801128
GO:0034764	positive regulation of transmembrane transport	24	192	0.00984602	0.0810251
GO:0030279	negative regulation of ossification	12	75	0.00988207	0.0812442
GO:0001961	positive regulation of cytokine-mediated signaling pathway	9	49	0.010015	0.0821008
GO:0099601	regulation of neurotransmitter receptor activity	9	49	0.010015	0.0821008
GO:1902991	regulation of amyloid precursor protein catabolic process	9	49	0.010015	0.0821008
GO:0006469	negative regulation of protein kinase activity	26	213	0.0100244	0.0821008
GO:1904062	regulation of cation transmembrane transport	34	298	0.010069	0.0823883
GO:0048608	reproductive structure development	51	486	0.0100789	0.0823905
GO:1901888	regulation of cell junction assembly	15	103	0.0100969	0.0824592
GO:0019674	NAD metabolic process	7	33	0.0101683	0.0828073
GO:0034123	positive regulation of toll-like receptor signaling pathway	7	33	0.0101683	0.0828073
GO:0036296	response to increased oxygen levels	7	33	0.0101683	0.0828073
GO:0048872	homeostasis of number of cells	36	320	0.0102309	0.083238
GO:0010594	regulation of endothelial cell migration	20	152	0.0102435	0.0832622
GO:0043523	regulation of neuron apoptotic process	25	203	0.0102557	0.0832826
GO:0042692	muscle cell differentiation	42	386	0.0103098	0.0835669
GO:1900408	negative regulation of cellular response to oxidative stress	8	41	0.0103295	0.0835669
GO:1903202	negative regulation of oxidative stress-induced cell death	8	41	0.0103295	0.0835669
GO:2000273	positive regulation of signaling receptor activity	8	41	0.0103295	0.0835669
GO:0044057	regulation of system process	51	487	0.0104602	0.0845448
GO:0007163	establishment or maintenance of cell polarity	26	214	0.0106188	0.0857465
GO:0097164	ammonium ion metabolic process	23	183	0.0106509	0.0858157
GO:0009994	oocyte differentiation	10	58	0.0106572	0.0858157
GO:0046824	positive regulation of nucleocytoplasmic transport	10	58	0.0106572	0.0858157
GO:0032368	regulation of lipid transport	17	123	0.0107463	0.0864523
GO:0061097	regulation of protein tyrosine kinase activity	12	76	0.0109537	0.0880385
GO:0090263	positive regulation of canonical Wnt signaling pathway	15	104	0.0110016	0.0883412
GO:0051338	regulation of transferase activity	86	894	0.0110313	0.0884971
GO:0098655	cation transmembrane transport	83	859	0.0111449	0.0892037
GO:0002360	T cell lineage commitment	6	26	0.0112022	0.0892037
GO:0006516	glycoprotein catabolic process	6	26	0.0112022	0.0892037
GO:0009595	detection of biotic stimulus	6	26	0.0112022	0.0892037
GO:0019934	cGMP-mediated signaling	6	26	0.0112022	0.0892037
GO:0030574	collagen catabolic process	6	26	0.0112022	0.0892037
GO:0060045	positive regulation of cardiac muscle cell proliferation	6	26	0.0112022	0.0892037
GO:1903203	regulation of oxidative stress-induced neuron death	6	26	0.0112022	0.0892037
GO:0071375	cellular response to peptide hormone stimulus	31	268	0.0112546	0.0895383
GO:0021543	pallium development	23	184	0.0113322	0.0898607
GO:0032388	positive regulation of intracellular transport	23	184	0.0113322	0.0898607
GO:0001823	mesonephros development	16	114	0.0113681	0.0898607
GO:0043200	response to amino acid	16	114	0.0113681	0.0898607
GO:0045621	positive regulation of lymphocyte differentiation	16	114	0.0113681	0.0898607
GO:0046916	cellular transition metal ion homeostasis	16	114	0.0113681	0.0898607
GO:0071675	regulation of mononuclear cell migration	9	50	0.0114189	0.0898607
GO:0002363	alpha-beta T cell lineage commitment	5	19	0.0114412	0.0898607
GO:0032331	negative regulation of chondrocyte differentiation	5	19	0.0114412	0.0898607
GO:0048143	astrocyte activation	5	19	0.0114412	0.0898607
GO:0072413	signal transduction involved in mitotic cell cycle checkpoint	5	19	0.0114412	0.0898607
GO:0097062	dendritic spine maintenance	5	19	0.0114412	0.0898607
GO:0150077	regulation of neuroinflammatory response	5	19	0.0114412	0.0898607
GO:1901380	negative regulation of potassium ion transmembrane transport	5	19	0.0114412	0.0898607
GO:0006664	glycolipid metabolic process	14	95	0.0114693	0.0899174
GO:0032760	positive regulation of tumor necrosis factor production	14	95	0.0114693	0.0899174
GO:0001933	negative regulation of protein phosphorylation	42	389	0.0116755	0.0908315
GO:0061458	reproductive system development	51	490	0.0116767	0.0908315
GO:0032273	positive regulation of protein polymerization	18	134	0.0117382	0.0908315
GO:0007584	response to nutrient	24	195	0.0118018	0.0908315
GO:0006689	ganglioside catabolic process	3	7	0.0118283	0.0908315
GO:0009445	putrescine metabolic process	3	7	0.0118283	0.0908315
GO:0010692	regulation of alkaline phosphatase activity	3	7	0.0118283	0.0908315
GO:0016576	histone dephosphorylation	3	7	0.0118283	0.0908315
GO:0031666	positive regulation of lipopolysaccharide-mediated signaling pathway	3	7	0.0118283	0.0908315
GO:0034351	negative regulation of glial cell apoptotic process	3	7	0.0118283	0.0908315
GO:0035425	autocrine signaling	3	7	0.0118283	0.0908315
GO:0043117	positive regulation of vascular permeability	3	7	0.0118283	0.0908315
GO:0043615	astrocyte cell migration	3	7	0.0118283	0.0908315
GO:0044691	tooth eruption	3	7	0.0118283	0.0908315
GO:0051891	positive regulation of cardioblast differentiation	3	7	0.0118283	0.0908315
GO:0061316	canonical Wnt signaling pathway involved in heart development	3	7	0.0118283	0.0908315
GO:0070669	response to interleukin-2	3	7	0.0118283	0.0908315
GO:0072675	osteoclast fusion	3	7	0.0118283	0.0908315
GO:0097113	AMPA glutamate receptor clustering	3	7	0.0118283	0.0908315
GO:0097688	glutamate receptor clustering	3	7	0.0118283	0.0908315
GO:1900223	positive regulation of amyloid-beta clearance	3	7	0.0118283	0.0908315
GO:1902033	regulation of hematopoietic stem cell proliferation	3	7	0.0118283	0.0908315
GO:2000425	regulation of apoptotic cell clearance	3	7	0.0118283	0.0908315
GO:0044706	multi-multicellular organism process	26	216	0.0118934	0.0912497
GO:1902883	negative regulation of response to oxidative stress	8	42	0.0119392	0.0913563
GO:0010332	response to gamma radiation	10	59	0.0119903	0.0913563
GO:0050810	regulation of steroid biosynthetic process	10	59	0.0119903	0.0913563
GO:0050873	brown fat cell differentiation	10	59	0.0119903	0.0913563
GO:0001774	microglial cell activation	7	34	0.0119921	0.0913563
GO:0035886	vascular smooth muscle cell differentiation	7	34	0.0119921	0.0913563
GO:0097242	amyloid-beta clearance	7	34	0.0119921	0.0913563
GO:1903393	positive regulation of adherens junction organization	7	34	0.0119921	0.0913563
GO:0002699	positive regulation of immune effector process	29	248	0.01207	0.0917871
GO:0045089	positive regulation of innate immune response	29	248	0.01207	0.0917871
GO:0033209	tumor necrosis factor-mediated signaling pathway	12	77	0.0121128	0.0920315
GO:0009968	negative regulation of signal transduction	110	1184	0.0121362	0.0921286
GO:0071902	positive regulation of protein serine/threonine kinase activity	34	302	0.0121737	0.0923316
GO:0002792	negative regulation of peptide secretion	11	68	0.0121852	0.0923376
GO:0044283	small molecule biosynthetic process	69	699	0.012496	0.0946095
GO:0034754	cellular hormone metabolic process	14	96	0.0125252	0.094664
GO:1903509	liposaccharide metabolic process	14	96	0.0125252	0.094664
GO:0010632	regulation of epithelial cell migration	26	217	0.0125755	0.0949607
GO:0045598	regulation of fat cell differentiation	18	135	0.0126208	0.0952194
GO:0060322	head development	76	782	0.0129179	0.0973755
GO:0010596	negative regulation of endothelial cell migration	9	51	0.0129648	0.0973888
GO:0030866	cortical actin cytoskeleton organization	9	51	0.0129648	0.0973888
GO:0061028	establishment of endothelial barrier	9	51	0.0129648	0.0973888
GO:2000179	positive regulation of neural precursor cell proliferation	9	51	0.0129648	0.0973888
GO:0008593	regulation of Notch signaling pathway	13	87	0.013005	0.0976058
GO:1902531	regulation of intracellular signal transduction	144	1600	0.0130272	0.0976868
GO:0001845	phagolysosome assembly	4	13	0.0131734	0.0978464
GO:0002467	germinal center formation	4	13	0.0131734	0.0978464
GO:0002883	regulation of hypersensitivity	4	13	0.0131734	0.0978464
GO:0003306	Wnt signaling pathway involved in heart development	4	13	0.0131734	0.0978464
GO:0009128	purine nucleoside monophosphate catabolic process	4	13	0.0131734	0.0978464
GO:0010755	regulation of plasminogen activation	4	13	0.0131734	0.0978464
GO:0010872	regulation of cholesterol esterification	4	13	0.0131734	0.0978464
GO:0030259	lipid glycosylation	4	13	0.0131734	0.0978464
GO:0038063	collagen-activated tyrosine kinase receptor signaling pathway	4	13	0.0131734	0.0978464
GO:0055089	fatty acid homeostasis	4	13	0.0131734	0.0978464
GO:0070255	regulation of mucus secretion	4	13	0.0131734	0.0978464
GO:0006909	phagocytosis	33	293	0.0132834	0.0983636
GO:0048736	appendage development	26	218	0.0132887	0.0983636
GO:0060173	limb development	26	218	0.0132887	0.0983636
GO:0097305	response to alcohol	26	218	0.0132887	0.0983636
GO:0043502	regulation of muscle adaptation	12	78	0.0133636	0.0987487
GO:0072091	regulation of stem cell proliferation	12	78	0.0133636	0.0987487
GO:0043123	positive regulation of I-kappaB kinase/NF-kappaB signaling	17	126	0.0134903	0.0991148
GO:0001916	positive regulation of T cell mediated cytotoxicity	6	27	0.0135061	0.0991148
GO:0006270	DNA replication initiation	6	27	0.0135061	0.0991148
GO:0033622	integrin activation	6	27	0.0135061	0.0991148
GO:0034505	tooth mineralization	6	27	0.0135061	0.0991148
GO:0045992	negative regulation of embryonic development	6	27	0.0135061	0.0991148
GO:0052652	cyclic purine nucleotide metabolic process	6	27	0.0135061	0.0991148
GO:0071353	cellular response to interleukin-4	6	27	0.0135061	0.0991148
GO:0043086	negative regulation of catalytic activity	71	725	0.0135167	0.0991148
GO:0007565	female pregnancy	23	187	0.0135887	0.099558
GO:0003073	regulation of systemic arterial blood pressure	14	97	0.0136549	0.0997153
GO:1903557	positive regulation of tumor necrosis factor superfamily cytokine production	14	97	0.0136549	0.0997153
GO:0022604	regulation of cell morphogenesis	50	483	0.0136551	0.0997153
GO:0003382	epithelial cell morphogenesis	8	43	0.0137259	0.0997153
GO:0010883	regulation of lipid storage	8	43	0.0137259	0.0997153
GO:0033628	regulation of cell adhesion mediated by integrin	8	43	0.0137259	0.0997153
GO:0050931	pigment cell differentiation	8	43	0.0137259	0.0997153
GO:0060043	regulation of cardiac muscle cell proliferation	8	43	0.0137259	0.0997153
GO:0061900	glial cell activation	8	43	0.0137259	0.0997153
GO:2000404	regulation of T cell migration	8	43	0.0137259	0.0997153
GO:0071241	cellular response to inorganic substance	22	177	0.0138773	0.10073
GO:0010648	negative regulation of cell communication	118	1287	0.0140168	0.101572
GO:0003401	axis elongation	7	35	0.0140405	0.101572
GO:0060421	positive regulation of heart growth	7	35	0.0140405	0.101572
GO:0090207	regulation of triglyceride metabolic process	7	35	0.0140405	0.101572
GO:0002706	regulation of lymphocyte mediated immunity	21	167	0.0141283	0.102122
GO:0070301	cellular response to hydrogen peroxide	13	88	0.0142399	0.102411
GO:0023057	negative regulation of signaling	118	1288	0.0143233	0.102411
GO:0003177	pulmonary valve development	5	20	0.014328	0.102411
GO:0006891	intra-Golgi vesicle-mediated transport	5	20	0.014328	0.102411
GO:0010544	negative regulation of platelet activation	5	20	0.014328	0.102411
GO:0010818	T cell chemotaxis	5	20	0.014328	0.102411
GO:0031065	positive regulation of histone deacetylation	5	20	0.014328	0.102411
GO:0031571	mitotic G1 DNA damage checkpoint	5	20	0.014328	0.102411
GO:0033630	positive regulation of cell adhesion mediated by integrin	5	20	0.014328	0.102411
GO:0034143	regulation of toll-like receptor 4 signaling pathway	5	20	0.014328	0.102411
GO:0042538	hyperosmotic salinity response	5	20	0.014328	0.102411
GO:0043369	CD4-positive or CD8-positive, alpha-beta T cell lineage commitment	5	20	0.014328	0.102411
GO:1903204	negative regulation of oxidative stress-induced neuron death	5	20	0.014328	0.102411
GO:0051402	neuron apoptotic process	27	230	0.0143347	0.102411
GO:0051049	regulation of transport	141	1569	0.0145738	0.104033
GO:0009101	glycoprotein biosynthetic process	34	306	0.014624	0.104136
GO:0045893	positive regulation of transcription, DNA-templated	148	1655	0.0146282	0.104136
GO:1903508	positive regulation of nucleic acid-templated transcription	148	1655	0.0146282	0.104136
GO:0001974	blood vessel remodeling	9	52	0.0146608	0.104136
GO:0050819	negative regulation of coagulation	9	52	0.0146608	0.104136
GO:0050922	negative regulation of chemotaxis	9	52	0.0146608	0.104136
GO:0001910	regulation of leukocyte mediated cytotoxicity	12	79	0.0147106	0.104233
GO:0072078	nephron tubule morphogenesis	12	79	0.0147106	0.104233
GO:1903391	regulation of adherens junction organization	12	79	0.0147106	0.104233
GO:0098542	defense response to other organism	58	577	0.0148214	0.104931
GO:1902680	positive regulation of RNA biosynthetic process	148	1656	0.0149092	0.105466
GO:0014068	positive regulation of phosphatidylinositol 3-kinase signaling	11	70	0.0150034	0.105963
GO:0001736	establishment of planar polarity	10	61	0.0150286	0.105963
GO:0007164	establishment of tissue polarity	10	61	0.0150286	0.105963
GO:0035272	exocrine system development	10	61	0.0150286	0.105963
GO:0071396	cellular response to lipid	57	566	0.0150763	0.106212
GO:0042113	B cell activation	39	362	0.015146	0.106616
GO:0019222	regulation of metabolic process	557	6869	0.0151746	0.10673
GO:0043254	regulation of protein complex assembly	50	486	0.015187	0.10673
GO:1901135	carbohydrate derivative metabolic process	109	1182	0.0152437	0.107041
GO:0009266	response to temperature stimulus	20	158	0.0152853	0.107246
GO:0090316	positive regulation of intracellular protein transport	16	118	0.0155097	0.108595
GO:0071901	negative regulation of protein serine/threonine kinase activity	17	128	0.015605	0.108595
GO:0007435	salivary gland morphogenesis	8	44	0.0156999	0.108595
GO:0036230	granulocyte activation	8	44	0.0156999	0.108595
GO:0045668	negative regulation of osteoblast differentiation	8	44	0.0156999	0.108595
GO:0050870	positive regulation of T cell activation	24	200	0.0157452	0.108595
GO:0043010	camera-type eye development	39	363	0.0157773	0.108595
GO:1901988	negative regulation of cell cycle phase transition	21	169	0.0159947	0.108595
GO:0051894	positive regulation of focal adhesion assembly	6	28	0.0161212	0.108595
GO:0090181	regulation of cholesterol metabolic process	6	28	0.0161212	0.108595
GO:0001868	regulation of complement activation, lectin pathway	2	3	0.0161323	0.108595
GO:0001869	negative regulation of complement activation, lectin pathway	2	3	0.0161323	0.108595
GO:0002484	antigen processing and presentation of endogenous peptide antigen via MHC class I via ER pathway	2	3	0.0161323	0.108595
GO:0002485	antigen processing and presentation of endogenous peptide antigen via MHC class I via ER pathway, TAP-dependent	2	3	0.0161323	0.108595
GO:0002865	negative regulation of acute inflammatory response to antigenic stimulus	2	3	0.0161323	0.108595
GO:0003275	apoptotic process involved in outflow tract morphogenesis	2	3	0.0161323	0.108595
GO:0003340	negative regulation of mesenchymal to epithelial transition involved in metanephros morphogenesis	2	3	0.0161323	0.108595
GO:0006021	inositol biosynthetic process	2	3	0.0161323	0.108595
GO:0009447	putrescine catabolic process	2	3	0.0161323	0.108595
GO:0010693	negative regulation of alkaline phosphatase activity	2	3	0.0161323	0.108595
GO:0010877	lipid transport involved in lipid storage	2	3	0.0161323	0.108595
GO:0010908	regulation of heparan sulfate proteoglycan biosynthetic process	2	3	0.0161323	0.108595
GO:0010909	positive regulation of heparan sulfate proteoglycan biosynthetic process	2	3	0.0161323	0.108595
GO:0021571	rhombomere 5 development	2	3	0.0161323	0.108595
GO:0023021	termination of signal transduction	2	3	0.0161323	0.108595
GO:0032079	positive regulation of endodeoxyribonuclease activity	2	3	0.0161323	0.108595
GO:0032497	detection of lipopolysaccharide	2	3	0.0161323	0.108595
GO:0034164	negative regulation of toll-like receptor 9 signaling pathway	2	3	0.0161323	0.108595
GO:0034241	positive regulation of macrophage fusion	2	3	0.0161323	0.108595
GO:0035711	T-helper 1 cell activation	2	3	0.0161323	0.108595
GO:0035938	estradiol secretion	2	3	0.0161323	0.108595
GO:0036520	astrocyte-dopaminergic neuron signaling	2	3	0.0161323	0.108595
GO:0038156	interleukin-3-mediated signaling pathway	2	3	0.0161323	0.108595
GO:0044338	canonical Wnt signaling pathway involved in mesenchymal stem cell differentiation	2	3	0.0161323	0.108595
GO:0045583	regulation of cytotoxic T cell differentiation	2	3	0.0161323	0.108595
GO:0045967	negative regulation of growth rate	2	3	0.0161323	0.108595
GO:0051621	regulation of norepinephrine uptake	2	3	0.0161323	0.108595
GO:0055073	cadmium ion homeostasis	2	3	0.0161323	0.108595
GO:0070602	regulation of centromeric sister chromatid cohesion	2	3	0.0161323	0.108595
GO:0071231	cellular response to folic acid	2	3	0.0161323	0.108595
GO:0071307	cellular response to vitamin K	2	3	0.0161323	0.108595
GO:0090634	microglial cell mediated cytotoxicity	2	3	0.0161323	0.108595
GO:0097350	neutrophil clearance	2	3	0.0161323	0.108595
GO:0150064	vertebrate eye-specific patterning	2	3	0.0161323	0.108595
GO:1902256	regulation of apoptotic process involved in outflow tract morphogenesis	2	3	0.0161323	0.108595
GO:1903406	regulation of sodium:potassium-exchanging ATPase activity	2	3	0.0161323	0.108595
GO:1904149	regulation of microglial cell mediated cytotoxicity	2	3	0.0161323	0.108595
GO:1904151	positive regulation of microglial cell mediated cytotoxicity	2	3	0.0161323	0.108595
GO:1905403	negative regulation of activated CD8-positive, alpha-beta T cell apoptotic process	2	3	0.0161323	0.108595
GO:1905609	positive regulation of smooth muscle cell-matrix adhesion	2	3	0.0161323	0.108595
GO:2000864	regulation of estradiol secretion	2	3	0.0161323	0.108595
GO:0090092	regulation of transmembrane receptor protein serine/threonine kinase signaling pathway	28	243	0.0161445	0.108595
GO:0031341	regulation of cell killing	14	99	0.0161488	0.108595
GO:0072088	nephron epithelium morphogenesis	12	80	0.0161582	0.108595
GO:0030225	macrophage differentiation	7	36	0.0163271	0.109304
GO:0032633	interleukin-4 production	7	36	0.0163271	0.109304
GO:0032673	regulation of interleukin-4 production	7	36	0.0163271	0.109304
GO:0060479	lung cell differentiation	7	36	0.0163271	0.109304
GO:0085029	extracellular matrix assembly	7	36	0.0163271	0.109304
GO:1903827	regulation of cellular protein localization	52	511	0.016353	0.109393
GO:0001657	ureteric bud development	15	109	0.0165171	0.110193
GO:0043500	muscle adaptation	15	109	0.0165171	0.110193
GO:0046165	alcohol biosynthetic process	15	109	0.0165171	0.110193
GO:1903707	negative regulation of hemopoiesis	19	149	0.0165239	0.110193
GO:0009896	positive regulation of catabolic process	46	443	0.0165853	0.110518
GO:0045844	positive regulation of striated muscle tissue development	10	62	0.0167467	0.111302
GO:0048636	positive regulation of muscle organ development	10	62	0.0167467	0.111302
GO:0042542	response to hydrogen peroxide	17	129	0.0167547	0.111302
GO:1902806	regulation of cell cycle G1/S phase transition	17	129	0.0167547	0.111302
GO:0000902	cell morphogenesis	98	1054	0.0168828	0.112067
GO:0060255	regulation of macromolecule metabolic process	514	6321	0.0170774	0.113271
GO:0001886	endothelial cell morphogenesis	4	14	0.0173624	0.114282
GO:0002829	negative regulation of type 2 immune response	4	14	0.0173624	0.114282
GO:0003263	cardioblast proliferation	4	14	0.0173624	0.114282
GO:0003264	regulation of cardioblast proliferation	4	14	0.0173624	0.114282
GO:0032488	Cdc42 protein signal transduction	4	14	0.0173624	0.114282
GO:0035563	positive regulation of chromatin binding	4	14	0.0173624	0.114282
GO:0036295	cellular response to increased oxygen levels	4	14	0.0173624	0.114282
GO:0043129	surfactant homeostasis	4	14	0.0173624	0.114282
GO:0046112	nucleobase biosynthetic process	4	14	0.0173624	0.114282
GO:0055015	ventricular cardiac muscle cell development	4	14	0.0173624	0.114282
GO:0002286	T cell activation involved in immune response	14	100	0.0175194	0.114513
GO:0030203	glycosaminoglycan metabolic process	14	100	0.0175194	0.114513
GO:0002719	negative regulation of cytokine production involved in immune response	5	21	0.0176656	0.114513
GO:0007263	nitric oxide mediated signal transduction	5	21	0.0176656	0.114513
GO:0010560	positive regulation of glycoprotein biosynthetic process	5	21	0.0176656	0.114513
GO:0010759	positive regulation of macrophage chemotaxis	5	21	0.0176656	0.114513
GO:0034694	response to prostaglandin	5	21	0.0176656	0.114513
GO:0038093	Fc receptor signaling pathway	5	21	0.0176656	0.114513
GO:0044783	G1 DNA damage checkpoint	5	21	0.0176656	0.114513
GO:0044819	mitotic G1/S transition checkpoint	5	21	0.0176656	0.114513
GO:0048339	paraxial mesoderm development	5	21	0.0176656	0.114513
GO:0070242	thymocyte apoptotic process	5	21	0.0176656	0.114513
GO:0070831	basement membrane assembly	5	21	0.0176656	0.114513
GO:0090026	positive regulation of monocyte chemotaxis	5	21	0.0176656	0.114513
GO:0006029	proteoglycan metabolic process	12	81	0.0177107	0.114513
GO:0051702	interaction with symbiont	12	81	0.0177107	0.114513
GO:0072028	nephron morphogenesis	12	81	0.0177107	0.114513
GO:1902882	regulation of response to oxidative stress	12	81	0.0177107	0.114513
GO:0048762	mesenchymal cell differentiation	28	245	0.0178315	0.114513
GO:0002377	immunoglobulin production	15	110	0.0178381	0.114513
GO:0007622	rhythmic behavior	8	45	0.0178711	0.114513
GO:0032768	regulation of monooxygenase activity	8	45	0.0178711	0.114513
GO:0002315	marginal zone B cell differentiation	3	8	0.017876	0.114513
GO:0006678	glucosylceramide metabolic process	3	8	0.017876	0.114513
GO:0006828	manganese ion transport	3	8	0.017876	0.114513
GO:0009172	purine deoxyribonucleoside monophosphate catabolic process	3	8	0.017876	0.114513
GO:0010455	positive regulation of cell fate commitment	3	8	0.017876	0.114513
GO:0034382	chylomicron remnant clearance	3	8	0.017876	0.114513
GO:0044341	sodium-dependent phosphate transport	3	8	0.017876	0.114513
GO:0048739	cardiac muscle fiber development	3	8	0.017876	0.114513
GO:0060075	regulation of resting membrane potential	3	8	0.017876	0.114513
GO:0060456	positive regulation of digestive system process	3	8	0.017876	0.114513
GO:0071830	triglyceride-rich lipoprotein particle clearance	3	8	0.017876	0.114513
GO:1903365	regulation of fear response	3	8	0.017876	0.114513
GO:2000822	regulation of behavioral fear response	3	8	0.017876	0.114513
GO:2000969	positive regulation of AMPA receptor activity	3	8	0.017876	0.114513
GO:0048839	inner ear development	26	224	0.0182768	0.116874
GO:0051149	positive regulation of muscle cell differentiation	11	72	0.0182853	0.116874
GO:1900076	regulation of cellular response to insulin stimulus	11	72	0.0182853	0.116874
GO:0043902	positive regulation of multi-organism process	20	161	0.0184485	0.11783
GO:0007045	cell-substrate adherens junction assembly	13	91	0.0184861	0.117895
GO:0048041	focal adhesion assembly	13	91	0.0184861	0.117895
GO:0033673	negative regulation of kinase activity	27	235	0.0185284	0.118028
GO:0060760	positive regulation of response to cytokine stimulus	9	54	0.0185344	0.118028
GO:0046626	regulation of insulin receptor signaling pathway	10	63	0.0186057	0.118308
GO:1901863	positive regulation of muscle tissue development	10	63	0.0186057	0.118308
GO:0010453	regulation of cell fate commitment	7	37	0.0188651	0.119604
GO:0034381	plasma lipoprotein particle clearance	7	37	0.0188651	0.119604
GO:1903146	regulation of autophagy of mitochondrion	7	37	0.0188651	0.119604
GO:1904407	positive regulation of nitric oxide metabolic process	7	37	0.0188651	0.119604
GO:0051897	positive regulation of protein kinase B signaling	14	101	0.0189767	0.119823
GO:0009991	response to extracellular stimulus	51	504	0.0190014	0.119823
GO:0002861	regulation of inflammatory response to antigenic stimulus	6	29	0.0190658	0.119823
GO:0003148	outflow tract septum morphogenesis	6	29	0.0190658	0.119823
GO:0030201	heparan sulfate proteoglycan metabolic process	6	29	0.0190658	0.119823
GO:0032770	positive regulation of monooxygenase activity	6	29	0.0190658	0.119823
GO:0034368	protein-lipid complex remodeling	6	29	0.0190658	0.119823
GO:0034369	plasma lipoprotein particle remodeling	6	29	0.0190658	0.119823
GO:0036037	CD8-positive, alpha-beta T cell activation	6	29	0.0190658	0.119823
GO:0036475	neuron death in response to oxidative stress	6	29	0.0190658	0.119823
GO:0009855	determination of bilateral symmetry	18	141	0.0190666	0.119823
GO:0055076	transition metal ion homeostasis	18	141	0.0190666	0.119823
GO:0015748	organophosphate ester transport	17	131	0.0192494	0.120884
GO:0006694	steroid biosynthetic process	16	121	0.0193168	0.121131
GO:1900180	regulation of protein localization to nucleus	16	121	0.0193168	0.121131
GO:0006812	cation transport	110	1206	0.0197526	0.123773
GO:0010721	negative regulation of cell development	35	324	0.0197822	0.123869
GO:0001666	response to hypoxia	32	291	0.019933	0.124632
GO:0051480	regulation of cytosolic calcium ion concentration	32	291	0.019933	0.124632
GO:0001656	metanephros development	13	92	0.0200943	0.125277
GO:0002367	cytokine production involved in immune response	13	92	0.0200943	0.125277
GO:0002718	regulation of cytokine production involved in immune response	13	92	0.0200943	0.125277
GO:0061053	somite development	13	92	0.0200943	0.125277
GO:0031343	positive regulation of cell killing	11	73	0.020113	0.125303
GO:0031641	regulation of myelination	8	46	0.0202493	0.125709
GO:0048662	negative regulation of smooth muscle cell proliferation	8	46	0.0202493	0.125709
GO:1903428	positive regulation of reactive oxygen species biosynthetic process	8	46	0.0202493	0.125709
GO:2001222	regulation of neuron migration	8	46	0.0202493	0.125709
GO:0060538	skeletal muscle organ development	23	194	0.0202511	0.125709
GO:0035265	organ growth	21	173	0.0203049	0.125952
GO:0009799	specification of symmetry	18	142	0.0203512	0.126148
GO:1904064	positive regulation of cation transmembrane transport	17	132	0.020599	0.127269
GO:0043954	cellular component maintenance	10	64	0.0206119	0.127269
GO:0048661	positive regulation of smooth muscle cell proliferation	10	64	0.0206119	0.127269
GO:1901616	organic hydroxy compound catabolic process	10	64	0.0206119	0.127269
GO:0043583	ear development	28	248	0.0206206	0.127269
GO:0070085	glycosylation	28	248	0.0206206	0.127269
GO:0000302	response to reactive oxygen species	24	205	0.0206667	0.127462
GO:0032732	positive regulation of interleukin-1 production	9	55	0.0207274	0.127654
GO:0060443	mammary gland morphogenesis	9	55	0.0207274	0.127654
GO:0071248	cellular response to metal ion	19	153	0.021296	0.131038
GO:0031400	negative regulation of protein modification process	57	577	0.0213073	0.131038
GO:0002716	negative regulation of natural killer cell mediated immunity	5	22	0.0214788	0.131623
GO:0045953	negative regulation of natural killer cell mediated cytotoxicity	5	22	0.0214788	0.131623
GO:0072012	glomerulus vasculature development	5	22	0.0214788	0.131623
GO:1903020	positive regulation of glycoprotein metabolic process	5	22	0.0214788	0.131623
GO:2000353	positive regulation of endothelial cell apoptotic process	5	22	0.0214788	0.131623
GO:0051171	regulation of nitrogen compound metabolic process	493	6071	0.0216582	0.132304
GO:0010955	negative regulation of protein processing	7	38	0.0216668	0.132304
GO:0042092	type 2 immune response	7	38	0.0216668	0.132304
GO:0042307	positive regulation of protein import into nucleus	7	38	0.0216668	0.132304
GO:1903318	negative regulation of protein maturation	7	38	0.0216668	0.132304
GO:0034504	protein localization to nucleus	30	271	0.0217694	0.132836
GO:0055013	cardiac muscle cell development	11	74	0.0220719	0.13414
GO:0043406	positive regulation of MAP kinase activity	25	217	0.0221018	0.13414
GO:0010717	regulation of epithelial to mesenchymal transition	14	103	0.022164	0.13414
GO:0019079	viral genome replication	14	103	0.022164	0.13414
GO:0031532	actin cytoskeleton reorganization	15	113	0.0222874	0.13414
GO:0002295	T-helper cell lineage commitment	4	15	0.0222934	0.13414
GO:0006684	sphingomyelin metabolic process	4	15	0.0222934	0.13414
GO:0007379	segment specification	4	15	0.0222934	0.13414
GO:0009435	NAD biosynthetic process	4	15	0.0222934	0.13414
GO:0021554	optic nerve development	4	15	0.0222934	0.13414
GO:0034695	response to prostaglandin E	4	15	0.0222934	0.13414
GO:0044794	positive regulation by host of viral process	4	15	0.0222934	0.13414
GO:0046794	transport of virus	4	15	0.0222934	0.13414
GO:0048251	elastic fiber assembly	4	15	0.0222934	0.13414
GO:0048733	sebaceous gland development	4	15	0.0222934	0.13414
GO:0051904	pigment granule transport	4	15	0.0222934	0.13414
GO:0061042	vascular wound healing	4	15	0.0222934	0.13414
GO:0061430	bone trabecula morphogenesis	4	15	0.0222934	0.13414
GO:0002696	positive regulation of leukocyte activation	45	440	0.0223442	0.13414
GO:0010948	negative regulation of cell cycle process	26	228	0.0223508	0.13414
GO:0031295	T cell costimulation	6	30	0.0223567	0.13414
GO:0032753	positive regulation of interleukin-4 production	6	30	0.0223567	0.13414
GO:0032801	receptor catabolic process	6	30	0.0223567	0.13414
GO:0055094	response to lipoprotein particle	6	30	0.0223567	0.13414
GO:0099173	postsynapse organization	19	154	0.0226396	0.135743
GO:0038034	signal transduction in absence of ligand	10	65	0.0227712	0.135997
GO:0042987	amyloid precursor protein catabolic process	10	65	0.0227712	0.135997
GO:0045600	positive regulation of fat cell differentiation	10	65	0.0227712	0.135997
GO:0097192	extrinsic apoptotic signaling pathway in absence of ligand	10	65	0.0227712	0.135997
GO:2000377	regulation of reactive oxygen species metabolic process	21	175	0.0227726	0.135997
GO:0050867	positive regulation of cell activation	46	452	0.0227767	0.135997
GO:0030851	granulocyte differentiation	8	47	0.0228439	0.13621
GO:0045599	negative regulation of fat cell differentiation	8	47	0.0228439	0.13621
GO:0043535	regulation of blood vessel endothelial cell migration	12	84	0.0230406	0.137287
GO:0003170	heart valve development	9	56	0.0231012	0.137553
GO:1903364	positive regulation of cellular protein catabolic process	18	144	0.0231183	0.13756
GO:0009410	response to xenobiotic stimulus	25	218	0.0232434	0.138209
GO:0050729	positive regulation of inflammatory response	17	134	0.0235135	0.139719
GO:0000041	transition metal ion transport	13	94	0.0236221	0.140253
GO:0032409	regulation of transporter activity	27	240	0.023636	0.140253
GO:0031668	cellular response to extracellular stimulus	28	251	0.0237416	0.140783
GO:0009894	regulation of catabolic process	83	889	0.0240535	0.142534
GO:0031345	negative regulation of cell projection organization	21	176	0.0240898	0.142651
GO:0031667	response to nutrient levels	48	477	0.0243673	0.144196
GO:0016042	lipid catabolic process	33	307	0.024594	0.145437
GO:0030001	metal ion transport	83	890	0.024635	0.14558
GO:0007548	sex differentiation	32	296	0.024721	0.145924
GO:1900271	regulation of long-term synaptic potentiation	7	39	0.0247441	0.145924
GO:2000249	regulation of actin cytoskeleton reorganization	7	39	0.0247441	0.145924
GO:0030177	positive regulation of Wnt signaling pathway	17	135	0.0250828	0.14669
GO:0009880	embryonic pattern specification	10	66	0.0250894	0.14669
GO:0033627	cell adhesion mediated by integrin	10	66	0.0250894	0.14669
GO:0006508	proteolysis	168	1933	0.0251079	0.14669
GO:0045935	positive regulation of nucleobase-containing compound metabolic process	170	1958	0.0251439	0.14669
GO:0034762	regulation of transmembrane transport	48	478	0.025178	0.14669
GO:0002768	immune response-regulating cell surface receptor signaling pathway	35	330	0.0252405	0.14669
GO:0002634	regulation of germinal center formation	3	9	0.0253336	0.14669
GO:0006685	sphingomyelin catabolic process	3	9	0.0253336	0.14669
GO:0008216	spermidine metabolic process	3	9	0.0253336	0.14669
GO:0009170	purine deoxyribonucleoside monophosphate metabolic process	3	9	0.0253336	0.14669
GO:0010873	positive regulation of cholesterol esterification	3	9	0.0253336	0.14669
GO:0032261	purine nucleotide salvage	3	9	0.0253336	0.14669
GO:0034392	negative regulation of smooth muscle cell apoptotic process	3	9	0.0253336	0.14669
GO:0034447	very-low-density lipoprotein particle clearance	3	9	0.0253336	0.14669
GO:0042362	fat-soluble vitamin biosynthetic process	3	9	0.0253336	0.14669
GO:0043589	skin morphogenesis	3	9	0.0253336	0.14669
GO:0045136	development of secondary sexual characteristics	3	9	0.0253336	0.14669
GO:0051890	regulation of cardioblast differentiation	3	9	0.0253336	0.14669
GO:0060484	lung-associated mesenchyme development	3	9	0.0253336	0.14669
GO:0060605	tube lumen cavitation	3	9	0.0253336	0.14669
GO:0060662	salivary gland cavitation	3	9	0.0253336	0.14669
GO:0061302	smooth muscle cell-matrix adhesion	3	9	0.0253336	0.14669
GO:0071447	cellular response to hydroperoxide	3	9	0.0253336	0.14669
GO:0072497	mesenchymal stem cell differentiation	3	9	0.0253336	0.14669
GO:0090557	establishment of endothelial intestinal barrier	3	9	0.0253336	0.14669
GO:2000510	positive regulation of dendritic cell chemotaxis	3	9	0.0253336	0.14669
GO:0032355	response to estradiol	16	125	0.0254546	0.147056
GO:0045619	regulation of lymphocyte differentiation	21	177	0.0254645	0.147056
GO:0032755	positive regulation of interleukin-6 production	13	95	0.0255488	0.147056
GO:2001237	negative regulation of extrinsic apoptotic signaling pathway	13	95	0.0255488	0.147056
GO:0001541	ovarian follicle development	9	57	0.0256627	0.147056
GO:0030850	prostate gland development	9	57	0.0256627	0.147056
GO:0010524	positive regulation of calcium ion transport into cytosol	8	48	0.0256637	0.147056
GO:0030195	negative regulation of blood coagulation	8	48	0.0256637	0.147056
GO:0043536	positive regulation of blood vessel endothelial cell migration	8	48	0.0256637	0.147056
GO:0070169	positive regulation of biomineral tissue development	8	48	0.0256637	0.147056
GO:0032989	cellular component morphogenesis	106	1170	0.0257314	0.147056
GO:0048525	negative regulation of viral process	14	105	0.0257361	0.147056
GO:0001911	negative regulation of leukocyte mediated cytotoxicity	5	23	0.0257894	0.147056
GO:0006760	folic acid-containing compound metabolic process	5	23	0.0257894	0.147056
GO:0015012	heparan sulfate proteoglycan biosynthetic process	5	23	0.0257894	0.147056
GO:0030431	sleep	5	23	0.0257894	0.147056
GO:0030852	regulation of granulocyte differentiation	5	23	0.0257894	0.147056
GO:0035461	vitamin transmembrane transport	5	23	0.0257894	0.147056
GO:0046365	monosaccharide catabolic process	5	23	0.0257894	0.147056
GO:0061082	myeloid leukocyte cytokine production	5	23	0.0257894	0.147056
GO:0071425	hematopoietic stem cell proliferation	5	23	0.0257894	0.147056
GO:1901739	regulation of myoblast fusion	5	23	0.0257894	0.147056
GO:1905331	negative regulation of morphogenesis of an epithelium	5	23	0.0257894	0.147056
GO:0022898	regulation of transmembrane transporter activity	26	231	0.0258456	0.147279
GO:0035107	appendage morphogenesis	22	188	0.0259842	0.147431
GO:0035108	limb morphogenesis	22	188	0.0259842	0.147431
GO:0007616	long-term memory	6	31	0.0260092	0.147431
GO:0034367	protein-containing complex remodeling	6	31	0.0260092	0.147431
GO:0042634	regulation of hair cycle	6	31	0.0260092	0.147431
GO:0070884	regulation of calcineurin-NFAT signaling cascade	6	31	0.0260092	0.147431
GO:1902042	negative regulation of extrinsic apoptotic signaling pathway via death domain receptors	6	31	0.0260092	0.147431
GO:2000352	negative regulation of endothelial cell apoptotic process	6	31	0.0260092	0.147431
GO:0010468	regulation of gene expression	378	4602	0.0261281	0.148008
GO:0034767	positive regulation of ion transmembrane transport	18	146	0.0261626	0.148106
GO:0010634	positive regulation of epithelial cell migration	17	136	0.0267297	0.151217
GO:0036293	response to decreased oxygen levels	32	298	0.0268706	0.151914
GO:0002757	immune response-activating signal transduction	46	457	0.02694	0.152206
GO:0001738	morphogenesis of a polarized epithelium	12	86	0.0271961	0.153452
GO:1903901	negative regulation of viral life cycle	12	86	0.0271961	0.153452
GO:0030104	water homeostasis	10	67	0.0275723	0.15521
GO:0048678	response to axon injury	10	67	0.0275723	0.15521
GO:0001701	in utero embryonic development	51	516	0.0279013	0.15521
GO:0051254	positive regulation of RNA metabolic process	153	1753	0.0279735	0.15521
GO:0002645	positive regulation of tolerance induction	4	16	0.027994	0.15521
GO:0002921	negative regulation of humoral immune response	4	16	0.027994	0.15521
GO:0007035	vacuolar acidification	4	16	0.027994	0.15521
GO:0009299	mRNA transcription	4	16	0.027994	0.15521
GO:0021819	layer formation in cerebral cortex	4	16	0.027994	0.15521
GO:0023035	CD40 signaling pathway	4	16	0.027994	0.15521
GO:0034433	steroid esterification	4	16	0.027994	0.15521
GO:0034434	sterol esterification	4	16	0.027994	0.15521
GO:0034435	cholesterol esterification	4	16	0.027994	0.15521
GO:0045655	regulation of monocyte differentiation	4	16	0.027994	0.15521
GO:0048245	eosinophil chemotaxis	4	16	0.027994	0.15521
GO:0048385	regulation of retinoic acid receptor signaling pathway	4	16	0.027994	0.15521
GO:0051014	actin filament severing	4	16	0.027994	0.15521
GO:0060396	growth hormone receptor signaling pathway	4	16	0.027994	0.15521
GO:0070233	negative regulation of T cell apoptotic process	4	16	0.027994	0.15521
GO:0071378	cellular response to growth hormone stimulus	4	16	0.027994	0.15521
GO:0098974	postsynaptic actin cytoskeleton organization	4	16	0.027994	0.15521
GO:0099188	postsynaptic cytoskeleton organization	4	16	0.027994	0.15521
GO:1902170	cellular response to reactive nitrogen species	4	16	0.027994	0.15521
GO:1905906	regulation of amyloid fibril formation	4	16	0.027994	0.15521
GO:2000095	regulation of Wnt signaling pathway, planar cell polarity pathway	4	16	0.027994	0.15521
GO:2001138	regulation of phospholipid transport	4	16	0.027994	0.15521
GO:2001140	positive regulation of phospholipid transport	4	16	0.027994	0.15521
GO:0046456	icosanoid biosynthetic process	7	40	0.0281079	0.155741
GO:0032870	cellular response to hormone stimulus	59	610	0.0282267	0.156299
GO:0048592	eye morphogenesis	21	179	0.0283926	0.156959
GO:0002067	glandular epithelial cell differentiation	9	58	0.0284188	0.156959
GO:0002763	positive regulation of myeloid leukocyte differentiation	9	58	0.0284188	0.156959
GO:0055021	regulation of cardiac muscle tissue growth	9	58	0.0284188	0.156959
GO:0080090	regulation of primary metabolic process	502	6215	0.0284677	0.157128
GO:0030857	negative regulation of epithelial cell differentiation	8	49	0.0287171	0.15817
GO:0050918	positive chemotaxis	8	49	0.0287171	0.15817
GO:1900047	negative regulation of hemostasis	8	49	0.0287171	0.15817
GO:0036473	cell death in response to oxidative stress	11	77	0.0287849	0.15817
GO:0042982	amyloid precursor protein metabolic process	11	77	0.0287849	0.15817
GO:0055006	cardiac cell development	11	77	0.0287849	0.15817
GO:0061180	mammary gland epithelium development	11	77	0.0287849	0.15817
GO:0008152	metabolic process	1033	13234	0.028893	0.158663
GO:0034220	ion transmembrane transport	103	1140	0.0294356	0.159511
GO:0006022	aminoglycan metabolic process	15	117	0.0294572	0.159511
GO:0002275	myeloid cell activation involved in immune response	12	87	0.0294667	0.159511
GO:0016064	immunoglobulin mediated immune response	25	223	0.0296509	0.159511
GO:0050868	negative regulation of T cell activation	14	107	0.0297172	0.159511
GO:0001708	cell fate specification	13	97	0.0297451	0.159511
GO:0007173	epidermal growth factor receptor signaling pathway	13	97	0.0297451	0.159511
GO:1904019	epithelial cell apoptotic process	13	97	0.0297451	0.159511
GO:2000177	regulation of neural precursor cell proliferation	13	97	0.0297451	0.159511
GO:0006816	calcium ion transport	42	414	0.0297972	0.159511
GO:0007519	skeletal muscle tissue development	21	180	0.0299488	0.159511
GO:0001914	regulation of T cell mediated cytotoxicity	6	32	0.0300371	0.159511
GO:0034142	toll-like receptor 4 signaling pathway	6	32	0.0300371	0.159511
GO:0034405	response to fluid shear stress	6	32	0.0300371	0.159511
GO:0060706	cell differentiation involved in embryonic placenta development	6	32	0.0300371	0.159511
GO:0061384	heart trabecula morphogenesis	6	32	0.0300371	0.159511
GO:0106056	regulation of calcineurin-mediated signaling	6	32	0.0300371	0.159511
GO:1905314	semi-lunar valve development	6	32	0.0300371	0.159511
GO:0032869	cellular response to insulin stimulus	22	191	0.0303873	0.159511
GO:0031346	positive regulation of cell projection organization	38	369	0.030581	0.159511
GO:0055093	response to hyperoxia	5	24	0.0306154	0.159511
GO:0061437	renal system vasculature development	5	24	0.0306154	0.159511
GO:0061440	kidney vasculature development	5	24	0.0306154	0.159511
GO:0090335	regulation of brown fat cell differentiation	5	24	0.0306154	0.159511
GO:0001834	trophectodermal cell proliferation	2	4	0.0306581	0.159511
GO:0002296	T-helper 1 cell lineage commitment	2	4	0.0306581	0.159511
GO:0006550	isoleucine catabolic process	2	4	0.0306581	0.159511
GO:0006551	leucine metabolic process	2	4	0.0306581	0.159511
GO:0006710	androgen catabolic process	2	4	0.0306581	0.159511
GO:0009608	response to symbiont	2	4	0.0306581	0.159511
GO:0009609	response to symbiotic bacterium	2	4	0.0306581	0.159511
GO:0015838	amino-acid betaine transport	2	4	0.0306581	0.159511
GO:0018199	peptidyl-glutamine modification	2	4	0.0306581	0.159511
GO:0019659	glucose catabolic process to lactate	2	4	0.0306581	0.159511
GO:0019660	glycolytic fermentation	2	4	0.0306581	0.159511
GO:0019661	glucose catabolic process to lactate via pyruvate	2	4	0.0306581	0.159511
GO:0019666	nitrogenous compound fermentation	2	4	0.0306581	0.159511
GO:0030167	proteoglycan catabolic process	2	4	0.0306581	0.159511
GO:0031443	fast-twitch skeletal muscle fiber contraction	2	4	0.0306581	0.159511
GO:0032075	positive regulation of nuclease activity	2	4	0.0306581	0.159511
GO:0032077	positive regulation of deoxyribonuclease activity	2	4	0.0306581	0.159511
GO:0032917	polyamine acetylation	2	4	0.0306581	0.159511
GO:0032918	spermidine acetylation	2	4	0.0306581	0.159511
GO:0032919	spermine acetylation	2	4	0.0306581	0.159511
GO:0036022	limb joint morphogenesis	2	4	0.0306581	0.159511
GO:0038110	interleukin-2-mediated signaling pathway	2	4	0.0306581	0.159511
GO:0038146	chemokine (C-X-C motif) ligand 12 signaling pathway	2	4	0.0306581	0.159511
GO:0042489	negative regulation of odontogenesis of dentin-containing tooth	2	4	0.0306581	0.159511
GO:0042640	anagen	2	4	0.0306581	0.159511
GO:0043378	positive regulation of CD8-positive, alpha-beta T cell differentiation	2	4	0.0306581	0.159511
GO:0043605	cellular amide catabolic process	2	4	0.0306581	0.159511
GO:0045726	positive regulation of integrin biosynthetic process	2	4	0.0306581	0.159511
GO:0045914	negative regulation of catecholamine metabolic process	2	4	0.0306581	0.159511
GO:0046813	receptor-mediated virion attachment to host cell	2	4	0.0306581	0.159511
GO:0048295	positive regulation of isotype switching to IgE isotypes	2	4	0.0306581	0.159511
GO:0048550	negative regulation of pinocytosis	2	4	0.0306581	0.159511
GO:0048560	establishment of anatomical structure orientation	2	4	0.0306581	0.159511
GO:0051795	positive regulation of timing of catagen	2	4	0.0306581	0.159511
GO:0051884	regulation of timing of anagen	2	4	0.0306581	0.159511
GO:0060309	elastin catabolic process	2	4	0.0306581	0.159511
GO:0060364	frontal suture morphogenesis	2	4	0.0306581	0.159511
GO:0060800	regulation of cell differentiation involved in embryonic placenta development	2	4	0.0306581	0.159511
GO:0070245	positive regulation of thymocyte apoptotic process	2	4	0.0306581	0.159511
GO:0071315	cellular response to morphine	2	4	0.0306581	0.159511
GO:0071317	cellular response to isoquinoline alkaloid	2	4	0.0306581	0.159511
GO:0071400	cellular response to oleic acid	2	4	0.0306581	0.159511
GO:0071403	cellular response to high density lipoprotein particle stimulus	2	4	0.0306581	0.159511
GO:0071557	histone H3-K27 demethylation	2	4	0.0306581	0.159511
GO:0072385	minus-end-directed organelle transport along microtubule	2	4	0.0306581	0.159511
GO:0072718	response to cisplatin	2	4	0.0306581	0.159511
GO:0072719	cellular response to cisplatin	2	4	0.0306581	0.159511
GO:0090210	regulation of establishment of blood-brain barrier	2	4	0.0306581	0.159511
GO:0090245	axis elongation involved in somitogenesis	2	4	0.0306581	0.159511
GO:0097241	hematopoietic stem cell migration to bone marrow	2	4	0.0306581	0.159511
GO:1901003	negative regulation of fermentation	2	4	0.0306581	0.159511
GO:1901203	positive regulation of extracellular matrix assembly	2	4	0.0306581	0.159511
GO:1901844	regulation of cell communication by electrical coupling involved in cardiac conduction	2	4	0.0306581	0.159511
GO:1901979	regulation of inward rectifier potassium channel activity	2	4	0.0306581	0.159511
GO:1902226	regulation of macrophage colony-stimulating factor signaling pathway	2	4	0.0306581	0.159511
GO:1902463	protein localization to cell leading edge	2	4	0.0306581	0.159511
GO:1902688	regulation of NAD metabolic process	2	4	0.0306581	0.159511
GO:1903237	negative regulation of leukocyte tethering or rolling	2	4	0.0306581	0.159511
GO:1904023	regulation of glucose catabolic process to lactate via pyruvate	2	4	0.0306581	0.159511
GO:1905397	activated CD8-positive, alpha-beta T cell apoptotic process	2	4	0.0306581	0.159511
GO:1905402	regulation of activated CD8-positive, alpha-beta T cell apoptotic process	2	4	0.0306581	0.159511
GO:1990705	cholangiocyte proliferation	2	4	0.0306581	0.159511
GO:1990959	eosinophil homeostasis	2	4	0.0306581	0.159511
GO:1902905	positive regulation of supramolecular fiber organization	23	202	0.0307132	0.159701
GO:0071236	cellular response to antibiotic	16	128	0.0309389	0.160778
GO:0006629	lipid metabolic process	117	1314	0.0310137	0.160881
GO:0002700	regulation of production of molecular mediator of immune response	20	170	0.0310335	0.160881
GO:0071772	response to BMP	20	170	0.0310335	0.160881
GO:0071773	cellular response to BMP stimulus	20	170	0.0310335	0.160881
GO:0019724	B cell mediated immunity	25	224	0.0310798	0.160927
GO:0031669	cellular response to nutrient levels	25	224	0.0310798	0.160927
GO:0006826	iron ion transport	9	59	0.0313759	0.162363
GO:0007613	memory	15	118	0.0314884	0.16275
GO:0070555	response to interleukin-1	15	118	0.0314884	0.16275
GO:0038084	vascular endothelial growth factor signaling pathway	7	41	0.0317682	0.163999
GO:0060412	ventricular septum morphogenesis	7	41	0.0317682	0.163999
GO:0051153	regulation of striated muscle cell differentiation	14	108	0.0318685	0.164418
GO:0007431	salivary gland development	8	50	0.032012	0.164616
GO:0045912	negative regulation of carbohydrate metabolic process	8	50	0.032012	0.164616
GO:0046164	alcohol catabolic process	8	50	0.032012	0.164616
GO:0070265	necrotic cell death	8	50	0.032012	0.164616
GO:0030510	regulation of BMP signaling pathway	13	98	0.0320214	0.164616
GO:0060996	dendritic spine development	13	98	0.0320214	0.164616
GO:0006820	anion transport	63	662	0.0321269	0.16506
GO:0071496	cellular response to external stimulus	33	314	0.0325479	0.167087
GO:0002703	regulation of leukocyte mediated immunity	25	225	0.0325603	0.167087
GO:0010633	negative regulation of epithelial cell migration	10	69	0.0330535	0.169315
GO:0034109	homotypic cell-cell adhesion	10	69	0.0330535	0.169315
GO:0060425	lung morphogenesis	10	69	0.0330535	0.169315
GO:0071453	cellular response to oxygen levels	18	150	0.0331441	0.169679
GO:0010038	response to metal ion	34	326	0.0334378	0.171033
GO:0030900	forebrain development	41	406	0.033542	0.171033
GO:0033157	regulation of intracellular protein transport	22	193	0.0336208	0.171033
GO:0048545	response to steroid hormone	33	315	0.0338288	0.171033
GO:0072593	reactive oxygen species metabolic process	28	259	0.0338695	0.171033
GO:0033077	T cell differentiation in thymus	11	79	0.0340031	0.171033
GO:0008406	gonad development	27	248	0.0340053	0.171033
GO:0046822	regulation of nucleocytoplasmic transport	14	109	0.0341308	0.171033
GO:0062014	negative regulation of small molecule metabolic process	14	109	0.0341308	0.171033
GO:0001781	neutrophil apoptotic process	3	10	0.0342013	0.171033
GO:0001955	blood vessel maturation	3	10	0.0342013	0.171033
GO:0002654	positive regulation of tolerance induction dependent upon immune response	3	10	0.0342013	0.171033
GO:0006020	inositol metabolic process	3	10	0.0342013	0.171033
GO:0009950	dorsal/ventral axis specification	3	10	0.0342013	0.171033
GO:0010046	response to mycotoxin	3	10	0.0342013	0.171033
GO:0010867	positive regulation of triglyceride biosynthetic process	3	10	0.0342013	0.171033
GO:0016266	O-glycan processing	3	10	0.0342013	0.171033
GO:0034616	response to laminar fluid shear stress	3	10	0.0342013	0.171033
GO:0043545	molybdopterin cofactor metabolic process	3	10	0.0342013	0.171033
GO:0045916	negative regulation of complement activation	3	10	0.0342013	0.171033
GO:0046085	adenosine metabolic process	3	10	0.0342013	0.171033
GO:0048702	embryonic neurocranium morphogenesis	3	10	0.0342013	0.171033
GO:0051189	prosthetic group metabolic process	3	10	0.0342013	0.171033
GO:0060068	vagina development	3	10	0.0342013	0.171033
GO:0060391	positive regulation of SMAD protein signal transduction	3	10	0.0342013	0.171033
GO:0070257	positive regulation of mucus secretion	3	10	0.0342013	0.171033
GO:0070391	response to lipoteichoic acid	3	10	0.0342013	0.171033
GO:0071223	cellular response to lipoteichoic acid	3	10	0.0342013	0.171033
GO:1902459	positive regulation of stem cell population maintenance	3	10	0.0342013	0.171033
GO:2000258	negative regulation of protein activation cascade	3	10	0.0342013	0.171033
GO:1901565	organonitrogen compound catabolic process	112	1258	0.0343575	0.171033
GO:0033554	cellular response to stress	158	1828	0.0344215	0.171033
GO:0002828	regulation of type 2 immune response	6	33	0.0344524	0.171033
GO:0030318	melanocyte differentiation	6	33	0.0344524	0.171033
GO:0031063	regulation of histone deacetylation	6	33	0.0344524	0.171033
GO:0031294	lymphocyte costimulation	6	33	0.0344524	0.171033
GO:0043368	positive T cell selection	6	33	0.0344524	0.171033
GO:0045746	negative regulation of Notch signaling pathway	6	33	0.0344524	0.171033
GO:0010888	negative regulation of lipid storage	4	17	0.034483	0.171033
GO:0010934	macrophage cytokine production	4	17	0.034483	0.171033
GO:0010935	regulation of macrophage cytokine production	4	17	0.034483	0.171033
GO:0019320	hexose catabolic process	4	17	0.034483	0.171033
GO:0030449	regulation of complement activation	4	17	0.034483	0.171033
GO:0030540	female genitalia development	4	17	0.034483	0.171033
GO:0032717	negative regulation of interleukin-8 production	4	17	0.034483	0.171033
GO:0032823	regulation of natural killer cell differentiation	4	17	0.034483	0.171033
GO:0034755	iron ion transmembrane transport	4	17	0.034483	0.171033
GO:0038092	nodal signaling pathway	4	17	0.034483	0.171033
GO:0044342	type B pancreatic cell proliferation	4	17	0.034483	0.171033
GO:0045603	positive regulation of endothelial cell differentiation	4	17	0.034483	0.171033
GO:0048875	chemical homeostasis within a tissue	4	17	0.034483	0.171033
GO:0051905	establishment of pigment granule localization	4	17	0.034483	0.171033
GO:1902402	signal transduction involved in mitotic DNA damage checkpoint	4	17	0.034483	0.171033
GO:1902403	signal transduction involved in mitotic DNA integrity checkpoint	4	17	0.034483	0.171033
GO:1903829	positive regulation of cellular protein localization	31	293	0.034535	0.171033
GO:0001523	retinoid metabolic process	9	60	0.0345401	0.171033
GO:0050795	regulation of behavior	9	60	0.0345401	0.171033
GO:0051258	protein polymerization	32	305	0.035552	0.175759
GO:0034205	amyloid-beta formation	8	51	0.0355556	0.175759
GO:0045071	negative regulation of viral genome replication	8	51	0.0355556	0.175759
GO:1903039	positive regulation of leukocyte cell-cell adhesion	24	216	0.0356556	0.176135
GO:0001913	T cell mediated cytotoxicity	7	42	0.035734	0.176135
GO:0010464	regulation of mesenchymal cell proliferation	7	42	0.035734	0.176135
GO:0043403	skeletal muscle tissue regeneration	7	42	0.035734	0.176135
GO:1904591	positive regulation of protein import	7	42	0.035734	0.176135
GO:0019068	virion assembly	5	25	0.0359717	0.176801
GO:0045672	positive regulation of osteoclast differentiation	5	25	0.0359717	0.176801
GO:0045736	negative regulation of cyclin-dependent protein serine/threonine kinase activity	5	25	0.0359717	0.176801
GO:0071677	positive regulation of mononuclear cell migration	5	25	0.0359717	0.176801
GO:0072273	metanephric nephron morphogenesis	5	25	0.0359717	0.176801
GO:0010720	positive regulation of cell development	53	548	0.0359947	0.176813
GO:0034121	regulation of toll-like receptor signaling pathway	10	70	0.0360618	0.177042
GO:0060041	retina development in camera-type eye	20	173	0.0364041	0.178621
GO:0006470	protein dephosphorylation	33	317	0.0365058	0.179018
GO:0043588	skin development	29	272	0.0365835	0.179296
GO:0043122	regulation of I-kappaB kinase/NF-kappaB signaling	21	184	0.036821	0.180358
GO:0051348	negative regulation of transferase activity	28	261	0.0368498	0.180397
GO:0051101	regulation of DNA binding	13	100	0.0369462	0.180766
GO:0042632	cholesterol homeostasis	12	90	0.0370949	0.18139
GO:0120035	regulation of plasma membrane bounded cell projection organization	63	668	0.037543	0.183477
GO:0032880	regulation of protein localization	75	812	0.0377149	0.184213
GO:0006801	superoxide metabolic process	9	61	0.0379171	0.184886
GO:0050891	multicellular organismal water homeostasis	9	61	0.0379171	0.184886
GO:0071385	cellular response to glucocorticoid stimulus	9	61	0.0379171	0.184886
GO:0038127	ERBB signaling pathway	14	111	0.0389992	0.190055
GO:0090257	regulation of muscle system process	23	207	0.0390644	0.190265
GO:0060675	ureteric bud morphogenesis	10	71	0.0392549	0.190704
GO:0002478	antigen processing and presentation of exogenous peptide antigen	6	34	0.0392653	0.190704
GO:0046326	positive regulation of glucose import	6	34	0.0392653	0.190704
GO:0048730	epidermis morphogenesis	6	34	0.0392653	0.190704
GO:2001025	positive regulation of response to drug	6	34	0.0392653	0.190704
GO:0030166	proteoglycan biosynthetic process	8	52	0.0393547	0.190816
GO:0046173	polyol biosynthetic process	8	52	0.0393547	0.190816
GO:0071622	regulation of granulocyte chemotaxis	8	52	0.0393547	0.190816
GO:2001233	regulation of apoptotic signaling pathway	41	411	0.0395705	0.191714
GO:0051129	negative regulation of cellular component organization	73	790	0.0395844	0.191714
GO:1900006	positive regulation of dendrite development	11	81	0.0398552	0.192697
GO:0048017	inositol lipid-mediated signaling	19	164	0.0398734	0.192697
GO:0048477	oogenesis	12	91	0.0399216	0.192697
GO:0055092	sterol homeostasis	12	91	0.0399216	0.192697
GO:0070167	regulation of biomineral tissue development	12	91	0.0399216	0.192697
GO:1905897	regulation of response to endoplasmic reticulum stress	12	91	0.0399216	0.192697
GO:0055025	positive regulation of cardiac muscle tissue development	7	43	0.0400133	0.193032
GO:0045137	development of primary sexual characteristics	27	252	0.0403307	0.194454
GO:0007093	mitotic cell cycle checkpoint	15	122	0.0406434	0.195846
GO:0007179	transforming growth factor beta receptor signaling pathway	21	186	0.0406649	0.195846
GO:0001658	branching involved in ureteric bud morphogenesis	9	62	0.0415121	0.198758
GO:0042130	negative regulation of T cell proliferation	9	62	0.0415121	0.198758
GO:0060350	endochondral bone morphogenesis	9	62	0.0415121	0.198758
GO:2001259	positive regulation of cation channel activity	9	62	0.0415121	0.198758
GO:0002407	dendritic cell chemotaxis	4	18	0.0417704	0.198758
GO:0002517	T cell tolerance induction	4	18	0.0417704	0.198758
GO:0030812	negative regulation of nucleotide catabolic process	4	18	0.0417704	0.198758
GO:0035330	regulation of hippo signaling	4	18	0.0417704	0.198758
GO:0035584	calcium-mediated signaling using intracellular calcium source	4	18	0.0417704	0.198758
GO:0046068	cGMP metabolic process	4	18	0.0417704	0.198758
GO:0051198	negative regulation of coenzyme metabolic process	4	18	0.0417704	0.198758
GO:0051450	myoblast proliferation	4	18	0.0417704	0.198758
GO:0051875	pigment granule localization	4	18	0.0417704	0.198758
GO:0060670	branching involved in labyrinthine layer morphogenesis	4	18	0.0417704	0.198758
GO:0090336	positive regulation of brown fat cell differentiation	4	18	0.0417704	0.198758
GO:0043269	regulation of ion transport	55	577	0.0417807	0.198758
GO:0001562	response to protozoan	5	26	0.0418692	0.198758
GO:0031342	negative regulation of cell killing	5	26	0.0418692	0.198758
GO:0043011	myeloid dendritic cell differentiation	5	26	0.0418692	0.198758
GO:0043032	positive regulation of macrophage activation	5	26	0.0418692	0.198758
GO:0044766	multi-organism transport	5	26	0.0418692	0.198758
GO:0060218	hematopoietic stem cell differentiation	5	26	0.0418692	0.198758
GO:0090025	regulation of monocyte chemotaxis	5	26	0.0418692	0.198758
GO:1902579	multi-organism localization	5	26	0.0418692	0.198758
GO:1904030	negative regulation of cyclin-dependent protein kinase activity	5	26	0.0418692	0.198758
GO:1990000	amyloid fibril formation	5	26	0.0418692	0.198758
GO:0007368	determination of left/right symmetry	16	133	0.0419407	0.198878
GO:1901343	negative regulation of vasculature development	16	133	0.0419407	0.198878
GO:0001764	neuron migration	19	165	0.0420132	0.199112
GO:0010001	glial cell differentiation	26	242	0.0423437	0.200444
GO:0006672	ceramide metabolic process	13	102	0.0423873	0.200444
GO:0008203	cholesterol metabolic process	13	102	0.0423873	0.200444
GO:0098773	skin epidermis development	13	102	0.0423873	0.200444
GO:0051726	regulation of cell cycle	87	963	0.0426133	0.201294
GO:0021885	forebrain cell migration	10	72	0.0426371	0.201294
GO:0072171	mesonephric tubule morphogenesis	10	72	0.0426371	0.201294
GO:0010595	positive regulation of endothelial cell migration	12	92	0.0428957	0.202404
GO:0010212	response to ionizing radiation	17	144	0.0429435	0.202518
GO:0048645	animal organ formation	11	82	0.0430285	0.202808
GO:0051493	regulation of cytoskeleton organization	56	590	0.0430661	0.202875
GO:0002824	positive regulation of adaptive immune response based on somatic recombination of immune receptors built from immunoglobulin superfamily domains	15	123	0.0432014	0.203401
GO:0010463	mesenchymal cell proliferation	8	53	0.0434151	0.20385
GO:0031648	protein destabilization	8	53	0.0434151	0.20385
GO:0051055	negative regulation of lipid biosynthetic process	8	53	0.0434151	0.20385
GO:2000242	negative regulation of reproductive process	8	53	0.0434151	0.20385
GO:2001238	positive regulation of extrinsic apoptotic signaling pathway	8	53	0.0434151	0.20385
GO:0090596	sensory organ morphogenesis	31	299	0.0435461	0.204354
GO:0031344	regulation of cell projection organization	63	674	0.0436422	0.204523
GO:0030326	embryonic limb morphogenesis	18	155	0.0436958	0.204523
GO:0035113	embryonic appendage morphogenesis	18	155	0.0436958	0.204523
GO:0046631	alpha-beta T cell activation	19	166	0.0442349	0.204523
GO:2001257	regulation of cation channel activity	16	134	0.0444394	0.204523
GO:0002579	positive regulation of antigen processing and presentation	3	11	0.0444527	0.204523
GO:0002652	regulation of tolerance induction dependent upon immune response	3	11	0.0444527	0.204523
GO:0002862	negative regulation of inflammatory response to antigenic stimulus	3	11	0.0444527	0.204523
GO:0006012	galactose metabolic process	3	11	0.0444527	0.204523
GO:0006977	DNA damage response, signal transduction by p53 class mediator resulting in cell cycle arrest	3	11	0.0444527	0.204523
GO:0033004	negative regulation of mast cell activation	3	11	0.0444527	0.204523
GO:0034350	regulation of glial cell apoptotic process	3	11	0.0444527	0.204523
GO:0034370	triglyceride-rich lipoprotein particle remodeling	3	11	0.0444527	0.204523
GO:0034372	very-low-density lipoprotein particle remodeling	3	11	0.0444527	0.204523
GO:0035701	hematopoietic stem cell migration	3	11	0.0444527	0.204523
GO:0042447	hormone catabolic process	3	11	0.0444527	0.204523
GO:0042590	antigen processing and presentation of exogenous peptide antigen via MHC class I	3	11	0.0444527	0.204523
GO:0048012	hepatocyte growth factor receptor signaling pathway	3	11	0.0444527	0.204523
GO:0048087	positive regulation of developmental pigmentation	3	11	0.0444527	0.204523
GO:0048340	paraxial mesoderm morphogenesis	3	11	0.0444527	0.204523
GO:0048715	negative regulation of oligodendrocyte differentiation	3	11	0.0444527	0.204523
GO:0051798	positive regulation of hair follicle development	3	11	0.0444527	0.204523
GO:0060534	trachea cartilage development	3	11	0.0444527	0.204523
GO:0060536	cartilage morphogenesis	3	11	0.0444527	0.204523
GO:0072201	negative regulation of mesenchymal cell proliferation	3	11	0.0444527	0.204523
GO:0090153	regulation of sphingolipid biosynthetic process	3	11	0.0444527	0.204523
GO:0090715	immunological memory formation process	3	11	0.0444527	0.204523
GO:1903054	negative regulation of extracellular matrix organization	3	11	0.0444527	0.204523
GO:1904776	regulation of protein localization to cell cortex	3	11	0.0444527	0.204523
GO:1905038	regulation of membrane lipid metabolic process	3	11	0.0444527	0.204523
GO:2000096	positive regulation of Wnt signaling pathway, planar cell polarity pathway	3	11	0.0444527	0.204523
GO:2000508	regulation of dendritic cell chemotaxis	3	11	0.0444527	0.204523
GO:0018149	peptide cross-linking	6	35	0.0444842	0.204523
GO:0045880	positive regulation of smoothened signaling pathway	6	35	0.0444842	0.204523
GO:0060487	lung epithelial cell differentiation	6	35	0.0444842	0.204523
GO:0072395	signal transduction involved in cell cycle checkpoint	6	35	0.0444842	0.204523
GO:1904646	cellular response to amyloid-beta	6	35	0.0444842	0.204523
GO:1905898	positive regulation of response to endoplasmic reticulum stress	6	35	0.0444842	0.204523
GO:0048010	vascular endothelial growth factor receptor signaling pathway	7	44	0.0446132	0.204679
GO:0048512	circadian behavior	7	44	0.0446132	0.204679
GO:0050732	negative regulation of peptidyl-tyrosine phosphorylation	7	44	0.0446132	0.204679
GO:0090342	regulation of cell aging	7	44	0.0446132	0.204679
GO:0048699	generation of neurons	137	1583	0.0450591	0.206615
GO:1901575	organic substance catabolic process	171	2009	0.0452292	0.207284
GO:0098586	cellular response to virus	9	63	0.0453299	0.207635
GO:0051817	modification of morphology or physiology of other organism involved in symbiotic interaction	12	93	0.0460202	0.210462
GO:0110110	positive regulation of animal organ morphogenesis	12	93	0.0460202	0.210462
GO:1901655	cellular response to ketone	12	93	0.0460202	0.210462
GO:0051893	regulation of focal adhesion assembly	10	73	0.0462124	0.211117
GO:0090109	regulation of cell-substrate junction assembly	10	73	0.0462124	0.211117
GO:0001837	epithelial to mesenchymal transition	19	167	0.0465401	0.212501
GO:0070588	calcium ion transmembrane transport	31	301	0.0469076	0.212533
GO:0001959	regulation of cytokine-mediated signaling pathway	14	114	0.0471991	0.212533
GO:0046470	phosphatidylcholine metabolic process	8	54	0.0477422	0.212533
GO:0006665	sphingolipid metabolic process	17	146	0.0479115	0.212533
GO:0002068	glandular epithelial cell development	5	27	0.0483154	0.212533
GO:0002544	chronic inflammatory response	5	27	0.0483154	0.212533
GO:0008156	negative regulation of DNA replication	5	27	0.0483154	0.212533
GO:0010954	positive regulation of protein processing	5	27	0.0483154	0.212533
GO:0030224	monocyte differentiation	5	27	0.0483154	0.212533
GO:0035313	wound healing, spreading of epidermal cells	5	27	0.0483154	0.212533
GO:0060445	branching involved in salivary gland morphogenesis	5	27	0.0483154	0.212533
GO:0061311	cell surface receptor signaling pathway involved in heart development	5	27	0.0483154	0.212533
GO:0090312	positive regulation of protein deacetylation	5	27	0.0483154	0.212533
GO:1903131	mononuclear cell differentiation	5	27	0.0483154	0.212533
GO:0035710	CD4-positive, alpha-beta T cell activation	13	104	0.0483667	0.212533
GO:1903008	organelle disassembly	13	104	0.0483667	0.212533
GO:0001810	regulation of type I hypersensitivity	2	5	0.0485698	0.212533
GO:0002309	T cell proliferation involved in immune response	2	5	0.0485698	0.212533
GO:0002625	regulation of T cell antigen processing and presentation	2	5	0.0485698	0.212533
GO:0002765	immune response-inhibiting signal transduction	2	5	0.0485698	0.212533
GO:0003010	voluntary skeletal muscle contraction	2	5	0.0485698	0.212533
GO:0003402	planar cell polarity pathway involved in axis elongation	2	5	0.0485698	0.212533
GO:0006598	polyamine catabolic process	2	5	0.0485698	0.212533
GO:0014721	twitch skeletal muscle contraction	2	5	0.0485698	0.212533
GO:0014732	skeletal muscle atrophy	2	5	0.0485698	0.212533
GO:0016068	type I hypersensitivity	2	5	0.0485698	0.212533
GO:0016554	cytidine to uridine editing	2	5	0.0485698	0.212533
GO:0031017	exocrine pancreas development	2	5	0.0485698	0.212533
GO:0032071	regulation of endodeoxyribonuclease activity	2	5	0.0485698	0.212533
GO:0036150	phosphatidylserine acyl-chain remodeling	2	5	0.0485698	0.212533
GO:0036152	phosphatidylethanolamine acyl-chain remodeling	2	5	0.0485698	0.212533
GO:0036438	maintenance of lens transparency	2	5	0.0485698	0.212533
GO:0039689	negative stranded viral RNA replication	2	5	0.0485698	0.212533
GO:0042637	catagen	2	5	0.0485698	0.212533
GO:0043654	recognition of apoptotic cell	2	5	0.0485698	0.212533
GO:0046053	dAMP metabolic process	2	5	0.0485698	0.212533
GO:0046059	dAMP catabolic process	2	5	0.0485698	0.212533
GO:0046073	dTMP metabolic process	2	5	0.0485698	0.212533
GO:0048633	positive regulation of skeletal muscle tissue growth	2	5	0.0485698	0.212533
GO:0048790	maintenance of presynaptic active zone structure	2	5	0.0485698	0.212533
GO:0051414	response to cortisol	2	5	0.0485698	0.212533
GO:0051582	positive regulation of neurotransmitter uptake	2	5	0.0485698	0.212533
GO:0051794	regulation of timing of catagen	2	5	0.0485698	0.212533
GO:0060027	convergent extension involved in gastrulation	2	5	0.0485698	0.212533
GO:0060264	regulation of respiratory burst involved in inflammatory response	2	5	0.0485698	0.212533
GO:0060282	positive regulation of oocyte development	2	5	0.0485698	0.212533
GO:0060375	regulation of mast cell differentiation	2	5	0.0485698	0.212533
GO:0060414	aorta smooth muscle tissue morphogenesis	2	5	0.0485698	0.212533
GO:0060535	trachea cartilage morphogenesis	2	5	0.0485698	0.212533
GO:0060666	dichotomous subdivision of terminal units involved in salivary gland branching	2	5	0.0485698	0.212533
GO:0060671	epithelial cell differentiation involved in embryonic placenta development	2	5	0.0485698	0.212533
GO:0060672	epithelial cell morphogenesis involved in placental branching	2	5	0.0485698	0.212533
GO:0060750	epithelial cell proliferation involved in mammary gland duct elongation	2	5	0.0485698	0.212533
GO:0061073	ciliary body morphogenesis	2	5	0.0485698	0.212533
GO:0061317	canonical Wnt signaling pathway involved in cardiac muscle cell fate commitment	2	5	0.0485698	0.212533
GO:0061419	positive regulation of transcription from RNA polymerase II promoter in response to hypoxia	2	5	0.0485698	0.212533
GO:0061620	glycolytic process through glucose-6-phosphate	2	5	0.0485698	0.212533
GO:0071352	cellular response to interleukin-2	2	5	0.0485698	0.212533
GO:0071455	cellular response to hyperoxia	2	5	0.0485698	0.212533
GO:0071608	macrophage inflammatory protein-1 alpha production	2	5	0.0485698	0.212533
GO:0071640	regulation of macrophage inflammatory protein 1 alpha production	2	5	0.0485698	0.212533
GO:0071681	cellular response to indole-3-methanol	2	5	0.0485698	0.212533
GO:0071847	TNFSF11-mediated signaling pathway	2	5	0.0485698	0.212533
GO:0071896	protein localization to adherens junction	2	5	0.0485698	0.212533
GO:0072103	glomerulus vasculature morphogenesis	2	5	0.0485698	0.212533
GO:0072104	glomerular capillary formation	2	5	0.0485698	0.212533
GO:0072679	thymocyte migration	2	5	0.0485698	0.212533
GO:0090086	negative regulation of protein deubiquitination	2	5	0.0485698	0.212533
GO:0098908	regulation of neuronal action potential	2	5	0.0485698	0.212533
GO:1902035	positive regulation of hematopoietic stem cell proliferation	2	5	0.0485698	0.212533
GO:1902339	positive regulation of apoptotic process involved in morphogenesis	2	5	0.0485698	0.212533
GO:1902730	positive regulation of proteoglycan biosynthetic process	2	5	0.0485698	0.212533
GO:1904747	positive regulation of apoptotic process involved in development	2	5	0.0485698	0.212533
GO:1904995	negative regulation of leukocyte adhesion to vascular endothelial cell	2	5	0.0485698	0.212533
GO:1905340	regulation of protein localization to kinetochore	2	5	0.0485698	0.212533
GO:1905342	positive regulation of protein localization to kinetochore	2	5	0.0485698	0.212533
GO:1905881	positive regulation of oogenesis	2	5	0.0485698	0.212533
GO:2000015	regulation of determination of dorsal identity	2	5	0.0485698	0.212533
GO:2000427	positive regulation of apoptotic cell clearance	2	5	0.0485698	0.212533
GO:2000566	positive regulation of CD8-positive, alpha-beta T cell proliferation	2	5	0.0485698	0.212533
GO:2000697	negative regulation of epithelial cell differentiation involved in kidney development	2	5	0.0485698	0.212533
GO:2001198	regulation of dendritic cell differentiation	2	5	0.0485698	0.212533
GO:0042221	response to chemical	406	5024	0.0487294	0.213123
GO:0031331	positive regulation of cellular catabolic process	38	383	0.0492634	0.215282
GO:0014066	regulation of phosphatidylinositol 3-kinase signaling	12	94	0.049298	0.215282
GO:0060993	kidney morphogenesis	12	94	0.049298	0.215282
GO:0009409	response to cold	7	45	0.0495394	0.215641
GO:0043388	positive regulation of DNA binding	7	45	0.0495394	0.215641
GO:0045058	T cell selection	7	45	0.0495394	0.215641
GO:0045747	positive regulation of Notch signaling pathway	7	45	0.0495394	0.215641
GO:0002429	immune response-activating cell surface receptor signaling pathway	32	314	0.0496548	0.215641
GO:0035725	sodium ion transmembrane transport	16	136	0.0497502	0.215641
GO:0006925	inflammatory cell apoptotic process	4	19	0.0498582	0.215641
GO:0010002	cardioblast differentiation	4	19	0.0498582	0.215641
GO:0035988	chondrocyte proliferation	4	19	0.0498582	0.215641
GO:0071305	cellular response to vitamin D	4	19	0.0498582	0.215641
GO:0072234	metanephric nephron tubule development	4	19	0.0498582	0.215641
GO:0072677	eosinophil migration	4	19	0.0498582	0.215641
GO:1900025	negative regulation of substrate adhesion-dependent cell spreading	4	19	0.0498582	0.215641
GO:2000251	positive regulation of actin cytoskeleton reorganization	4	19	0.0498582	0.215641
GO:2000257	regulation of protein activation cascade	4	19	0.0498582	0.215641
GO:2000311	regulation of AMPA receptor activity	4	19	0.0498582	0.215641
GO:2001185	regulation of CD8-positive, alpha-beta T cell activation	4	19	0.0498582	0.215641
GO:0048524	positive regulation of viral process	11	84	0.0498871	0.215641
GO:0044092	negative regulation of molecular function	95	1069	0.050053	0.215641
GO:0001953	negative regulation of cell-matrix adhesion	6	36	0.0501156	0.215641
GO:0010165	response to X-ray	6	36	0.0501156	0.215641
GO:0010831	positive regulation of myotube differentiation	6	36	0.0501156	0.215641
GO:0033561	regulation of water loss via skin	6	36	0.0501156	0.215641
GO:0042572	retinol metabolic process	6	36	0.0501156	0.215641
GO:0045429	positive regulation of nitric oxide biosynthetic process	6	36	0.0501156	0.215641
GO:0060351	cartilage development involved in endochondral bone morphogenesis	6	36	0.0501156	0.215641
[truncated: 6,617 more rows]

## Sheet: GO terms for hypo mRNAs
GO ID	Description	out (958)	All (22176)	pvalue	p.adjust
GO:0007399	nervous system development	200	2346	8.38911e-22	4.86988e-18
GO:0007268	chemical synaptic transmission	76	596	2.16076e-17	4.18107e-14
GO:0098916	anterograde trans-synaptic signaling	76	596	2.16076e-17	4.18107e-14
GO:0099537	trans-synaptic signaling	76	602	3.81189e-17	5.24308e-14
GO:0048666	neuron development	115	1162	4.516e-17	5.24308e-14
GO:0099536	synaptic signaling	76	607	6.0772e-17	5.8797e-14
GO:0048699	generation of neurons	140	1583	1.84719e-16	1.53184e-13
GO:0030182	neuron differentiation	130	1425	2.33182e-16	1.69203e-13
GO:0022008	neurogenesis	147	1715	4.2193e-16	2.72145e-13
GO:0031175	neuron projection development	98	994	1.50773e-14	8.75237e-12
GO:0007626	locomotory behavior	39	215	2.27022e-14	1.19806e-11
GO:0007610	behavior	70	616	1.43417e-13	6.93779e-11
GO:0042391	regulation of membrane potential	51	369	2.03597e-13	9.09138e-11
GO:0048812	neuron projection morphogenesis	69	638	2.25616e-12	9.35501e-10
GO:0120039	plasma membrane bounded cell projection morphogenesis	70	656	2.92425e-12	1.13168e-09
GO:0048858	cell projection morphogenesis	70	659	3.62146e-12	1.31391e-09
GO:0032990	cell part morphogenesis	71	683	6.97285e-12	2.38102e-09
GO:0099003	vesicle-mediated transport in synapse	31	179	3.63837e-11	1.17338e-08
GO:0099504	synaptic vesicle cycle	30	169	3.97685e-11	1.198e-08
GO:0007267	cell-cell signaling	109	1319	4.12748e-11	1.198e-08
GO:0120036	plasma membrane bounded cell projection organization	118	1506	1.69252e-10	4.67862e-08
GO:0030030	cell projection organization	119	1529	2.12162e-10	5.59818e-08
GO:0048667	cell morphogenesis involved in neuron differentiation	60	578	3.31254e-10	8.36055e-08
GO:0065008	regulation of biological quality	241	3855	3.757e-10	9.08724e-08
GO:0050804	modulation of chemical synaptic transmission	47	401	5.71671e-10	1.32742e-07
GO:0099177	regulation of trans-synaptic signaling	47	402	6.21095e-10	1.38671e-07
GO:0006810	transport	282	4712	6.6458e-10	1.42885e-07
GO:0050808	synapse organization	47	405	7.94952e-10	1.64811e-07
GO:0061564	axon development	52	479	1.08591e-09	2.17369e-07
GO:0017156	calcium ion regulated exocytosis	23	120	1.58178e-09	3.06074e-07
GO:0010975	regulation of neuron projection development	51	495	9.24559e-09	1.73131e-06
GO:0051234	establishment of localization	285	4897	9.5491e-09	1.73227e-06
GO:0051960	regulation of nervous system development	78	920	9.91367e-09	1.7439e-06
GO:0051179	localization	361	6524	1.2006e-08	2.04985e-06
GO:0048489	synaptic vesicle transport	22	124	1.5879e-08	2.56049e-06
GO:0097480	establishment of synaptic vesicle localization	22	124	1.5879e-08	2.56049e-06
GO:0099509	regulation of presynaptic cytosolic calcium ion concentration	8	14	2.80642e-08	4.33341e-06
GO:0006887	exocytosis	40	353	2.83668e-08	4.33341e-06
GO:0017158	regulation of calcium ion-dependent exocytosis	18	89	3.91372e-08	5.82543e-06
GO:0000902	cell morphogenesis	84	1054	4.31742e-08	6.11753e-06
GO:0031344	regulation of cell projection organization	61	674	4.33915e-08	6.11753e-06
GO:0097479	synaptic vesicle localization	22	131	4.46305e-08	6.11753e-06
GO:0051650	establishment of vesicle localization	29	213	4.53151e-08	6.11753e-06
GO:0006811	ion transport	125	1789	4.80926e-08	6.34495e-06
GO:0007214	gamma-aminobutyric acid signaling pathway	12	39	5.2397e-08	6.75921e-06
GO:0001508	action potential	19	102	6.67658e-08	8.287e-06
GO:0008344	adult locomotory behavior	18	92	6.70954e-08	8.287e-06
GO:0120035	regulation of plasma membrane bounded cell projection organization	60	668	7.33289e-08	8.86822e-06
GO:0006821	chloride transport	21	124	7.74705e-08	9.17788e-06
GO:0045664	regulation of neuron differentiation	59	654	8.11097e-08	9.41683e-06
GO:0007409	axonogenesis	45	440	8.58382e-08	9.7704e-06
GO:0016079	synaptic vesicle exocytosis	18	94	9.4853e-08	1.05889e-05
GO:0007416	synapse assembly	23	149	1.10981e-07	1.21556e-05
GO:0017157	regulation of exocytosis	27	198	1.2686e-07	1.36374e-05
GO:0051648	vesicle localization	29	224	1.37398e-07	1.4116e-05
GO:0006836	neurotransmitter transport	31	250	1.38068e-07	1.4116e-05
GO:0032989	cellular component morphogenesis	89	1170	1.38607e-07	1.4116e-05
GO:0031110	regulation of microtubule polymerization or depolymerization	18	99	2.16016e-07	2.16202e-05
GO:0051932	synaptic transmission, GABAergic	13	53	2.83829e-07	2.79259e-05
GO:0098693	regulation of synaptic vesicle cycle	18	101	2.95506e-07	2.85902e-05
GO:0050767	regulation of neurogenesis	67	812	3.08265e-07	2.93357e-05
GO:0000904	cell morphogenesis involved in differentiation	63	749	3.61613e-07	3.38575e-05
GO:0048468	cell development	147	2282	4.22559e-07	3.89358e-05
GO:0007269	neurotransmitter secretion	21	137	4.42106e-07	3.94834e-05
GO:0099643	signal release from synapse	21	137	4.42106e-07	3.94834e-05
GO:0051049	regulation of transport	109	1569	5.09446e-07	4.42856e-05
GO:2000300	regulation of synaptic vesicle exocytosis	15	74	5.11134e-07	4.42856e-05
GO:0070050	neuron cellular homeostasis	9	25	5.5169e-07	4.70965e-05
GO:0015672	monovalent inorganic cation transport	49	534	6.27425e-07	5.27855e-05
GO:0048167	regulation of synaptic plasticity	24	177	6.95924e-07	5.77119e-05
GO:1902803	regulation of synaptic vesicle transport	15	76	7.34309e-07	6.00375e-05
GO:0031109	microtubule polymerization or depolymerization	20	130	7.78978e-07	6.28051e-05
GO:0051588	regulation of neurotransmitter transport	19	119	8.18282e-07	6.50703e-05
GO:0043269	regulation of ion transport	51	577	1.13659e-06	8.91612e-05
GO:0055085	transmembrane transport	116	1730	1.24684e-06	9.65054e-05
GO:0030534	adult behavior	22	158	1.27487e-06	9.73765e-05
GO:0098660	inorganic ion transmembrane transport	65	816	1.56852e-06	0.00011825
GO:0051640	organelle localization	49	554	1.80695e-06	0.000134478
GO:0007019	microtubule depolymerization	12	54	2.52661e-06	0.000185658
GO:0060627	regulation of vesicle-mediated transport	45	502	3.34083e-06	0.000242419
GO:0021695	cerebellar cortex development	13	65	3.42635e-06	0.000245555
GO:0045055	regulated exocytosis	25	208	3.87798e-06	0.000272064
GO:0001505	regulation of neurotransmitter levels	32	306	3.88998e-06	0.000272064
GO:1902476	chloride transmembrane transport	13	67	4.88727e-06	0.000337745
GO:0006812	cation transport	85	1206	5.80394e-06	0.000396375
GO:0051656	establishment of organelle localization	40	435	6.33818e-06	0.000427827
GO:0034220	ion transmembrane transport	81	1140	7.2255e-06	0.000482115
GO:0046928	regulation of neurotransmitter secretion	15	92	8.8894e-06	0.000586397
GO:0086001	cardiac muscle cell action potential	11	51	8.99116e-06	0.000586446
GO:1903530	regulation of secretion by cell	45	524	1.01108e-05	0.000652148
GO:0007017	microtubule-based process	67	902	1.12997e-05	0.00072082
GO:0032940	secretion by cell	61	797	1.14302e-05	0.000721219
GO:0046903	secretion	69	939	1.19103e-05	0.000743432
GO:2001024	negative regulation of response to drug	8	27	1.25594e-05	0.00077561
GO:1903305	regulation of regulated secretory pathway	19	143	1.32075e-05	0.000807051
GO:0048731	system development	262	4812	1.39418e-05	0.000843046
GO:0055074	calcium ion homeostasis	37	403	1.44542e-05	0.000865014
GO:0022604	regulation of cell morphogenesis	42	483	1.47273e-05	0.000872365
GO:0098907	regulation of SA node cell action potential	4	5	1.6714e-05	0.000970249
GO:0098910	regulation of atrial cardiac muscle cell action potential	4	5	1.6714e-05	0.000970249
GO:0098901	regulation of cardiac muscle cell action potential	8	28	1.69195e-05	0.000972454
GO:0015698	inorganic anion transport	23	199	1.77739e-05	0.00101155
GO:0010959	regulation of metal ion transport	33	345	1.81247e-05	0.00102149
GO:0043270	positive regulation of ion transport	27	257	1.9965e-05	0.00111192
GO:0051128	regulation of cellular component organization	155	2609	2.01123e-05	0.00111192
GO:0006814	sodium ion transport	23	201	2.08993e-05	0.00114201
GO:0086002	cardiac muscle cell action potential involved in contraction	9	37	2.10499e-05	0.00114201
GO:0035418	protein localization to synapse	11	56	2.30756e-05	0.00124031
GO:0098661	inorganic anion transmembrane transport	14	88	2.34284e-05	0.00124772
GO:0060078	regulation of postsynaptic membrane potential	17	124	2.46034e-05	0.00129839
GO:0098900	regulation of action potential	10	47	2.60566e-05	0.00136032
GO:0007413	axonal fasciculation	7	22	2.64799e-05	0.00136032
GO:0106030	neuron projection fasciculation	7	22	2.64799e-05	0.00136032
GO:0007218	neuropeptide signaling pathway	12	68	3.07573e-05	0.00156592
GO:0010881	regulation of cardiac muscle contraction by regulation of the release of sequestered calcium ion	5	10	3.12913e-05	0.00156592
GO:0030913	paranodal junction assembly	5	10	3.12913e-05	0.00156592
GO:0007026	negative regulation of microtubule depolymerization	9	39	3.31777e-05	0.00163218
GO:0007628	adult walking behavior	9	39	3.31777e-05	0.00163218
GO:1904862	inhibitory synapse assembly	6	16	3.52867e-05	0.00172134
GO:0031114	regulation of microtubule depolymerization	9	40	4.11804e-05	0.00197564
GO:0090659	walking behavior	9	40	4.11804e-05	0.00197564
GO:0051493	regulation of cytoskeleton organization	47	590	4.38066e-05	0.00208441
GO:0050890	cognition	28	284	4.47829e-05	0.0020921
GO:0060284	regulation of cell development	68	961	4.5205e-05	0.0020921
GO:0086003	cardiac muscle cell contraction	11	60	4.53622e-05	0.0020921
GO:0050801	ion homeostasis	55	729	4.541e-05	0.0020921
GO:0007010	cytoskeleton organization	97	1504	4.61578e-05	0.00210981
GO:0006874	cellular calcium ion homeostasis	35	394	4.82799e-05	0.00218957
GO:0021697	cerebellar cortex formation	8	32	4.91014e-05	0.00219712
GO:0032879	regulation of localization	153	2614	4.92034e-05	0.00219712
GO:0072507	divalent inorganic cation homeostasis	38	443	4.97948e-05	0.00220656
GO:0021681	cerebellar granular layer development	6	17	5.25425e-05	0.0022933
GO:0033604	negative regulation of catecholamine secretion	6	17	5.25425e-05	0.0022933
GO:0043624	cellular protein complex disassembly	19	158	5.41258e-05	0.00234417
GO:0086015	SA node cell action potential	5	11	5.53232e-05	0.00234417
GO:0086018	SA node cell to atrial cardiac muscle cell signaling	5	11	5.53232e-05	0.00234417
GO:0086070	SA node cell to atrial cardiac muscle cell communication	5	11	5.53232e-05	0.00234417
GO:0034765	regulation of ion transmembrane transport	35	398	5.92533e-05	0.0024925
GO:0023061	signal release	37	431	6.12441e-05	0.00255771
GO:0051654	establishment of mitochondrion localization	7	25	6.66201e-05	0.00276236
GO:0016192	vesicle-mediated transport	98	1541	7.16948e-05	0.00295169
GO:0036465	synaptic vesicle recycling	11	63	7.24302e-05	0.00296097
GO:0016043	cellular component organization	334	6492	7.41303e-05	0.00300928
GO:1902430	negative regulation of amyloid-beta formation	6	18	7.59379e-05	0.00306125
GO:0035637	multicellular organismal signaling	15	110	7.74415e-05	0.00308519
GO:0031111	negative regulation of microtubule polymerization or depolymerization	10	53	7.75948e-05	0.00308519
GO:0032535	regulation of cellular component size	35	404	7.9987e-05	0.00313156
GO:0099011	neuronal dense core vesicle exocytosis	3	3	8.03793e-05	0.00313156
GO:0099525	presynaptic dense core vesicle exocytosis	3	3	8.03793e-05	0.00313156
GO:0035725	sodium ion transmembrane transport	17	136	8.10336e-05	0.003136
GO:0006813	potassium ion transport	25	249	8.39677e-05	0.00322803
GO:0051046	regulation of secretion	45	572	8.47527e-05	0.00323677
GO:0007612	learning	18	150	8.6637e-05	0.00328711
GO:0086019	cell-cell signaling involved in cardiac conduction	7	26	8.77805e-05	0.00330887
GO:0050905	neuromuscular process	16	124	8.88754e-05	0.00332853
GO:0021696	cerebellar cortex morphogenesis	9	44	9.14313e-05	0.00338063
GO:0051646	mitochondrion localization	9	44	9.14313e-05	0.00338063
GO:0007275	multicellular organism development	275	5223	9.64781e-05	0.00354465
GO:1904062	regulation of cation transmembrane transport	28	298	0.000103732	0.0037872
GO:0043217	myelin maintenance	6	19	0.00010694	0.00387991
GO:0048168	regulation of neuronal synaptic plasticity	10	55	0.000107647	0.0038813
GO:1901379	regulation of potassium ion transmembrane transport	11	66	0.000112276	0.00402321
GO:0051953	negative regulation of amine transport	7	27	0.000114108	0.004039
GO:0086005	ventricular cardiac muscle cell action potential	7	27	0.000114108	0.004039
GO:0034762	regulation of transmembrane transport	39	478	0.000116484	0.00409812
GO:0055080	cation homeostasis	49	650	0.000118981	0.00416074
GO:0070507	regulation of microtubule cytoskeleton organization	23	227	0.000138667	0.00477878
GO:0007417	central nervous system development	68	998	0.000139576	0.00477878
GO:0043266	regulation of potassium ion transport	12	79	0.000139947	0.00477878
GO:0070252	actin-mediated cell contraction	12	79	0.000139947	0.00477878
GO:0010917	negative regulation of mitochondrial membrane potential	5	13	0.000143344	0.00486615
GO:0086004	regulation of cardiac muscle cell contraction	8	37	0.0001488	0.005022
GO:0030001	metal ion transport	62	890	0.000150387	0.00504621
GO:0097120	receptor localization to synapse	9	47	0.000156478	0.00522045
GO:1990778	protein localization to cell periphery	30	339	0.000174292	0.00578152
GO:0008361	regulation of cell size	20	187	0.000179619	0.00592438
GO:0010765	positive regulation of sodium ion transport	7	29	0.000185965	0.00609902
GO:0030048	actin filament-based movement	14	106	0.00018764	0.0061194
GO:0034643	establishment of mitochondrion localization, microtubule-mediated	6	21	0.000198588	0.00640446
GO:0047497	mitochondrion transport along microtubule	6	21	0.000198588	0.00640446
GO:0007611	learning or memory	24	248	0.000202623	0.0064985
GO:0033602	negative regulation of dopamine secretion	4	8	0.00021072	0.00657064
GO:0099566	regulation of postsynaptic cytosolic calcium ion concentration	4	8	0.00021072	0.00657064
GO:0019896	axonal transport of mitochondrion	5	14	0.00021506	0.00657064
GO:0045837	negative regulation of membrane potential	5	14	0.00021506	0.00657064
GO:0086014	atrial cardiac muscle cell action potential	5	14	0.00021506	0.00657064
GO:0086026	atrial cardiac muscle cell to AV node cell signaling	5	14	0.00021506	0.00657064
GO:0086066	atrial cardiac muscle cell to AV node cell communication	5	14	0.00021506	0.00657064
GO:0098969	neurotransmitter receptor transport to postsynaptic membrane	5	14	0.00021506	0.00657064
GO:0099558	maintenance of synapse structure	5	14	0.00021506	0.00657064
GO:0032412	regulation of ion transmembrane transporter activity	22	220	0.000231437	0.007034
GO:0032594	protein transport within lipid bilayer	7	30	0.000233584	0.00704863
GO:0072503	cellular divalent inorganic cation homeostasis	35	427	0.000234347	0.00704863
GO:0051962	positive regulation of nervous system development	41	530	0.000245422	0.00734367
GO:0071840	cellular component organization or biogenesis	339	6704	0.000258578	0.00769766
GO:0060307	regulation of ventricular cardiac muscle cell membrane repolarization	6	22	0.000263128	0.0077481
GO:1902992	negative regulation of amyloid precursor protein catabolic process	6	22	0.000263128	0.0077481
GO:1903115	regulation of actin filament-based movement	8	40	0.000264276	0.0077481
GO:0030705	cytoskeleton-dependent intracellular transport	18	164	0.000269637	0.00786554
GO:0023051	regulation of signaling	175	3168	0.000283247	0.00822124
GO:0060306	regulation of membrane repolarization	7	31	0.000290551	0.00839128
GO:0007264	small GTPase mediated signal transduction	36	449	0.000293492	0.00841448
GO:0055065	metal ion homeostasis	44	587	0.000294253	0.00841448
GO:2000649	regulation of sodium ion transmembrane transporter activity	9	51	0.000299337	0.00851791
GO:0010769	regulation of cell morphogenesis involved in differentiation	27	302	0.00030638	0.00851977
GO:0007258	JUN phosphorylation	3	4	0.000311131	0.00851977
GO:0032286	central nervous system myelin maintenance	3	4	0.000311131	0.00851977
GO:0035494	SNARE complex disassembly	3	4	0.000311131	0.00851977
GO:0060012	synaptic transmission, glycinergic	3	4	0.000311131	0.00851977
GO:0099533	positive regulation of presynaptic cytosolic calcium concentration	3	4	0.000311131	0.00851977
GO:0099703	induction of synaptic vesicle exocytosis by positive regulation of presynaptic cytosolic calcium ion concentration	3	4	0.000311131	0.00851977
GO:0098877	neurotransmitter receptor transport to plasma membrane	5	15	0.000311144	0.00851977
GO:0098771	inorganic ion homeostasis	48	662	0.000340284	0.0092125
GO:0031346	positive regulation of cell projection organization	31	369	0.000342141	0.0092125
GO:0010880	regulation of release of sequestered calcium ion into cytosol by sarcoplasmic reticulum	6	23	0.000343062	0.0092125
GO:0048011	neurotrophin TRK receptor signaling pathway	6	23	0.000343062	0.0092125
GO:0051965	positive regulation of synapse assembly	10	63	0.000344378	0.0092125
GO:0010646	regulation of cell communication	173	3140	0.000351311	0.00935486
GO:2001023	regulation of response to drug	11	75	0.000359669	0.0095337
GO:0015837	amine transport	10	64	0.000392579	0.0103587
GO:0051480	regulation of cytosolic calcium ion concentration	26	291	0.000396537	0.0104158
GO:0021549	cerebellum development	14	114	0.000403592	0.0104331
GO:0048488	synaptic vesicle endocytosis	9	53	0.000403657	0.0104331
GO:0140238	presynaptic endocytosis	9	53	0.000403657	0.0104331
GO:0002028	regulation of sodium ion transport	11	76	0.000404383	0.0104331
GO:0050770	regulation of axonogenesis	18	170	0.000418879	0.0107593
GO:1903540	establishment of protein localization to postsynaptic membrane	5	16	0.000436534	0.0111633
GO:0090066	regulation of anatomical structure size	40	528	0.000441891	0.0112508
GO:0055117	regulation of cardiac muscle contraction	10	65	0.000446264	0.0113125
GO:0042982	amyloid precursor protein metabolic process	11	77	0.000453665	0.0114501
GO:0022898	regulation of transmembrane transporter activity	22	231	0.000456894	0.0114817
GO:0007188	adenylate cyclase-modulating G protein-coupled receptor signaling pathway	19	186	0.000461592	0.0115498
GO:0098662	inorganic cation transmembrane transport	52	745	0.000481481	0.0119957
GO:0072657	protein localization to membrane	41	548	0.000484634	0.0120227
GO:0051641	cellular localization	150	2682	0.000487159	0.0120339
GO:0051261	protein depolymerization	15	130	0.00050053	0.0123118
GO:0086091	regulation of heart rate by cardiac conduction	7	34	0.000530941	0.0130047
GO:0098655	cation transmembrane transport	58	859	0.000533237	0.013006
GO:0072659	protein localization to plasma membrane	25	281	0.000541029	0.0131409
GO:0099623	regulation of cardiac muscle cell membrane repolarization	6	25	0.000558976	0.0134641
GO:0099625	ventricular cardiac muscle cell membrane repolarization	6	25	0.000558976	0.0134641
GO:0032886	regulation of microtubule-based process	24	266	0.000566922	0.0135991
GO:0021953	central nervous system neuron differentiation	22	235	0.000577109	0.0137865
GO:1903531	negative regulation of secretion by cell	15	132	0.000588837	0.014009
GO:0035556	intracellular signal transduction	145	2591	0.000596478	0.0140767
GO:0010882	regulation of cardiac muscle contraction by calcium ion signaling	5	17	0.00059653	0.0140767
GO:0032228	regulation of synaptic transmission, GABAergic	7	35	0.000639193	0.0149618
GO:0086065	cell communication involved in cardiac conduction	7	35	0.000639193	0.0149618
GO:2001257	regulation of cation channel activity	15	134	0.000690087	0.0160882
GO:0021587	cerebellum morphogenesis	9	57	0.000702443	0.0163107
GO:0032984	protein-containing complex disassembly	22	239	0.000723935	0.0167428
GO:0010976	positive regulation of neuron projection development	24	271	0.000738171	0.0170043
GO:0048790	maintenance of presynaptic active zone structure	3	5	0.000752758	0.0170694
GO:0098904	regulation of AV node cell action potential	3	5	0.000752758	0.0170694
GO:1905150	regulation of voltage-gated sodium channel activity	3	5	0.000752758	0.0170694
GO:1990504	dense core granule exocytosis	3	5	0.000752758	0.0170694
GO:1901021	positive regulation of calcium ion transmembrane transporter activity	7	36	0.000764231	0.0171536
GO:1903539	protein localization to postsynaptic membrane	7	36	0.000764231	0.0171536
GO:0032409	regulation of transporter activity	22	240	0.000765339	0.0171536
GO:0048878	chemical homeostasis	70	1100	0.000771134	0.0172171
GO:1902305	regulation of sodium ion transmembrane transport	9	58	0.000800086	0.0177851
GO:0022037	metencephalon development	14	122	0.000803432	0.0177851
GO:0051668	localization within membrane	15	136	0.000805767	0.0177851
GO:0021954	central nervous system neuron development	13	109	0.000848822	0.0186644
GO:0019233	sensory perception of pain	11	83	0.000866793	0.018834
GO:0014808	release of sequestered calcium ion into cytosol by sarcoplasmic reticulum	6	27	0.000867828	0.018834
GO:0007009	plasma membrane organization	15	137	0.000869513	0.018834
GO:0042552	myelination	15	137	0.000869513	0.018834
GO:0086016	AV node cell action potential	4	11	0.000895007	0.0192427
GO:0086027	AV node cell to bundle of His cell signaling	4	11	0.000895007	0.0192427
GO:0021680	cerebellar Purkinje cell layer development	7	37	0.000907832	0.0193179
GO:0043268	positive regulation of potassium ion transport	7	37	0.000907832	0.0193179
GO:0021575	hindbrain morphogenesis	9	59	0.000908492	0.0193179
GO:0030029	actin filament-based process	56	841	0.000915248	0.0193906
GO:0060048	cardiac muscle contraction	13	110	0.000925314	0.0195325
GO:0032414	positive regulation of ion transmembrane transporter activity	12	97	0.000958627	0.0201624
GO:0051952	regulation of amine transport	9	60	0.00102852	0.0215544
GO:0045956	positive regulation of calcium ion-dependent exocytosis	5	19	0.00104312	0.0217817
GO:1901880	negative regulation of protein depolymerization	11	85	0.00105962	0.0219919
GO:1902903	regulation of supramolecular fiber organization	31	395	0.0010624	0.0219919
GO:1903514	release of sequestered calcium ion into cytosol by endoplasmic reticulum	6	28	0.00106455	0.0219919
GO:0030003	cellular cation homeostasis	41	571	0.0010799	0.0222173
GO:0007272	ensheathment of neurons	15	140	0.00108694	0.0222173
GO:0008366	axon ensheathment	15	140	0.00108694	0.0222173
GO:0050432	catecholamine secretion	8	49	0.00109985	0.0223238
GO:1901016	regulation of potassium ion transmembrane transporter activity	8	49	0.00109985	0.0223238
GO:0060341	regulation of cellular localization	58	886	0.00111609	0.0225747
GO:0032970	regulation of actin filament-based process	32	414	0.00114315	0.0230416
GO:0086009	membrane repolarization	7	39	0.00125828	0.0252745
GO:0008016	regulation of heart contraction	16	157	0.00128833	0.0257801
GO:0014051	gamma-aminobutyric acid secretion	4	12	0.00129678	0.0257801
GO:0016082	synaptic vesicle priming	4	12	0.00129678	0.0257801
GO:2001259	positive regulation of cation channel activity	9	62	0.00130709	0.0258964
GO:0006875	cellular metal ion homeostasis	38	524	0.00135412	0.026737
GO:0007187	G protein-coupled receptor signaling pathway, coupled to cyclic nucleotide second messenger	19	204	0.00141012	0.0277483
GO:0043524	negative regulation of neuron apoptotic process	15	144	0.00144665	0.0281012
GO:0051596	methylglyoxal catabolic process	3	6	0.0014571	0.0281012
GO:0061669	spontaneous neurotransmitter secretion	3	6	0.0014571	0.0281012
GO:0061727	methylglyoxal catabolic process to lactate	3	6	0.0014571	0.0281012
GO:0071205	protein localization to juxtaparanode region of axon	3	6	0.0014571	0.0281012
GO:1990709	presynaptic active zone organization	3	6	0.0014571	0.0281012
GO:1902003	regulation of amyloid-beta formation	7	40	0.00146913	0.0282395
GO:0032411	positive regulation of transporter activity	12	102	0.00149313	0.0286059
GO:0031644	regulation of neurological system process	13	116	0.00151556	0.0289403
GO:0021533	cell differentiation in hindbrain	6	30	0.00155879	0.0294748
GO:0032892	positive regulation of organic acid transport	6	30	0.00155879	0.0294748
GO:0099622	cardiac muscle cell membrane repolarization	6	30	0.00155879	0.0294748
GO:0006873	cellular ion homeostasis	41	583	0.00159446	0.0300515
GO:0032288	myelin assembly	5	21	0.001699	0.0317129
GO:0099632	protein transport within plasma membrane	5	21	0.001699	0.0317129
GO:0099637	neurotransmitter receptor transport	5	21	0.001699	0.0317129
GO:0050433	regulation of catecholamine secretion	7	41	0.00170654	0.0317514
GO:0050773	regulation of dendrite development	15	147	0.0017777	0.0328647
GO:0051048	negative regulation of secretion	15	147	0.0017777	0.0328647
GO:0007216	G protein-coupled glutamate receptor signaling pathway	4	13	0.00180942	0.0330967
GO:0014048	regulation of glutamate secretion	4	13	0.00180942	0.0330967
GO:0000226	microtubule cytoskeleton organization	45	661	0.00184002	0.0330967
GO:0046717	acid secretion	11	91	0.00186033	0.0330967
GO:0006884	cell volume homeostasis	6	31	0.00186317	0.0330967
GO:0000117	regulation of transcription involved in G2/M transition of mitotic cell cycle	2	2	0.00186436	0.0330967
GO:0006500	N-terminal protein palmitoylation	2	2	0.00186436	0.0330967
GO:0033693	neurofilament bundle assembly	2	2	0.00186436	0.0330967
GO:0036309	protein localization to M-band	2	2	0.00186436	0.0330967
GO:0036525	protein deglycation	2	2	0.00186436	0.0330967
GO:1903165	response to polycyclic arene	2	2	0.00186436	0.0330967
GO:1904527	negative regulation of microtubule binding	2	2	0.00186436	0.0330967
GO:1904681	response to 3-methylcholanthrene	2	2	0.00186436	0.0330967
GO:0008088	axo-dendritic transport	9	66	0.00204584	0.0360976
GO:0035249	synaptic transmission, glutamatergic	9	66	0.00204584	0.0360976
GO:0007215	glutamate receptor signaling pathway	10	79	0.00208769	0.0367243
GO:1901018	positive regulation of potassium ion transmembrane transporter activity	5	22	0.00212132	0.0372032
GO:0038179	neurotrophin signaling pathway	6	32	0.00221048	0.038534
GO:0070296	sarcoplasmic reticulum calcium ion transport	6	32	0.00221048	0.038534
GO:0051881	regulation of mitochondrial membrane potential	9	67	0.00227454	0.039532
GO:0043242	negative regulation of protein complex disassembly	11	94	0.00241506	0.041849
GO:0086067	AV node cell to bundle of His cell communication	4	14	0.00244716	0.0422634
GO:0002175	protein localization to paranode region of axon	3	7	0.00246809	0.0422634
GO:0007217	tachykinin receptor signaling pathway	3	7	0.00246809	0.0422634
GO:0071420	cellular response to histamine	3	7	0.00246809	0.0422634
GO:0002027	regulation of heart rate	10	82	0.00276109	0.0470033
GO:0006942	regulation of striated muscle contraction	10	82	0.00276109	0.0470033
GO:0007405	neuroblast proliferation	9	69	0.00279271	0.0472644
GO:0140029	exocytic process	9	69	0.00279271	0.0472644
GO:0045666	positive regulation of neuron differentiation	28	369	0.00293187	0.0494753
GO:0030865	cortical cytoskeleton organization	9	70	0.00308459	0.0518852
GO:1990138	neuron projection extension	16	171	0.00309356	0.0518852
GO:0019725	cellular homeostasis	52	812	0.00310149	0.0518852
GO:0043523	regulation of neuron apoptotic process	18	203	0.00317469	0.0527164
GO:0014047	glutamate secretion	5	24	0.0031875	0.0527164
GO:0021692	cerebellar Purkinje cell layer morphogenesis	5	24	0.0031875	0.0527164
GO:0071786	endoplasmic reticulum tubular network organization	5	24	0.0031875	0.0527164
GO:0048813	dendrite morphogenesis	14	141	0.00320211	0.0527852
GO:0006820	anion transport	44	662	0.00320985	0.0527852
GO:0015812	gamma-aminobutyric acid transport	4	15	0.00322389	0.0528664
GO:0044070	regulation of anion transport	11	98	0.00335529	0.054866
GO:0071417	cellular response to organonitrogen compound	37	535	0.00346747	0.0565411
GO:0048856	anatomical structure development	285	5747	0.00348644	0.0566913
GO:0009582	detection of abiotic stimulus	12	113	0.00355168	0.0575907
GO:0051649	establishment of localization in cell	105	1877	0.00358065	0.0578988
GO:0008104	protein localization	128	2356	0.00366964	0.0591729
GO:0007420	brain development	47	724	0.00371663	0.0597646
GO:0072384	organelle transport along microtubule	9	72	0.00374017	0.059977
GO:0030154	cell differentiation	204	3979	0.00377588	0.0603828
GO:0009581	detection of external stimulus	12	114	0.00381758	0.0606277
GO:0014049	positive regulation of glutamate secretion	3	8	0.00382252	0.0606277
GO:0071787	endoplasmic reticulum tubular network formation	3	8	0.00382252	0.0606277
GO:0014046	dopamine secretion	5	25	0.00384464	0.060647
GO:0014059	regulation of dopamine secretion	5	25	0.00384464	0.060647
GO:0071804	cellular potassium ion transport	17	191	0.00391814	0.0614725
GO:0071805	potassium ion transmembrane transport	17	191	0.00391814	0.0614725
GO:0055082	cellular chemical homeostasis	47	727	0.00401489	0.0628206
GO:0007340	acrosome reaction	6	36	0.00410385	0.0638606
GO:1901186	positive regulation of ERBB signaling pathway	6	36	0.00410385	0.0638606
GO:0099072	regulation of postsynaptic membrane neurotransmitter receptor levels	8	60	0.00411436	0.0638606
GO:0051957	positive regulation of amino acid transport	4	16	0.00415301	0.0642886
GO:1901879	regulation of protein depolymerization	11	101	0.00423685	0.065364
GO:0048588	developmental cell growth	19	225	0.004245	0.065364
GO:0044057	regulation of system process	34	487	0.00428163	0.0657241
GO:0033036	macromolecule localization	144	2704	0.00429103	0.0657241
GO:0034767	positive regulation of ion transmembrane transport	14	146	0.004385	0.0669867
GO:0050805	negative regulation of synaptic transmission	9	74	0.00450013	0.068565
GO:0050807	regulation of synapse organization	18	210	0.00453764	0.0689556
GO:0061337	cardiac conduction	8	61	0.00456014	0.0691165
GO:0021516	dorsal spinal cord development	5	26	0.00459328	0.0692571
GO:0051954	positive regulation of amine transport	5	26	0.00459328	0.0692571
GO:0048814	regulation of dendrite morphogenesis	10	88	0.00462379	0.0695366
GO:0048869	cellular developmental process	212	4175	0.00483509	0.072393
GO:1902991	regulation of amyloid precursor protein catabolic process	7	49	0.00483867	0.072393
GO:0032502	developmental process	299	6093	0.00489168	0.0729979
GO:0050803	regulation of synapse structure or activity	18	212	0.00500523	0.0745009
GO:0060560	developmental growth involved in morphogenesis	20	246	0.00519985	0.0771998
GO:0060080	inhibitory postsynaptic potential	4	17	0.00524731	0.0777057
GO:0051056	regulation of small GTPase mediated signal transduction	19	230	0.00536957	0.0783599
GO:0008038	neuron recognition	7	50	0.00542116	0.0783599
GO:0098930	axonal transport	7	50	0.00542116	0.0783599
GO:0006580	ethanolamine metabolic process	2	3	0.00543233	0.0783599
GO:0006797	polyphosphate metabolic process	2	3	0.00543233	0.0783599
GO:0006798	polyphosphate catabolic process	2	3	0.00543233	0.0783599
GO:0019276	UDP-N-acetylgalactosamine metabolic process	2	3	0.00543233	0.0783599
GO:0021935	cerebellar granule cell precursor tangential migration	2	3	0.00543233	0.0783599
GO:0036371	protein localization to T-tubule	2	3	0.00543233	0.0783599
GO:1902474	positive regulation of protein localization to synapse	2	3	0.00543233	0.0783599
GO:0051955	regulation of amino acid transport	5	27	0.00543997	0.0783599
GO:0007412	axon target recognition	3	9	0.00555062	0.0783975
GO:0009438	methylglyoxal metabolic process	3	9	0.00555062	0.0783975
GO:0016188	synaptic vesicle maturation	3	9	0.00555062	0.0783975
GO:0017062	respiratory chain complex III assembly	3	9	0.00555062	0.0783975
GO:0021684	cerebellar granular layer formation	3	9	0.00555062	0.0783975
GO:0021707	cerebellar granule cell differentiation	3	9	0.00555062	0.0783975
GO:0034551	mitochondrial respiratory chain complex III assembly	3	9	0.00555062	0.0783975
GO:0061615	glycolytic process through fructose-6-phosphate	3	9	0.00555062	0.0783975
GO:0019932	second-messenger-mediated signaling	27	369	0.00559112	0.0787777
GO:1903522	regulation of blood circulation	17	198	0.00561599	0.0789366
GO:0030902	hindbrain development	15	166	0.00566019	0.0792631
GO:0007411	axon guidance	20	248	0.00568018	0.0792631
GO:0016358	dendrite development	20	248	0.00568018	0.0792631
GO:0097485	neuron projection guidance	20	249	0.00593367	0.0826018
GO:0030866	cortical actin cytoskeleton organization	7	51	0.00605463	0.0838833
GO:0034205	amyloid-beta formation	7	51	0.00605463	0.0838833
GO:1901214	regulation of neuron death	22	284	0.00615353	0.0850506
GO:0021702	cerebellar Purkinje cell differentiation	4	18	0.0065189	0.0896735
GO:0048172	regulation of short-term neuronal synaptic plasticity	4	18	0.0065189	0.0896735
GO:0046888	negative regulation of hormone secretion	8	65	0.00672334	0.0920495
GO:0051937	catecholamine transport	8	65	0.00672334	0.0920495
GO:0019226	transmission of nerve impulse	7	52	0.0067417	0.0920837
GO:0043244	regulation of protein complex disassembly	13	138	0.00685334	0.0933888
GO:0015800	acidic amino acid transport	7	53	0.007485	0.10152
GO:1903793	positive regulation of anion transport	7	53	0.007485	0.10152
GO:0033292	T-tubule organization	3	10	0.00767674	0.103156
GO:0034776	response to histamine	3	10	0.00767674	0.103156
GO:0098814	spontaneous synaptic transmission	3	10	0.00767674	0.103156
GO:2001225	regulation of chloride transport	3	10	0.00767674	0.103156
GO:0099565	chemical synaptic transmission, postsynaptic	10	95	0.00791276	0.106082
GO:0032482	Rab protein signal transduction	4	19	0.00797911	0.10648
GO:1902473	regulation of protein localization to synapse	4	19	0.00797911	0.10648
GO:1901699	cellular response to nitrogen compound	39	603	0.00822484	0.109507
GO:0060047	heart contraction	16	190	0.00846794	0.112486
GO:0098656	anion transmembrane transport	21	275	0.00855647	0.113403
GO:0051590	positive regulation of neurotransmitter transport	5	30	0.00863197	0.114043
GO:0010970	transport along microtubule	13	142	0.00864407	0.114043
GO:0002792	negative regulation of peptide secretion	8	68	0.00879737	0.115802
GO:0072330	monocarboxylic acid biosynthetic process	23	311	0.00887186	0.116413
GO:1901215	negative regulation of neuron death	16	191	0.00888392	0.116413
GO:0021761	limbic system development	11	112	0.0091436	0.119104
GO:0099111	microtubule-based transport	13	143	0.00914455	0.119104
GO:0032890	regulation of organic acid transport	7	55	0.0091508	0.119104
GO:0034764	positive regulation of transmembrane transport	16	192	0.00931601	0.120983
GO:0021694	cerebellar Purkinje cell layer formation	4	20	0.00963845	0.124613
GO:1903779	regulation of cardiac conduction	4	20	0.00963845	0.124613
GO:0051963	regulation of synapse assembly	10	98	0.0097775	0.12613
GO:0045742	positive regulation of epidermal growth factor receptor signaling pathway	5	31	0.00993367	0.127296
GO:0045777	positive regulation of blood pressure	5	31	0.00993367	0.127296
GO:1901381	positive regulation of potassium ion transmembrane transport	5	31	0.00993367	0.127296
GO:0050806	positive regulation of synaptic transmission	13	145	0.0102134	0.128691
GO:0014060	regulation of epinephrine secretion	3	11	0.0102199	0.128691
GO:0021683	cerebellar granular layer morphogenesis	3	11	0.0102199	0.128691
GO:0098911	regulation of ventricular cardiac muscle cell action potential	3	11	0.0102199	0.128691
GO:0099612	protein localization to axon	3	11	0.0102199	0.128691
GO:1901387	positive regulation of voltage-gated calcium channel activity	3	11	0.0102199	0.128691
GO:1903818	positive regulation of voltage-gated potassium channel activity	3	11	0.0102199	0.128691
GO:2000302	positive regulation of synaptic vesicle exocytosis	3	11	0.0102199	0.128691
GO:0015015	heparan sulfate proteoglycan biosynthetic process, enzymatic modification	2	4	0.0105535	0.131466
GO:0032849	positive regulation of cellular pH reduction	2	4	0.0105535	0.131466
GO:0098881	exocytic insertion of neurotransmitter receptor to plasma membrane	2	4	0.0105535	0.131466
GO:0098957	anterograde axonal transport of mitochondrion	2	4	0.0105535	0.131466
GO:0098967	exocytic insertion of neurotransmitter receptor to postsynaptic membrane	2	4	0.0105535	0.131466
GO:0051402	neuron apoptotic process	18	230	0.0112505	0.139849
GO:0070997	neuron death	23	318	0.011384	0.141206
GO:1904064	positive regulation of cation transmembrane transport	12	132	0.0119818	0.148304
GO:0061351	neural precursor cell proliferation	15	181	0.012131	0.14983
GO:0032956	regulation of actin cytoskeleton organization	26	375	0.0124542	0.153496
GO:0097435	supramolecular fiber organization	46	757	0.0128248	0.157431
GO:0003015	heart process	16	199	0.0128277	0.157431
GO:0006002	fructose 6-phosphate metabolic process	3	12	0.0131943	0.160572
GO:0021936	regulation of cerebellar granule cell precursor proliferation	3	12	0.0131943	0.160572
GO:1902805	positive regulation of synaptic vesicle transport	3	12	0.0131943	0.160572
GO:1903044	protein localization to membrane raft	3	12	0.0131943	0.160572
GO:0016053	organic acid biosynthetic process	28	414	0.0133053	0.161584
GO:0034613	cellular protein localization	94	1737	0.0135216	0.163868
GO:0031645	negative regulation of neurological system process	4	22	0.0135922	0.164038
GO:0060004	reflex	4	22	0.0135922	0.164038
GO:0008543	fibroblast growth factor receptor signaling pathway	9	88	0.0136744	0.164689
GO:0044089	positive regulation of cellular component biogenesis	36	567	0.0140676	0.169074
GO:1901019	regulation of calcium ion transmembrane transporter activity	8	74	0.0143288	0.171857
GO:0060322	head development	47	782	0.0143613	0.171892
GO:0050435	amyloid-beta metabolic process	7	60	0.0144812	0.172615
GO:0050709	negative regulation of protein secretion	7	60	0.0144812	0.172615
GO:0030036	actin cytoskeleton organization	46	763	0.0145773	0.173338
GO:0000038	very long-chain fatty acid metabolic process	5	34	0.0146314	0.173338
GO:0031279	regulation of cyclase activity	5	34	0.0146314	0.173338
GO:0006941	striated muscle contraction	13	152	0.0147369	0.174231
GO:0014003	oligodendrocyte development	6	47	0.0151676	0.178959
GO:1903169	regulation of calcium ion transmembrane transport	12	137	0.015729	0.185207
GO:1903307	positive regulation of regulated secretory pathway	7	61	0.0157673	0.185281
GO:0007274	neuromuscular synaptic transmission	4	23	0.0159031	0.186124
GO:1903861	positive regulation of dendrite extension	4	23	0.0159031	0.186124
GO:0070727	cellular macromolecule localization	94	1751	0.0164294	0.188578
GO:0006937	regulation of muscle contraction	12	138	0.0165743	0.188578
GO:0007601	visual perception	12	138	0.0165743	0.188578
GO:0000083	regulation of transcription involved in G1/S transition of mitotic cell cycle	3	13	0.0166097	0.188578
GO:0042182	ketone catabolic process	3	13	0.0166097	0.188578
GO:1901032	negative regulation of response to reactive oxygen species	3	13	0.0166097	0.188578
GO:1903206	negative regulation of hydrogen peroxide-induced cell death	3	13	0.0166097	0.188578
GO:2001039	negative regulation of cellular response to drug	3	13	0.0166097	0.188578
GO:0015844	monoamine transport	8	76	0.0166374	0.188578
GO:0050982	detection of mechanical stimulus	6	48	0.0167194	0.188578
GO:0060079	excitatory postsynaptic potential	9	91	0.0167499	0.188578
GO:0051130	positive regulation of cellular component organization	71	1275	0.0168296	0.188578
GO:0006498	N-terminal protein lipidation	2	5	0.0170874	0.188578
GO:0006787	porphyrin-containing compound catabolic process	2	5	0.0170874	0.188578
GO:0019243	methylglyoxal catabolic process to D-lactate via S-lactoyl-glutathione	2	5	0.0170874	0.188578
GO:0021934	hindbrain tangential cell migration	2	5	0.0170874	0.188578
GO:0030091	protein repair	2	5	0.0170874	0.188578
GO:0032253	dense core granule localization	2	5	0.0170874	0.188578
GO:0033015	tetrapyrrole catabolic process	2	5	0.0170874	0.188578
GO:0035021	negative regulation of Rac protein signal transduction	2	5	0.0170874	0.188578
GO:0043400	cortisol secretion	2	5	0.0170874	0.188578
GO:0045110	intermediate filament bundle assembly	2	5	0.0170874	0.188578
GO:0045338	farnesyl diphosphate metabolic process	2	5	0.0170874	0.188578
GO:0045915	positive regulation of catecholamine metabolic process	2	5	0.0170874	0.188578
GO:0045964	positive regulation of dopamine metabolic process	2	5	0.0170874	0.188578
GO:0051462	regulation of cortisol secretion	2	5	0.0170874	0.188578
GO:0099519	dense core granule cytoskeletal transport	2	5	0.0170874	0.188578
GO:1901950	dense core granule transport	2	5	0.0170874	0.188578
GO:1902816	regulation of protein localization to microtubule	2	5	0.0170874	0.188578
GO:1902817	negative regulation of protein localization to microtubule	2	5	0.0170874	0.188578
GO:0006936	muscle contraction	20	277	0.0177215	0.195205
GO:0045921	positive regulation of exocytosis	9	92	0.0178792	0.196284
GO:0003407	neural retina development	8	77	0.0178871	0.196284
GO:0030900	forebrain development	27	406	0.0180908	0.198146
GO:0016048	detection of temperature stimulus	4	24	0.0184462	0.201658
GO:0009653	anatomical structure morphogenesis	141	2765	0.0192814	0.210392
GO:0061387	regulation of extent of cell growth	10	109	0.0195683	0.212834
GO:0007154	cell communication	359	7609	0.0195785	0.212834
GO:0050885	neuromuscular process controlling balance	7	64	0.0201083	0.218185
GO:0008360	regulation of cell shape	12	142	0.0203012	0.219867
GO:0002087	regulation of respiratory gaseous exchange by neurological system process	3	14	0.0204722	0.220077
GO:0016322	neuron remodeling	3	14	0.0204722	0.220077
GO:0051969	regulation of transmission of nerve impulse	3	14	0.0204722	0.220077
GO:0086012	membrane depolarization during cardiac muscle cell action potential	3	14	0.0204722	0.220077
GO:0014014	negative regulation of gliogenesis	5	37	0.0206235	0.220885
GO:0051339	regulation of lyase activity	5	37	0.0206235	0.220885
GO:0007265	Ras protein signal transduction	22	318	0.0207595	0.221931
GO:0022010	central nervous system myelination	4	25	0.0212274	0.224864
GO:0032291	axon ensheathment in central nervous system	4	25	0.0212274	0.224864
GO:0045761	regulation of adenylate cyclase activity	4	25	0.0212274	0.224864
GO:0046337	phosphatidylethanolamine metabolic process	4	25	0.0212274	0.224864
GO:0060074	synapse maturation	4	25	0.0212274	0.224864
GO:0046394	carboxylic acid biosynthetic process	27	412	0.0213873	0.226144
GO:0070588	calcium ion transmembrane transport	21	301	0.0216281	0.228275
GO:0042987	amyloid precursor protein catabolic process	7	65	0.0217238	0.228868
GO:0050769	positive regulation of neurogenesis	30	470	0.0219919	0.231274
GO:0046907	intracellular transport	80	1480	0.0222516	0.233581
GO:1902904	negative regulation of supramolecular fiber organization	14	178	0.0226096	0.236911
GO:0003016	respiratory system process	5	38	0.0229291	0.238965
GO:0015872	dopamine transport	5	38	0.0229291	0.238965
GO:0050974	detection of mechanical stimulus involved in sensory perception	5	38	0.0229291	0.238965
GO:0048709	oligodendrocyte differentiation	10	112	0.0231792	0.240707
GO:0051928	positive regulation of calcium ion transport	10	112	0.0231792	0.240707
GO:1904427	positive regulation of calcium ion transmembrane transport	7	66	0.0234269	0.242845
GO:0016049	cell growth	28	435	0.0238436	0.246724
GO:0001964	startle response	4	26	0.0242518	0.249172
GO:0010107	potassium ion import	4	26	0.0242518	0.249172
GO:0051589	negative regulation of neurotransmitter transport	4	26	0.0242518	0.249172
GO:0051930	regulation of sensory perception of pain	4	26	0.0242518	0.249172
GO:0051258	protein polymerization	21	305	0.0245697	0.250536
GO:0050953	sensory perception of light stimulus	12	146	0.0246179	0.250536
GO:0008090	retrograde axonal transport	3	15	0.0247843	0.250536
GO:0051956	negative regulation of amino acid transport	3	15	0.0247843	0.250536
GO:0009448	gamma-aminobutyric acid metabolic process	2	6	0.0249025	0.250536
GO:0015793	glycerol transport	2	6	0.0249025	0.250536
GO:0032596	protein transport into membrane raft	2	6	0.0249025	0.250536
GO:0032847	regulation of cellular pH reduction	2	6	0.0249025	0.250536
GO:0046826	negative regulation of protein export from nucleus	2	6	0.0249025	0.250536
GO:0051597	response to methylmercury	2	6	0.0249025	0.250536
GO:1904970	brush border assembly	2	6	0.0249025	0.250536
GO:1990414	replication-born double-strand break repair via sister chromatid exchange	2	6	0.0249025	0.250536
GO:0003230	cardiac atrium development	5	39	0.0253949	0.253731
GO:0008089	anterograde axonal transport	5	39	0.0253949	0.253731
GO:0008299	isoprenoid biosynthetic process	5	39	0.0253949	0.253731
GO:0099054	presynapse assembly	5	39	0.0253949	0.253731
GO:0099518	vesicle cytoskeletal trafficking	6	53	0.026126	0.260178
GO:0008610	lipid biosynthetic process	35	574	0.0261298	0.260178
GO:0006928	movement of cell or subcellular component	107	2063	0.0262579	0.261006
GO:0042592	homeostatic process	96	1830	0.0265592	0.263549
GO:0051494	negative regulation of cytoskeleton organization	14	182	0.0267298	0.264789
GO:0051931	regulation of sensory perception	4	27	0.0275235	0.271724
GO:0060384	innervation	4	27	0.0275235	0.271724
GO:0051924	regulation of calcium ion transport	16	218	0.0276382	0.272394
GO:0008015	blood circulation	26	403	0.0279409	0.274799
GO:0090278	negative regulation of peptide hormone secretion	5	40	0.0280243	0.274799
GO:0097484	dendrite extension	5	40	0.0280243	0.274799
GO:0045595	regulation of cell differentiation	95	1814	0.028325	0.276776
GO:0051899	membrane depolarization	6	54	0.0283558	0.276776
GO:0007015	actin filament organization	29	461	0.028369	0.276776
GO:0061024	membrane organization	46	797	0.0285506	0.277812
GO:0006835	dicarboxylic acid transport	8	84	0.0285708	0.277812
GO:0032271	regulation of protein polymerization	17	237	0.0287651	0.279233
GO:0030100	regulation of endocytosis	19	274	0.0294357	0.282555
GO:0044087	regulation of cellular component biogenesis	56	1002	0.0294602	0.282555
GO:0042063	gliogenesis	21	311	0.0295437	0.282555
GO:0002863	positive regulation of inflammatory response to antigenic stimulus	3	16	0.0295454	0.282555
GO:0021819	layer formation in cerebral cortex	3	16	0.0295454	0.282555
GO:0046185	aldehyde catabolic process	3	16	0.0295454	0.282555
GO:0099171	presynaptic modulation of chemical synaptic transmission	3	16	0.0295454	0.282555
GO:0099550	trans-synaptic signaling, modulating synaptic transmission	3	16	0.0295454	0.282555
GO:1901160	primary amino compound metabolic process	3	16	0.0295454	0.282555
GO:0023052	signaling	353	7533	0.0300476	0.286885
GO:0010256	endomembrane system organization	27	425	0.0301333	0.287231
GO:0051239	regulation of multicellular organismal process	156	3135	0.0302314	0.287694
GO:1900408	negative regulation of cellular response to oxidative stress	5	41	0.0308201	0.292338
GO:1903202	negative regulation of oxidative stress-induced cell death	5	41	0.0308201	0.292338
GO:0021801	cerebral cortex radial glia guided migration	4	28	0.0310455	0.292564
GO:0022030	telencephalon glial cell migration	4	28	0.0310455	0.292564
GO:0045724	positive regulation of cilium assembly	4	28	0.0310455	0.292564
GO:0051452	intracellular pH reduction	4	28	0.0310455	0.292564
GO:0007193	adenylate cyclase-inhibiting G protein-coupled receptor signaling pathway	7	70	0.0311556	0.293125
GO:0007613	memory	10	118	0.0318031	0.298733
GO:0021766	hippocampus development	8	86	0.0322921	0.302836
GO:0098742	cell-cell adhesion via plasma-membrane adhesion molecules	17	241	0.0330021	0.307749
GO:0050954	sensory perception of mechanical stimulus	13	170	0.0333022	0.307749
GO:0051279	regulation of release of sequestered calcium ion into cytosol	7	71	0.0333256	0.307749
GO:0016126	sterol biosynthetic process	5	42	0.0337847	0.307749
GO:1902883	negative regulation of response to oxidative stress	5	42	0.0337847	0.307749
GO:0072089	stem cell proliferation	11	136	0.0338218	0.307749
GO:0006657	CDP-choline pathway	2	7	0.0338763	0.307749
GO:0019695	choline metabolic process	2	7	0.0338763	0.307749
GO:0032252	secretory granule localization	2	7	0.0338763	0.307749
GO:0033240	positive regulation of cellular amine metabolic process	2	7	0.0338763	0.307749
GO:0035063	nuclear speck organization	2	7	0.0338763	0.307749
GO:0051967	negative regulation of synaptic transmission, glutamatergic	2	7	0.0338763	0.307749
GO:0060478	acrosomal vesicle exocytosis	2	7	0.0338763	0.307749
GO:0061588	calcium activated phospholipid scrambling	2	7	0.0338763	0.307749
GO:0061590	calcium activated phosphatidylcholine scrambling	2	7	0.0338763	0.307749
GO:0061591	calcium activated galactosylceramide scrambling	2	7	0.0338763	0.307749
GO:0072757	cellular response to camptothecin	2	7	0.0338763	0.307749
GO:1902083	negative regulation of peptidyl-cysteine S-nitrosylation	2	7	0.0338763	0.307749
GO:1902514	regulation of calcium ion transmembrane transport via high voltage-gated calcium channel	2	7	0.0338763	0.307749
GO:1990034	calcium ion export across plasma membrane	2	7	0.0338763	0.307749
GO:0032386	regulation of intracellular transport	25	392	0.0344932	0.310033
GO:0001956	positive regulation of neurotransmitter secretion	3	17	0.0347521	0.310033
GO:0007194	negative regulation of adenylate cyclase activity	3	17	0.0347521	0.310033
GO:0009081	branched-chain amino acid metabolic process	3	17	0.0347521	0.310033
GO:0021924	cell proliferation in external granule layer	3	17	0.0347521	0.310033
GO:0021930	cerebellar granule cell precursor proliferation	3	17	0.0347521	0.310033
GO:0030497	fatty acid elongation	3	17	0.0347521	0.310033
GO:0042759	long-chain fatty acid biosynthetic process	3	17	0.0347521	0.310033
GO:0042761	very long-chain fatty acid biosynthetic process	3	17	0.0347521	0.310033
GO:1900221	regulation of amyloid-beta clearance	3	17	0.0347521	0.310033
GO:0051560	mitochondrial calcium ion homeostasis	4	29	0.0348203	0.310033
GO:1903859	regulation of dendrite extension	4	29	0.0348203	0.310033
GO:0022607	cellular component assembly	140	2801	0.034822	0.310033
GO:1904950	negative regulation of establishment of protein localization	10	120	0.0351216	0.31188
GO:0051051	negative regulation of transport	26	412	0.0352219	0.31188
GO:0007018	microtubule-based movement	21	317	0.0352422	0.31188
GO:0003013	circulatory system process	26	413	0.0361116	0.31188
GO:0015696	ammonium transport	8	88	0.0363308	0.31188
GO:0000245	spliceosomal complex assembly	5	43	0.0369203	0.31188
GO:0072583	clathrin-dependent endocytosis	5	43	0.0369203	0.31188
GO:0006633	fatty acid biosynthetic process	11	138	0.037032	0.31188
GO:0060041	retina development in camera-type eye	13	173	0.0375544	0.31188
GO:0006644	phospholipid metabolic process	27	435	0.0385442	0.31188
GO:0010565	regulation of cellular ketone metabolic process	10	122	0.0386738	0.31188
GO:0048169	regulation of long-term neuronal synaptic plasticity	4	30	0.0388493	0.31188
GO:1905606	regulation of presynapse assembly	4	30	0.0388493	0.31188
GO:0019228	neuronal action potential	3	18	0.0403988	0.31188
GO:0021534	cell proliferation in hindbrain	3	18	0.0403988	0.31188
GO:0031280	negative regulation of cyclase activity	3	18	0.0403988	0.31188
GO:0035372	protein localization to microtubule	3	18	0.0403988	0.31188
GO:0044065	regulation of respiratory system process	3	18	0.0403988	0.31188
GO:0046068	cGMP metabolic process	3	18	0.0403988	0.31188
GO:0048242	epinephrine secretion	3	18	0.0403988	0.31188
GO:0060123	regulation of growth hormone secretion	3	18	0.0403988	0.31188
GO:0140056	organelle localization by membrane tethering	6	59	0.0413702	0.31188
GO:0099174	regulation of presynapse organization	4	31	0.0431331	0.31188
GO:0002194	hepatocyte cell migration	1	1	0.0431999	0.31188
GO:0002876	positive regulation of chronic inflammatory response to antigenic stimulus	1	1	0.0431999	0.31188
GO:0006780	uroporphyrinogen III biosynthetic process	1	1	0.0431999	0.31188
GO:0007181	transforming growth factor beta receptor complex assembly	1	1	0.0431999	0.31188
GO:0010879	cholesterol transport involved in cholesterol storage	1	1	0.0431999	0.31188
GO:0018009	N-terminal peptidyl-L-cysteine N-palmitoylation	1	1	0.0431999	0.31188
GO:0021541	ammon gyrus development	1	1	0.0431999	0.31188
GO:0021793	chemorepulsion of branchiomotor axon	1	1	0.0431999	0.31188
GO:0021822	negative regulation of cell motility involved in cerebral cortex radial glia guided migration	1	1	0.0431999	0.31188
GO:0030860	regulation of polarized epithelial cell differentiation	1	1	0.0431999	0.31188
GO:0031651	negative regulation of heat generation	1	1	0.0431999	0.31188
GO:0032595	B cell receptor transport within lipid bilayer	1	1	0.0431999	0.31188
GO:0032597	B cell receptor transport into membrane raft	1	1	0.0431999	0.31188
GO:0032599	protein transport out of membrane raft	1	1	0.0431999	0.31188
GO:0032600	chemokine receptor transport out of membrane raft	1	1	0.0431999	0.31188
GO:0032812	positive regulation of epinephrine secretion	1	1	0.0431999	0.31188
GO:0032913	negative regulation of transforming growth factor beta3 production	1	1	0.0431999	0.31188
GO:0033488	cholesterol biosynthetic process via 24,25-dihydrolanosterol	1	1	0.0431999	0.31188
GO:0033606	chemokine receptor transport within lipid bilayer	1	1	0.0431999	0.31188
GO:0033626	positive regulation of integrin activation by cell surface receptor linked signal transduction	1	1	0.0431999	0.31188
GO:0034102	erythrocyte clearance	1	1	0.0431999	0.31188
GO:0034106	regulation of erythrocyte clearance	1	1	0.0431999	0.31188
GO:0034107	negative regulation of erythrocyte clearance	1	1	0.0431999	0.31188
GO:0034117	erythrocyte aggregation	1	1	0.0431999	0.31188
GO:0034118	regulation of erythrocyte aggregation	1	1	0.0431999	0.31188
GO:0034119	negative regulation of erythrocyte aggregation	1	1	0.0431999	0.31188
GO:0034128	negative regulation of MyD88-independent toll-like receptor signaling pathway	1	1	0.0431999	0.31188
GO:0036471	cellular response to glyoxal	1	1	0.0431999	0.31188
GO:0036526	peptidyl-cysteine deglycation	1	1	0.0431999	0.31188
GO:0036527	peptidyl-arginine deglycation	1	1	0.0431999	0.31188
GO:0036528	peptidyl-lysine deglycation	1	1	0.0431999	0.31188
GO:0036529	protein deglycation, glyoxal removal	1	1	0.0431999	0.31188
GO:0036530	protein deglycation, methylglyoxal removal	1	1	0.0431999	0.31188
GO:0036531	glutathione deglycation	1	1	0.0431999	0.31188
GO:0038060	nitric oxide-cGMP-mediated signaling pathway	1	1	0.0431999	0.31188
GO:0042103	positive regulation of T cell homeostatic proliferation	1	1	0.0431999	0.31188
GO:0042941	D-alanine transport	1	1	0.0431999	0.31188
GO:0046014	negative regulation of T cell homeostatic proliferation	1	1	0.0431999	0.31188
GO:0046295	glycolate biosynthetic process	1	1	0.0431999	0.31188
GO:0046502	uroporphyrinogen III metabolic process	1	1	0.0431999	0.31188
GO:0046586	regulation of calcium-dependent cell-cell adhesion	1	1	0.0431999	0.31188
GO:0046587	positive regulation of calcium-dependent cell-cell adhesion	1	1	0.0431999	0.31188
GO:0048174	negative regulation of short-term neuronal synaptic plasticity	1	1	0.0431999	0.31188
GO:0048673	collateral sprouting of intact axon in response to injury	1	1	0.0431999	0.31188
GO:0048683	regulation of collateral sprouting of intact axon in response to injury	1	1	0.0431999	0.31188
GO:0050787	detoxification of mercury ion	1	1	0.0431999	0.31188
GO:0051463	negative regulation of cortisol secretion	1	1	0.0431999	0.31188
GO:0060007	linear vestibuloocular reflex	1	1	0.0431999	0.31188
GO:0060254	regulation of N-terminal protein palmitoylation	1	1	0.0431999	0.31188
GO:0060262	negative regulation of N-terminal protein palmitoylation	1	1	0.0431999	0.31188
GO:0061110	dense core granule biogenesis	1	1	0.0431999	0.31188
GO:0061114	branching involved in pancreas morphogenesis	1	1	0.0431999	0.31188
GO:0061374	mammillothalamic axonal tract development	1	1	0.0431999	0.31188
GO:0061381	cell migration in diencephalon	1	1	0.0431999	0.31188
GO:0061670	evoked neurotransmitter secretion	1	1	0.0431999	0.31188
GO:0061880	regulation of anterograde axonal transport of mitochondrion	1	1	0.0431999	0.31188
GO:0061881	positive regulation of anterograde axonal transport of mitochondrion	1	1	0.0431999	0.31188
GO:0062035	sensory perception of cold stimulus	1	1	0.0431999	0.31188
GO:0070473	negative regulation of uterine smooth muscle contraction	1	1	0.0431999	0.31188
GO:0072027	connecting tubule development	1	1	0.0431999	0.31188
GO:0072286	metanephric connecting tubule development	1	1	0.0431999	0.31188
GO:0080170	hydrogen peroxide transmembrane transport	1	1	0.0431999	0.31188
GO:0090425	acinar cell differentiation	1	1	0.0431999	0.31188
GO:0093001	glycolysis from storage polysaccharide through glucose-1-phosphate	1	1	0.0431999	0.31188
GO:0098038	non-replicative transposition, DNA-mediated	1	1	0.0431999	0.31188
GO:0098928	presynaptic signal transduction	1	1	0.0431999	0.31188
GO:0099153	synaptic transmission, serotonergic	1	1	0.0431999	0.31188
GO:0099161	regulation of presynaptic dense core granule exocytosis	1	1	0.0431999	0.31188
GO:0099526	presynapse to nucleus signaling pathway	1	1	0.0431999	0.31188
GO:0099627	neurotransmitter receptor cycle	1	1	0.0431999	0.31188
GO:0106044	guanine deglycation	1	1	0.0431999	0.31188
GO:0106045	guanine deglycation, methylglyoxal removal	1	1	0.0431999	0.31188
GO:0106046	guanine deglycation, glyoxal removal	1	1	0.0431999	0.31188
GO:0120169	detection of cold stimulus involved in thermoception	1	1	0.0431999	0.31188
GO:0140041	cellular detoxification of methylglyoxal	1	1	0.0431999	0.31188
GO:0150007	clathrin-dependent synaptic vesicle endocytosis	1	1	0.0431999	0.31188
GO:1901627	negative regulation of postsynaptic membrane organization	1	1	0.0431999	0.31188
GO:1902238	regulation of intrinsic apoptotic signaling pathway in response to osmotic stress by p53 class mediator	1	1	0.0431999	0.31188
GO:1902239	negative regulation of intrinsic apoptotic signaling pathway in response to osmotic stress by p53 class mediator	1	1	0.0431999	0.31188
GO:1902310	positive regulation of peptidyl-serine dephosphorylation	1	1	0.0431999	0.31188
GO:1902847	regulation of neuronal signal transduction	1	1	0.0431999	0.31188
GO:1902988	neurofibrillary tangle assembly	1	1	0.0431999	0.31188
GO:1902996	regulation of neurofibrillary tangle assembly	1	1	0.0431999	0.31188
GO:1902998	positive regulation of neurofibrillary tangle assembly	1	1	0.0431999	0.31188
GO:1903122	negative regulation of TRAIL-activated apoptotic signaling pathway	1	1	0.0431999	0.31188
GO:1903167	regulation of pyrroline-5-carboxylate reductase activity	1	1	0.0431999	0.31188
GO:1903168	positive regulation of pyrroline-5-carboxylate reductase activity	1	1	0.0431999	0.31188
GO:1903176	regulation of tyrosine 3-monooxygenase activity	1	1	0.0431999	0.31188
GO:1903178	positive regulation of tyrosine 3-monooxygenase activity	1	1	0.0431999	0.31188
GO:1903184	L-dopa metabolic process	1	1	0.0431999	0.31188
GO:1903185	L-dopa biosynthetic process	1	1	0.0431999	0.31188
GO:1903189	glyoxal metabolic process	1	1	0.0431999	0.31188
GO:1903190	glyoxal catabolic process	1	1	0.0431999	0.31188
GO:1903195	regulation of L-dopa biosynthetic process	1	1	0.0431999	0.31188
GO:1903197	positive regulation of L-dopa biosynthetic process	1	1	0.0431999	0.31188
GO:1903198	regulation of L-dopa decarboxylase activity	1	1	0.0431999	0.31188
GO:1903200	positive regulation of L-dopa decarboxylase activity	1	1	0.0431999	0.31188
GO:1903804	glycine import across plasma membrane	1	1	0.0431999	0.31188
GO:1903910	negative regulation of receptor clustering	1	1	0.0431999	0.31188
GO:1904394	negative regulation of skeletal muscle acetylcholine-gated channel clustering	1	1	0.0431999	0.31188
GO:1904397	negative regulation of neuromuscular junction development	1	1	0.0431999	0.31188
GO:1904576	response to tunicamycin	1	1	0.0431999	0.31188
GO:1904577	cellular response to tunicamycin	1	1	0.0431999	0.31188
GO:1904631	response to glucoside	1	1	0.0431999	0.31188
GO:1904693	midbrain morphogenesis	1	1	0.0431999	0.31188
GO:1904743	negative regulation of telomeric DNA binding	1	1	0.0431999	0.31188
GO:1905051	regulation of base-excision repair	1	1	0.0431999	0.31188
GO:1905053	positive regulation of base-excision repair	1	1	0.0431999	0.31188
GO:1905415	positive regulation of dense core granule exocytosis	1	1	0.0431999	0.31188
GO:1905432	regulation of retrograde trans-synaptic signaling by neuropeptide	1	1	0.0431999	0.31188
GO:1905433	negative regulation of retrograde trans-synaptic signaling by neuropeptide	1	1	0.0431999	0.31188
GO:1905891	regulation of cellular response to thapsigargin	1	1	0.0431999	0.31188
GO:1905892	negative regulation of cellular response to thapsigargin	1	1	0.0431999	0.31188
GO:1905894	regulation of cellular response to tunicamycin	1	1	0.0431999	0.31188
GO:1905895	negative regulation of cellular response to tunicamycin	1	1	0.0431999	0.31188
GO:1990049	retrograde neuronal dense core vesicle transport	1	1	0.0431999	0.31188
GO:1990127	intrinsic apoptotic signaling pathway in response to osmotic stress by p53 class mediator	1	1	0.0431999	0.31188
GO:2000212	negative regulation of glutamate metabolic process	1	1	0.0431999	0.31188
GO:2000284	positive regulation of cellular amino acid biosynthetic process	1	1	0.0431999	0.31188
GO:2000705	regulation of dense core granule biogenesis	1	1	0.0431999	0.31188
GO:2000707	positive regulation of dense core granule biogenesis	1	1	0.0431999	0.31188
GO:2000979	positive regulation of forebrain neuron differentiation	1	1	0.0431999	0.31188
GO:0099172	presynapse organization	5	45	0.0437112	0.31188
GO:0002315	marginal zone B cell differentiation	2	8	0.0438942	0.31188
GO:0005513	detection of calcium ion	2	8	0.0438942	0.31188
GO:0010968	regulation of microtubule nucleation	2	8	0.0438942	0.31188
GO:0014052	regulation of gamma-aminobutyric acid secretion	2	8	0.0438942	0.31188
GO:0014053	negative regulation of gamma-aminobutyric acid secretion	2	8	0.0438942	0.31188
GO:0015791	polyol transport	2	8	0.0438942	0.31188
GO:0030949	positive regulation of vascular endothelial growth factor receptor signaling pathway	2	8	0.0438942	0.31188
GO:0045759	negative regulation of action potential	2	8	0.0438942	0.31188
GO:0045794	negative regulation of cell volume	2	8	0.0438942	0.31188
GO:0070857	regulation of bile acid biosynthetic process	2	8	0.0438942	0.31188
GO:0086036	regulation of cardiac muscle cell membrane potential	2	8	0.0438942	0.31188
GO:0090394	negative regulation of excitatory postsynaptic potential	2	8	0.0438942	0.31188
GO:0098887	neurotransmitter receptor transport, endosome to postsynaptic membrane	2	8	0.0438942	0.31188
GO:0099639	neurotransmitter receptor transport, endosome to plasma membrane	2	8	0.0438942	0.31188
GO:1900222	negative regulation of amyloid-beta clearance	2	8	0.0438942	0.31188
GO:1901563	response to camptothecin	2	8	0.0438942	0.31188
GO:1902857	positive regulation of non-motile cilium assembly	2	8	0.0438942	0.31188
GO:1904526	regulation of microtubule binding	2	8	0.0438942	0.31188
GO:1990456	mitochondrion-endoplasmic reticulum membrane tethering	2	8	0.0438942	0.31188
GO:0006865	amino acid transport	11	142	0.0440799	0.312816
GO:0007204	positive regulation of cytosolic calcium ion concentration	17	250	0.0441875	0.313197
GO:0021537	telencephalon development	18	269	0.044735	0.316691
GO:0022411	cellular component disassembly	25	403	0.0453643	0.320365
GO:0046486	glycerolipid metabolic process	25	403	0.0453643	0.320365
GO:0001558	regulation of cell growth	23	365	0.0461072	0.325215
GO:0007189	adenylate cyclase-activating G protein-coupled receptor signaling pathway	9	109	0.0464117	0.325454
GO:0006089	lactate metabolic process	3	19	0.0464775	0.325454
GO:0030252	growth hormone secretion	3	19	0.0464775	0.325454
GO:0050910	detection of mechanical stimulus involved in sensory perception of sound	3	19	0.0464775	0.325454
GO:0086010	membrane depolarization during action potential	3	19	0.0464775	0.325454
GO:0090036	regulation of protein kinase C signaling	3	19	0.0464775	0.325454
GO:0051966	regulation of synaptic transmission, glutamatergic	5	46	0.0473688	0.330898
GO:2001222	regulation of neuron migration	5	46	0.0473688	0.330898
GO:0033043	regulation of organelle organization	70	1326	0.0474421	0.331011
GO:0044255	cellular lipid metabolic process	55	1012	0.0475044	0.331021
GO:0006904	vesicle docking involved in exocytosis	4	32	0.0476715	0.331021
GO:0007212	dopamine receptor signaling pathway	4	32	0.0476715	0.331021
GO:0045851	pH reduction	4	32	0.0476715	0.331021
GO:0048259	regulation of receptor-mediated endocytosis	8	93	0.0478761	0.332044
GO:0007029	endoplasmic reticulum organization	7	77	0.0484563	0.335667
GO:1903828	negative regulation of cellular protein localization	10	127	0.048617	0.336379
GO:0060119	inner ear receptor cell development	6	62	0.050728	0.350567
GO:0044344	cellular response to fibroblast growth factor stimulus	9	111	0.0510633	0.352464
GO:0019933	cAMP-mediated signaling	11	146	0.0519973	0.358485
GO:0008053	mitochondrial fusion	4	33	0.0524637	0.360416
GO:0046676	negative regulation of insulin secretion	4	33	0.0524637	0.360416
GO:1901385	regulation of voltage-gated calcium channel activity	4	33	0.0524637	0.360416
GO:0048241	epinephrine transport	3	20	0.0529785	0.361
GO:0050908	detection of light stimulus involved in visual perception	3	20	0.0529785	0.361
GO:0050962	detection of light stimulus involved in sensory perception	3	20	0.0529785	0.361
GO:0051350	negative regulation of lyase activity	3	20	0.0529785	0.361
GO:1903204	negative regulation of oxidative stress-induced neuron death	3	20	0.0529785	0.361
GO:0006629	lipid metabolic process	69	1314	0.0533438	0.361
GO:0051050	positive regulation of transport	45	813	0.0535528	0.361
GO:0008064	regulation of actin polymerization or depolymerization	14	201	0.0540739	0.361
GO:0070972	protein localization to endoplasmic reticulum	6	63	0.0541121	0.361
GO:1902017	regulation of cilium assembly	6	63	0.0541121	0.361
GO:0046883	regulation of hormone secretion	16	238	0.0541346	0.361
GO:0050772	positive regulation of axonogenesis	7	79	0.0543306	0.361
GO:0110053	regulation of actin filament organization	19	295	0.0548211	0.361
GO:0006108	malate metabolic process	2	9	0.0548495	0.361
GO:0010744	positive regulation of macrophage derived foam cell differentiation	2	9	0.0548495	0.361
GO:0010940	positive regulation of necrotic cell death	2	9	0.0548495	0.361
GO:0019227	neuronal action potential propagation	2	9	0.0548495	0.361
GO:0019800	peptide cross-linking via chondroitin 4-sulfate glycosaminoglycan	2	9	0.0548495	0.361
GO:0021940	positive regulation of cerebellar granule cell precursor proliferation	2	9	0.0548495	0.361
GO:0031442	positive regulation of mRNA 3'-end processing	2	9	0.0548495	0.361
GO:0031630	regulation of synaptic vesicle fusion to presynaptic active zone membrane	2	9	0.0548495	0.361
GO:0031650	regulation of heat generation	2	9	0.0548495	0.361
GO:0031987	locomotion involved in locomotory behavior	2	9	0.0548495	0.361
GO:0031999	negative regulation of fatty acid beta-oxidation	2	9	0.0548495	0.361
GO:0032230	positive regulation of synaptic transmission, GABAergic	2	9	0.0548495	0.361
GO:0060013	righting reflex	2	9	0.0548495	0.361
GO:0060040	retinal bipolar neuron differentiation	2	9	0.0548495	0.361
GO:0060484	lung-associated mesenchyme development	2	9	0.0548495	0.361
GO:0061577	calcium ion transmembrane transport via high voltage-gated calcium channel	2	9	0.0548495	0.361
GO:0071313	cellular response to caffeine	2	9	0.0548495	0.361
GO:0071447	cellular response to hydroperoxide	2	9	0.0548495	0.361
GO:0097250	mitochondrial respiratory chain supercomplex assembly	2	9	0.0548495	0.361
GO:0098870	action potential propagation	2	9	0.0548495	0.361
GO:0106072	negative regulation of adenylate cyclase-activating G protein-coupled receptor signaling pathway	2	9	0.0548495	0.361
GO:1990809	endoplasmic reticulum tubular network membrane organization	2	9	0.0548495	0.361
GO:2000169	regulation of peptidyl-cysteine S-nitrosylation	2	9	0.0548495	0.361
GO:2000849	regulation of glucocorticoid secretion	2	9	0.0548495	0.361
GO:0016601	Rac protein signal transduction	5	48	0.0552119	0.362153
GO:0061098	positive regulation of protein tyrosine kinase activity	5	48	0.0552119	0.362153
GO:0120163	negative regulation of cold-induced thermogenesis	5	48	0.0552119	0.362153
GO:0030832	regulation of actin filament length	14	202	0.0559052	0.365873
GO:1902905	positive regulation of supramolecular fiber organization	14	202	0.0559052	0.365873
GO:0021543	pallium development	13	184	0.0564299	0.368477
GO:0042180	cellular ketone metabolic process	13	184	0.0564299	0.368477
GO:0046785	microtubule polymerization	7	80	0.0574271	0.373456
GO:0003254	regulation of membrane depolarization	4	34	0.057508	0.373456
GO:0006778	porphyrin-containing compound metabolic process	4	34	0.057508	0.373456
GO:0007020	microtubule nucleation	4	34	0.057508	0.373456
GO:0008154	actin polymerization or depolymerization	16	240	0.0575141	0.373456
GO:0043954	cellular component maintenance	6	64	0.0576298	0.373789
GO:0030833	regulation of actin filament polymerization	13	185	0.058415	0.378459
GO:0006816	calcium ion transport	25	414	0.0585553	0.378945
GO:0019935	cyclic-nucleotide-mediated signaling	12	167	0.0587055	0.379494
GO:0046839	phospholipid dephosphorylation	5	49	0.0593977	0.383541
GO:0033145	positive regulation of intracellular steroid hormone receptor signaling pathway	3	21	0.0598905	0.385437
GO:0035020	regulation of Rac protein signal transduction	3	21	0.0598905	0.385437
GO:0099560	synaptic membrane adhesion	3	21	0.0598905	0.385437
GO:0007043	cell-cell junction assembly	10	132	0.0601428	0.386615
GO:0032787	monocarboxylic acid metabolic process	33	575	0.0602068	0.386615
GO:0010001	glial cell differentiation	16	242	0.0610361	0.391076
GO:0030258	lipid modification	16	242	0.0610361	0.391076
GO:0071774	response to fibroblast growth factor	9	115	0.0612586	0.392068
GO:0030073	insulin secretion	13	187	0.0625249	0.399733
GO:0051961	negative regulation of nervous system development	19	300	0.0626299	0.399963
GO:0010043	response to zinc ion	4	35	0.0628021	0.400622
GO:0051224	negative regulation of protein transport	9	116	0.0639962	0.407791
GO:0051495	positive regulation of cytoskeleton organization	15	225	0.0643502	0.409597
GO:0046578	regulation of Ras protein signal transduction	13	188	0.0646504	0.411057
GO:0007005	mitochondrion organization	29	499	0.0656934	0.416335
GO:0030041	actin filament polymerization	14	207	0.0656956	0.416335
GO:0090257	regulation of muscle system process	14	207	0.0656956	0.416335
GO:0015816	glycine transport	2	10	0.0666427	0.417666
GO:0019372	lipoxygenase pathway	2	10	0.0666427	0.417666
GO:0030050	vesicle transport along actin filament	2	10	0.0666427	0.417666
GO:0032811	negative regulation of epinephrine secretion	2	10	0.0666427	0.417666
GO:0033148	positive regulation of intracellular estrogen receptor signaling pathway	2	10	0.0666427	0.417666
GO:0035933	glucocorticoid secretion	2	10	0.0666427	0.417666
GO:0042439	ethanolamine-containing compound metabolic process	2	10	0.0666427	0.417666
GO:0106070	regulation of adenylate cyclase-activating G protein-coupled receptor signaling pathway	2	10	0.0666427	0.417666
GO:0106074	aminoacyl-tRNA metabolism involved in translational fidelity	2	10	0.0666427	0.417666
GO:1902855	regulation of non-motile cilium assembly	2	10	0.0666427	0.417666
GO:0048675	axon extension	9	117	0.0668101	0.417666
GO:0010172	embryonic body morphogenesis	3	22	0.0672007	0.417666
GO:0016339	calcium-dependent cell-cell adhesion via plasma membrane cell adhesion molecules	3	22	0.0672007	0.417666
GO:0031998	regulation of fatty acid beta-oxidation	3	22	0.0672007	0.417666
GO:0034315	regulation of Arp2/3 complex-mediated actin nucleation	3	22	0.0672007	0.417666
GO:0043576	regulation of respiratory gaseous exchange	3	22	0.0672007	0.417666
GO:1903205	regulation of hydrogen peroxide-induced cell death	3	22	0.0672007	0.417666
GO:1990573	potassium ion import across plasma membrane	3	22	0.0672007	0.417666
GO:0001578	microtubule bundle formation	10	135	0.067844	0.421214
GO:0022406	membrane docking	6	67	0.068986	0.426834
GO:0048678	response to axon injury	6	67	0.068986	0.426834
GO:0060042	retina morphogenesis in camera-type eye	6	67	0.068986	0.426834
GO:0019722	calcium-mediated signaling	13	190	0.0690435	0.426834
GO:0002790	peptide secretion	22	363	0.0701968	0.432359
GO:0043010	camera-type eye development	22	363	0.0701968	0.432359
GO:0090150	establishment of protein localization to membrane	15	228	0.0703623	0.432359
GO:0120034	positive regulation of plasma membrane bounded cell projection assembly	8	101	0.0708661	0.432359
GO:0048871	multicellular organismal homeostasis	29	503	0.0710343	0.432359
GO:0046879	hormone secretion	19	305	0.071174	0.432359
GO:1901615	organic hydroxy compound metabolic process	26	443	0.0713062	0.432359
GO:0032869	cellular response to insulin stimulus	13	191	0.0713117	0.432359
GO:0008347	glial cell migration	5	52	0.0730065	0.432359
GO:0090102	cochlea development	5	52	0.0730065	0.432359
GO:0000266	mitochondrial fission	4	37	0.0741272	0.432359
GO:0006695	cholesterol biosynthetic process	4	37	0.0741272	0.432359
GO:1902653	secondary alcohol biosynthetic process	4	37	0.0741272	0.432359
GO:0002093	auditory receptor cell morphogenesis	3	23	0.0748954	0.432359
GO:0006650	glycerophospholipid metabolic process	19	308	0.076662	0.432359
GO:0022029	telencephalon cell migration	6	69	0.0772254	0.432359
GO:0010720	positive regulation of cell development	31	548	0.0772662	0.432359
GO:0007585	respiratory gaseous exchange	5	53	0.0778899	0.432359
GO:0030072	peptide hormone secretion	15	232	0.0789412	0.432359
GO:0016486	peptide hormone processing	2	11	0.0791811	0.432359
GO:0019367	fatty acid elongation, saturated fatty acid	2	11	0.0791811	0.432359
GO:0031281	positive regulation of cyclase activity	2	11	0.0791811	0.432359
GO:0034393	positive regulation of smooth muscle cell apoptotic process	2	11	0.0791811	0.432359
GO:0042711	maternal behavior	2	11	0.0791811	0.432359
GO:0044557	relaxation of smooth muscle	2	11	0.0791811	0.432359
GO:0045741	positive regulation of epidermal growth factor-activated receptor activity	2	11	0.0791811	0.432359
GO:0046689	response to mercury ion	2	11	0.0791811	0.432359
GO:0048715	negative regulation of oligodendrocyte differentiation	2	11	0.0791811	0.432359
GO:0051938	L-glutamate import	2	11	0.0791811	0.432359
GO:0061418	regulation of transcription from RNA polymerase II promoter in response to hypoxia	2	11	0.0791811	0.432359
GO:0071635	negative regulation of transforming growth factor beta production	2	11	0.0791811	0.432359
GO:0098712	L-glutamate import across plasma membrane	2	11	0.0791811	0.432359
GO:0099638	endosome to plasma membrane protein transport	2	11	0.0791811	0.432359
GO:1901660	calcium ion export	2	11	0.0791811	0.432359
GO:1990126	retrograde transport, endosome to plasma membrane	2	11	0.0791811	0.432359
GO:0031345	negative regulation of cell projection organization	12	176	0.080008	0.432359
GO:0021799	cerebral cortex radially oriented cell migration	4	38	0.0801505	0.432359
GO:0060998	regulation of dendritic spine development	6	70	0.0815445	0.432359
GO:0098876	vesicle-mediated transport to the plasma membrane	6	70	0.0815445	0.432359
GO:0008306	associative learning	7	87	0.0821115	0.432359
GO:1901216	positive regulation of neuron death	7	87	0.0821115	0.432359
GO:2000026	regulation of multicellular organismal development	101	2042	0.0821294	0.432359
GO:0046470	phosphatidylcholine metabolic process	5	54	0.0829444	0.432359
GO:0021535	cell migration in hindbrain	3	24	0.0829595	0.432359
GO:0031338	regulation of vesicle fusion	3	24	0.0829595	0.432359
GO:0050951	sensory perception of temperature stimulus	3	24	0.0829595	0.432359
GO:0098657	import into cell	45	842	0.0832078	0.432359
GO:0001949	sebaceous gland cell differentiation	1	2	0.0845353	0.432359
GO:0002439	chronic inflammatory response to antigenic stimulus	1	2	0.0845353	0.432359
GO:0002678	positive regulation of chronic inflammatory response	1	2	0.0845353	0.432359
GO:0002874	regulation of chronic inflammatory response to antigenic stimulus	1	2	0.0845353	0.432359
GO:0003220	left ventricular cardiac muscle tissue morphogenesis	1	2	0.0845353	0.432359
GO:0006083	acetate metabolic process	1	2	0.0845353	0.432359
GO:0006105	succinate metabolic process	1	2	0.0845353	0.432359
GO:0006552	leucine catabolic process	1	2	0.0845353	0.432359
GO:0006597	spermine biosynthetic process	1	2	0.0845353	0.432359
GO:0006864	pyrimidine nucleotide transport	1	2	0.0845353	0.432359
GO:0009441	glycolate metabolic process	1	2	0.0845353	0.432359
GO:0009450	gamma-aminobutyric acid catabolic process	1	2	0.0845353	0.432359
GO:0010142	farnesyl diphosphate biosynthetic process, mevalonate pathway	1	2	0.0845353	0.432359
GO:0010272	response to silver ion	1	2	0.0845353	0.432359
GO:0010795	regulation of ubiquinone biosynthetic process	1	2	0.0845353	0.432359
GO:0015722	canalicular bile acid transport	1	2	0.0845353	0.432359
GO:0019413	acetate biosynthetic process	1	2	0.0845353	0.432359
GO:0019541	propionate metabolic process	1	2	0.0845353	0.432359
GO:0019542	propionate biosynthetic process	1	2	0.0845353	0.432359
GO:0019550	glutamate catabolic process to aspartate	1	2	0.0845353	0.432359
GO:0019551	glutamate catabolic process to 2-oxoglutarate	1	2	0.0845353	0.432359
GO:0021644	vagus nerve morphogenesis	1	2	0.0845353	0.432359
GO:0021686	cerebellar granular layer maturation	1	2	0.0845353	0.432359
GO:0021784	postganglionic parasympathetic fiber development	1	2	0.0845353	0.432359
GO:0021847	ventricular zone neuroblast division	1	2	0.0845353	0.432359
GO:0021941	negative regulation of cerebellar granule cell precursor proliferation	1	2	0.0845353	0.432359
GO:0030070	insulin processing	1	2	0.0845353	0.432359
GO:0030389	fructosamine metabolic process	1	2	0.0845353	0.432359
GO:0031930	mitochondria-nucleus signaling pathway	1	2	0.0845353	0.432359
GO:0032242	regulation of nucleoside transport	1	2	0.0845353	0.432359
GO:0032244	positive regulation of nucleoside transport	1	2	0.0845353	0.432359
GO:0032899	regulation of neurotrophin production	1	2	0.0845353	0.432359
GO:0032900	negative regulation of neurotrophin production	1	2	0.0845353	0.432359
GO:0033277	abortive mitotic cell cycle	1	2	0.0845353	0.432359
GO:0033577	protein glycosylation in endoplasmic reticulum	1	2	0.0845353	0.432359
GO:0034127	regulation of MyD88-independent toll-like receptor signaling pathway	1	2	0.0845353	0.432359
GO:0034230	enkephalin processing	1	2	0.0845353	0.432359
GO:0035502	metanephric part of ureteric bud development	1	2	0.0845353	0.432359
GO:0035602	fibroblast growth factor receptor signaling pathway involved in negative regulation of apoptotic process in bone marrow	1	2	0.0845353	0.432359
GO:0035603	fibroblast growth factor receptor signaling pathway involved in hemopoiesis	1	2	0.0845353	0.432359
GO:0035604	fibroblast growth factor receptor signaling pathway involved in positive regulation of cell proliferation in bone marrow	1	2	0.0845353	0.432359
GO:0035607	fibroblast growth factor receptor signaling pathway involved in orbitofrontal cortex development	1	2	0.0845353	0.432359
GO:0036482	neuron intrinsic apoptotic signaling pathway in response to hydrogen peroxide	1	2	0.0845353	0.432359
GO:0038098	sequestering of BMP from receptor via BMP binding	1	2	0.0845353	0.432359
GO:0042412	taurine biosynthetic process	1	2	0.0845353	0.432359
GO:0044558	uterine smooth muscle relaxation	1	2	0.0845353	0.432359
GO:0045764	positive regulation of cellular amino acid metabolic process	1	2	0.0845353	0.432359
GO:0046305	alkanesulfonate biosynthetic process	1	2	0.0845353	0.432359
GO:0051970	negative regulation of transmission of nerve impulse	1	2	0.0845353	0.432359
GO:0060114	vestibular receptor cell differentiation	1	2	0.0845353	0.432359
GO:0060116	vestibular receptor cell morphogenesis	1	2	0.0845353	0.432359
GO:0060118	vestibular receptor cell development	1	2	0.0845353	0.432359
GO:0060365	coronal suture morphogenesis	1	2	0.0845353	0.432359
GO:0060376	positive regulation of mast cell differentiation	1	2	0.0845353	0.432359
GO:0060399	positive regulation of growth hormone receptor signaling pathway	1	2	0.0845353	0.432359
GO:0060405	regulation of penile erection	1	2	0.0845353	0.432359
GO:0060838	lymphatic endothelial cell fate commitment	1	2	0.0845353	0.432359
GO:0061366	behavioral response to chemical pain	1	2	0.0845353	0.432359
GO:0061368	behavioral response to formalin induced pain	1	2	0.0845353	0.432359
GO:0061378	corpora quadrigemina development	1	2	0.0845353	0.432359
GO:0061379	inferior colliculus development	1	2	0.0845353	0.432359
GO:0061582	intestinal epithelial cell migration	1	2	0.0845353	0.432359
GO:0061833	protein localization to tricellular tight junction	1	2	0.0845353	0.432359
GO:0061853	regulation of neuroblast migration	1	2	0.0845353	0.432359
GO:0061855	negative regulation of neuroblast migration	1	2	0.0845353	0.432359
GO:0070253	somatostatin secretion	1	2	0.0845353	0.432359
GO:0070352	positive regulation of white fat cell proliferation	1	2	0.0845353	0.432359
GO:0070541	response to platinum ion	1	2	0.0845353	0.432359
GO:0070858	negative regulation of bile acid biosynthetic process	1	2	0.0845353	0.432359
GO:0072658	maintenance of protein location in membrane	1	2	0.0845353	0.432359
GO:0072660	maintenance of protein location in plasma membrane	1	2	0.0845353	0.432359
GO:0072750	cellular response to leptomycin B	1	2	0.0845353	0.432359
GO:0090088	regulation of oligopeptide transport	1	2	0.0845353	0.432359
GO:0090089	regulation of dipeptide transport	1	2	0.0845353	0.432359
GO:0090258	negative regulation of mitochondrial fission	1	2	0.0845353	0.432359
GO:0090360	platelet-derived growth factor production	1	2	0.0845353	0.432359
GO:0090361	regulation of platelet-derived growth factor production	1	2	0.0845353	0.432359
GO:0097188	dentin mineralization	1	2	0.0845353	0.432359
GO:0097238	cellular response to methylglyoxal	1	2	0.0845353	0.432359
GO:0097401	synaptic vesicle lumen acidification	1	2	0.0845353	0.432359
GO:0097402	neuroblast migration	1	2	0.0845353	0.432359
GO:0098971	anterograde dendritic transport of neurotransmitter receptor complex	1	2	0.0845353	0.432359
GO:0099163	synaptic signaling by nitric oxide	1	2	0.0845353	0.432359
GO:0099403	maintenance of mitotic sister chromatid cohesion, telomeric	1	2	0.0845353	0.432359
GO:0099404	mitotic sister chromatid cohesion, telomeric	1	2	0.0845353	0.432359
GO:0099543	trans-synaptic signaling by soluble gas	1	2	0.0845353	0.432359
GO:0099548	trans-synaptic signaling by nitric oxide	1	2	0.0845353	0.432359
GO:0099552	trans-synaptic signaling by lipid, modulating synaptic transmission	1	2	0.0845353	0.432359
GO:0099553	trans-synaptic signaling by endocannabinoid, modulating synaptic transmission	1	2	0.0845353	0.432359
GO:0099554	trans-synaptic signaling by soluble gas, modulating synaptic transmission	1	2	0.0845353	0.432359
GO:0099555	trans-synaptic signaling by nitric oxide, modulating synaptic transmission	1	2	0.0845353	0.432359
GO:0106016	positive regulation of inflammatory response to wounding	1	2	0.0845353	0.432359
GO:0106088	regulation of cell adhesion involved in sprouting angiogenesis	1	2	0.0845353	0.432359
GO:0106089	negative regulation of cell adhesion involved in sprouting angiogenesis	1	2	0.0845353	0.432359
GO:0106135	negative regulation of cardiac muscle cell contraction	1	2	0.0845353	0.432359
GO:0120077	angiogenic sprout fusion	1	2	0.0845353	0.432359
GO:0120078	cell adhesion involved in sprouting angiogenesis	1	2	0.0845353	0.432359
GO:1900170	negative regulation of glucocorticoid mediated signaling pathway	1	2	0.0845353	0.432359
GO:1900240	negative regulation of phenotypic switching	1	2	0.0845353	0.432359
GO:1900719	regulation of uterine smooth muscle relaxation	1	2	0.0845353	0.432359
GO:1900721	positive regulation of uterine smooth muscle relaxation	1	2	0.0845353	0.432359
GO:1901082	positive regulation of relaxation of smooth muscle	1	2	0.0845353	0.432359
GO:1901344	response to leptomycin B	1	2	0.0845353	0.432359
GO:1902211	regulation of prolactin signaling pathway	1	2	0.0845353	0.432359
GO:1902213	positive regulation of prolactin signaling pathway	1	2	0.0845353	0.432359
GO:1902298	cell cycle DNA replication maintenance of fidelity	1	2	0.0845353	0.432359
GO:1902595	regulation of DNA replication origin binding	1	2	0.0845353	0.432359
GO:1902767	isoprenoid biosynthetic process via mevalonate	1	2	0.0845353	0.432359
GO:1902960	negative regulation of aspartic-type endopeptidase activity involved in amyloid precursor protein catabolic process	1	2	0.0845353	0.432359
GO:1903060	negative regulation of protein lipidation	1	2	0.0845353	0.432359
GO:1903094	negative regulation of protein K48-linked deubiquitination	1	2	0.0845353	0.432359
GO:1903179	regulation of dopamine biosynthetic process	1	2	0.0845353	0.432359
GO:1903181	positive regulation of dopamine biosynthetic process	1	2	0.0845353	0.432359
GO:1903383	regulation of hydrogen peroxide-induced neuron intrinsic apoptotic signaling pathway	1	2	0.0845353	0.432359
GO:1903384	negative regulation of hydrogen peroxide-induced neuron intrinsic apoptotic signaling pathway	1	2	0.0845353	0.432359
GO:1903542	negative regulation of exosomal secretion	1	2	0.0845353	0.432359
GO:1903760	regulation of voltage-gated potassium channel activity involved in ventricular cardiac muscle cell action potential repolarization	1	2	0.0845353	0.432359
GO:1903946	negative regulation of ventricular cardiac muscle cell action potential	1	2	0.0845353	0.432359
GO:1904252	negative regulation of bile acid metabolic process	1	2	0.0845353	0.432359
GO:1904351	negative regulation of protein catabolic process in the vacuole	1	2	0.0845353	0.432359
GO:1904878	negative regulation of calcium ion transmembrane transport via high voltage-gated calcium channel	1	2	0.0845353	0.432359
GO:1904907	regulation of maintenance of mitotic sister chromatid cohesion, telomeric	1	2	0.0845353	0.432359
GO:1904908	negative regulation of maintenance of mitotic sister chromatid cohesion, telomeric	1	2	0.0845353	0.432359
GO:1905161	protein localization to phagocytic vesicle	1	2	0.0845353	0.432359
GO:1905166	negative regulation of lysosomal protein catabolic process	1	2	0.0845353	0.432359
GO:1905169	regulation of protein localization to phagocytic vesicle	1	2	0.0845353	0.432359
GO:1905171	positive regulation of protein localization to phagocytic vesicle	1	2	0.0845353	0.432359
GO:1905246	negative regulation of aspartic-type peptidase activity	1	2	0.0845353	0.432359
GO:1905258	regulation of nitrosative stress-induced intrinsic apoptotic signaling pathway	1	2	0.0845353	0.432359
GO:1905259	negative regulation of nitrosative stress-induced intrinsic apoptotic signaling pathway	1	2	0.0845353	0.432359
GO:1905581	positive regulation of low-density lipoprotein particle clearance	1	2	0.0845353	0.432359
GO:1905602	positive regulation of receptor-mediated endocytosis involved in cholesterol transport	1	2	0.0845353	0.432359
GO:1905684	regulation of plasma membrane repair	1	2	0.0845353	0.432359
GO:1905916	negative regulation of cell differentiation involved in phenotypic switching	1	2	0.0845353	0.432359
GO:1905931	negative regulation of vascular smooth muscle cell differentiation involved in phenotypic switching	1	2	0.0845353	0.432359
GO:1990048	anterograde neuronal dense core vesicle transport	1	2	0.0845353	0.432359
GO:1990172	G protein-coupled receptor catabolic process	1	2	0.0845353	0.432359
GO:1990426	mitotic recombination-dependent replication fork processing	1	2	0.0845353	0.432359
GO:1990505	mitotic DNA replication maintenance of fidelity	1	2	0.0845353	0.432359
GO:1990519	pyrimidine nucleotide import into mitochondrion	1	2	0.0845353	0.432359
GO:1990911	response to psychosocial stress	1	2	0.0845353	0.432359
GO:1990927	calcium ion regulated lysosome exocytosis	1	2	0.0845353	0.432359
GO:2000157	negative regulation of ubiquitin-specific protease activity	1	2	0.0845353	0.432359
GO:2000211	regulation of glutamate metabolic process	1	2	0.0845353	0.432359
GO:2000367	regulation of acrosomal vesicle exocytosis	1	2	0.0845353	0.432359
GO:2000878	positive regulation of oligopeptide transport	1	2	0.0845353	0.432359
GO:2000880	positive regulation of dipeptide transport	1	2	0.0845353	0.432359
GO:2001148	regulation of dipeptide transmembrane transport	1	2	0.0845353	0.432359
GO:2001150	positive regulation of dipeptide transmembrane transport	1	2	0.0845353	0.432359
GO:0044085	cellular component biogenesis	147	3058	0.0853254	0.436016
GO:0003012	muscle system process	22	372	0.0857367	0.437732
GO:0046513	ceramide biosynthetic process	6	71	0.0859955	0.438668
GO:0008045	motor neuron axon guidance	4	39	0.0864083	0.44
GO:1900271	regulation of long-term synaptic potentiation	4	39	0.0864083	0.44
GO:0002791	regulation of peptide secretion	17	274	0.0866419	0.440803
GO:0120032	regulation of plasma membrane bounded cell projection assembly	12	179	0.088068	0.447001
GO:0008542	visual learning	5	55	0.0881681	0.447001
GO:0021795	cerebral cortex cell migration	5	55	0.0881681	0.447001
GO:0060997	dendritic spine morphogenesis	5	55	0.0881681	0.447001
GO:0015893	drug transport	14	217	0.0885411	0.4485
GO:0007156	homophilic cell adhesion via plasma membrane adhesion molecules	11	161	0.0899149	0.455062
GO:0008589	regulation of smoothened signaling pathway	7	89	0.0901308	0.455361
GO:0010522	regulation of calcium ion transport into cytosol	7	89	0.0901308	0.455361
GO:0021885	forebrain cell migration	6	72	0.0905774	0.456778
GO:0050768	negative regulation of neurogenesis	17	276	0.0910743	0.456778
GO:0006536	glutamate metabolic process	3	25	0.0913775	0.456778
GO:0007205	protein kinase C-activating G protein-coupled receptor signaling pathway	3	25	0.0913775	0.456778
GO:0042168	heme metabolic process	3	25	0.0913775	0.456778
GO:0045932	negative regulation of muscle contraction	3	25	0.0913775	0.456778
GO:0099010	modification of postsynaptic structure	3	25	0.0913775	0.456778
GO:2001038	regulation of cellular response to drug	3	25	0.0913775	0.456778
GO:0001778	plasma membrane repair	2	12	0.0923785	0.456778
GO:0006521	regulation of cellular amino acid metabolic process	2	12	0.0923785	0.456778
GO:0009134	nucleoside diphosphate catabolic process	2	12	0.0923785	0.456778
GO:0018095	protein polyglutamylation	2	12	0.0923785	0.456778
GO:0032229	negative regulation of synaptic transmission, GABAergic	2	12	0.0923785	0.456778
GO:0033625	positive regulation of integrin activation	2	12	0.0923785	0.456778
GO:0034497	protein localization to phagophore assembly site	2	12	0.0923785	0.456778
GO:0051349	positive regulation of lyase activity	2	12	0.0923785	0.456778
GO:0060124	positive regulation of growth hormone secretion	2	12	0.0923785	0.456778
GO:0071415	cellular response to purine-containing compound	2	12	0.0923785	0.456778
GO:0099515	actin filament-based transport	2	12	0.0923785	0.456778
GO:1902287	semaphorin-plexin signaling pathway involved in axon guidance	2	12	0.0923785	0.456778
GO:1904251	regulation of bile acid metabolic process	2	12	0.0923785	0.456778
GO:2000369	regulation of clathrin-dependent endocytosis	2	12	0.0923785	0.456778
GO:2000601	positive regulation of Arp2/3 complex-mediated actin nucleation	2	12	0.0923785	0.456778
GO:2000651	positive regulation of sodium ion transmembrane transporter activity	2	12	0.0923785	0.456778
GO:2001135	regulation of endocytic recycling	2	12	0.0923785	0.456778
GO:0009914	hormone transport	19	316	0.0926511	0.457736
GO:0071312	cellular response to alkaloid	4	40	0.0928954	0.458553
GO:0007632	visual behavior	5	56	0.0935588	0.461435
GO:0060491	regulation of cell projection assembly	12	181	0.0937105	0.461791
GO:0070373	negative regulation of ERK1 and ERK2 cascade	6	73	0.0952892	0.469172
GO:0065007	biological regulation	633	14202	0.0953887	0.469264
GO:0046887	positive regulation of hormone secretion	9	126	0.0955971	0.469891
GO:0034249	negative regulation of cellular amide metabolic process	11	163	0.0959814	0.471381
GO:0032880	regulation of protein localization	43	812	0.0984786	0.483236
GO:0030148	sphingolipid biosynthetic process	7	91	0.0985746	0.483299
GO:0097164	ammonium ion metabolic process	12	183	0.0995685	0.484394
GO:0016125	sterol metabolic process	8	109	0.0995842	0.484394
GO:0046165	alcohol biosynthetic process	8	109	0.0995842	0.484394
GO:0048278	vesicle docking	4	41	0.0996063	0.484394
GO:0061001	regulation of dendritic spine morphogenesis	4	41	0.0996063	0.484394
GO:2000273	positive regulation of signaling receptor activity	4	41	0.0996063	0.484394
GO:0044106	cellular amine metabolic process	6	74	0.10013	0.484394
GO:0071230	cellular response to amino acid stimulus	6	74	0.10013	0.484394
GO:1902117	positive regulation of organelle assembly	6	74	0.10013	0.484394
GO:0003283	atrial septum development	3	26	0.100133	0.484394
GO:0032891	negative regulation of organic acid transport	3	26	0.100133	0.484394
GO:0035235	ionotropic glutamate receptor signaling pathway	3	26	0.100133	0.484394
GO:0036474	cell death in response to hydrogen peroxide	3	26	0.100133	0.484394
GO:0050995	negative regulation of lipid catabolic process	3	26	0.100133	0.484394
GO:0090140	regulation of mitochondrial fission	3	26	0.100133	0.484394
GO:1903203	regulation of oxidative stress-induced neuron death	3	26	0.100133	0.484394
GO:0010243	response to organonitrogen compound	48	919	0.100422	0.485385
GO:0006665	sphingolipid metabolic process	10	146	0.101247	0.488966
GO:0032501	multicellular organismal process	367	8055	0.101933	0.491871
GO:0090276	regulation of peptide hormone secretion	12	184	0.102578	0.494573
GO:0006066	alcohol metabolic process	17	282	0.105226	0.50635
GO:0009306	protein secretion	19	322	0.105955	0.50635
GO:0006182	cGMP biosynthetic process	2	13	0.106155	0.50635
GO:0006646	phosphatidylethanolamine biosynthetic process	2	13	0.106155	0.50635
GO:0009083	branched-chain amino acid catabolic process	2	13	0.106155	0.50635
GO:0010839	negative regulation of keratinocyte proliferation	2	13	0.106155	0.50635
GO:0031649	heat generation	2	13	0.106155	0.50635
GO:0035672	oligopeptide transmembrane transport	2	13	0.106155	0.50635
GO:0051284	positive regulation of sequestering of calcium ion	2	13	0.106155	0.50635
GO:0055089	fatty acid homeostasis	2	13	0.106155	0.50635
GO:1900747	negative regulation of vascular endothelial growth factor signaling pathway	2	13	0.106155	0.50635
GO:1902285	semaphorin-plexin signaling pathway involved in neuron projection guidance	2	13	0.106155	0.50635
GO:2000193	positive regulation of fatty acid transport	2	13	0.106155	0.50635
GO:0031103	axon regeneration	4	42	0.106535	0.507746
GO:0048839	inner ear development	14	224	0.107182	0.510413
GO:0021782	glial cell development	8	111	0.107654	0.510868
GO:0022603	regulation of anatomical structure morphogenesis	53	1031	0.107778	0.510868
GO:0007605	sensory perception of sound	10	148	0.108194	0.510868
GO:0034311	diol metabolic process	3	27	0.109209	0.510868
GO:0045686	negative regulation of glial cell differentiation	3	27	0.109209	0.510868
GO:0045745	positive regulation of G protein-coupled receptor signaling pathway	3	27	0.109209	0.510868
GO:0046473	phosphatidic acid metabolic process	3	27	0.109209	0.510868
GO:0050482	arachidonic acid secretion	3	27	0.109209	0.510868
GO:1903963	arachidonate transport	3	27	0.109209	0.510868
GO:1901184	regulation of ERBB signaling pathway	6	76	0.11019	0.510868
GO:0000165	MAPK cascade	39	736	0.110329	0.510868
GO:0023014	signal transduction by protein phosphorylation	39	736	0.110329	0.510868
GO:0048638	regulation of developmental growth	20	344	0.110514	0.510868
GO:0001654	eye development	24	425	0.110563	0.510868
GO:0043087	regulation of GTPase activity	24	425	0.110563	0.510868
GO:0007595	lactation	5	59	0.110707	0.510868
GO:0032233	positive regulation of actin filament bundle assembly	5	59	0.110707	0.510868
GO:0031503	protein-containing complex localization	13	206	0.111162	0.510868
GO:0030516	regulation of axon extension	7	94	0.112023	0.510868
GO:1903532	positive regulation of secretion by cell	16	265	0.112246	0.510868
GO:0006897	endocytosis	38	717	0.113536	0.510868
GO:0007528	neuromuscular junction development	4	43	0.113675	0.510868
GO:0033013	tetrapyrrole metabolic process	4	43	0.113675	0.510868
GO:1902116	negative regulation of organelle assembly	4	43	0.113675	0.510868
GO:0060249	anatomical structure homeostasis	22	386	0.114141	0.510868
GO:1901617	organic hydroxy compound biosynthetic process	12	188	0.115152	0.510868
GO:0043547	positive regulation of GTPase activity	20	346	0.115173	0.510868
GO:0042490	mechanoreceptor differentiation	7	95	0.11671	0.510868
GO:0050795	regulation of behavior	5	60	0.116739	0.510868
GO:1903201	regulation of oxidative stress-induced cell death	5	60	0.116739	0.510868
GO:0044283	small molecule biosynthetic process	37	699	0.118521	0.510868
GO:0014044	Schwann cell development	3	28	0.118589	0.510868
GO:0060117	auditory receptor cell development	3	28	0.118589	0.510868
GO:0120033	negative regulation of plasma membrane bounded cell projection assembly	3	28	0.118589	0.510868
GO:0150063	visual system development	24	429	0.119004	0.510868
GO:0071375	cellular response to peptide hormone stimulus	16	268	0.120409	0.510868
GO:0003214	cardiac left ventricle morphogenesis	2	14	0.120435	0.510868
GO:0006448	regulation of translational elongation	2	14	0.120435	0.510868
GO:0006491	N-glycan processing	2	14	0.120435	0.510868
GO:0007625	grooming behavior	2	14	0.120435	0.510868
GO:0010988	regulation of low-density lipoprotein particle clearance	2	14	0.120435	0.510868
GO:0031054	pre-miRNA processing	2	14	0.120435	0.510868
GO:0031629	synaptic vesicle fusion to presynaptic active zone membrane	2	14	0.120435	0.510868
GO:0035970	peptidyl-threonine dephosphorylation	2	14	0.120435	0.510868
GO:0045475	locomotor rhythm	2	14	0.120435	0.510868
GO:0048311	mitochondrion distribution	2	14	0.120435	0.510868
GO:0048755	branching morphogenesis of a nerve	2	14	0.120435	0.510868
GO:0050966	detection of mechanical stimulus involved in sensory perception of pain	2	14	0.120435	0.510868
GO:0051386	regulation of neurotrophin TRK receptor signaling pathway	2	14	0.120435	0.510868
GO:0060046	regulation of acrosome reaction	2	14	0.120435	0.510868
GO:1903961	positive regulation of anion transmembrane transport	2	14	0.120435	0.510868
GO:0042551	neuron maturation	4	44	0.121019	0.510868
GO:0015850	organic hydroxy compound transport	14	229	0.121837	0.510868
GO:0043271	negative regulation of ion transport	9	133	0.122268	0.510868
GO:0030307	positive regulation of cell growth	10	152	0.122881	0.510868
GO:0050796	regulation of insulin secretion	10	152	0.122881	0.510868
GO:0000494	box C/D snoRNA 3'-end processing	1	3	0.124087	0.510868
GO:0001519	peptide amidation	1	3	0.124087	0.510868
GO:0001743	optic placode formation	1	3	0.124087	0.510868
GO:0002038	positive regulation of L-glutamate import across plasma membrane	1	3	0.124087	0.510868
GO:0006106	fumarate metabolic process	1	3	0.124087	0.510868
GO:0006114	glycerol biosynthetic process	1	3	0.124087	0.510868
GO:0006533	aspartate catabolic process	1	3	0.124087	0.510868
GO:0006538	glutamate catabolic process	1	3	0.124087	0.510868
GO:0006679	glucosylceramide biosynthetic process	1	3	0.124087	0.510868
GO:0006735	NADH regeneration	1	3	0.124087	0.510868
GO:0006788	heme oxidation	1	3	0.124087	0.510868
GO:0006863	purine nucleobase transport	1	3	0.124087	0.510868
GO:0010525	regulation of transposition, RNA-mediated	1	3	0.124087	0.510868
GO:0010526	negative regulation of transposition, RNA-mediated	1	3	0.124087	0.510868
GO:0010747	positive regulation of plasma membrane long-chain fatty acid transport	1	3	0.124087	0.510868
GO:0010877	lipid transport involved in lipid storage	1	3	0.124087	0.510868
GO:0014050	negative regulation of glutamate secretion	1	3	0.124087	0.510868
GO:0015851	nucleobase transport	1	3	0.124087	0.510868
GO:0015855	pyrimidine nucleobase transport	1	3	0.124087	0.510868
GO:0016191	synaptic vesicle uncoating	1	3	0.124087	0.510868
GO:0018032	protein amidation	1	3	0.124087	0.510868
GO:0021767	mammillary body development	1	3	0.124087	0.510868
GO:0021769	orbitofrontal cortex development	1	3	0.124087	0.510868
GO:0021933	radial glia guided migration of cerebellar granule cell	1	3	0.124087	0.510868
GO:0023041	neuronal signal transduction	1	3	0.124087	0.510868
GO:0030950	establishment or maintenance of actin cytoskeleton polarity	1	3	0.124087	0.510868
GO:0031117	positive regulation of microtubule depolymerization	1	3	0.124087	0.510868
GO:0031179	peptide modification	1	3	0.124087	0.510868
GO:0031914	negative regulation of synaptic plasticity	1	3	0.124087	0.510868
GO:0032382	positive regulation of intracellular sterol transport	1	3	0.124087	0.510868
GO:0032385	positive regulation of intracellular cholesterol transport	1	3	0.124087	0.510868
GO:0033132	negative regulation of glucokinase activity	1	3	0.124087	0.510868
GO:0033366	protein localization to secretory granule	1	3	0.124087	0.510868
GO:0033967	box C/D snoRNA metabolic process	1	3	0.124087	0.510868
GO:0034092	negative regulation of maintenance of sister chromatid cohesion	1	3	0.124087	0.510868
GO:0034183	negative regulation of maintenance of mitotic sister chromatid cohesion	1	3	0.124087	0.510868
GO:0034963	box C/D snoRNA processing	1	3	0.124087	0.510868
GO:0035624	receptor transactivation	1	3	0.124087	0.510868
GO:0035711	T-helper 1 cell activation	1	3	0.124087	0.510868
GO:0035814	negative regulation of renal sodium excretion	1	3	0.124087	0.510868
GO:0035928	rRNA import into mitochondrion	1	3	0.124087	0.510868
GO:0036149	phosphatidylinositol acyl-chain remodeling	1	3	0.124087	0.510868
GO:0036316	SREBP-SCAP complex retention in endoplasmic reticulum	1	3	0.124087	0.510868
GO:0036369	transcription factor catabolic process	1	3	0.124087	0.510868
GO:0036476	neuron death in response to hydrogen peroxide	1	3	0.124087	0.510868
GO:0038028	insulin receptor signaling pathway via phosphatidylinositol 3-kinase	1	3	0.124087	0.510868
GO:0042167	heme catabolic process	1	3	0.124087	0.510868
GO:0042323	negative regulation of circadian sleep/wake cycle, non-REM sleep	1	3	0.124087	0.510868
GO:0042942	D-serine transport	1	3	0.124087	0.510868
GO:0043084	penile erection	1	3	0.124087	0.510868
GO:0043622	cortical microtubule organization	1	3	0.124087	0.510868
GO:0045299	otolith mineralization	1	3	0.124087	0.510868
GO:0045762	positive regulation of adenylate cyclase activity	1	3	0.124087	0.510868
GO:0045763	negative regulation of cellular amino acid metabolic process	1	3	0.124087	0.510868
GO:0045901	positive regulation of translational elongation	1	3	0.124087	0.510868
GO:0045905	positive regulation of translational termination	1	3	0.124087	0.510868
GO:0046149	pigment catabolic process	1	3	0.124087	0.510868
GO:0046619	optic placode formation involved in camera-type eye formation	1	3	0.124087	0.510868
GO:0046712	GDP catabolic process	1	3	0.124087	0.510868
GO:0048388	endosomal lumen acidification	1	3	0.124087	0.510868
GO:0051121	hepoxilin metabolic process	1	3	0.124087	0.510868
GO:0051122	hepoxilin biosynthetic process	1	3	0.124087	0.510868
GO:0051343	positive regulation of cyclic-nucleotide phosphodiesterase activity	1	3	0.124087	0.510868
GO:0051490	negative regulation of filopodium assembly	1	3	0.124087	0.510868
GO:0051562	negative regulation of mitochondrial calcium ion concentration	1	3	0.124087	0.510868
GO:0051691	cellular oligosaccharide metabolic process	1	3	0.124087	0.510868
GO:0051977	lysophospholipid transport	1	3	0.124087	0.510868
GO:0055005	ventricular cardiac myofibril assembly	1	3	0.124087	0.510868
GO:0060083	smooth muscle contraction involved in micturition	1	3	0.124087	0.510868
GO:0060125	negative regulation of growth hormone secretion	1	3	0.124087	0.510868
GO:0060300	regulation of cytokine activity	1	3	0.124087	0.510868
GO:0060529	squamous basal epithelial stem cell differentiation involved in prostate gland acinus development	1	3	0.124087	0.510868
GO:0060595	fibroblast growth factor receptor signaling pathway involved in mammary gland specification	1	3	0.124087	0.510868
GO:0060615	mammary gland bud formation	1	3	0.124087	0.510868
GO:0060667	branch elongation involved in salivary gland morphogenesis	1	3	0.124087	0.510868
GO:0060915	mesenchymal cell differentiation involved in lung development	1	3	0.124087	0.510868
GO:0060988	lipid tube assembly	1	3	0.124087	0.510868
GO:0061030	epithelial cell differentiation involved in mammary gland alveolus development	1	3	0.124087	0.510868
GO:0061033	secretion by lung epithelial cell involved in lung growth	1	3	0.124087	0.510868
GO:0061373	mammillary axonal complex development	1	3	0.124087	0.510868
GO:0061621	canonical glycolysis	1	3	0.124087	0.510868
GO:0061622	glycolytic process through glucose-1-phosphate	1	3	0.124087	0.510868
GO:0061718	glucose catabolic process to pyruvate	1	3	0.124087	0.510868
GO:0070256	negative regulation of mucus secretion	1	3	0.124087	0.510868
GO:0070859	positive regulation of bile acid biosynthetic process	1	3	0.124087	0.510868
GO:0071418	cellular response to amine stimulus	1	3	0.124087	0.510868
GO:0071442	positive regulation of histone H3-K14 acetylation	1	3	0.124087	0.510868
GO:0086048	membrane depolarization during bundle of His cell action potential	1	3	0.124087	0.510868
GO:0090327	negative regulation of locomotion involved in locomotory behavior	1	3	0.124087	0.510868
GO:0090679	cell differentiation involved in phenotypic switching	1	3	0.124087	0.510868
GO:0097151	positive regulation of inhibitory postsynaptic potential	1	3	0.124087	0.510868
GO:0097213	regulation of lysosomal membrane permeability	1	3	0.124087	0.510868
GO:0098735	positive regulation of the force of heart contraction	1	3	0.124087	0.510868
GO:0098958	retrograde axonal transport of mitochondrion	1	3	0.124087	0.510868
GO:0099152	regulation of neurotransmitter receptor transport, endosome to postsynaptic membrane	1	3	0.124087	0.510868
GO:0099183	trans-synaptic signaling by BDNF, modulating synaptic transmission	1	3	0.124087	0.510868
GO:0099191	trans-synaptic signaling by BDNF	1	3	0.124087	0.510868
GO:0099562	maintenance of postsynaptic density structure	1	3	0.124087	0.510868
GO:0140157	ammonium import across plasma membrane	1	3	0.124087	0.510868
GO:1900169	regulation of glucocorticoid mediated signaling pathway	1	3	0.124087	0.510868
GO:1900226	negative regulation of NLRP3 inflammasome complex assembly	1	3	0.124087	0.510868
GO:1900365	positive regulation of mRNA polyadenylation	1	3	0.124087	0.510868
GO:1901079	positive regulation of relaxation of muscle	1	3	0.124087	0.510868
GO:1901080	regulation of relaxation of smooth muscle	1	3	0.124087	0.510868
GO:1901483	regulation of transcription factor catabolic process	1	3	0.124087	0.510868
GO:1901485	positive regulation of transcription factor catabolic process	1	3	0.124087	0.510868
GO:1902261	positive regulation of delayed rectifier potassium channel activity	1	3	0.124087	0.510868
GO:1902938	regulation of intracellular calcium activated chloride channel activity	1	3	0.124087	0.510868
GO:1902958	positive regulation of mitochondrial electron transport, NADH to ubiquinone	1	3	0.124087	0.510868
GO:1903093	regulation of protein K48-linked deubiquitination	1	3	0.124087	0.510868
GO:1903207	regulation of hydrogen peroxide-induced neuron death	1	3	0.124087	0.510868
GO:1903208	negative regulation of hydrogen peroxide-induced neuron death	1	3	0.124087	0.510868
GO:1903300	negative regulation of hexokinase activity	1	3	0.124087	0.510868
GO:1903750	regulation of intrinsic apoptotic signaling pathway in response to hydrogen peroxide	1	3	0.124087	0.510868
GO:1903751	negative regulation of intrinsic apoptotic signaling pathway in response to hydrogen peroxide	1	3	0.124087	0.510868
GO:1904253	positive regulation of bile acid metabolic process	1	3	0.124087	0.510868
GO:1904742	regulation of telomeric DNA binding	1	3	0.124087	0.510868
GO:1904823	purine nucleobase transmembrane transport	1	3	0.124087	0.510868
GO:1905024	regulation of membrane repolarization during ventricular cardiac muscle cell action potential	1	3	0.124087	0.510868
GO:1905071	tight junction disassembly	1	3	0.124087	0.510868
GO:1905073	regulation of tight junction disassembly	1	3	0.124087	0.510868
GO:1905075	positive regulation of tight junction disassembly	1	3	0.124087	0.510868
GO:1905420	vascular smooth muscle cell differentiation involved in phenotypic switching	1	3	0.124087	0.510868
GO:1905604	negative regulation of maintenance of permeability of blood-brain barrier	1	3	0.124087	0.510868
GO:1905915	regulation of cell differentiation involved in phenotypic switching	1	3	0.124087	0.510868
GO:1905930	regulation of vascular smooth muscle cell differentiation involved in phenotypic switching	1	3	0.124087	0.510868
GO:1990267	response to transition metal nanoparticle	1	3	0.124087	0.510868
GO:1990442	intrinsic apoptotic signaling pathway in response to nitrosative stress	1	3	0.124087	0.510868
GO:2000312	regulation of kainate selective glutamate receptor activity	1	3	0.124087	0.510868
GO:2000639	negative regulation of SREBP signaling pathway	1	3	0.124087	0.510868
GO:2000832	negative regulation of steroid hormone secretion	1	3	0.124087	0.510868
GO:2000847	negative regulation of corticosteroid hormone secretion	1	3	0.124087	0.510868
GO:2000850	negative regulation of glucocorticoid secretion	1	3	0.124087	0.510868
GO:2000977	regulation of forebrain neuron differentiation	1	3	0.124087	0.510868
GO:2001013	epithelial cell proliferation involved in renal tubule morphogenesis	1	3	0.124087	0.510868
GO:0021510	spinal cord development	8	115	0.124832	0.51357
GO:0060291	long-term synaptic potentiation	6	79	0.126205	0.518495
GO:0045216	cell-cell junction organization	11	172	0.126222	0.518495
GO:0032273	positive regulation of protein polymerization	9	134	0.126376	0.518495
GO:2000177	regulation of neural precursor cell proliferation	7	97	0.126386	0.518495
GO:0015718	monocarboxylic acid transport	10	153	0.126716	0.519482
GO:0007423	sensory organ development	34	641	0.127476	0.522231
GO:0002861	regulation of inflammatory response to antigenic stimulus	3	29	0.128255	0.523939
GO:0031112	positive regulation of microtubule polymerization or depolymerization	3	29	0.128255	0.523939
GO:0036475	neuron death in response to oxidative stress	3	29	0.128255	0.523939
GO:0048670	regulation of collateral sprouting	3	29	0.128255	0.523939
GO:0034622	cellular protein-containing complex assembly	54	1068	0.129072	0.526882
GO:0015909	long-chain fatty acid transport	5	62	0.129256	0.526882
GO:0032507	maintenance of protein location in cell	5	62	0.129256	0.526882
GO:0010927	cellular component assembly involved in morphogenesis	8	116	0.129338	0.526882
GO:0009132	nucleoside diphosphate metabolic process	11	173	0.129874	0.528696
GO:0014074	response to purine-containing compound	9	135	0.130557	0.530967
GO:0099173	postsynapse organization	10	154	0.130615	0.530967
GO:0060996	dendritic spine development	7	98	0.131371	0.533666
GO:0010648	negative regulation of cell communication	64	1287	0.132975	0.539803
GO:1901653	cellular response to peptide	19	333	0.133278	0.539951
GO:0048284	organelle fusion	8	117	0.133927	0.539951
GO:0023057	negative regulation of signaling	64	1288	0.134322	0.539951
GO:0043436	oxoacid metabolic process	51	1007	0.134331	0.539951
GO:0048880	sensory system development	24	436	0.134707	0.539951
GO:0003084	positive regulation of systemic arterial blood pressure	2	15	0.135151	0.539951
GO:0006044	N-acetylglucosamine metabolic process	2	15	0.135151	0.539951
GO:0006071	glycerol metabolic process	2	15	0.135151	0.539951
GO:0006857	oligopeptide transport	2	15	0.135151	0.539951
GO:0031115	negative regulation of microtubule polymerization	2	15	0.135151	0.539951
GO:0031643	positive regulation of myelination	2	15	0.135151	0.539951
GO:0036353	histone H2A-K119 monoubiquitination	2	15	0.135151	0.539951
GO:0042416	dopamine biosynthetic process	2	15	0.135151	0.539951
GO:0046322	negative regulation of fatty acid oxidation	2	15	0.135151	0.539951
GO:0051561	positive regulation of mitochondrial calcium ion concentration	2	15	0.135151	0.539951
GO:0051900	regulation of mitochondrial depolarization	2	15	0.135151	0.539951
GO:0060746	parental behavior	2	15	0.135151	0.539951
GO:0070307	lens fiber cell development	2	15	0.135151	0.539951
GO:0072531	pyrimidine-containing compound transmembrane transport	2	15	0.135151	0.539951
GO:0090158	endoplasmic reticulum membrane organization	2	15	0.135151	0.539951
GO:0099500	vesicle fusion to plasma membrane	2	15	0.135151	0.539951
GO:1901841	regulation of high voltage-gated calcium channel activity	2	15	0.135151	0.539951
GO:1902902	negative regulation of autophagosome assembly	2	15	0.135151	0.539951
GO:0031641	regulation of myelination	4	46	0.136294	0.543772
GO:0071320	cellular response to cAMP	4	46	0.136294	0.543772
GO:0018200	peptidyl-glutamic acid modification	3	30	0.138188	0.550572
GO:0045070	positive regulation of viral genome replication	3	30	0.138188	0.550572
GO:0051047	positive regulation of secretion	17	295	0.140279	0.558518
GO:0009187	cyclic nucleotide metabolic process	4	47	0.14421	0.572207
GO:0018198	peptidyl-cysteine modification	4	47	0.14421	0.572207
GO:0031646	positive regulation of neurological system process	4	47	0.14421	0.572207
GO:0046622	positive regulation of organ growth	4	47	0.14421	0.572207
GO:0048854	brain morphogenesis	4	47	0.14421	0.572207
GO:0070838	divalent metal ion transport	25	461	0.144743	0.57393
GO:0048639	positive regulation of developmental growth	11	177	0.145052	0.574763
GO:0001659	temperature homeostasis	12	197	0.146517	0.580171
GO:0006939	smooth muscle contraction	7	101	0.146899	0.581286
GO:0072511	divalent inorganic cation transport	25	462	0.147126	0.58133
GO:0002053	positive regulation of mesenchymal cell proliferation	3	31	0.148373	0.58133
GO:0033238	regulation of cellular amine metabolic process	3	31	0.148373	0.58133
GO:0099563	modification of synaptic structure	3	31	0.148373	0.58133
GO:0060113	inner ear receptor cell differentiation	6	83	0.149195	0.58133
GO:0021542	dentate gyrus development	2	16	0.150237	0.58133
GO:0031000	response to caffeine	2	16	0.150237	0.58133
GO:0033194	response to hydroperoxide	2	16	0.150237	0.58133
GO:0036270	response to diuretic	2	16	0.150237	0.58133
GO:0045986	negative regulation of smooth muscle contraction	2	16	0.150237	0.58133
GO:0046628	positive regulation of insulin receptor signaling pathway	2	16	0.150237	0.58133
GO:0055057	neuroblast division	2	16	0.150237	0.58133
GO:0072160	nephron tubule epithelial cell differentiation	2	16	0.150237	0.58133
GO:0097503	sialylation	2	16	0.150237	0.58133
GO:0098917	retrograde trans-synaptic signaling	2	16	0.150237	0.58133
GO:1900452	regulation of long-term synaptic depression	2	16	0.150237	0.58133
GO:1902307	positive regulation of sodium ion transmembrane transport	2	16	0.150237	0.58133
GO:1902548	negative regulation of cellular response to vascular endothelial growth factor stimulus	2	16	0.150237	0.58133
GO:1990403	embryonic brain development	2	16	0.150237	0.58133
GO:2000846	regulation of corticosteroid hormone secretion	2	16	0.150237	0.58133
GO:0006733	oxidoreduction coenzyme metabolic process	12	198	0.150257	0.58133
GO:0008203	cholesterol metabolic process	7	102	0.15226	0.58133
GO:0043254	regulation of protein complex assembly	26	486	0.154599	0.58133
GO:0009308	amine metabolic process	6	84	0.155218	0.58133
GO:0051209	release of sequestered calcium ion into cytosol	7	103	0.15771	0.58133
GO:0051283	negative regulation of sequestering of calcium ion	7	103	0.15771	0.58133
GO:0019752	carboxylic acid metabolic process	48	957	0.158263	0.58133
GO:0062012	regulation of small molecule metabolic process	19	342	0.158413	0.58133
GO:0043243	positive regulation of protein complex disassembly	3	32	0.15879	0.58133
GO:0060292	long-term synaptic depression	3	32	0.15879	0.58133
GO:1903792	negative regulation of anion transport	3	32	0.15879	0.58133
GO:1903959	regulation of anion transmembrane transport	3	32	0.15879	0.58133
GO:0046942	carboxylic acid transport	18	322	0.160061	0.58133
GO:0031102	neuron projection regeneration	4	49	0.160559	0.58133
GO:0051496	positive regulation of stress fiber assembly	4	49	0.160559	0.58133
GO:1901998	toxin transport	4	49	0.160559	0.58133
GO:0019362	pyridine nucleotide metabolic process	11	181	0.161114	0.58133
GO:0046488	phosphatidylinositol metabolic process	11	181	0.161114	0.58133
GO:0046496	nicotinamide nucleotide metabolic process	11	181	0.161114	0.58133
GO:1901698	response to nitrogen compound	50	1002	0.161254	0.58133
GO:0001676	long-chain fatty acid metabolic process	6	85	0.161347	0.58133
GO:1903363	negative regulation of cellular protein catabolic process	6	85	0.161347	0.58133
GO:0032868	response to insulin	14	241	0.161441	0.58133
GO:0002036	regulation of L-glutamate import across plasma membrane	1	4	0.161931	0.58133
GO:0002904	positive regulation of B cell apoptotic process	1	4	0.161931	0.58133
GO:0003383	apical constriction	1	4	0.161931	0.58133
GO:0006256	UDP catabolic process	1	4	0.161931	0.58133
GO:0006267	pre-replicative complex assembly involved in nuclear cell cycle DNA replication	1	4	0.161931	0.58133
GO:0006313	transposition, DNA-mediated	1	4	0.161931	0.58133
GO:0006532	aspartate biosynthetic process	1	4	0.161931	0.58133
GO:0006551	leucine metabolic process	1	4	0.161931	0.58133
GO:0007296	vitellogenesis	1	4	0.161931	0.58133
GO:0008065	establishment of blood-nerve barrier	1	4	0.161931	0.58133
GO:0009140	pyrimidine nucleoside diphosphate catabolic process	1	4	0.161931	0.58133
GO:0009193	pyrimidine ribonucleoside diphosphate metabolic process	1	4	0.161931	0.58133
GO:0009195	pyrimidine ribonucleoside diphosphate catabolic process	1	4	0.161931	0.58133
GO:0009449	gamma-aminobutyric acid biosynthetic process	1	4	0.161931	0.58133
GO:0009624	response to nematode	1	4	0.161931	0.58133
GO:0010750	positive regulation of nitric oxide mediated signal transduction	1	4	0.161931	0.58133
GO:0010986	positive regulation of lipoprotein particle clearance	1	4	0.161931	0.58133
GO:0019401	alditol biosynthetic process	1	4	0.161931	0.58133
GO:0019677	NAD catabolic process	1	4	0.161931	0.58133
GO:0021564	vagus nerve development	1	4	0.161931	0.58133
GO:0021590	cerebellum maturation	1	4	0.161931	0.58133
GO:0021615	glossopharyngeal nerve morphogenesis	1	4	0.161931	0.58133
GO:0021699	cerebellar cortex maturation	1	4	0.161931	0.58133
GO:0031622	positive regulation of fever generation	1	4	0.161931	0.58133
GO:0032379	positive regulation of intracellular lipid transport	1	4	0.161931	0.58133
GO:0032898	neurotrophin production	1	4	0.161931	0.58133
GO:0032907	transforming growth factor beta3 production	1	4	0.161931	0.58133
GO:0032910	regulation of transforming growth factor beta3 production	1	4	0.161931	0.58133
GO:0034352	positive regulation of glial cell apoptotic process	1	4	0.161931	0.58133
GO:0035720	intraciliary anterograde transport	1	4	0.161931	0.58133
GO:0035927	RNA import into mitochondrion	1	4	0.161931	0.58133
GO:0036388	pre-replicative complex assembly	1	4	0.161931	0.58133
GO:0043402	glucocorticoid mediated signaling pathway	1	4	0.161931	0.58133
GO:0045196	establishment or maintenance of neuroblast polarity	1	4	0.161931	0.58133
GO:0045200	establishment of neuroblast polarity	1	4	0.161931	0.58133
GO:0045337	farnesyl diphosphate biosynthetic process	1	4	0.161931	0.58133
GO:0045875	negative regulation of sister chromatid cohesion	1	4	0.161931	0.58133
GO:0046013	regulation of T cell homeostatic proliferation	1	4	0.161931	0.58133
GO:0046048	UDP metabolic process	1	4	0.161931	0.58133
GO:0046726	positive regulation by virus of viral protein levels in host cell	1	4	0.161931	0.58133
GO:0050923	regulation of negative chemotaxis	1	4	0.161931	0.58133
GO:0050960	detection of temperature stimulus involved in thermoception	1	4	0.161931	0.58133
GO:0050992	dimethylallyl diphosphate biosynthetic process	1	4	0.161931	0.58133
GO:0050993	dimethylallyl diphosphate metabolic process	1	4	0.161931	0.58133
GO:0051105	regulation of DNA ligation	1	4	0.161931	0.58133
GO:0051106	positive regulation of DNA ligation	1	4	0.161931	0.58133
GO:0051464	positive regulation of cortisol secretion	1	4	0.161931	0.58133
GO:0051595	response to methylglyoxal	1	4	0.161931	0.58133
GO:0060005	vestibular reflex	1	4	0.161931	0.58133
GO:0060214	endocardium formation	1	4	0.161931	0.58133
GO:0060244	negative regulation of cell proliferation involved in contact inhibition	1	4	0.161931	0.58133
GO:0060298	positive regulation of sarcomere organization	1	4	0.161931	0.58133
GO:0060398	regulation of growth hormone receptor signaling pathway	1	4	0.161931	0.58133
GO:0060523	prostate epithelial cord elongation	1	4	0.161931	0.58133
GO:0060648	mammary gland bud morphogenesis	1	4	0.161931	0.58133
GO:0061031	endodermal digestive tract morphogenesis	1	4	0.161931	0.58133
GO:0061113	pancreas morphogenesis	1	4	0.161931	0.58133
GO:0070305	response to cGMP	1	4	0.161931	0.58133
GO:0071321	cellular response to cGMP	1	4	0.161931	0.58133
GO:0071596	ubiquitin-dependent protein catabolic process via the N-end rule pathway	1	4	0.161931	0.58133
GO:0072718	response to cisplatin	1	4	0.161931	0.58133
GO:0072719	cellular response to cisplatin	1	4	0.161931	0.58133
GO:0090038	negative regulation of protein kinase C signaling	1	4	0.161931	0.58133
GO:0090063	positive regulation of microtubule nucleation	1	4	0.161931	0.58133
GO:0090261	positive regulation of inclusion body assembly	1	4	0.161931	0.58133
GO:0090325	regulation of locomotion involved in locomotory behavior	1	4	0.161931	0.58133
GO:0090677	reversible differentiation	1	4	0.161931	0.58133
GO:0097112	gamma-aminobutyric acid receptor clustering	1	4	0.161931	0.58133
GO:0098828	modulation of inhibitory postsynaptic potential	1	4	0.161931	0.58133
GO:0098880	maintenance of postsynaptic specialization structure	1	4	0.161931	0.58133
GO:0098886	modification of dendritic spine	1	4	0.161931	0.58133
GO:0106071	positive regulation of adenylate cyclase-activating G protein-coupled receptor signaling pathway	1	4	0.161931	0.58133
GO:1900453	negative regulation of long-term synaptic depression	1	4	0.161931	0.58133
GO:1901671	positive regulation of superoxide dismutase activity	1	4	0.161931	0.58133
GO:1901843	positive regulation of high voltage-gated calcium channel activity	1	4	0.161931	0.58133
GO:1901896	positive regulation of calcium-transporting ATPase activity	1	4	0.161931	0.58133
GO:1902031	regulation of NADP metabolic process	1	4	0.161931	0.58133
GO:1902109	negative regulation of mitochondrial membrane permeability involved in apoptotic process	1	4	0.161931	0.58133
GO:1902219	negative regulation of intrinsic apoptotic signaling pathway in response to osmotic stress	1	4	0.161931	0.58133
GO:1902299	pre-replicative complex assembly involved in cell cycle DNA replication	1	4	0.161931	0.58133
GO:1902308	regulation of peptidyl-serine dephosphorylation	1	4	0.161931	0.58133
GO:1902389	ceramide 1-phosphate transport	1	4	0.161931	0.58133
GO:1903070	negative regulation of ER-associated ubiquitin-dependent protein catabolic process	1	4	0.161931	0.58133
GO:1903377	negative regulation of oxidative stress-induced neuron intrinsic apoptotic signaling pathway	1	4	0.161931	0.58133
GO:1903795	regulation of inorganic anion transmembrane transport	1	4	0.161931	0.58133
GO:1903976	negative regulation of glial cell migration	1	4	0.161931	0.58133
GO:1904220	regulation of serine C-palmitoyltransferase activity	1	4	0.161931	0.58133
GO:1904393	regulation of skeletal muscle acetylcholine-gated channel clustering	1	4	0.161931	0.58133
GO:1904825	protein localization to microtubule plus-end	1	4	0.161931	0.58133
GO:1904833	positive regulation of removal of superoxide radicals	1	4	0.161931	0.58133
GO:1904849	positive regulation of cell chemotaxis to fibroblast growth factor	1	4	0.161931	0.58133
GO:1905031	regulation of membrane repolarization during cardiac muscle cell action potential	1	4	0.161931	0.58133
GO:1905578	regulation of ERBB3 signaling pathway	1	4	0.161931	0.58133
GO:1905580	positive regulation of ERBB3 signaling pathway	1	4	0.161931	0.58133
GO:1905600	regulation of receptor-mediated endocytosis involved in cholesterol transport	1	4	0.161931	0.58133
GO:1905725	protein localization to microtubule end	1	4	0.161931	0.58133
GO:1905749	regulation of endosome to plasma membrane protein transport	1	4	0.161931	0.58133
GO:1990074	polyuridylation-dependent mRNA catabolic process	1	4	0.161931	0.58133
GO:1990258	histone glutamine methylation	1	4	0.161931	0.58133
GO:2000282	regulation of cellular amino acid biosynthetic process	1	4	0.161931	0.58133
GO:2000546	positive regulation of endothelial cell chemotaxis to fibroblast growth factor	1	4	0.161931	0.58133
GO:2000671	regulation of motor neuron apoptotic process	1	4	0.161931	0.58133
GO:2000672	negative regulation of motor neuron apoptotic process	1	4	0.161931	0.58133
GO:2000821	regulation of grooming behavior	1	4	0.161931	0.58133
GO:2000823	regulation of androgen receptor activity	1	4	0.161931	0.58133
GO:2000825	positive regulation of androgen receptor activity	1	4	0.161931	0.58133
GO:2000851	positive regulation of glucocorticoid secretion	1	4	0.161931	0.58133
GO:0042058	regulation of epidermal growth factor receptor signaling pathway	5	67	0.163015	0.584614
GO:0015849	organic acid transport	18	323	0.163117	0.584614
GO:0019751	polyol metabolic process	7	104	0.163249	0.584614
GO:0090263	positive regulation of canonical Wnt signaling pathway	7	104	0.163249	0.584614
GO:0043409	negative regulation of MAPK cascade	10	162	0.16405	0.586287
GO:0050793	regulation of developmental process	123	2615	0.164286	0.586287
GO:0002091	negative regulation of receptor internalization	2	17	0.165635	0.586287
GO:0010743	regulation of macrophage derived foam cell differentiation	2	17	0.165635	0.586287
GO:0017014	protein nitrosylation	2	17	0.165635	0.586287
GO:0018119	peptidyl-cysteine S-nitrosylation	2	17	0.165635	0.586287
GO:0018410	C-terminal protein amino acid modification	2	17	0.165635	0.586287
GO:0019755	one-carbon compound transport	2	17	0.165635	0.586287
GO:0035633	maintenance of permeability of blood-brain barrier	2	17	0.165635	0.586287
GO:0035930	corticosteroid hormone secretion	2	17	0.165635	0.586287
GO:0036445	neuronal stem cell division	2	17	0.165635	0.586287
GO:0042053	regulation of dopamine metabolic process	2	17	0.165635	0.586287
GO:0045723	positive regulation of fatty acid biosynthetic process	2	17	0.165635	0.586287
GO:0048521	negative regulation of behavior	2	17	0.165635	0.586287
GO:0051882	mitochondrial depolarization	2	17	0.165635	0.586287
GO:0071498	cellular response to fluid shear stress	2	17	0.165635	0.586287
GO:0071880	adenylate cyclase-activating adrenergic receptor signaling pathway	2	17	0.165635	0.586287
GO:0090151	establishment of protein localization to mitochondrial membrane	2	17	0.165635	0.586287
GO:0099170	postsynaptic modulation of chemical synaptic transmission	2	17	0.165635	0.586287
GO:0044281	small molecule metabolic process	92	1927	0.166259	0.588137
GO:0051129	negative regulation of cellular component organization	40	790	0.168478	0.594406
GO:0050708	regulation of protein secretion	14	243	0.168628	0.594406
GO:0030838	positive regulation of actin filament polymerization	7	105	0.168873	0.594406
GO:0051282	regulation of sequestering of calcium ion	7	105	0.168873	0.594406
GO:1902652	secondary alcohol metabolic process	7	105	0.168873	0.594406
GO:0001662	behavioral fear response	4	50	0.168976	0.594406
GO:0031113	regulation of microtubule polymerization	4	50	0.168976	0.594406
GO:0002082	regulation of oxidative phosphorylation	3	33	0.169423	0.594406
GO:0009584	detection of visible light	3	33	0.169423	0.594406
GO:0017004	cytochrome complex assembly	3	33	0.169423	0.594406
GO:0045746	negative regulation of Notch signaling pathway	3	33	0.169423	0.594406
GO:0051642	centrosome localization	3	33	0.169423	0.594406
GO:0070528	protein kinase C signaling	3	33	0.169423	0.594406
GO:0035264	multicellular organism growth	11	183	0.169465	0.594406
GO:0009135	purine nucleoside diphosphate metabolic process	9	144	0.171323	0.600198
GO:0009179	purine ribonucleoside diphosphate metabolic process	9	144	0.171323	0.600198
GO:0008593	regulation of Notch signaling pathway	6	87	0.17391	0.608893
GO:0006793	phosphorus metabolic process	163	3523	0.175506	0.614112
GO:0016310	phosphorylation	120	2558	0.175713	0.614466
GO:0010977	negative regulation of neuron projection development	9	145	0.176183	0.61574
GO:0007169	transmembrane receptor protein tyrosine kinase signaling pathway	31	601	0.176681	0.617107
GO:0007422	peripheral nervous system development	5	69	0.177416	0.618135
GO:0000186	activation of MAPKK activity	4	51	0.177545	0.618135
GO:0002209	behavioral defense response	4	51	0.177545	0.618135
GO:2000179	positive regulation of neural precursor cell proliferation	4	51	0.177545	0.618135
GO:0001764	neuron migration	10	165	0.177568	0.618135
GO:0006082	organic acid metabolic process	51	1033	0.177614	0.618135
GO:0006040	amino sugar metabolic process	3	34	0.180253	0.622713
GO:0009311	oligosaccharide metabolic process	3	34	0.180253	0.622713
GO:0019432	triglyceride biosynthetic process	3	34	0.180253	0.622713
GO:0045923	positive regulation of fatty acid metabolic process	3	34	0.180253	0.622713
GO:0061842	microtubule organizing center localization	3	34	0.180253	0.622713
GO:0097009	energy homeostasis	3	34	0.180253	0.622713
GO:0097242	amyloid-beta clearance	3	34	0.180253	0.622713
GO:1901031	regulation of response to reactive oxygen species	3	34	0.180253	0.622713
GO:0051208	sequestering of calcium ion	7	107	0.180371	0.622713
GO:0043393	regulation of protein binding	13	226	0.18099	0.622713
GO:0006450	regulation of translational fidelity	2	18	0.18129	0.622713
GO:0007039	protein catabolic process in the vacuole	2	18	0.18129	0.622713
GO:0010738	regulation of protein kinase A signaling	2	18	0.18129	0.622713
GO:0019400	alditol metabolic process	2	18	0.18129	0.622713
GO:0021527	spinal cord association neuron differentiation	2	18	0.18129	0.622713
GO:0035584	calcium-mediated signaling using intracellular calcium source	2	18	0.18129	0.622713
GO:0045056	transcytosis	2	18	0.18129	0.622713
GO:0046133	pyrimidine ribonucleoside catabolic process	2	18	0.18129	0.622713
GO:0046135	pyrimidine nucleoside catabolic process	2	18	0.18129	0.622713
GO:0090141	positive regulation of mitochondrial fission	2	18	0.18129	0.622713
GO:0099633	protein localization to postsynaptic specialization membrane	2	18	0.18129	0.622713
GO:0099645	neurotransmitter receptor localization to postsynaptic specialization membrane	2	18	0.18129	0.622713
GO:0021987	cerebral cortex development	8	127	0.184116	0.626821
GO:0043648	dicarboxylic acid metabolic process	5	70	0.18479	0.626821
GO:0009185	ribonucleoside diphosphate metabolic process	9	147	0.18609	0.626821
GO:0051453	regulation of intracellular pH	4	52	0.186256	0.626821
GO:0072524	pyridine-containing compound metabolic process	11	187	0.186778	0.626821
GO:0007631	feeding behavior	6	89	0.186858	0.626821
GO:0099175	regulation of postsynapse organization	6	89	0.186858	0.626821
GO:0043583	ear development	14	248	0.187284	0.626821
GO:0006996	organelle organization	183	3990	0.191241	0.626821
GO:0010390	histone monoubiquitination	3	35	0.191265	0.626821
GO:0018345	protein palmitoylation	3	35	0.191265	0.626821
GO:0030149	sphingolipid catabolic process	3	35	0.191265	0.626821
GO:0032309	icosanoid secretion	3	35	0.191265	0.626821
GO:0033146	regulation of intracellular estrogen receptor signaling pathway	3	35	0.191265	0.626821
GO:0045879	negative regulation of smoothened signaling pathway	3	35	0.191265	0.626821
GO:0046320	regulation of fatty acid oxidation	3	35	0.191265	0.626821
GO:0051125	regulation of actin nucleation	3	35	0.191265	0.626821
GO:0060421	positive regulation of heart growth	3	35	0.191265	0.626821
GO:1904646	cellular response to amyloid-beta	3	35	0.191265	0.626821
GO:0000380	alternative mRNA splicing, via spliceosome	5	71	0.192275	0.626821
GO:0021675	nerve development	6	90	0.193469	0.626821
GO:0009612	response to mechanical stimulus	12	209	0.194553	0.626821
GO:0006096	glycolytic process	8	129	0.195019	0.626821
GO:0046580	negative regulation of Ras protein signal transduction	4	53	0.195102	0.626821
GO:1903573	negative regulation of response to endoplasmic reticulum stress	4	53	0.195102	0.626821
GO:0002836	positive regulation of response to tumor cell	2	19	0.19715	0.626821
GO:0002839	positive regulation of immune response to tumor cell	2	19	0.19715	0.626821
GO:0006656	phosphatidylcholine biosynthetic process	2	19	0.19715	0.626821
GO:0006670	sphingosine metabolic process	2	19	0.19715	0.626821
GO:0006699	bile acid biosynthetic process	2	19	0.19715	0.626821
GO:0006833	water transport	2	19	0.19715	0.626821
GO:0010460	positive regulation of heart rate	2	19	0.19715	0.626821
GO:0022038	corpus callosum development	2	19	0.19715	0.626821
GO:0033623	regulation of integrin activation	2	19	0.19715	0.626821
GO:0042069	regulation of catecholamine metabolic process	2	19	0.19715	0.626821
GO:0043171	peptide catabolic process	2	19	0.19715	0.626821
GO:0050961	detection of temperature stimulus involved in sensory perception	2	19	0.19715	0.626821
GO:0051131	chaperone-mediated protein complex assembly	2	19	0.19715	0.626821
GO:0060259	regulation of feeding behavior	2	19	0.19715	0.626821
GO:1900078	positive regulation of cellular response to insulin stimulus	2	19	0.19715	0.626821
GO:1901380	negative regulation of potassium ion transmembrane transport	2	19	0.19715	0.626821
GO:1902683	regulation of receptor localization to synapse	2	19	0.19715	0.626821
GO:1904293	negative regulation of ERAD pathway	2	19	0.19715	0.626821
GO:1904861	excitatory synapse assembly	2	19	0.19715	0.626821
GO:2000010	positive regulation of protein localization to cell surface	2	19	0.19715	0.626821
GO:0000455	enzyme-directed rRNA pseudouridine synthesis	1	5	0.198142	0.626821
GO:0001777	T cell homeostatic proliferation	1	5	0.198142	0.626821
GO:0002842	positive regulation of T cell mediated immune response to tumor cell	1	5	0.198142	0.626821
GO:0006421	asparaginyl-tRNA aminoacylation	1	5	0.198142	0.626821
GO:0006659	phosphatidylserine biosynthetic process	1	5	0.198142	0.626821
GO:0007231	osmosensory signaling pathway	1	5	0.198142	0.626821
GO:0009093	cysteine catabolic process	1	5	0.198142	0.626821
GO:0010760	negative regulation of macrophage chemotaxis	1	5	0.198142	0.626821
GO:0010807	regulation of synaptic vesicle priming	1	5	0.198142	0.626821
GO:0014063	negative regulation of serotonin secretion	1	5	0.198142	0.626821
GO:0014886	transition between slow and fast fiber	1	5	0.198142	0.626821
GO:0016182	synaptic vesicle budding from endosome	1	5	0.198142	0.626821
GO:0016554	cytidine to uridine editing	1	5	0.198142	0.626821
GO:0019364	pyridine nucleotide catabolic process	1	5	0.198142	0.626821
GO:0019448	L-cysteine catabolic process	1	5	0.198142	0.626821
GO:0021526	medial motor column neuron differentiation	1	5	0.198142	0.626821
GO:0021855	hypothalamus cell migration	1	5	0.198142	0.626821
GO:0021869	forebrain ventricular zone progenitor cell division	1	5	0.198142	0.626821
GO:0030240	skeletal muscle thin filament assembly	1	5	0.198142	0.626821
GO:0031017	exocrine pancreas development	1	5	0.198142	0.626821
GO:0031034	myosin filament assembly	1	5	0.198142	0.626821
GO:0031133	regulation of axon diameter	1	5	0.198142	0.626821
GO:0031394	positive regulation of prostaglandin biosynthetic process	1	5	0.198142	0.626821
GO:0031620	regulation of fever generation	1	5	0.198142	0.626821
GO:0033634	positive regulation of cell-cell adhesion mediated by integrin	1	5	0.198142	0.626821
GO:0034316	negative regulation of Arp2/3 complex-mediated actin nucleation	1	5	0.198142	0.626821
GO:0034465	response to carbon monoxide	1	5	0.198142	0.626821
GO:0035356	cellular triglyceride homeostasis	1	5	0.198142	0.626821
GO:0035694	mitochondrial protein catabolic process	1	5	0.198142	0.626821
GO:0036480	neuron intrinsic apoptotic signaling pathway in response to oxidative stress	1	5	0.198142	0.626821
GO:0036481	intrinsic apoptotic signaling pathway in response to hydrogen peroxide	1	5	0.198142	0.626821
GO:0038161	prolactin signaling pathway	1	5	0.198142	0.626821
GO:0039689	negative stranded viral RNA replication	1	5	0.198142	0.626821
GO:0042148	strand invasion	1	5	0.198142	0.626821
GO:0048633	positive regulation of skeletal muscle tissue growth	1	5	0.198142	0.626821
GO:0050748	negative regulation of lipoprotein metabolic process	1	5	0.198142	0.626821
GO:0050975	sensory perception of touch	1	5	0.198142	0.626821
GO:0051135	positive regulation of NK T cell activation	1	5	0.198142	0.626821
GO:0051388	positive regulation of neurotrophin TRK receptor signaling pathway	1	5	0.198142	0.626821
GO:0051582	positive regulation of neurotransmitter uptake	1	5	0.198142	0.626821
GO:0051790	short-chain fatty acid biosynthetic process	1	5	0.198142	0.626821
GO:0051901	positive regulation of mitochondrial depolarization	1	5	0.198142	0.626821
GO:0051902	negative regulation of mitochondrial depolarization	1	5	0.198142	0.626821
GO:0051971	positive regulation of transmission of nerve impulse	1	5	0.198142	0.626821
GO:0055118	negative regulation of cardiac muscle contraction	1	5	0.198142	0.626821
GO:0060290	transdifferentiation	1	5	0.198142	0.626821
GO:0060375	regulation of mast cell differentiation	1	5	0.198142	0.626821
GO:0060414	aorta smooth muscle tissue morphogenesis	1	5	0.198142	0.626821
GO:0060737	prostate gland morphogenetic growth	1	5	0.198142	0.626821
GO:0061091	regulation of phospholipid translocation	1	5	0.198142	0.626821
GO:0061092	positive regulation of phospholipid translocation	1	5	0.198142	0.626821
GO:0061620	glycolytic process through glucose-6-phosphate	1	5	0.198142	0.626821
GO:0061739	protein lipidation involved in autophagosome assembly	1	5	0.198142	0.626821
GO:0070093	negative regulation of glucagon secretion	1	5	0.198142	0.626821
GO:0070343	white fat cell proliferation	1	5	0.198142	0.626821
GO:0070346	positive regulation of fat cell proliferation	1	5	0.198142	0.626821
GO:0070350	regulation of white fat cell proliferation	1	5	0.198142	0.626821
GO:0070444	oligodendrocyte progenitor proliferation	1	5	0.198142	0.626821
GO:0070445	regulation of oligodendrocyte progenitor proliferation	1	5	0.198142	0.626821
GO:0070472	regulation of uterine smooth muscle contraction	1	5	0.198142	0.626821
GO:0071076	RNA 3' uridylation	1	5	0.198142	0.626821
GO:0071440	regulation of histone H3-K14 acetylation	1	5	0.198142	0.626821
GO:0071638	negative regulation of monocyte chemotactic protein-1 production	1	5	0.198142	0.626821
GO:0071878	negative regulation of adenylate cyclase-activating adrenergic receptor signaling pathway	1	5	0.198142	0.626821
GO:0071947	protein deubiquitination involved in ubiquitin-dependent protein catabolic process	1	5	0.198142	0.626821
GO:0072025	distal convoluted tubule development	1	5	0.198142	0.626821
GO:0072139	glomerular parietal epithelial cell differentiation	1	5	0.198142	0.626821
GO:0072221	metanephric distal convoluted tubule development	1	5	0.198142	0.626821
GO:0086029	Purkinje myocyte to ventricular cardiac muscle cell signaling	1	5	0.198142	0.626821
GO:0086068	Purkinje myocyte to ventricular cardiac muscle cell communication	1	5	0.198142	0.626821
GO:0090086	negative regulation of protein deubiquitination	1	5	0.198142	0.626821
GO:0097187	dentinogenesis	1	5	0.198142	0.626821
GO:0097212	lysosomal membrane organization	1	5	0.198142	0.626821
GO:0098908	regulation of neuronal action potential	1	5	0.198142	0.626821
GO:0098937	anterograde dendritic transport	1	5	0.198142	0.626821
GO:1900239	regulation of phenotypic switching	1	5	0.198142	0.626821
GO:1901299	negative regulation of hydrogen peroxide-mediated programmed cell death	1	5	0.198142	0.626821
GO:1901668	regulation of superoxide dismutase activity	1	5	0.198142	0.626821
GO:1902218	regulation of intrinsic apoptotic signaling pathway in response to osmotic stress	1	5	0.198142	0.626821
GO:1902949	positive regulation of tau-protein kinase activity	1	5	0.198142	0.626821
GO:1902956	regulation of mitochondrial electron transport, NADH to ubiquinone	1	5	0.198142	0.626821
GO:1903121	regulation of TRAIL-activated apoptotic signaling pathway	1	5	0.198142	0.626821
GO:1903241	U2-type prespliceosome assembly	1	5	0.198142	0.626821
GO:1903376	regulation of oxidative stress-induced neuron intrinsic apoptotic signaling pathway	1	5	0.198142	0.626821
GO:1903593	regulation of histamine secretion by mast cell	1	5	0.198142	0.626821
GO:1903595	positive regulation of histamine secretion by mast cell	1	5	0.198142	0.626821
GO:1903644	regulation of chaperone-mediated protein folding	1	5	0.198142	0.626821
GO:1903979	negative regulation of microglial cell activation	1	5	0.198142	0.626821
GO:1904181	positive regulation of membrane depolarization	1	5	0.198142	0.626821
GO:1904578	response to thapsigargin	1	5	0.198142	0.626821
GO:1904579	cellular response to thapsigargin	1	5	0.198142	0.626821
GO:1905550	regulation of protein localization to endoplasmic reticulum	1	5	0.198142	0.626821
GO:1905552	positive regulation of protein localization to endoplasmic reticulum	1	5	0.198142	0.626821
GO:1905671	regulation of lysosome organization	1	5	0.198142	0.626821
GO:1905870	positive regulation of 3'-UTR-mediated mRNA stabilization	1	5	0.198142	0.626821
GO:1990523	bone regeneration	1	5	0.198142	0.626821
GO:2000152	regulation of ubiquitin-specific protease activity	1	5	0.198142	0.626821
GO:2000301	negative regulation of synaptic vesicle exocytosis	1	5	0.198142	0.626821
GO:2000427	positive regulation of apoptotic cell clearance	1	5	0.198142	0.626821
GO:2000467	positive regulation of glycogen (starch) synthase activity	1	5	0.198142	0.626821
GO:0045927	positive regulation of growth	14	251	0.198933	0.628981
GO:0032370	positive regulation of lipid transport	5	72	0.199864	0.631236
GO:1900407	regulation of cellular response to oxidative stress	5	72	0.199864	0.631236
GO:0006757	ATP generation from ADP	8	130	0.200569	0.633118
GO:0050684	regulation of mRNA processing	9	150	0.201395	0.635379
GO:0014037	Schwann cell differentiation	3	36	0.202439	0.636943
GO:0035307	positive regulation of protein dephosphorylation	3	36	0.202439	0.636943
GO:0048013	ephrin receptor signaling pathway	3	36	0.202439	0.636943
GO:0098815	modulation of excitatory postsynaptic potential	3	36	0.202439	0.636943
GO:2001258	negative regulation of cation channel activity	3	36	0.202439	0.636943
GO:0016574	histone ubiquitination	4	54	0.204075	0.641047
GO:0031529	ruffle organization	4	54	0.204075	0.641047
GO:0045839	negative regulation of mitotic nuclear division	4	54	0.204075	0.641047
GO:0038127	ERBB signaling pathway	7	111	0.204305	0.641424
GO:0071407	cellular response to organic cyclic compound	25	484	0.205069	0.643472
GO:0048589	developmental growth	35	699	0.205245	0.643679
GO:0014013	regulation of gliogenesis	7	112	0.210471	0.659355
GO:0032091	negative regulation of protein binding	7	112	0.210471	0.659355
GO:0006165	nucleoside diphosphate phosphorylation	9	152	0.21188	0.662799
GO:0031214	biomineral tissue development	9	152	0.21188	0.662799
GO:0035315	hair cell differentiation	4	55	0.213166	0.662799
GO:0042596	fear response	4	55	0.213166	0.662799
GO:0046847	filopodium assembly	4	55	0.213166	0.662799
GO:0010661	positive regulation of muscle cell apoptotic process	2	20	0.213169	0.662799
GO:0010984	regulation of lipoprotein particle clearance	2	20	0.213169	0.662799
GO:0034390	smooth muscle cell apoptotic process	2	20	0.213169	0.662799
GO:0034391	regulation of smooth muscle cell apoptotic process	2	20	0.213169	0.662799
GO:0042104	positive regulation of activated T cell proliferation	2	20	0.213169	0.662799
GO:0045947	negative regulation of translational initiation	2	20	0.213169	0.662799
GO:0051127	positive regulation of actin nucleation	2	20	0.213169	0.662799
GO:0051482	positive regulation of cytosolic calcium ion concentration involved in phospholipase C-activating G protein-coupled signaling pathway	2	20	0.213169	0.662799
GO:2000831	regulation of steroid hormone secretion	2	20	0.213169	0.662799
GO:0035094	response to nicotine	3	37	0.213761	0.66338
GO:0089718	amino acid import across plasma membrane	3	37	0.213761	0.66338
GO:1900744	regulation of p38MAPK cascade	3	37	0.213761	0.66338
GO:1905954	positive regulation of lipid localization	6	93	0.213813	0.66338
GO:0042866	pyruvate biosynthetic process	8	133	0.21759	0.674737
GO:0010639	negative regulation of organelle organization	23	446	0.218997	0.677707
GO:0046434	organophosphate catabolic process	15	277	0.21966	0.677707
GO:0006641	triglyceride metabolic process	6	94	0.220753	0.677707
GO:0000381	regulation of alternative mRNA splicing, via spliceosome	4	56	0.222366	0.677707
GO:0051187	cofactor catabolic process	4	56	0.222366	0.677707
GO:0060428	lung epithelium development	4	56	0.222366	0.677707
GO:0043200	response to amino acid	7	114	0.223005	0.677707
GO:0098739	import across plasma membrane	7	114	0.223005	0.677707
GO:0008652	cellular amino acid biosynthetic process	5	75	0.223212	0.677707
GO:0097061	dendritic spine organization	5	75	0.223212	0.677707
GO:0046467	membrane lipid biosynthetic process	8	134	0.223381	0.677707
GO:0021846	cell proliferation in forebrain	3	38	0.225213	0.677707
GO:0046825	regulation of protein export from nucleus	3	38	0.225213	0.677707
GO:0047496	vesicle transport along microtubule	3	38	0.225213	0.677707
GO:0045665	negative regulation of neuron differentiation	12	216	0.225498	0.677707
GO:0050731	positive regulation of peptidyl-tyrosine phosphorylation	10	175	0.226071	0.677707
GO:0046939	nucleotide phosphorylation	9	155	0.228002	0.677707
GO:1902115	regulation of organelle assembly	11	196	0.228478	0.677707
GO:0030183	B cell differentiation	8	135	0.229228	0.677707
GO:0006658	phosphatidylserine metabolic process	2	21	0.229303	0.677707
GO:0007263	nitric oxide mediated signal transduction	2	21	0.229303	0.677707
GO:0030575	nuclear body organization	2	21	0.229303	0.677707
GO:0043951	negative regulation of cAMP-mediated signaling	2	21	0.229303	0.677707
GO:0046519	sphingoid metabolic process	2	21	0.229303	0.677707
GO:0046855	inositol phosphate dephosphorylation	2	21	0.229303	0.677707
GO:0048485	sympathetic nervous system development	2	21	0.229303	0.677707
GO:0050884	neuromuscular process controlling posture	2	21	0.229303	0.677707
GO:0060088	auditory receptor cell stereocilium organization	2	21	0.229303	0.677707
GO:0060314	regulation of ryanodine-sensitive calcium-release channel activity	2	21	0.229303	0.677707
GO:0097202	activation of cysteine-type endopeptidase activity	2	21	0.229303	0.677707
GO:0099590	neurotransmitter receptor internalization	2	21	0.229303	0.677707
GO:1901071	glucosamine-containing compound metabolic process	2	21	0.229303	0.677707
GO:1903421	regulation of synaptic vesicle recycling	2	21	0.229303	0.677707
GO:0030282	bone mineralization	7	115	0.229368	0.677707
GO:1903076	regulation of protein localization to plasma membrane	7	115	0.229368	0.677707
GO:0061097	regulation of protein tyrosine kinase activity	5	76	0.231171	0.677707
GO:0000103	sulfate assimilation	1	6	0.23279	0.677707
GO:0000730	DNA recombinase assembly	1	6	0.23279	0.677707
GO:0001660	fever generation	1	6	0.23279	0.677707
GO:0002118	aggressive behavior	1	6	0.23279	0.677707
GO:0002434	immune complex clearance	1	6	0.23279	0.677707
GO:0002840	regulation of T cell mediated immune response to tumor cell	1	6	0.23279	0.677707
GO:0003160	endocardium morphogenesis	1	6	0.23279	0.677707
GO:0006216	cytidine catabolic process	1	6	0.23279	0.677707
GO:0006782	protoporphyrinogen IX biosynthetic process	1	6	0.23279	0.677707
GO:0009082	branched-chain amino acid biosynthetic process	1	6	0.23279	0.677707
GO:0009137	purine nucleoside diphosphate catabolic process	1	6	0.23279	0.677707
GO:0009138	pyrimidine nucleoside diphosphate metabolic process	1	6	0.23279	0.677707
GO:0009181	purine ribonucleoside diphosphate catabolic process	1	6	0.23279	0.677707
GO:0009972	cytidine deamination	1	6	0.23279	0.677707
GO:0010273	detoxification of copper ion	1	6	0.23279	0.677707
GO:0014012	peripheral nervous system axon regeneration	1	6	0.23279	0.677707
GO:0014866	skeletal myofibril assembly	1	6	0.23279	0.677707
GO:0016081	synaptic vesicle docking	1	6	0.23279	0.677707
GO:0018364	peptidyl-glutamine methylation	1	6	0.23279	0.677707
GO:0019249	lactate biosynthetic process	1	6	0.23279	0.677707
GO:0019530	taurine metabolic process	1	6	0.23279	0.677707
GO:0019694	alkanesulfonate metabolic process	1	6	0.23279	0.677707
GO:0021563	glossopharyngeal nerve development	1	6	0.23279	0.677707
GO:0021578	hindbrain maturation	1	6	0.23279	0.677707
GO:0021636	trigeminal nerve morphogenesis	1	6	0.23279	0.677707
GO:0021637	trigeminal nerve structural organization	1	6	0.23279	0.677707
GO:0032364	oxygen homeostasis	1	6	0.23279	0.677707
GO:0032911	negative regulation of transforming growth factor beta1 production	1	6	0.23279	0.677707
GO:0034137	positive regulation of toll-like receptor 2 signaling pathway	1	6	0.23279	0.677707
GO:0034334	adherens junction maintenance	1	6	0.23279	0.677707
GO:0035280	miRNA loading onto RISC involved in gene silencing by miRNA	1	6	0.23279	0.677707
GO:0035795	negative regulation of mitochondrial membrane permeability	1	6	0.23279	0.677707
GO:0036466	synaptic vesicle recycling via endosome	1	6	0.23279	0.677707
GO:0038129	ERBB3 signaling pathway	1	6	0.23279	0.677707
GO:0042321	negative regulation of circadian sleep/wake cycle, sleep	1	6	0.23279	0.677707
GO:0042760	very long-chain fatty acid catabolic process	1	6	0.23279	0.677707
GO:0042940	D-amino acid transport	1	6	0.23279	0.677707
GO:0045003	double-strand break repair via synthesis-dependent strand annealing	1	6	0.23279	0.677707
GO:0046087	cytidine metabolic process	1	6	0.23279	0.677707
GO:0046710	GDP metabolic process	1	6	0.23279	0.677707
GO:0048496	maintenance of animal organ identity	1	6	0.23279	0.677707
GO:0048791	calcium ion-regulated exocytosis of neurotransmitter	1	6	0.23279	0.677707
GO:0050916	sensory perception of sweet taste	1	6	0.23279	0.677707
GO:0050955	thermoception	1	6	0.23279	0.677707
GO:0051133	regulation of NK T cell activation	1	6	0.23279	0.677707
GO:0051342	regulation of cyclic-nucleotide phosphodiesterase activity	1	6	0.23279	0.677707
GO:0055129	L-proline biosynthetic process	1	6	0.23279	0.677707
GO:0060059	embryonic retina morphogenesis in camera-type eye	1	6	0.23279	0.677707
GO:0060158	phospholipase C-activating dopamine receptor signaling pathway	1	6	0.23279	0.677707
GO:0060373	regulation of ventricular cardiac muscle cell membrane depolarization	1	6	0.23279	0.677707
GO:0060385	axonogenesis involved in innervation	1	6	0.23279	0.677707
GO:0060594	mammary gland specification	1	6	0.23279	0.677707
GO:0060664	epithelial cell proliferation involved in salivary gland morphogenesis	1	6	0.23279	0.677707
GO:0060839	endothelial cell fate commitment	1	6	0.23279	0.677707
GO:0061589	calcium activated phosphatidylserine scrambling	1	6	0.23279	0.677707
GO:0061643	chemorepulsion of axon	1	6	0.23279	0.677707
GO:0070309	lens fiber cell morphogenesis	1	6	0.23279	0.677707
GO:0070471	uterine smooth muscle contraction	1	6	0.23279	0.677707
GO:0071279	cellular response to cobalt ion	1	6	0.23279	0.677707
GO:0072014	proximal tubule development	1	6	0.23279	0.677707
GO:0090118	receptor-mediated endocytosis involved in cholesterol transport	1	6	0.23279	0.677707
GO:0090383	phagosome acidification	1	6	0.23279	0.677707
GO:0090735	DNA repair complex assembly	1	6	0.23279	0.677707
GO:0098700	neurotransmitter loading into synaptic vesicle	1	6	0.23279	0.677707
GO:0098903	regulation of membrane repolarization during action potential	1	6	0.23279	0.677707
GO:0098920	retrograde trans-synaptic signaling by lipid	1	6	0.23279	0.677707
GO:0098921	retrograde trans-synaptic signaling by endocannabinoid	1	6	0.23279	0.677707
GO:0106015	negative regulation of inflammatory response to wounding	1	6	0.23279	0.677707
GO:1900028	negative regulation of ruffle assembly	1	6	0.23279	0.677707
GO:1901552	positive regulation of endothelial cell development	1	6	0.23279	0.677707
GO:1901621	negative regulation of smoothened signaling pathway involved in dorsal/ventral neural tube patterning	1	6	0.23279	0.677707
GO:1902804	negative regulation of synaptic vesicle transport	1	6	0.23279	0.677707
GO:1903142	positive regulation of establishment of endothelial barrier	1	6	0.23279	0.677707
GO:1903566	positive regulation of protein localization to cilium	1	6	0.23279	0.677707
GO:1903753	negative regulation of p38MAPK cascade	1	6	0.23279	0.677707
GO:1904180	negative regulation of membrane depolarization	1	6	0.23279	0.677707
GO:1904751	positive regulation of protein localization to nucleolus	1	6	0.23279	0.677707
GO:1905279	regulation of retrograde transport, endosome to Golgi	1	6	0.23279	0.677707
GO:1905522	negative regulation of macrophage migration	1	6	0.23279	0.677707
GO:1990169	stress response to copper ion	1	6	0.23279	0.677707
GO:1990743	protein sialylation	1	6	0.23279	0.677707
GO:1990791	dorsal root ganglion development	1	6	0.23279	0.677707
GO:1990834	response to odorant	1	6	0.23279	0.677707
GO:2000768	positive regulation of nephron tubule epithelial cell differentiation	1	6	0.23279	0.677707
GO:2001268	negative regulation of cysteine-type endopeptidase activity involved in apoptotic signaling pathway	1	6	0.23279	0.677707
GO:2001280	positive regulation of unsaturated fatty acid biosynthetic process	1	6	0.23279	0.677707
GO:0006643	membrane lipid metabolic process	11	197	0.233326	0.678925
GO:0006631	fatty acid metabolic process	18	344	0.234039	0.680661
GO:0097553	calcium ion transmembrane import into cytosol	7	116	0.235792	0.685414
GO:0006935	chemotaxis	29	581	0.236217	0.686225
GO:0001504	neurotransmitter uptake	3	39	0.23678	0.686225
[truncated: 3,806 more rows]

## Sheet: Pathways for hyper mRNAs
KEGG_A_class	KEGG_B_class	Pathway	out (1021)	All (13201)	Pvalue	Qvalue
Human Diseases	Infectious disease: viral	Human papillomavirus infection	81	543	5.49846e-09	1.8035e-06
Human Diseases	Cancer: overview	Pathways in cancer	110	842	2.09707e-08	3.4392e-06
Environmental Information Processing	Signal transduction	JAK-STAT signaling pathway	44	255	3.47118e-07	3.79516e-05
Human Diseases	Infectious disease: viral	Kaposi sarcoma-associated herpesvirus infection	51	322	6.47505e-07	5.30954e-05
Cellular Processes	Cell growth and death	Cellular senescence	45	284	2.90428e-06	0.000155706
Organismal Systems	Development and regeneration	Osteoclast differentiation	36	207	3.31258e-06	0.000155706
Human Diseases	Infectious disease: bacterial	Bacterial invasion of epithelial cells	27	134	3.323e-06	0.000155706
Cellular Processes	Transport and catabolism	Lysosome	35	206	7.71894e-06	0.000316476
Human Diseases	Infectious disease: viral	Human cytomegalovirus infection	53	390	3.79259e-05	0.00138219
Cellular Processes	Cellular community - eukaryotes	Focal adhesion	48	346	5.1889e-05	0.00166136
Human Diseases	Cancer: specific types	Hepatocellular carcinoma	39	262	5.57162e-05	0.00166136
Human Diseases	Cancer: specific types	Melanoma	21	115	0.0001759	0.00480794
Human Diseases	Endocrine and metabolic disease	AGE-RAGE signaling pathway in diabetic complications	27	168	0.000213779	0.00539381
Environmental Information Processing	Signal transduction	Hippo signaling pathway	32	215	0.000252141	0.00564915
Organismal Systems	Immune system	Complement and coagulation cascades	23	135	0.000258345	0.00564915
Environmental Information Processing	Signaling molecules and interaction	ECM-receptor interaction	26	162	0.000283977	0.00582152
Organismal Systems	Endocrine system	Ovarian steroidogenesis	16	81	0.000407025	0.00785319
Metabolism	Metabolism of cofactors and vitamins	Nicotinate and nicotinamide metabolism	13	59	0.000465845	0.00848874
Metabolism	Metabolism of other amino acids	Glutathione metabolism	19	107	0.000507471	0.00876055
Metabolism	Glycan biosynthesis and metabolism	Glycosphingolipid biosynthesis - globo and isoglobo series	6	16	0.000858866	0.0140854
Human Diseases	Cancer: specific types	Breast cancer	30	212	0.000910579	0.0142224
Organismal Systems	Digestive system	Fat digestion and absorption	13	65	0.00122667	0.0175333
Organismal Systems	Digestive system	Cholesterol metabolism	15	81	0.00122947	0.0175333
Human Diseases	Cancer: overview	Viral carcinogenesis	42	336	0.00132921	0.0177335
Metabolism	Xenobiotics biodegradation and metabolism	Drug metabolism - cytochrome P450	18	107	0.00135164	0.0177335
Cellular Processes	Cellular community - eukaryotes	Adherens junction	21	135	0.0015793	0.0199234
Organismal Systems	Digestive system	Protein digestion and absorption	22	145	0.00172017	0.0208969
Organismal Systems	Immune system	Leukocyte transendothelial migration	25	177	0.00240591	0.0281835
Environmental Information Processing	Signaling molecules and interaction	Cell adhesion molecules	46	390	0.0026321	0.0297699
Cellular Processes	Cell motility	Regulation of actin cytoskeleton	41	342	0.00327083	0.0356479
Human Diseases	Cardiovascular disease	Hypertrophic cardiomyopathy	22	153	0.00341087	0.0356479
Human Diseases	Cancer: specific types	Gastric cancer	29	221	0.00347785	0.0356479
Human Diseases	Cancer: specific types	Thyroid cancer	12	65	0.00376411	0.0359486
Cellular Processes	Cell growth and death	Ferroptosis	14	82	0.00386553	0.0359486
Cellular Processes	Transport and catabolism	Phagosome	52	463	0.00404248	0.0359486
Organismal Systems	Endocrine system	Parathyroid hormone synthesis, secretion and action	23	165	0.00415005	0.0359486
Human Diseases	Cardiovascular disease	Fluid shear stress and atherosclerosis	33	264	0.00415224	0.0359486
Metabolism	Glycan biosynthesis and metabolism	Glycosphingolipid biosynthesis - ganglio series	6	21	0.00416477	0.0359486
Human Diseases	Cancer: specific types	Chronic myeloid leukemia	18	119	0.0044806	0.037683
Organismal Systems	Immune system	Platelet activation	26	197	0.00507063	0.0415792
Cellular Processes	Transport and catabolism	Endocytosis	49	437	0.00532805	0.0426244
Organismal Systems	Excretory system	Aldosterone-regulated sodium reabsorption	11	60	0.00573468	0.0447851
Environmental Information Processing	Signal transduction	Hippo signaling pathway - multiple species	8	37	0.00638253	0.0486854
Organismal Systems	Immune system	Chemokine signaling pathway	30	242	0.0068409	0.0509958
Human Diseases	Cancer: specific types	Glioma	18	125	0.00751743	0.0547937
Metabolism	Metabolism of cofactors and vitamins	Vitamin B6 metabolism	5	17	0.00772736	0.0550995
Human Diseases	Cancer: overview	Proteoglycans in cancer	41	364	0.00949307	0.0648793
Human Diseases	Cancer: specific types	Small cell lung cancer	21	157	0.00953061	0.0648793
Organismal Systems	Immune system	NOD-like receptor signaling pathway	32	269	0.00969233	0.0648793
Metabolism	Glycan biosynthesis and metabolism	Other glycan degradation	6	25	0.0104225	0.0683719
Environmental Information Processing	Signaling molecules and interaction	Cytokine-cytokine receptor interaction	41	367	0.0108342	0.069679
Human Diseases	Cancer: specific types	Basal cell carcinoma	13	84	0.0120209	0.0758244
Metabolism	Glycan biosynthesis and metabolism	Glycosaminoglycan degradation	6	26	0.012683	0.0779991
Human Diseases	Cancer: overview	MicroRNAs in cancer	31	264	0.0128413	0.0779991
Metabolism	Xenobiotics biodegradation and metabolism	Metabolism of xenobiotics by cytochrome P450	16	115	0.0154519	0.09091
Human Diseases	Infectious disease: viral	Human T-cell leukemia virus 1 infection	51	486	0.0155212	0.09091
Human Diseases	Cardiovascular disease	Arrhythmogenic right ventricular cardiomyopathy	17	126	0.0170344	0.0980222
Cellular Processes	Cell growth and death	p53 signaling pathway	15	108	0.0189256	0.107027
Human Diseases	Infectious disease: viral	Influenza A	28	243	0.0218281	0.12135
Metabolism	Glycan biosynthesis and metabolism	Glycosaminoglycan biosynthesis - keratan sulfate	4	15	0.0243692	0.131354
Environmental Information Processing	Signal transduction	PI3K-Akt signaling pathway	70	717	0.0244286	0.131354
Human Diseases	Drug resistance: antineoplastic	EGFR tyrosine kinase inhibitor resistance	19	153	0.0269848	0.142758
Human Diseases	Cancer: overview	Choline metabolism in cancer	20	164	0.0281646	0.146157
Environmental Information Processing	Signal transduction	FoxO signaling pathway	22	185	0.0285185	0.146157
Human Diseases	Neurodegenerative disease	Prion disease	8	48	0.0295052	0.148888
Cellular Processes	Cell growth and death	Cell cycle	21	176	0.0308285	0.149557
Organismal Systems	Endocrine system	Cortisol synthesis and secretion	14	105	0.0312743	0.149557
Human Diseases	Infectious disease: viral	Hepatitis C	27	240	0.0313745	0.149557
Human Diseases	Cancer: specific types	Non-small cell lung cancer	15	115	0.0314617	0.149557
Human Diseases	Immune disease	Graft-versus-host disease	24	209	0.0330669	0.154027
Organismal Systems	Immune system	Antigen processing and presentation	29	263	0.0333411	0.154027
Organismal Systems	Endocrine system	PPAR signaling pathway	17	138	0.0374619	0.17066
Environmental Information Processing	Signal transduction	Apelin signaling pathway	24	212	0.0381789	0.171543
Cellular Processes	Cellular community - eukaryotes	Tight junction	30	278	0.0395183	0.175162
Metabolism	Global and overview maps	Metabolic pathways	195	2254	0.0417297	0.182498
Organismal Systems	Sensory system	Phototransduction	6	34	0.0438777	0.189367
Human Diseases	Infectious disease: bacterial	Pertussis	13	101	0.0472676	0.201348
Human Diseases	Cancer: specific types	Pancreatic cancer	17	143	0.0498477	0.207877
Human Diseases	Endocrine and metabolic disease	Cushing syndrome	25	229	0.0503231	0.207877
Human Diseases	Cancer: specific types	Acute myeloid leukemia	12	92	0.0507018	0.207877
Environmental Information Processing	Signal transduction	Notch signaling pathway	10	73	0.0536275	0.217158
Human Diseases	Infectious disease: viral	Herpes simplex virus 1 infection	59	620	0.0552768	0.21787
Human Diseases	Cancer: specific types	Colorectal cancer	17	145	0.0555292	0.21787
Metabolism	Metabolism of cofactors and vitamins	Folate biosynthesis	7	45	0.055796	0.21787
Organismal Systems	Digestive system	Mineral absorption	12	94	0.0580791	0.224117
Metabolism	Metabolism of cofactors and vitamins	Retinol metabolism	16	136	0.0603122	0.230028
Metabolism	Nucleotide metabolism	Purine metabolism	21	190	0.0615627	0.232098
Organismal Systems	Endocrine system	Regulation of lipolysis in adipocytes	10	75	0.0624107	0.232622
Metabolism	Glycan biosynthesis and metabolism	Various types of N-glycan biosynthesis	8	56	0.0649262	0.239278
Human Diseases	Infectious disease: viral	Hepatitis B	25	236	0.0669972	0.241685
Metabolism	Lipid metabolism	Steroid hormone biosynthesis	16	138	0.0670529	0.241685
Human Diseases	Endocrine and metabolic disease	Type I diabetes mellitus	24	226	0.069972	0.249466
Organismal Systems	Endocrine system	Relaxin signaling pathway	21	194	0.0733106	0.258558
Environmental Information Processing	Signal transduction	Wnt signaling pathway	25	239	0.0752041	0.262414
Human Diseases	Infectious disease: bacterial	Salmonella infection	36	365	0.0778019	0.268622
Human Diseases	Cancer: specific types	Endometrial cancer	12	99	0.0795462	0.271783
Metabolism	Amino acid metabolism	Tryptophan metabolism	9	70	0.0893966	0.300048
Metabolism	Amino acid metabolism	Tyrosine metabolism	8	60	0.0896484	0.300048
Cellular Processes	Cell growth and death	Apoptosis	26	256	0.0925177	0.306523
Metabolism	Carbohydrate metabolism	Amino sugar and nucleotide sugar metabolism	9	71	0.0957392	0.314025
Human Diseases	Cancer: overview	Chemical carcinogenesis - DNA adducts	17	157	0.0990814	0.321769
Environmental Information Processing	Signaling molecules and interaction	Viral protein interaction with cytokine and cytokine receptor	12	104	0.105454	0.339107
Metabolism	Lipid metabolism	Glycerolipid metabolism	11	94	0.109263	0.347944
Human Diseases	Infectious disease: viral	Epstein-Barr virus infection	54	594	0.118815	0.374725
Organismal Systems	Immune system	Fc gamma R-mediated phagocytosis	29	300	0.124995	0.390461
Human Diseases	Infectious disease: viral	Human immunodeficiency virus 1 infection	44	478	0.128508	0.396601
Organismal Systems	Endocrine system	Thyroid hormone synthesis	12	108	0.129379	0.396601
Metabolism	Lipid metabolism	Glycerophospholipid metabolism	15	142	0.134607	0.408805
Human Diseases	Drug resistance: antineoplastic	Platinum drug resistance	15	143	0.140296	0.419835
Organismal Systems	Excretory system	Collecting duct acid secretion	6	46	0.141708	0.419835
Organismal Systems	Digestive system	Salivary secretion	13	121	0.142078	0.419835
Organismal Systems	Endocrine system	Melanogenesis	14	133	0.147451	0.431013
Organismal Systems	Digestive system	Bile secretion	13	122	0.148489	0.431013
Organismal Systems	Aging	Longevity regulating pathway	14	134	0.153692	0.442202
Organismal Systems	Excretory system	Proximal tubule bicarbonate reclamation	4	28	0.166963	0.475075
Environmental Information Processing	Signal transduction	TNF signaling pathway	16	159	0.168014	0.475075
Organismal Systems	Immune system	Cytosolic DNA-sensing pathway	8	70	0.171613	0.477403
Human Diseases	Neurodegenerative disease	Amyotrophic lateral sclerosis	11	103	0.171749	0.477403
Metabolism	Metabolism of cofactors and vitamins	Riboflavin metabolism	2	10	0.178072	0.487972
Metabolism	Glycan biosynthesis and metabolism	Other types of O-glycan biosynthesis	7	60	0.179403	0.487972
Cellular Processes	Cellular community - eukaryotes	Gap junction	14	138	0.180014	0.487972
Organismal Systems	Digestive system	Vitamin digestion and absorption	5	40	0.193918	0.51865
Environmental Information Processing	Signal transduction	Rap1 signaling pathway	38	425	0.194494	0.51865
Human Diseases	Drug resistance: antineoplastic	Antifolate resistance	5	42	0.222142	0.587601
Metabolism	Amino acid metabolism	Arginine and proline metabolism	8	76	0.232654	0.610484
Genetic Information Processing	Folding, sorting and degradation	SNARE interactions in vesicular transport	5	43	0.236695	0.616159
Metabolism	Metabolism of cofactors and vitamins	One carbon pool by folate	3	22	0.239692	0.619047
Environmental Information Processing	Signal transduction	TGF-beta signaling pathway	12	123	0.242041	0.620231
Metabolism	Glycan biosynthesis and metabolism	Glycosaminoglycan biosynthesis - heparan sulfate / heparin	4	33	0.24941	0.634158
Metabolism	Carbohydrate metabolism	Galactose metabolism	5	44	0.251502	0.634559
Metabolism	Metabolism of cofactors and vitamins	Thiamine metabolism	3	23	0.261069	0.653669
Organismal Systems	Sensory system	Inflammatory mediator regulation of TRP channels	18	197	0.263889	0.655724
Metabolism	Xenobiotics biodegradation and metabolism	Drug metabolism - other enzymes	14	150	0.270423	0.666908
Human Diseases	Cancer: specific types	Bladder cancer	8	81	0.288435	0.70602
Organismal Systems	Digestive system	Carbohydrate digestion and absorption	7	70	0.29638	0.720094
Organismal Systems	Immune system	C-type lectin receptor signaling pathway	15	166	0.302854	0.723363
Human Diseases	Drug resistance: antineoplastic	Endocrine resistance	14	154	0.303595	0.723363
Organismal Systems	Immune system	IL-17 signaling pathway	12	130	0.304342	0.723363
Cellular Processes	Cellular community - eukaryotes	Signaling pathways regulating pluripotency of stem cells	17	191	0.308462	0.727882
Metabolism	Amino acid metabolism	Histidine metabolism	4	37	0.320346	0.750525
Metabolism	Lipid metabolism	Primary bile acid biosynthesis	3	26	0.326234	0.758898
Human Diseases	Infectious disease: parasitic	Toxoplasmosis	15	170	0.335772	0.774027
Human Diseases	Cardiovascular disease	Dilated cardiomyopathy	25	294	0.339459	0.774027
Organismal Systems	Endocrine system	GnRH signaling pathway	13	146	0.339817	0.774027
Organismal Systems	Aging	Longevity regulating pathway - multiple species	8	86	0.347095	0.780211
Metabolism	Glycan biosynthesis and metabolism	N-Glycan biosynthesis	7	74	0.347289	0.780211
Human Diseases	Infectious disease: bacterial	Yersinia infection	24	284	0.355261	0.792691
Human Diseases	Cardiovascular disease	Viral myocarditis	32	385	0.360794	0.795995
Organismal Systems	Immune system	Toll-like receptor signaling pathway	11	124	0.363418	0.795995
Organismal Systems	Environmental adaptation	Circadian entrainment	14	161	0.364022	0.795995
Genetic Information Processing	Translation	Ribosome	45	551	0.372243	0.808581
Cellular Processes	Cell growth and death	Necroptosis	20	237	0.375438	0.810156
Metabolism	Metabolism of cofactors and vitamins	Ubiquinone and other terpenoid-quinone biosynthesis	2	17	0.382884	0.810729
Human Diseases	Infectious disease: bacterial	Vibrio cholerae infection	2	17	0.382884	0.810729
Metabolism	Amino acid metabolism	Valine, leucine and isoleucine biosynthesis	1	6	0.383119	0.810729
Organismal Systems	Endocrine system	Growth hormone synthesis, secretion and action	15	177	0.395013	0.830539
Metabolism	Nucleotide metabolism	Pyrimidine metabolism	7	78	0.39906	0.833706
Human Diseases	Endocrine and metabolic disease	Insulin resistance	14	166	0.408286	0.842857
Human Diseases	Cancer: overview	Central carbon metabolism in cancer	10	116	0.40858	0.842857
Organismal Systems	Immune system	B cell receptor signaling pathway	21	255	0.414877	0.850498
Organismal Systems	Endocrine system	Aldosterone synthesis and secretion	13	155	0.422493	0.855681
Genetic Information Processing	Replication and repair	DNA replication	5	55	0.422623	0.855681
Metabolism	Metabolism of cofactors and vitamins	Lipoic acid metabolism	1	7	0.430852	0.861704
Environmental Information Processing	Signal transduction	Hippo signaling pathway - fly	1	7	0.430852	0.861704
Organismal Systems	Endocrine system	Thyroid hormone signaling pathway	17	207	0.434952	0.864632
Genetic Information Processing	Folding, sorting and degradation	Protein export	3	32	0.45478	0.89322
Organismal Systems	Development and regeneration	Axon regeneration	3	32	0.45478	0.89322
Metabolism	Amino acid metabolism	Valine, leucine and isoleucine degradation	6	70	0.45929	0.894187
Metabolism	Carbohydrate metabolism	Starch and sucrose metabolism	4	45	0.463451	0.894187
Metabolism	Lipid metabolism	Biosynthesis of unsaturated fatty acids	4	45	0.463451	0.894187
Genetic Information Processing	Replication and repair	Homologous recombination	5	58	0.469087	0.896042
Organismal Systems	Excretory system	Endocrine and other factor-regulated calcium reabsorption	9	109	0.469876	0.896042
Environmental Information Processing	Signal transduction	ErbB signaling pathway	12	148	0.476267	0.902981
Metabolism	Lipid metabolism	Arachidonic acid metabolism	11	136	0.484418	0.913156
Organismal Systems	Nervous system	Cholinergic synapse	14	175	0.488235	0.915093
Organismal Systems	Immune system	Th17 cell differentiation	21	267	0.501331	0.934298
Organismal Systems	Nervous system	GABAergic synapse	12	152	0.514271	0.940574
Organismal Systems	Digestive system	Pancreatic secretion	12	152	0.514271	0.940574
Human Diseases	Cancer: specific types	Prostate cancer	13	165	0.514389	0.940574
Metabolism	Metabolism of cofactors and vitamins	Pantothenate and CoA biosynthesis	2	22	0.516169	0.940574
Environmental Information Processing	Signal transduction	HIF-1 signaling pathway	18	231	0.522764	0.947329
Environmental Information Processing	Signal transduction	mTOR signaling pathway	17	219	0.530678	0.956387
Metabolism	Glycan biosynthesis and metabolism	Glycosphingolipid biosynthesis - lacto and neolacto series	3	36	0.534616	0.95822
Organismal Systems	Digestive system	Gastric acid secretion	9	116	0.546358	0.973943
Metabolism	Metabolism of other amino acids	Phosphonate and phosphinate metabolism	1	10	0.553028	0.975232
Genetic Information Processing	Folding, sorting and degradation	Sulfur relay system	1	10	0.553028	0.975232
Environmental Information Processing	Signal transduction	MAPK signaling pathway - fly	2	24	0.563899	0.988651
Organismal Systems	Endocrine system	Renin secretion	9	118	0.567443	0.988651
Metabolism	Glycan biosynthesis and metabolism	Mucin type O-glycan biosynthesis	3	38	0.571964	0.988651
Organismal Systems	Immune system	T cell receptor signaling pathway	20	264	0.572694	0.988651
Environmental Information Processing	Signal transduction	AMPK signaling pathway	15	201	0.596384	1
Environmental Information Processing	Signal transduction	cGMP-PKG signaling pathway	21	281	0.59863	1
Metabolism	Lipid metabolism	Ether lipid metabolism	5	67	0.599391	1
Genetic Information Processing	Folding, sorting and degradation	Protein processing in endoplasmic reticulum	19	255	0.602342	1
Organismal Systems	Circulatory system	Adrenergic signaling in cardiomyocytes	18	242	0.604442	1
Metabolism	Carbohydrate metabolism	Pentose phosphate pathway	3	40	0.60739	1
Metabolism	Metabolism of other amino acids	Selenocompound metabolism	2	26	0.608148	1
Metabolism	Glycan biosynthesis and metabolism	Glycosaminoglycan biosynthesis - chondroitin sulfate / dermatan sulfate	2	26	0.608148	1
Organismal Systems	Immune system	Natural killer cell mediated cytotoxicity	21	283	0.611921	1
Metabolism	Lipid metabolism	Synthesis and degradation of ketone bodies	1	12	0.619545	1
Cellular Processes	Cell growth and death	Apoptosis - fly	1	12	0.619545	1
Organismal Systems	Nervous system	Synaptic vesicle cycle	10	138	0.631785	1
Human Diseases	Infectious disease: parasitic	Chagas disease	18	247	0.639525	1
Human Diseases	Infectious disease: bacterial	Legionellosis	6	84	0.63998	1
Metabolism	Carbohydrate metabolism	Glyoxylate and dicarboxylate metabolism	3	42	0.640808	1
Metabolism	Amino acid metabolism	Alanine, aspartate and glutamate metabolism	4	57	0.652434	1
Human Diseases	Infectious disease: parasitic	Amoebiasis	21	290	0.656854	1
Organismal Systems	Circulatory system	Cardiac muscle contraction	10	141	0.658765	1
Genetic Information Processing	Replication and repair	Fanconi anemia pathway	5	72	0.663409	1
Environmental Information Processing	Signal transduction	Hedgehog signaling pathway	5	72	0.663409	1
Metabolism	Carbohydrate metabolism	Inositol phosphate metabolism	8	114	0.664152	1
Metabolism	Metabolism of cofactors and vitamins	Porphyrin metabolism	4	58	0.666015	1
Metabolism	Glycan biosynthesis and metabolism	Mannose type O-glycan biosynthesis	2	29	0.667972	1
Metabolism	Lipid metabolism	Fatty acid elongation	3	44	0.672173	1
Metabolism	Metabolism of other amino acids	beta-Alanine metabolism	3	44	0.672173	1
Cellular Processes	Transport and catabolism	Autophagy - other	3	44	0.672173	1
Human Diseases	Immune disease	Allograft rejection	25	347	0.675331	1
Genetic Information Processing	Replication and repair	Non-homologous end-joining	1	14	0.676171	1
Cellular Processes	Transport and catabolism	Autophagy - animal	16	226	0.681095	1
Human Diseases	Immune disease	Autoimmune thyroid disease	26	362	0.683682	1
Organismal Systems	Endocrine system	Progesterone-mediated oocyte maturation	9	131	0.692438	1
Environmental Information Processing	Membrane transport	ABC transporters	6	89	0.695025	1
Organismal Systems	Endocrine system	Oxytocin signaling pathway	17	242	0.696527	1
Human Diseases	Immune disease	Primary immunodeficiency	13	188	0.703511	1
Human Diseases	Infectious disease: bacterial	Shigellosis	4	61	0.704547	1
Human Diseases	Immune disease	Inflammatory bowel disease	13	190	0.71765	1
Organismal Systems	Endocrine system	Insulin signaling pathway	14	204	0.718393	1
Metabolism	Carbohydrate metabolism	Pentose and glucuronate interconversions	3	48	0.728741	1
Organismal Systems	Nervous system	Long-term depression	6	93	0.734818	1
Metabolism	Lipid metabolism	alpha-Linolenic acid metabolism	2	33	0.735987	1
Organismal Systems	Development and regeneration	Axon guidance	20	290	0.736828	1
Environmental Information Processing	Signal transduction	Phosphatidylinositol signaling system	10	152	0.747418	1
Metabolism	Carbohydrate metabolism	Propanoate metabolism	3	50	0.754011	1
Environmental Information Processing	Signal transduction	MAPK signaling pathway	35	499	0.754263	1
Environmental Information Processing	Signal transduction	cAMP signaling pathway	24	350	0.76147	1
Metabolism	Amino acid metabolism	Phenylalanine metabolism	2	35	0.765306	1
Metabolism	Carbohydrate metabolism	Butanoate metabolism	2	35	0.765306	1
Genetic Information Processing	Replication and repair	Mismatch repair	2	35	0.765306	1
Organismal Systems	Endocrine system	Renin-angiotensin system	4	68	0.781621	1
Metabolism	Energy metabolism	Sulfur metabolism	1	19	0.78358	1
Human Diseases	Neurodegenerative disease	Spinocerebellar ataxia	10	158	0.788576	1
Organismal Systems	Aging	Longevity regulating pathway - worm	2	37	0.791753	1
Organismal Systems	Endocrine system	Adipocytokine signaling pathway	7	115	0.795547	1
Organismal Systems	Immune system	Th1 and Th2 cell differentiation	15	231	0.795794	1
Organismal Systems	Endocrine system	Prolactin signaling pathway	8	130	0.796826	1
Environmental Information Processing	Signal transduction	Phospholipase D signaling pathway	25	372	0.797745	1
Metabolism	Metabolism of other amino acids	Taurine and hypotaurine metabolism	1	20	0.800343	1
Human Diseases	Infectious disease: parasitic	Leishmaniasis	16	247	0.804809	1
Human Diseases	Cancer: specific types	Renal cell carcinoma	7	117	0.809782	1
Organismal Systems	Circulatory system	Vascular smooth muscle contraction	13	209	0.830187	1
Human Diseases	Infectious disease: parasitic	Malaria	11	180	0.831489	1
Organismal Systems	Nervous system	Neurotrophin signaling pathway	12	195	0.833134	1
Metabolism	Amino acid metabolism	Cysteine and methionine metabolism	4	74	0.834174	1
Genetic Information Processing	Transcription	RNA polymerase	2	41	0.836854	1
Human Diseases	Substance dependence	Cocaine addiction	4	76	0.849167	1
Human Diseases	Infectious disease: bacterial	Tuberculosis	26	400	0.849963	1
Metabolism	Global and overview maps	2-Oxocarboxylic acid metabolism	1	24	0.855387	1
Organismal Systems	Endocrine system	Estrogen signaling pathway	14	230	0.858846	1
Human Diseases	Substance dependence	Alcoholism	14	231	0.862914	1
Human Diseases	Infectious disease: viral	Measles	21	333	0.864124	1
Cellular Processes	Transport and catabolism	Mitophagy - animal	7	126	0.864529	1
Cellular Processes	Cell growth and death	Oocyte meiosis	10	172	0.865197	1
Organismal Systems	Nervous system	Glutamatergic synapse	13	219	0.873947	1
Metabolism	Amino acid metabolism	Arginine biosynthesis	1	26	0.876929	1
Human Diseases	Substance dependence	Amphetamine addiction	6	114	0.883717	1
Environmental Information Processing	Signal transduction	Ras signaling pathway	31	483	0.885134	1
Organismal Systems	Endocrine system	Insulin secretion	8	146	0.885855	1
Organismal Systems	Environmental adaptation	Circadian rhythm	2	47	0.888073	1
Organismal Systems	Endocrine system	GnRH secretion	6	116	0.893251	1
Genetic Information Processing	Replication and repair	Nucleotide excision repair	3	66	0.894122	1
Genetic Information Processing	Translation	mRNA surveillance pathway	8	148	0.894286	1
Metabolism	Lipid metabolism	Steroid biosynthesis	1	28	0.895266	1
Organismal Systems	Immune system	RIG-I-like receptor signaling pathway	4	85	0.903158	1
Metabolism	Carbohydrate metabolism	Pyruvate metabolism	3	69	0.910505	1
Genetic Information Processing	Translation	Aminoacyl-tRNA biosynthesis	3	69	0.910505	1
Cellular Processes	Cell growth and death	Apoptosis - multiple species	3	69	0.910505	1
Metabolism	Carbohydrate metabolism	Glycolysis / Gluconeogenesis	7	137	0.913182	1
Human Diseases	Substance dependence	Morphine addiction	9	169	0.913693	1
Metabolism	Lipid metabolism	Fatty acid degradation	3	70	0.915433	1
Genetic Information Processing	Translation	Ribosome biogenesis in eukaryotes	6	123	0.921537	1
Cellular Processes	Transport and catabolism	Peroxisome	6	123	0.921537	1
Human Diseases	Neurodegenerative disease	Huntington disease	25	413	0.922224	1
Organismal Systems	Nervous system	Long-term potentiation	5	107	0.924233	1
Genetic Information Processing	Folding, sorting and degradation	RNA degradation	6	125	0.92831	1
Metabolism	Glycan biosynthesis and metabolism	Glycosylphosphatidylinositol (GPI)-anchor biosynthesis	1	33	0.930036	1
Human Diseases	Cancer: overview	PD-L1 expression and PD-1 checkpoint pathway in cancer	12	222	0.930922	1
Human Diseases	Immune disease	Systemic lupus erythematosus	24	405	0.934861	1
Metabolism	Amino acid metabolism	Glycine, serine and threonine metabolism	2	59	0.948881	1
Genetic Information Processing	Translation	Nucleocytoplasmic transport	13	247	0.950483	1
Environmental Information Processing	Signal transduction	VEGF signaling pathway	4	98	0.951021	1
Human Diseases	Endocrine and metabolic disease	Type II diabetes mellitus	3	80	0.952707	1
Human Diseases	Cancer: overview	Transcriptional misregulation in cancer	32	537	0.955208	1
Environmental Information Processing	Signal transduction	Sphingolipid signaling pathway	10	202	0.955575	1
Human Diseases	Endocrine and metabolic disease	Non-alcoholic fatty liver disease	11	219	0.957013	1
Genetic Information Processing	Replication and repair	Base excision repair	3	82	0.958021	1
Metabolism	Lipid metabolism	Linoleic acid metabolism	2	65	0.965859	1
Genetic Information Processing	Transcription	Spliceosome	10	210	0.967914	1
Metabolism	Carbohydrate metabolism	Fructose and mannose metabolism	2	66	0.968101	1
Organismal Systems	Environmental adaptation	Thermogenesis	17	323	0.968882	1
Metabolism	Amino acid metabolism	Lysine degradation	4	108	0.971807	1
Organismal Systems	Endocrine system	Glucagon signaling pathway	7	164	0.974136	1
Human Diseases	Substance dependence	Nicotine addiction	2	70	0.97573	1
Organismal Systems	Nervous system	Dopaminergic synapse	10	218	0.97708	1
Metabolism	Lipid metabolism	Sphingolipid metabolism	2	72	0.97885	1
Human Diseases	Immune disease	Rheumatoid arthritis	20	382	0.979346	1
Environmental Information Processing	Signaling molecules and interaction	Neuroactive ligand-receptor interaction	31	554	0.981276	1
Environmental Information Processing	Signal transduction	NF-kappa B signaling pathway	19	380	0.987249	1
Metabolism	Global and overview maps	Carbon metabolism	8	199	0.988743	1
Organismal Systems	Immune system	Hematopoietic cell lineage	13	286	0.989097	1
Organismal Systems	Sensory system	Taste transduction	4	125	0.989464	1
Metabolism	Global and overview maps	Biosynthesis of amino acids	5	146	0.990193	1
Human Diseases	Neurodegenerative disease	Alzheimer disease	27	520	0.992018	1
Human Diseases	Infectious disease: bacterial	Staphylococcus aureus infection	19	393	0.992093	1
Organismal Systems	Nervous system	Serotonergic synapse	7	190	0.992916	1
Metabolism	Global and overview maps	Fatty acid metabolism	2	90	0.994015	1
Organismal Systems	Nervous system	Retrograde endocannabinoid signaling	10	248	0.994055	1
Organismal Systems	Immune system	Fc epsilon RI signaling pathway	9	238	0.995967	1
Genetic Information Processing	Folding, sorting and degradation	Ubiquitin mediated proteolysis	8	220	0.996061	1
Genetic Information Processing	Transcription	Basal transcription factors	1	71	0.996757	1
Organismal Systems	Excretory system	Vasopressin-regulated water reabsorption	1	71	0.996757	1
Metabolism	Energy metabolism	Oxidative phosphorylation	6	187	0.997052	1
Human Diseases	Neurodegenerative disease	Parkinson disease	5	206	0.999732	1
Human Diseases	Infectious disease: parasitic	African trypanosomiasis	4	188	0.999805	1
Environmental Information Processing	Signal transduction	Calcium signaling pathway	23	560	0.999866	1
Human Diseases	Infectious disease: bacterial	Pathogenic Escherichia coli infection	4	209	0.999953	1
Organismal Systems	Immune system	Intestinal immune network for IgA production	7	299	0.999987	1
Human Diseases	Immune disease	Asthma	5	276	0.999997	1
Organismal Systems	Sensory system	Olfactory transduction	18	1430	1	1

## Sheet: Pathways for hypo mRNAs
KEGG_A_class	KEGG_B_class	Pathway	out (518)	All (13201)	Pvalue	Qvalue
Organismal Systems	Nervous system	Retrograde endocannabinoid signaling	38	248	4.33631e-13	1.30957e-10
Organismal Systems	Nervous system	GABAergic synapse	29	152	1.03675e-12	1.56549e-10
Environmental Information Processing	Signaling molecules and interaction	Neuroactive ligand-receptor interaction	59	554	1.97398e-12	1.98714e-10
Organismal Systems	Nervous system	Dopaminergic synapse	33	218	2.21366e-11	1.67131e-09
Organismal Systems	Nervous system	Glutamatergic synapse	31	219	5.08407e-10	3.07078e-08
Organismal Systems	Nervous system	Synaptic vesicle cycle	24	138	7.07901e-10	3.5631e-08
Human Diseases	Substance dependence	Morphine addiction	26	169	2.14981e-09	9.27491e-08
Human Diseases	Substance dependence	Nicotine addiction	16	70	8.75197e-09	3.30387e-07
Environmental Information Processing	Signal transduction	cAMP signaling pathway	38	350	1.24487e-08	4.17724e-07
Organismal Systems	Endocrine system	Insulin secretion	22	146	5.50987e-08	1.66398e-06
Organismal Systems	Environmental adaptation	Circadian entrainment	23	161	7.5804e-08	2.08117e-06
Environmental Information Processing	Signal transduction	ErbB signaling pathway	21	148	3.14249e-07	7.90859e-06
Organismal Systems	Circulatory system	Adrenergic signaling in cardiomyocytes	27	242	9.80482e-07	2.27773e-05
Organismal Systems	Development and regeneration	Axon guidance	27	290	2.89146e-05	0.000623729
Organismal Systems	Excretory system	Endocrine and other factor-regulated calcium reabsorption	14	109	8.97709e-05	0.00180739
Human Diseases	Neurodegenerative disease	Alzheimer disease	38	520	0.000167153	0.00300827
Organismal Systems	Nervous system	Serotonergic synapse	19	190	0.00017331	0.00300827
Organismal Systems	Nervous system	Cholinergic synapse	18	175	0.000179301	0.00300827
Organismal Systems	Endocrine system	Relaxin signaling pathway	19	194	0.000227192	0.00361116
Organismal Systems	Sensory system	Taste transduction	14	125	0.000386817	0.00584094
Organismal Systems	Endocrine system	GnRH secretion	13	116	0.000615019	0.00884455
Organismal Systems	Endocrine system	Renin secretion	13	118	0.000724202	0.00952198
Human Diseases	Cancer: overview	Choline metabolism in cancer	16	164	0.000725184	0.00952198
Organismal Systems	Nervous system	Long-term depression	11	93	0.00101346	0.0126372
Cellular Processes	Cellular community - eukaryotes	Gap junction	14	138	0.00104612	0.0126372
Environmental Information Processing	Signal transduction	MAPK signaling pathway	34	499	0.00125257	0.0145491
Environmental Information Processing	Signal transduction	Ras signaling pathway	33	483	0.00140576	0.0157237
Human Diseases	Substance dependence	Amphetamine addiction	12	114	0.00170449	0.0183842
Organismal Systems	Sensory system	Inflammatory mediator regulation of TRP channels	17	197	0.00195728	0.0203827
Cellular Processes	Cell motility	Regulation of actin cytoskeleton	25	342	0.00212442	0.0213858
Human Diseases	Neurodegenerative disease	Prion disease	7	48	0.00250589	0.0244122
Organismal Systems	Digestive system	Pancreatic secretion	14	152	0.00262371	0.0247612
Organismal Systems	Digestive system	Salivary secretion	12	121	0.00282262	0.0258313
Organismal Systems	Nervous system	Long-term potentiation	11	107	0.00315342	0.0278051
Organismal Systems	Endocrine system	Oxytocin signaling pathway	19	242	0.00322244	0.0278051
Environmental Information Processing	Signal transduction	cGMP-PKG signaling pathway	21	281	0.0036141	0.0303183
Human Diseases	Neurodegenerative disease	Spinocerebellar ataxia	14	158	0.00373522	0.0304874
Human Diseases	Endocrine and metabolic disease	Type II diabetes mellitus	9	80	0.00401184	0.0310418
Organismal Systems	Endocrine system	Growth hormone synthesis, secretion and action	15	177	0.00417386	0.0310418
Organismal Systems	Endocrine system	Estrogen signaling pathway	18	230	0.0042228	0.0310418
Metabolism	Lipid metabolism	Steroid biosynthesis	5	28	0.00424133	0.0310418
Organismal Systems	Nervous system	Neurotrophin signaling pathway	16	195	0.00431708	0.0310418
Organismal Systems	Endocrine system	GnRH signaling pathway	13	146	0.00490132	0.0344232
Human Diseases	Cancer: overview	Pathways in cancer	48	842	0.00572503	0.0392155
Organismal Systems	Digestive system	Gastric acid secretion	11	116	0.00584337	0.0392155
Environmental Information Processing	Signal transduction	Sphingolipid signaling pathway	16	202	0.00604823	0.039708
Human Diseases	Cancer: specific types	Renal cell carcinoma	11	117	0.00622893	0.0400242
Human Diseases	Neurodegenerative disease	Huntington disease	27	413	0.00663948	0.0417734
Organismal Systems	Endocrine system	Aldosterone synthesis and secretion	13	155	0.00802912	0.0494856
Human Diseases	Cancer: overview	Proteoglycans in cancer	24	364	0.00919463	0.0555356
Human Diseases	Infectious disease: bacterial	Salmonella infection	24	365	0.00949215	0.0562084
Metabolism	Lipid metabolism	Glycerophospholipid metabolism	12	142	0.01005	0.0583671
Metabolism	Metabolism of terpenoids and polyketides	Terpenoid backbone biosynthesis	5	35	0.0111919	0.0637726
Organismal Systems	Endocrine system	Glucagon signaling pathway	13	164	0.0125529	0.0702032
Organismal Systems	Endocrine system	Progesterone-mediated oocyte maturation	11	131	0.0140061	0.0769064
Organismal Systems	Endocrine system	Insulin signaling pathway	15	204	0.0146424	0.0789642
Environmental Information Processing	Signal transduction	Rap1 signaling pathway	26	425	0.0168748	0.0894066
Human Diseases	Infectious disease: bacterial	Pertussis	9	101	0.0176179	0.0917345
Metabolism	Amino acid metabolism	Valine, leucine and isoleucine degradation	7	70	0.0195632	0.100137
Environmental Information Processing	Signal transduction	HIF-1 signaling pathway	16	231	0.0199829	0.100581
Organismal Systems	Excretory system	Vasopressin-regulated water reabsorption	7	71	0.0209959	0.103947
Metabolism	Global and overview maps	Carbon metabolism	14	199	0.0252153	0.122823
Environmental Information Processing	Signal transduction	Wnt signaling pathway	16	239	0.026447	0.126778
Human Diseases	Cancer: specific types	Gastric cancer	15	221	0.0278559	0.131445
Metabolism	Global and overview maps	Biosynthesis of amino acids	11	146	0.0287816	0.133724
Human Diseases	Substance dependence	Cocaine addiction	7	76	0.0292592	0.133883
Cellular Processes	Cellular community - eukaryotes	Focal adhesion	21	346	0.0319893	0.144191
Organismal Systems	Excretory system	Collecting duct acid secretion	5	46	0.0333285	0.148017
Organismal Systems	Circulatory system	Vascular smooth muscle contraction	14	209	0.0361293	0.15708
Organismal Systems	Endocrine system	Melanogenesis	10	133	0.0364898	0.15708
Organismal Systems	Endocrine system	Adipocytokine signaling pathway	9	115	0.0369295	0.15708
Human Diseases	Cancer: overview	Central carbon metabolism in cancer	9	116	0.0387088	0.161338
Metabolism	Glycan biosynthesis and metabolism	Glycosaminoglycan biosynthesis - heparan sulfate / heparin	4	33	0.0389988	0.161338
Environmental Information Processing	Signal transduction	Apelin signaling pathway	14	212	0.0399815	0.161643
Human Diseases	Drug resistance: antineoplastic	Endocrine resistance	11	154	0.0401432	0.161643
Metabolism	Carbohydrate metabolism	Glycolysis / Gluconeogenesis	10	137	0.0432819	0.171989
Organismal Systems	Immune system	Platelet activation	13	197	0.0468476	0.18066
Metabolism	Carbohydrate metabolism	Butanoate metabolism	4	35	0.0469666	0.18066
Cellular Processes	Cellular community - eukaryotes	Tight junction	17	278	0.0472586	0.18066
Organismal Systems	Circulatory system	Cardiac muscle contraction	10	141	0.0508874	0.1921
Metabolism	Carbohydrate metabolism	Pyruvate metabolism	6	69	0.0531575	0.198192
Organismal Systems	Immune system	Chemokine signaling pathway	15	242	0.0543939	0.200329
Human Diseases	Cancer: specific types	Colorectal cancer	10	145	0.0593359	0.215897
Environmental Information Processing	Signal transduction	Phospholipase D signaling pathway	21	372	0.0606228	0.216754
Cellular Processes	Transport and catabolism	Endocytosis	24	437	0.0610068	0.216754
Organismal Systems	Immune system	C-type lectin receptor signaling pathway	11	166	0.0624895	0.21689
Human Diseases	Infectious disease: parasitic	Chagas disease	15	247	0.0626677	0.21689
Metabolism	Global and overview maps	Fatty acid metabolism	7	90	0.0631997	0.21689
Organismal Systems	Endocrine system	Prolactin signaling pathway	9	130	0.0699024	0.234005
Metabolism	Amino acid metabolism	Cysteine and methionine metabolism	6	74	0.0700063	0.234005
Metabolism	Carbohydrate metabolism	Pentose phosphate pathway	4	40	0.0705114	0.234005
Human Diseases	Substance dependence	Alcoholism	14	231	0.0712981	0.234044
Metabolism	Amino acid metabolism	Alanine, aspartate and glutamate metabolism	5	57	0.0721438	0.234273
Organismal Systems	Endocrine system	Regulation of lipolysis in adipocytes	6	75	0.0737064	0.236801
Organismal Systems	Digestive system	Mineral absorption	7	94	0.0760271	0.241686
Metabolism	Lipid metabolism	Synthesis and degradation of ketone bodies	2	12	0.0782057	0.245477
Human Diseases	Drug resistance: antineoplastic	EGFR tyrosine kinase inhibitor resistance	10	153	0.0788453	0.245477
Human Diseases	Infectious disease: bacterial	Bacterial invasion of epithelial cells	9	134	0.0810583	0.249792
Metabolism	Lipid metabolism	Fatty acid elongation	4	44	0.0929328	0.283492
Human Diseases	Cancer: specific types	Endometrial cancer	7	99	0.0940516	0.284036
Organismal Systems	Excretory system	Proximal tubule bicarbonate reclamation	3	28	0.0954271	0.285336
Metabolism	Lipid metabolism	Biosynthesis of unsaturated fatty acids	4	45	0.0990084	0.293142
Cellular Processes	Transport and catabolism	Autophagy - animal	13	226	0.108584	0.318371
Human Diseases	Neurodegenerative disease	Amyotrophic lateral sclerosis	7	103	0.110037	0.319531
Organismal Systems	Immune system	Toll-like receptor signaling pathway	8	124	0.114475	0.329253
Human Diseases	Endocrine and metabolic disease	Insulin resistance	10	166	0.118113	0.334118
Human Diseases	Cancer: specific types	Glioma	8	125	0.118379	0.334118
Metabolism	Glycan biosynthesis and metabolism	Glycosphingolipid biosynthesis - globo and isoglobo series	2	16	0.128472	0.359245
Human Diseases	Cancer: specific types	Breast cancer	12	212	0.130171	0.360656
Cellular Processes	Cellular community - eukaryotes	Signaling pathways regulating pluripotency of stem cells	11	191	0.131403	0.36076
Cellular Processes	Cell growth and death	Apoptosis - multiple species	5	69	0.133779	0.363976
Cellular Processes	Cell growth and death	Oocyte meiosis	10	172	0.13934	0.37286
Environmental Information Processing	Signal transduction	Hippo signaling pathway	12	215	0.13986	0.37286
Metabolism	Global and overview maps	Metabolic pathways	98	2254	0.140749	0.37286
Environmental Information Processing	Signal transduction	Phosphatidylinositol signaling system	9	152	0.143689	0.37734
Organismal Systems	Immune system	T cell receptor signaling pathway	14	264	0.156634	0.407788
Organismal Systems	Immune system	Leukocyte transendothelial migration	10	177	0.158451	0.408994
Metabolism	Carbohydrate metabolism	Inositol phosphate metabolism	7	114	0.160752	0.411416
Metabolism	Glycan biosynthesis and metabolism	Glycosphingolipid biosynthesis - lacto and neolacto series	3	36	0.166423	0.42235
Metabolism	Energy metabolism	Nitrogen metabolism	2	19	0.169823	0.427389
Metabolism	Metabolism of other amino acids	Taurine and hypotaurine metabolism	2	20	0.184061	0.459393
Human Diseases	Neurodegenerative disease	Parkinson disease	11	206	0.186971	0.462829
Organismal Systems	Endocrine system	Thyroid hormone signaling pathway	11	207	0.191017	0.466489
Environmental Information Processing	Signal transduction	FoxO signaling pathway	10	185	0.191539	0.466489
Metabolism	Glycan biosynthesis and metabolism	Glycosphingolipid biosynthesis - ganglio series	2	21	0.198462	0.47906
Human Diseases	Cancer: specific types	Pancreatic cancer	8	143	0.199873	0.47906
Environmental Information Processing	Signal transduction	Calcium signaling pathway	26	560	0.212826	0.499223
Metabolism	Amino acid metabolism	Valine, leucine and isoleucine biosynthesis	1	6	0.213551	0.499223
Organismal Systems	Development and regeneration	Dorso-ventral axis formation	1	6	0.213551	0.499223
Human Diseases	Endocrine and metabolic disease	AGE-RAGE signaling pathway in diabetic complications	9	168	0.214897	0.499223
Human Diseases	Infectious disease: parasitic	Toxoplasmosis	9	170	0.224661	0.51792
Metabolism	Carbohydrate metabolism	Glyoxylate and dicarboxylate metabolism	3	42	0.227065	0.519497
Human Diseases	Cancer: specific types	Basal cell carcinoma	5	84	0.233644	0.53053
Organismal Systems	Immune system	RIG-I-like receptor signaling pathway	5	85	0.240958	0.538061
Metabolism	Global and overview maps	2-Oxocarboxylic acid metabolism	2	24	0.242306	0.538061
Environmental Information Processing	Signal transduction	MAPK signaling pathway - fly	2	24	0.242306	0.538061
Metabolism	Carbohydrate metabolism	Galactose metabolism	3	44	0.248149	0.547015
Human Diseases	Cardiovascular disease	Hypertrophic cardiomyopathy	8	153	0.252881	0.553407
Metabolism	Lipid metabolism	Ether lipid metabolism	4	67	0.268427	0.5832
Cellular Processes	Cellular community - eukaryotes	Adherens junction	7	135	0.279653	0.603252
Environmental Information Processing	Signal transduction	TNF signaling pathway	8	159	0.28662	0.613896
Human Diseases	Endocrine and metabolic disease	Cushing syndrome	11	229	0.288774	0.614154
Metabolism	Lipid metabolism	Fatty acid degradation	4	70	0.2949	0.622796
Human Diseases	Infectious disease: viral	Human papillomavirus infection	24	543	0.301925	0.633204
Metabolism	Lipid metabolism	Glycerolipid metabolism	5	94	0.309073	0.643725
Metabolism	Carbohydrate metabolism	Propanoate metabolism	3	50	0.312746	0.646914
Human Diseases	Infectious disease: viral	Human immunodeficiency virus 1 infection	21	478	0.327653	0.660853
Metabolism	Amino acid metabolism	Phenylalanine, tyrosine and tryptophan biosynthesis	1	10	0.329975	0.660853
Metabolism	Metabolism of cofactors and vitamins	Riboflavin metabolism	1	10	0.329975	0.660853
Genetic Information Processing	Folding, sorting and degradation	Sulfur relay system	1	10	0.329975	0.660853
Metabolism	Lipid metabolism	Fatty acid biosynthesis	2	30	0.330426	0.660853
Human Diseases	Cancer: specific types	Hepatocellular carcinoma	12	262	0.33294	0.6615
Human Diseases	Cardiovascular disease	Fluid shear stress and atherosclerosis	12	264	0.342365	0.67578
Environmental Information Processing	Signaling molecules and interaction	Cell adhesion molecules	17	390	0.362775	0.706825
Human Diseases	Infectious disease: viral	Human cytomegalovirus infection	17	390	0.362775	0.706825
Genetic Information Processing	Folding, sorting and degradation	RNA degradation	6	125	0.366886	0.71025
Metabolism	Lipid metabolism	alpha-Linolenic acid metabolism	2	33	0.373561	0.71025
Cellular Processes	Transport and catabolism	Mitophagy - animal	6	126	0.373939	0.71025
Human Diseases	Cardiovascular disease	Arrhythmogenic right ventricular cardiomyopathy	6	126	0.373939	0.71025
Human Diseases	Infectious disease: viral	Kaposi sarcoma-associated herpesvirus infection	14	322	0.385521	0.727671
Metabolism	Metabolism of cofactors and vitamins	Porphyrin metabolism	3	58	0.39915	0.748716
Organismal Systems	Immune system	IL-17 signaling pathway	6	130	0.402167	0.749719
Cellular Processes	Cell growth and death	Apoptosis	11	256	0.422729	0.783216
Genetic Information Processing	Replication and repair	Non-homologous end-joining	1	14	0.429192	0.790342
Metabolism	Energy metabolism	Oxidative phosphorylation	8	187	0.452793	0.828749
Metabolism	Nucleotide metabolism	Purine metabolism	8	190	0.470618	0.856185
Metabolism	Carbohydrate metabolism	Fructose and mannose metabolism	3	66	0.482331	0.872239
Human Diseases	Cancer: specific types	Acute myeloid leukemia	4	92	0.489934	0.877319
Human Diseases	Endocrine and metabolic disease	Non-alcoholic fatty liver disease	9	219	0.491975	0.877319
Metabolism	Metabolism of cofactors and vitamins	Ubiquinone and other terpenoid-quinone biosynthesis	1	17	0.493855	0.877319
Human Diseases	Cancer: specific types	Chronic myeloid leukemia	5	119	0.502768	0.88793
Metabolism	Metabolism of other amino acids	beta-Alanine metabolism	2	44	0.519778	0.904046
Cellular Processes	Transport and catabolism	Autophagy - other	2	44	0.519778	0.904046
Organismal Systems	Digestive system	Carbohydrate digestion and absorption	3	70	0.521844	0.904046
Organismal Systems	Digestive system	Bile secretion	5	122	0.524935	0.904046
Metabolism	Metabolism of cofactors and vitamins	Folate biosynthesis	2	45	0.531917	0.904046
Cellular Processes	Transport and catabolism	Peroxisome	5	123	0.532229	0.904046
Metabolism	Energy metabolism	Sulfur metabolism	1	19	0.532848	0.904046
Environmental Information Processing	Signal transduction	VEGF signaling pathway	4	98	0.539826	0.910768
Cellular Processes	Transport and catabolism	Lysosome	8	206	0.562769	0.944202
Organismal Systems	Development and regeneration	Osteoclast differentiation	8	207	0.568309	0.948228
Metabolism	Amino acid metabolism	Arginine and proline metabolism	3	76	0.577871	0.958885
Metabolism	Metabolism of cofactors and vitamins	Pantothenate and CoA biosynthesis	1	22	0.585788	0.964965
Cellular Processes	Cell growth and death	Necroptosis	9	237	0.587926	0.964965
Metabolism	Nucleotide metabolism	Pyrimidine metabolism	3	78	0.595607	0.972289
Metabolism	Metabolism of cofactors and vitamins	Thiamine metabolism	1	23	0.602068	0.977552
Metabolism	Metabolism of other amino acids	Glutathione metabolism	4	107	0.609684	0.983503
Organismal Systems	Immune system	Complement and coagulation cascades	5	135	0.615398	0.983503
Organismal Systems	Endocrine system	Thyroid hormone synthesis	4	108	0.617033	0.983503
Organismal Systems	Environmental adaptation	Thermogenesis	12	323	0.61876	0.983503
Human Diseases	Infectious disease: viral	Human T-cell leukemia virus 1 infection	18	486	0.634594	0.99847
Organismal Systems	Endocrine system	PPAR signaling pathway	5	138	0.634789	0.99847
Metabolism	Lipid metabolism	Primary bile acid biosynthesis	1	26	0.647177	1
Metabolism	Amino acid metabolism	Arginine biosynthesis	1	26	0.647177	1
Metabolism	Glycan biosynthesis and metabolism	Glycosaminoglycan degradation	1	26	0.647177	1
Organismal Systems	Aging	Longevity regulating pathway - multiple species	3	86	0.661562	1
Human Diseases	Cancer: specific types	Melanoma	4	115	0.666007	1
Genetic Information Processing	Replication and repair	Homologous recombination	2	58	0.670156	1
Environmental Information Processing	Signal transduction	AMPK signaling pathway	7	201	0.679208	1
Metabolism	Glycan biosynthesis and metabolism	Other types of O-glycan biosynthesis	2	60	0.68822	1
Human Diseases	Infectious disease: bacterial	Tuberculosis	14	400	0.708251	1
Human Diseases	Infectious disease: viral	Hepatitis B	8	236	0.712952	1
Organismal Systems	Immune system	Fc epsilon RI signaling pathway	8	238	0.721643	1
Genetic Information Processing	Transcription	Spliceosome	7	210	0.722284	1
Human Diseases	Cardiovascular disease	Dilated cardiomyopathy	10	294	0.722498	1
Genetic Information Processing	Folding, sorting and degradation	Protein export	1	32	0.722657	1
Organismal Systems	Development and regeneration	Axon regeneration	1	32	0.722657	1
Metabolism	Lipid metabolism	Linoleic acid metabolism	2	65	0.729832	1
Organismal Systems	Digestive system	Fat digestion and absorption	2	65	0.729832	1
Human Diseases	Cancer: specific types	Thyroid cancer	2	65	0.729832	1
Human Diseases	Infectious disease: viral	Hepatitis C	8	240	0.730158	1
Organismal Systems	Immune system	NOD-like receptor signaling pathway	9	269	0.733851	1
Organismal Systems	Sensory system	Phototransduction	1	34	0.744047	1
Metabolism	Amino acid metabolism	Phenylalanine metabolism	1	35	0.754116	1
Environmental Information Processing	Signal transduction	mTOR signaling pathway	7	219	0.761258	1
Metabolism	Amino acid metabolism	Tryptophan metabolism	2	70	0.766638	1
Environmental Information Processing	Signaling molecules and interaction	ECM-receptor interaction	5	162	0.767133	1
Metabolism	Amino acid metabolism	Histidine metabolism	1	37	0.773084	1
Organismal Systems	Aging	Longevity regulating pathway - worm	1	37	0.773084	1
Environmental Information Processing	Signal transduction	Hippo signaling pathway - multiple species	1	37	0.773084	1
Organismal Systems	Aging	Longevity regulating pathway	4	134	0.776475	1
Metabolism	Lipid metabolism	Sphingolipid metabolism	2	72	0.780097	1
Genetic Information Processing	Replication and repair	Fanconi anemia pathway	2	72	0.780097	1
Environmental Information Processing	Signal transduction	Hedgehog signaling pathway	2	72	0.780097	1
Environmental Information Processing	Signaling molecules and interaction	Viral protein interaction with cytokine and cytokine receptor	3	104	0.780493	1
Human Diseases	Cancer: specific types	Prostate cancer	5	165	0.780786	1
Metabolism	Carbohydrate metabolism	Ascorbate and aldarate metabolism	1	38	0.782013	1
Metabolism	Glycan biosynthesis and metabolism	Mucin type O-glycan biosynthesis	1	38	0.782013	1
Organismal Systems	Endocrine system	Cortisol synthesis and secretion	3	105	0.785957	1
Genetic Information Processing	Folding, sorting and degradation	Protein processing in endoplasmic reticulum	8	255	0.788345	1
Metabolism	Lipid metabolism	Steroid hormone biosynthesis	4	138	0.795635	1
Metabolism	Carbohydrate metabolism	Citrate cycle (TCA cycle)	1	40	0.798833	1
Human Diseases	Drug resistance: antineoplastic	Platinum drug resistance	4	143	0.817702	1
Human Diseases	Cancer: overview	MicroRNAs in cancer	8	264	0.818513	1
Genetic Information Processing	Folding, sorting and degradation	SNARE interactions in vesicular transport	1	43	0.821665	1
Organismal Systems	Digestive system	Protein digestion and absorption	4	145	0.825965	1
Organismal Systems	Endocrine system	Ovarian steroidogenesis	2	81	0.832558	1
Human Diseases	Cancer: specific types	Non-small cell lung cancer	3	115	0.834615	1
Metabolism	Carbohydrate metabolism	Starch and sucrose metabolism	1	45	0.835431	1
Cellular Processes	Cell growth and death	Ferroptosis	2	82	0.837632	1
Human Diseases	Infectious disease: bacterial	Legionellosis	2	84	0.847365	1
Environmental Information Processing	Signal transduction	TGF-beta signaling pathway	3	123	0.866393	1
Environmental Information Processing	Signal transduction	PI3K-Akt signaling pathway	23	717	0.869262	1
Environmental Information Processing	Membrane transport	ABC transporters	2	89	0.869419	1
Human Diseases	Infectious disease: bacterial	Yersinia infection	8	284	0.873619	1
Environmental Information Processing	Signal transduction	JAK-STAT signaling pathway	7	255	0.877654	1
Genetic Information Processing	Replication and repair	DNA replication	1	55	0.889888	1
Organismal Systems	Endocrine system	Parathyroid hormone synthesis, secretion and action	4	165	0.892672	1
Organismal Systems	Immune system	Th1 and Th2 cell differentiation	6	231	0.894978	1
Metabolism	Lipid metabolism	Arachidonic acid metabolism	3	136	0.906648	1
Metabolism	Amino acid metabolism	Tyrosine metabolism	1	60	0.909942	1
Organismal Systems	Excretory system	Aldosterone-regulated sodium reabsorption	1	60	0.909942	1
Human Diseases	Infectious disease: bacterial	Shigellosis	1	61	0.913492	1
Metabolism	Xenobiotics biodegradation and metabolism	Drug metabolism - cytochrome P450	2	107	0.926699	1
Metabolism	Amino acid metabolism	Lysine degradation	2	108	0.929058	1
Organismal Systems	Endocrine system	Renin-angiotensin system	1	68	0.934723	1
Genetic Information Processing	Folding, sorting and degradation	Ubiquitin mediated proteolysis	5	220	0.936611	1
Genetic Information Processing	Translation	Aminoacyl-tRNA biosynthesis	1	69	0.937298	1
Metabolism	Xenobiotics biodegradation and metabolism	Drug metabolism - other enzymes	3	150	0.93745	1
Organismal Systems	Immune system	B cell receptor signaling pathway	6	255	0.938631	1
Human Diseases	Infectious disease: parasitic	Amoebiasis	7	290	0.941316	1
Genetic Information Processing	Transcription	Basal transcription factors	1	71	0.942147	1
Metabolism	Xenobiotics biodegradation and metabolism	Metabolism of xenobiotics by cytochrome P450	2	115	0.943668	1
Environmental Information Processing	Signal transduction	Notch signaling pathway	1	73	0.946622	1
Human Diseases	Cancer: specific types	Small cell lung cancer	3	157	0.94905	1
Organismal Systems	Immune system	Fc gamma R-mediated phagocytosis	7	300	0.953056	1
Human Diseases	Infectious disease: viral	Measles	8	333	0.953083	1
Genetic Information Processing	Translation	Ribosome biogenesis in eukaryotes	2	123	0.95686	1
Organismal Systems	Digestive system	Cholesterol metabolism	1	81	0.961323	1
Human Diseases	Cancer: specific types	Bladder cancer	1	81	0.961323	1
Human Diseases	Infectious disease: viral	Influenza A	5	243	0.964527	1
Human Diseases	Infectious disease: bacterial	Pathogenic Escherichia coli infection	4	209	0.966579	1
Genetic Information Processing	Translation	Nucleocytoplasmic transport	5	247	0.968031	1
Cellular Processes	Cell growth and death	Cell cycle	3	176	0.971222	1
Human Diseases	Infectious disease: viral	Herpes simplex virus 1 infection	16	620	0.975094	1
Human Diseases	Cancer: overview	PD-L1 expression and PD-1 checkpoint pathway in cancer	4	222	0.976839	1
Organismal Systems	Immune system	Th17 cell differentiation	5	267	0.981229	1
Genetic Information Processing	Translation	mRNA surveillance pathway	2	148	0.981612	1
Human Diseases	Cancer: overview	Chemical carcinogenesis - DNA adducts	2	157	0.986554	1
Cellular Processes	Cell growth and death	p53 signaling pathway	1	108	0.986979	1
Organismal Systems	Immune system	Natural killer cell mediated cytotoxicity	5	283	0.987906	1
Cellular Processes	Cell growth and death	Cellular senescence	5	284	0.988238	1
Environmental Information Processing	Signaling molecules and interaction	Cytokine-cytokine receptor interaction	7	367	0.990736	1
Human Diseases	Cancer: overview	Viral carcinogenesis	6	336	0.992058	1
Human Diseases	Endocrine and metabolic disease	Type I diabetes mellitus	3	226	0.994098	1
Cellular Processes	Transport and catabolism	Phagosome	9	463	0.994948	1
Human Diseases	Infectious disease: parasitic	African trypanosomiasis	2	188	0.995513	1
Organismal Systems	Immune system	Hematopoietic cell lineage	3	286	0.999212	1
Human Diseases	Infectious disease: parasitic	Malaria	1	180	0.999294	1
Human Diseases	Immune disease	Rheumatoid arthritis	5	382	0.999356	1
Human Diseases	Immune disease	Primary immunodeficiency	1	188	0.99949	1
Human Diseases	Immune disease	Inflammatory bowel disease	1	190	0.999529	1
Human Diseases	Immune disease	Systemic lupus erythematosus	4	405	0.999931	1
Human Diseases	Infectious disease: viral	Epstein-Barr virus infection	8	594	0.999954	1
Human Diseases	Infectious disease: parasitic	Leishmaniasis	1	247	0.999954	1
Organismal Systems	Immune system	Antigen processing and presentation	1	263	0.999976	1
Human Diseases	Infectious disease: bacterial	Staphylococcus aureus infection	3	393	0.999982	1
Organismal Systems	Immune system	Intestinal immune network for IgA production	1	299	0.999995	1
Human Diseases	Cancer: overview	Transcriptional misregulation in cancer	5	537	0.999996	1
Human Diseases	Immune disease	Allograft rejection	1	347	0.999999	1
Environmental Information Processing	Signal transduction	NF-kappa B signaling pathway	1	380	1	1
Organismal Systems	Sensory system	Olfactory transduction	15	1430	1	1
