# Supplementary material for: Characterization of the Expressions and m6A Methylation Modification Patterns of mRNAs and lncRNAs in a Spinal Cord Injury Rat Model
Source: Mol Neurobiol. 2024 Jun 22;62(1):806–18. doi: 10.1007/s12035-024-04297-z (PMC11711147; doi:10.1007/s12035-024-04297-z)
Supplement: Supplementary file 5 — Supplementary file5 (XLSX 411 KB) [file 12035_2024_4297_MOESM5_ESM.xlsx]

## Sheet: GO terms for hyper lncRNAs
GO ID	Description	out (196)	All (22176)	pvalue	p.adjust
GO:0002483	antigen processing and presentation of endogenous peptide antigen	10	68	4.30543e-10	9.86089e-07
GO:0019883	antigen processing and presentation of endogenous antigen	10	70	5.78521e-10	9.86089e-07
GO:0048002	antigen processing and presentation of peptide antigen	11	101	1.54276e-09	1.36785e-06
GO:0002476	antigen processing and presentation of endogenous peptide antigen via MHC class Ib	9	57	1.70786e-09	1.36785e-06
GO:0002428	antigen processing and presentation of peptide antigen via MHC class Ib	9	58	2.00623e-09	1.36785e-06
GO:0002475	antigen processing and presentation via MHC class Ib	9	62	3.70742e-09	2.10643e-06
GO:0019882	antigen processing and presentation	12	155	1.39645e-08	6.80069e-06
GO:0051596	methylglyoxal catabolic process	3	6	1.33353e-05	0.0050511
GO:0061727	methylglyoxal catabolic process to lactate	3	6	1.33353e-05	0.0050511
GO:0009438	methylglyoxal metabolic process	3	9	5.49201e-05	0.0187223
GO:0007169	transmembrane receptor protein tyrosine kinase signaling pathway	16	601	9.31918e-05	0.028881
GO:0042182	ketone catabolic process	3	13	0.000182169	0.0517512
GO:0045104	intermediate filament cytoskeleton organization	5	62	0.000220404	0.0526818
GO:0001886	endothelial cell morphogenesis	3	14	0.000230344	0.0526818
GO:0021769	orbitofrontal cortex development	2	3	0.000231806	0.0526818
GO:0045103	intermediate filament-based process	5	66	0.000295835	0.0630314
GO:0046185	aldehyde catabolic process	3	16	0.000349785	0.0701423
GO:0006089	lactate metabolic process	3	19	0.000593544	0.106494
GO:2000251	positive regulation of actin cytoskeleton reorganization	3	19	0.000593544	0.106494
GO:0033674	positive regulation of kinase activity	13	514	0.000687531	0.113154
GO:0009605	response to external stimulus	37	2434	0.000697045	0.113154
GO:0007231	osmosensory signaling pathway	2	5	0.000763709	0.113195
GO:0019243	methylglyoxal catabolic process to D-lactate via S-lactoyl-glutathione	2	5	0.000763709	0.113195
GO:0042327	positive regulation of phosphorylation	20	1028	0.000812783	0.115449
GO:1901623	regulation of lymphocyte chemotaxis	3	22	0.000925072	0.126143
GO:0048535	lymph node development	3	23	0.00105694	0.138581
GO:0010922	positive regulation of phosphatase activity	3	24	0.00120011	0.151309
GO:0032273	positive regulation of protein polymerization	6	134	0.00124278	0.151309
GO:0001562	response to protozoan	3	26	0.00152176	0.171191
GO:2000523	regulation of T cell costimulation	2	7	0.00158518	0.171191
GO:0010562	positive regulation of phosphorus metabolic process	20	1088	0.00160696	0.171191
GO:0045937	positive regulation of phosphate metabolic process	20	1088	0.00160696	0.171191
GO:0016310	phosphorylation	37	2558	0.00171819	0.176143
GO:0007167	enzyme linked receptor protein signaling pathway	18	940	0.00176707	0.176143
GO:0001817	regulation of cytokine production	15	717	0.00183966	0.176143
GO:0043549	regulation of kinase activity	16	792	0.00186012	0.176143
GO:0035924	cellular response to vascular endothelial growth factor stimulus	4	60	0.00196102	0.178284
GO:0002606	positive regulation of dendritic cell antigen processing and presentation	2	8	0.00210129	0.178284
GO:0001816	cytokine production	15	728	0.00212922	0.178284
GO:0031295	T cell costimulation	3	30	0.00231545	0.178284
GO:0002376	immune system process	38	2699	0.00238599	0.178284
GO:0030838	positive regulation of actin filament polymerization	5	105	0.00242333	0.178284
GO:0051347	positive regulation of transferase activity	13	596	0.00256974	0.178284
GO:0042325	regulation of phosphorylation	25	1551	0.00261597	0.178284
GO:0002684	positive regulation of immune system process	19	1069	0.00304756	0.178284
GO:0031294	lymphocyte costimulation	3	33	0.00305175	0.178284
GO:0014909	smooth muscle cell migration	4	68	0.00310063	0.178284
GO:0046777	protein autophosphorylation	7	216	0.00316939	0.178284
GO:0010518	positive regulation of phospholipase activity	3	34	0.0033255	0.178284
GO:0002688	regulation of leukocyte chemotaxis	5	115	0.00358901	0.178284
GO:0014911	positive regulation of smooth muscle cell migration	3	35	0.00361383	0.178284
GO:0001819	positive regulation of cytokine production	11	482	0.00386726	0.178284
GO:0007095	mitotic G2 DNA damage checkpoint	3	36	0.00391696	0.178284
GO:0051495	positive regulation of cytoskeleton organization	7	225	0.00396423	0.178284
GO:0002579	positive regulation of antigen processing and presentation	2	11	0.00405608	0.178284
GO:0060174	limb bud formation	2	11	0.00405608	0.178284
GO:2001187	positive regulation of CD8-positive, alpha-beta T cell activation	2	11	0.00405608	0.178284
GO:0045930	negative regulation of mitotic cell cycle	7	226	0.0040611	0.178284
GO:0098655	cation transmembrane transport	16	859	0.00412446	0.178284
GO:0009152	purine ribonucleotide biosynthetic process	8	288	0.00421035	0.178284
GO:0009887	animal organ morphogenesis	19	1102	0.00423054	0.178284
GO:0021680	cerebellar Purkinje cell layer development	3	37	0.00423513	0.178284
GO:0071674	mononuclear cell migration	4	75	0.0044117	0.178284
GO:0006468	protein phosphorylation	30	2059	0.00442022	0.178284
GO:0002604	regulation of dendritic cell antigen processing and presentation	2	12	0.00483908	0.178284
GO:0010820	positive regulation of T cell chemotaxis	2	12	0.00483908	0.178284
GO:2000249	regulation of actin cytoskeleton reorganization	3	39	0.00491742	0.178284
GO:0009260	ribonucleotide biosynthetic process	8	299	0.00525734	0.178284
GO:0006796	phosphate-containing compound metabolic process	45	3501	0.00529351	0.178284
GO:0006164	purine nucleotide biosynthetic process	8	300	0.00536157	0.178284
GO:0002682	regulation of immune system process	23	1467	0.00541438	0.178284
GO:0009165	nucleotide biosynthetic process	9	367	0.00552225	0.178284
GO:0019220	regulation of phosphate metabolic process	26	1733	0.00555578	0.178284
GO:0046390	ribose phosphate biosynthetic process	8	302	0.00557476	0.178284
GO:0051174	regulation of phosphorus metabolic process	26	1734	0.0055969	0.178284
GO:0038084	vascular endothelial growth factor signaling pathway	3	41	0.0056623	0.178284
GO:0006171	cAMP biosynthetic process	2	13	0.0056858	0.178284
GO:0010819	regulation of T cell chemotaxis	2	13	0.0056858	0.178284
GO:0010839	negative regulation of keratinocyte proliferation	2	13	0.0056858	0.178284
GO:0035630	bone mineralization involved in bone maturation	2	13	0.0056858	0.178284
GO:1901029	negative regulation of mitochondrial outer membrane permeabilization involved in apoptotic signaling pathway	2	13	0.0056858	0.178284
GO:0006096	glycolytic process	5	129	0.00583169	0.178284
GO:0006793	phosphorus metabolic process	45	3523	0.00593934	0.178284
GO:0051338	regulation of transferase activity	16	894	0.00600564	0.178284
GO:0070848	response to growth factor	13	660	0.00601669	0.178284
GO:0006757	ATP generation from ADP	5	130	0.00602244	0.178284
GO:0032642	regulation of chemokine production	4	82	0.00605293	0.178284
GO:1901293	nucleoside phosphate biosynthetic process	9	373	0.00612008	0.178284
GO:0014812	muscle cell migration	4	83	0.00631629	0.178284
GO:0032602	chemokine production	4	83	0.00631629	0.178284
GO:0003382	epithelial cell morphogenesis	3	43	0.00647126	0.178284
GO:0045475	locomotor rhythm	2	14	0.00659504	0.178284
GO:0072522	purine-containing compound biosynthetic process	8	311	0.00661525	0.178284
GO:0098662	inorganic cation transmembrane transport	14	745	0.00662091	0.178284
GO:0042866	pyruvate biosynthetic process	5	133	0.00662101	0.178284
GO:0048518	positive regulation of biological process	71	6188	0.00664894	0.178284
GO:0030335	positive regulation of cell migration	11	521	0.00683646	0.178284
GO:0010517	regulation of phospholipase activity	3	44	0.00690018	0.178284
GO:0043467	regulation of generation of precursor metabolites and energy	5	135	0.00704248	0.178284
GO:0035725	sodium ion transmembrane transport	5	136	0.00726009	0.178284
GO:0048705	skeletal system morphogenesis	7	252	0.00726753	0.178284
GO:0007018	microtubule-based movement	8	317	0.00738658	0.178284
GO:0046031	ADP metabolic process	5	137	0.00748235	0.178284
GO:0002468	dendritic cell antigen processing and presentation	2	15	0.00756565	0.178284
GO:0060193	positive regulation of lipase activity	3	46	0.00780769	0.178284
GO:0050830	defense response to Gram-positive bacterium	4	89	0.00805704	0.178284
GO:1903312	negative regulation of mRNA metabolic process	4	89	0.00805704	0.178284
GO:0006110	regulation of glycolytic process	3	47	0.00828657	0.178284
GO:0035306	positive regulation of dephosphorylation	3	47	0.00828657	0.178284
GO:0006928	movement of cell or subcellular component	29	2063	0.0083426	0.178284
GO:0002863	positive regulation of inflammatory response to antigenic stimulus	2	16	0.00859649	0.178284
GO:0045820	negative regulation of glycolytic process	2	16	0.00859649	0.178284
GO:2000147	positive regulation of cell motility	11	539	0.0087027	0.178284
GO:0031572	G2 DNA damage checkpoint	3	48	0.00878236	0.178284
GO:0048247	lymphocyte chemotaxis	3	48	0.00878236	0.178284
GO:0002876	positive regulation of chronic inflammatory response to antigenic stimulus	1	1	0.00883838	0.178284
GO:0010938	cytoplasmic microtubule depolymerization	1	1	0.00883838	0.178284
GO:0015707	nitrite transport	1	1	0.00883838	0.178284
GO:0030103	vasopressin secretion	1	1	0.00883838	0.178284
GO:0036471	cellular response to glyoxal	1	1	0.00883838	0.178284
GO:0036526	peptidyl-cysteine deglycation	1	1	0.00883838	0.178284
GO:0036527	peptidyl-arginine deglycation	1	1	0.00883838	0.178284
GO:0036528	peptidyl-lysine deglycation	1	1	0.00883838	0.178284
GO:0036529	protein deglycation, glyoxal removal	1	1	0.00883838	0.178284
GO:0036530	protein deglycation, methylglyoxal removal	1	1	0.00883838	0.178284
GO:0036531	glutathione deglycation	1	1	0.00883838	0.178284
GO:0045584	negative regulation of cytotoxic T cell differentiation	1	1	0.00883838	0.178284
GO:0046295	glycolate biosynthetic process	1	1	0.00883838	0.178284
GO:0050787	detoxification of mercury ion	1	1	0.00883838	0.178284
GO:0060404	axonemal microtubule depolymerization	1	1	0.00883838	0.178284
GO:0060678	dichotomous subdivision of terminal units involved in ureteric bud branching	1	1	0.00883838	0.178284
GO:0060731	positive regulation of intestinal epithelial structure maintenance	1	1	0.00883838	0.178284
GO:0061523	cilium disassembly	1	1	0.00883838	0.178284
GO:0070462	plus-end specific microtubule depolymerization	1	1	0.00883838	0.178284
GO:0070715	sodium-dependent organic cation transport	1	1	0.00883838	0.178284
GO:0070839	divalent metal ion export	1	1	0.00883838	0.178284
GO:0072127	renal capsule development	1	1	0.00883838	0.178284
GO:0072128	renal capsule morphogenesis	1	1	0.00883838	0.178284
GO:0072129	renal capsule formation	1	1	0.00883838	0.178284
GO:0072130	renal capsule specification	1	1	0.00883838	0.178284
GO:0072213	metanephric capsule development	1	1	0.00883838	0.178284
GO:0072265	metanephric capsule morphogenesis	1	1	0.00883838	0.178284
GO:0072266	metanephric capsule formation	1	1	0.00883838	0.178284
GO:0072267	metanephric capsule specification	1	1	0.00883838	0.178284
GO:0097497	blood vessel endothelial cell delamination	1	1	0.00883838	0.178284
GO:0106044	guanine deglycation	1	1	0.00883838	0.178284
GO:0106045	guanine deglycation, methylglyoxal removal	1	1	0.00883838	0.178284
GO:0106046	guanine deglycation, glyoxal removal	1	1	0.00883838	0.178284
GO:0140041	cellular detoxification of methylglyoxal	1	1	0.00883838	0.178284
GO:0140105	interleukin-10-mediated signaling pathway	1	1	0.00883838	0.178284
GO:1900749	(R)-carnitine transport	1	1	0.00883838	0.178284
GO:1902270	(R)-carnitine transmembrane transport	1	1	0.00883838	0.178284
GO:1903122	negative regulation of TRAIL-activated apoptotic signaling pathway	1	1	0.00883838	0.178284
GO:1903167	regulation of pyrroline-5-carboxylate reductase activity	1	1	0.00883838	0.178284
GO:1903168	positive regulation of pyrroline-5-carboxylate reductase activity	1	1	0.00883838	0.178284
GO:1903176	regulation of tyrosine 3-monooxygenase activity	1	1	0.00883838	0.178284
GO:1903178	positive regulation of tyrosine 3-monooxygenase activity	1	1	0.00883838	0.178284
GO:1903184	L-dopa metabolic process	1	1	0.00883838	0.178284
GO:1903185	L-dopa biosynthetic process	1	1	0.00883838	0.178284
GO:1903189	glyoxal metabolic process	1	1	0.00883838	0.178284
GO:1903190	glyoxal catabolic process	1	1	0.00883838	0.178284
GO:1903195	regulation of L-dopa biosynthetic process	1	1	0.00883838	0.178284
GO:1903197	positive regulation of L-dopa biosynthetic process	1	1	0.00883838	0.178284
GO:1903198	regulation of L-dopa decarboxylase activity	1	1	0.00883838	0.178284
GO:1903200	positive regulation of L-dopa decarboxylase activity	1	1	0.00883838	0.178284
GO:1904073	regulation of trophectodermal cell proliferation	1	1	0.00883838	0.178284
GO:1904075	positive regulation of trophectodermal cell proliferation	1	1	0.00883838	0.178284
GO:2000284	positive regulation of cellular amino acid biosynthetic process	1	1	0.00883838	0.178284
GO:2000548	negative regulation of dendritic cell dendrite assembly	1	1	0.00883838	0.178284
GO:0051240	positive regulation of multicellular organismal process	26	1800	0.00893405	0.179154
GO:0006814	sodium ion transport	6	201	0.00907199	0.180672
GO:0009135	purine nucleoside diphosphate metabolic process	5	144	0.00917252	0.180672
GO:0009179	purine ribonucleoside diphosphate metabolic process	5	144	0.00917252	0.180672
GO:1902905	positive regulation of supramolecular fiber organization	6	202	0.00928291	0.180672
GO:0030811	regulation of nucleotide catabolic process	3	49	0.0092952	0.180672
GO:0002690	positive regulation of leukocyte chemotaxis	4	93	0.00937673	0.180672
GO:0019359	nicotinamide nucleotide biosynthetic process	5	145	0.00943374	0.180672
GO:0019363	pyridine nucleotide biosynthetic process	5	145	0.00943374	0.180672
GO:0140131	positive regulation of lymphocyte chemotaxis	2	17	0.00968642	0.184475
GO:0071675	regulation of mononuclear cell migration	3	50	0.0098252	0.186078
GO:0009185	ribonucleoside diphosphate metabolic process	5	147	0.00997146	0.18776
GO:0051272	positive regulation of cellular component movement	11	550	0.0100242	0.18776
GO:0044818	mitotic G2/M transition checkpoint	3	51	0.0103725	0.189415
GO:0048701	embryonic cranial skeleton morphogenesis	3	51	0.0103725	0.189415
GO:0060541	respiratory system development	7	270	0.0103898	0.189415
GO:0009127	purine nucleoside monophosphate biosynthetic process	6	207	0.0103903	0.189415
GO:0009168	purine ribonucleoside monophosphate biosynthetic process	6	207	0.0103903	0.189415
GO:0072525	pyridine-containing compound biosynthetic process	5	150	0.010817	0.192366
GO:0002407	dendritic cell chemotaxis	2	18	0.0108343	0.192366
GO:0021702	cerebellar Purkinje cell differentiation	2	18	0.0108343	0.192366
GO:0030812	negative regulation of nucleotide catabolic process	2	18	0.0108343	0.192366
GO:0051198	negative regulation of coenzyme metabolic process	2	18	0.0108343	0.192366
GO:0030155	regulation of cell adhesion	13	713	0.0110708	0.195018
GO:0045637	regulation of myeloid cell differentiation	6	210	0.0110981	0.195018
GO:0001934	positive regulation of protein phosphorylation	16	958	0.011214	0.195424
GO:0006165	nucleoside diphosphate phosphorylation	5	152	0.0114071	0.195424
GO:0031214	biomineral tissue development	5	152	0.0114071	0.195424
GO:0043254	regulation of protein complex assembly	10	486	0.0114982	0.195424
GO:0043470	regulation of carbohydrate catabolic process	3	53	0.0115192	0.195424
GO:0031334	positive regulation of protein complex assembly	7	277	0.011835	0.195424
GO:1903578	regulation of ATP metabolic process	4	100	0.0120098	0.195424
GO:0019835	cytolysis	2	19	0.0120391	0.195424
GO:1900025	negative regulation of substrate adhesion-dependent cell spreading	2	19	0.0120391	0.195424
GO:2000679	positive regulation of transcription regulatory region DNA binding	2	19	0.0120391	0.195424
GO:2001185	regulation of CD8-positive, alpha-beta T cell activation	2	19	0.0120391	0.195424
GO:0040017	positive regulation of locomotion	11	565	0.0120694	0.195424
GO:0043410	positive regulation of MAPK cascade	10	490	0.0121215	0.195424
GO:0045807	positive regulation of endocytosis	5	155	0.0123328	0.195424
GO:0046939	nucleotide phosphorylation	5	155	0.0123328	0.195424
GO:0042060	wound healing	9	418	0.0123332	0.195424
GO:0045639	positive regulation of myeloid cell differentiation	4	101	0.0124207	0.195424
GO:0060326	cell chemotaxis	7	282	0.0129527	0.195424
GO:0006090	pyruvate metabolic process	5	157	0.0129776	0.195424
GO:0010818	T cell chemotaxis	2	20	0.0132997	0.195424
GO:0021694	cerebellar Purkinje cell layer formation	2	20	0.0132997	0.195424
GO:0042474	middle ear morphogenesis	2	20	0.0132997	0.195424
GO:0043931	ossification involved in bone maturation	2	20	0.0132997	0.195424
GO:0070166	enamel mineralization	2	20	0.0132997	0.195424
GO:2001170	negative regulation of ATP biosynthetic process	2	20	0.0132997	0.195424
GO:0048704	embryonic skeletal system morphogenesis	4	104	0.0137071	0.195424
GO:0098660	inorganic ion transmembrane transport	14	816	0.0139265	0.195424
GO:0009156	ribonucleoside monophosphate biosynthetic process	6	221	0.0139858	0.195424
GO:0045786	negative regulation of cell cycle	9	427	0.0139997	0.195424
GO:0014910	regulation of smooth muscle cell migration	3	57	0.0140239	0.195424
GO:0021587	cerebellum morphogenesis	3	57	0.0140239	0.195424
GO:0048522	positive regulation of cellular process	62	5439	0.0142235	0.195424
GO:0006935	chemotaxis	11	581	0.0145875	0.195424
GO:0010560	positive regulation of glycoprotein biosynthetic process	2	21	0.0146151	0.195424
GO:0030809	negative regulation of nucleotide biosynthetic process	2	21	0.0146151	0.195424
GO:1900372	negative regulation of purine nucleotide biosynthetic process	2	21	0.0146151	0.195424
GO:1901028	regulation of mitochondrial outer membrane permeabilization involved in apoptotic signaling pathway	2	21	0.0146151	0.195424
GO:0042330	taxis	11	584	0.0151008	0.195424
GO:0021575	hindbrain morphogenesis	3	59	0.0153829	0.195424
GO:1903020	positive regulation of glycoprotein metabolic process	2	22	0.0159841	0.195424
GO:2000353	positive regulation of endothelial cell apoptotic process	2	22	0.0159841	0.195424
GO:0010948	negative regulation of cell cycle process	6	228	0.0160751	0.195424
GO:0031670	cellular response to nutrient	3	60	0.0160893	0.195424
GO:0051196	regulation of coenzyme metabolic process	3	60	0.0160893	0.195424
GO:0009124	nucleoside monophosphate biosynthetic process	6	229	0.0163903	0.195424
GO:0044344	cellular response to fibroblast growth factor stimulus	4	111	0.0170292	0.195424
GO:0001501	skeletal system development	10	518	0.0172256	0.195424
GO:0032691	negative regulation of interleukin-1 beta production	2	23	0.0174057	0.195424
GO:0070977	bone maturation	2	23	0.0174057	0.195424
GO:2000401	regulation of lymphocyte migration	3	62	0.0175562	0.195424
GO:0000017	alpha-glucoside transport	1	2	0.017599	0.195424
GO:0001815	positive regulation of antibody-dependent cellular cytotoxicity	1	2	0.017599	0.195424
GO:0002398	MHC class Ib protein complex assembly	1	2	0.017599	0.195424
GO:0002439	chronic inflammatory response to antigenic stimulus	1	2	0.017599	0.195424
GO:0002488	antigen processing and presentation of endogenous peptide antigen via MHC class Ib via ER pathway	1	2	0.017599	0.195424
GO:0002489	antigen processing and presentation of endogenous peptide antigen via MHC class Ib via ER pathway, TAP-dependent	1	2	0.017599	0.195424
GO:0002543	activation of blood coagulation via clotting cascade	1	2	0.017599	0.195424
GO:0002678	positive regulation of chronic inflammatory response	1	2	0.017599	0.195424
GO:0002774	Fc receptor mediated inhibitory signaling pathway	1	2	0.017599	0.195424
GO:0002874	regulation of chronic inflammatory response to antigenic stimulus	1	2	0.017599	0.195424
GO:0006876	cellular cadmium ion homeostasis	1	2	0.017599	0.195424
GO:0009441	glycolate metabolic process	1	2	0.017599	0.195424
GO:0021686	cerebellar granular layer maturation	1	2	0.017599	0.195424
GO:0021847	ventricular zone neuroblast division	1	2	0.017599	0.195424
GO:0021941	negative regulation of cerebellar granule cell precursor proliferation	1	2	0.017599	0.195424
GO:0032639	TRAIL production	1	2	0.017599	0.195424
GO:0032679	regulation of TRAIL production	1	2	0.017599	0.195424
GO:0032759	positive regulation of TRAIL production	1	2	0.017599	0.195424
GO:0035602	fibroblast growth factor receptor signaling pathway involved in negative regulation of apoptotic process in bone marrow	1	2	0.017599	0.195424
GO:0035603	fibroblast growth factor receptor signaling pathway involved in hemopoiesis	1	2	0.017599	0.195424
GO:0035604	fibroblast growth factor receptor signaling pathway involved in positive regulation of cell proliferation in bone marrow	1	2	0.017599	0.195424
GO:0035607	fibroblast growth factor receptor signaling pathway involved in orbitofrontal cortex development	1	2	0.017599	0.195424
GO:0035759	mesangial cell-matrix adhesion	1	2	0.017599	0.195424
GO:0036482	neuron intrinsic apoptotic signaling pathway in response to hydrogen peroxide	1	2	0.017599	0.195424
GO:0036525	protein deglycation	1	2	0.017599	0.195424
GO:0038086	VEGF-activated platelet-derived growth factor receptor signaling pathway	1	2	0.017599	0.195424
GO:0038091	positive regulation of cell proliferation by VEGF-activated platelet derived growth factor receptor signaling pathway	1	2	0.017599	0.195424
GO:0042946	glucoside transport	1	2	0.017599	0.195424
GO:0045764	positive regulation of cellular amino acid metabolic process	1	2	0.017599	0.195424
GO:0046946	hydroxylysine metabolic process	1	2	0.017599	0.195424
GO:0046947	hydroxylysine biosynthetic process	1	2	0.017599	0.195424
GO:0048561	establishment of animal organ orientation	1	2	0.017599	0.195424
GO:0050822	peptide stabilization	1	2	0.017599	0.195424
GO:0050823	peptide antigen stabilization	1	2	0.017599	0.195424
GO:0060327	cytoplasmic actin-based contraction involved in cell motility	1	2	0.017599	0.195424
GO:0060365	coronal suture morphogenesis	1	2	0.017599	0.195424
GO:0060545	positive regulation of necroptotic process	1	2	0.017599	0.195424
GO:0060730	regulation of intestinal epithelial structure maintenance	1	2	0.017599	0.195424
GO:0071612	IP-10 production	1	2	0.017599	0.195424
GO:0071642	positive regulation of macrophage inflammatory protein 1 alpha production	1	2	0.017599	0.195424
GO:0071658	regulation of IP-10 production	1	2	0.017599	0.195424
GO:0071659	negative regulation of IP-10 production	1	2	0.017599	0.195424
GO:0097045	phosphatidylserine exposure on blood platelet	1	2	0.017599	0.195424
GO:0097166	lens epithelial cell proliferation	1	2	0.017599	0.195424
GO:0097238	cellular response to methylglyoxal	1	2	0.017599	0.195424
GO:0098971	anterograde dendritic transport of neurotransmitter receptor complex	1	2	0.017599	0.195424
GO:0099093	calcium export from the mitochondrion	1	2	0.017599	0.195424
GO:1902603	carnitine transmembrane transport	1	2	0.017599	0.195424
GO:1903094	negative regulation of protein K48-linked deubiquitination	1	2	0.017599	0.195424
GO:1903179	regulation of dopamine biosynthetic process	1	2	0.017599	0.195424
GO:1903181	positive regulation of dopamine biosynthetic process	1	2	0.017599	0.195424
GO:1903383	regulation of hydrogen peroxide-induced neuron intrinsic apoptotic signaling pathway	1	2	0.017599	0.195424
GO:1903384	negative regulation of hydrogen peroxide-induced neuron intrinsic apoptotic signaling pathway	1	2	0.017599	0.195424
GO:1903444	negative regulation of brown fat cell differentiation	1	2	0.017599	0.195424
GO:1904059	regulation of locomotor rhythm	1	2	0.017599	0.195424
GO:1905258	regulation of nitrosative stress-induced intrinsic apoptotic signaling pathway	1	2	0.017599	0.195424
GO:1905259	negative regulation of nitrosative stress-induced intrinsic apoptotic signaling pathway	1	2	0.017599	0.195424
GO:2000157	negative regulation of ubiquitin-specific protease activity	1	2	0.017599	0.195424
GO:2000527	regulation of myeloid dendritic cell chemotaxis	1	2	0.017599	0.195424
GO:2000529	positive regulation of myeloid dendritic cell chemotaxis	1	2	0.017599	0.195424
GO:2000547	regulation of dendritic cell dendrite assembly	1	2	0.017599	0.195424
GO:2001109	regulation of lens epithelial cell proliferation	1	2	0.017599	0.195424
GO:2001111	positive regulation of lens epithelial cell proliferation	1	2	0.017599	0.195424
GO:1900542	regulation of purine nucleotide metabolic process	4	113	0.0180628	0.199922
GO:0051130	positive regulation of cellular component organization	19	1275	0.0181999	0.200707
GO:0045010	actin nucleation	3	63	0.0183166	0.200707
GO:0021549	cerebellum development	4	114	0.0185939	0.200707
GO:0030324	lung development	6	236	0.0187165	0.200707
GO:0032956	regulation of actin cytoskeleton organization	8	375	0.0187442	0.200707
GO:0032103	positive regulation of response to external stimulus	7	304	0.0187839	0.200707
GO:0002577	regulation of antigen processing and presentation	2	24	0.0188789	0.200707
GO:0021692	cerebellar Purkinje cell layer morphogenesis	2	24	0.0188789	0.200707
GO:0036336	dendritic cell migration	2	24	0.0188789	0.200707
GO:0046058	cAMP metabolic process	2	24	0.0188789	0.200707
GO:1900746	regulation of vascular endothelial growth factor signaling pathway	2	24	0.0188789	0.200707
GO:0009132	nucleoside diphosphate metabolic process	5	173	0.0189689	0.200707
GO:0032271	regulation of protein polymerization	6	237	0.0190664	0.200707
GO:0051258	protein polymerization	7	305	0.0190864	0.200707
GO:0048661	positive regulation of smooth muscle cell proliferation	3	64	0.0190952	0.200707
GO:0060191	regulation of lipase activity	3	64	0.0190952	0.200707
GO:0071774	response to fibroblast growth factor	4	115	0.0191346	0.200707
GO:0010629	negative regulation of gene expression	25	1828	0.0192413	0.201207
GO:0030323	respiratory tube development	6	239	0.0197793	0.205489
GO:0010972	negative regulation of G2/M transition of mitotic cell cycle	3	65	0.0198918	0.205489
GO:0021695	cerebellar cortex development	3	65	0.0198918	0.205489
GO:2001169	regulation of ATP biosynthetic process	3	65	0.0198918	0.205489
GO:0045860	positive regulation of protein kinase activity	9	454	0.0200018	0.206001
GO:0016052	carbohydrate catabolic process	5	176	0.0202647	0.207003
GO:0003085	negative regulation of systemic arterial blood pressure	2	25	0.0204028	0.207003
GO:0018027	peptidyl-lysine dimethylation	2	25	0.0204028	0.207003
GO:0051195	negative regulation of cofactor metabolic process	2	25	0.0204028	0.207003
GO:0071677	positive regulation of mononuclear cell migration	2	25	0.0204028	0.207003
GO:1901379	regulation of potassium ion transmembrane transport	3	66	0.0207066	0.209315
GO:0015672	monovalent inorganic cation transport	10	534	0.020777	0.209315
GO:0006140	regulation of nucleotide metabolic process	4	118	0.0208148	0.209315
GO:0006812	cation transport	18	1206	0.020981	0.210366
GO:2000145	regulation of cell motility	15	946	0.0211154	0.211092
GO:0032147	activation of protein kinase activity	6	244	0.0216408	0.215711
GO:0051707	response to other organism	16	1036	0.0218026	0.216691
GO:0021516	dorsal spinal cord development	2	26	0.0219762	0.217781
GO:0032879	regulation of localization	33	2614	0.0220801	0.218177
GO:0050766	positive regulation of phagocytosis	3	68	0.0223905	0.218531
GO:0032101	regulation of response to external stimulus	13	784	0.022416	0.218531
GO:0043207	response to external biotic stimulus	16	1040	0.022501	0.218531
GO:0019362	pyridine nucleotide metabolic process	5	181	0.0225506	0.218531
GO:0046496	nicotinamide nucleotide metabolic process	5	181	0.0225506	0.218531
GO:0045859	regulation of protein kinase activity	12	702	0.0225603	0.218531
GO:0010638	positive regulation of organelle organization	11	622	0.0228433	0.218531
GO:0006754	ATP biosynthetic process	5	182	0.023027	0.218531
GO:0022037	metencephalon development	4	122	0.0231921	0.218531
GO:0048008	platelet-derived growth factor receptor signaling pathway	3	69	0.0232597	0.218531
GO:0060425	lung morphogenesis	3	69	0.0232597	0.218531
GO:0034505	tooth mineralization	2	27	0.0235982	0.218531
GO:0048799	animal organ maturation	2	27	0.0235982	0.218531
GO:0052652	cyclic purine nucleotide metabolic process	2	27	0.0235982	0.218531
GO:1902547	regulation of cellular response to vascular endothelial growth factor stimulus	2	27	0.0235982	0.218531
GO:0070374	positive regulation of ERK1 and ERK2 cascade	5	184	0.0239993	0.218531
GO:0008219	cell death	25	1866	0.0240673	0.218531
GO:0030833	regulation of actin filament polymerization	5	185	0.0244952	0.218531
GO:0007166	cell surface receptor signaling pathway	33	2637	0.0247124	0.218531
GO:0034220	ion transmembrane transport	17	1140	0.0247257	0.218531
GO:0032692	negative regulation of interleukin-1 production	2	28	0.0252678	0.218531
GO:0043552	positive regulation of phosphatidylinositol 3-kinase activity	2	28	0.0252678	0.218531
GO:0071295	cellular response to vitamin	2	28	0.0252678	0.218531
GO:2000406	positive regulation of T cell migration	2	28	0.0252678	0.218531
GO:0072524	pyridine-containing compound metabolic process	5	187	0.0255068	0.218531
GO:0001885	endothelial cell development	3	72	0.0259759	0.218531
GO:0044773	mitotic DNA damage checkpoint	3	72	0.0259759	0.218531
GO:0001951	intestinal D-glucose absorption	1	3	0.0262827	0.218531
GO:0002479	antigen processing and presentation of exogenous peptide antigen via MHC class I, TAP-dependent	1	3	0.0262827	0.218531
GO:0002519	natural killer cell tolerance induction	1	3	0.0262827	0.218531
GO:0002767	immune response-inhibiting cell surface receptor signaling pathway	1	3	0.0262827	0.218531
GO:0002930	trabecular meshwork development	1	3	0.0262827	0.218531
GO:0006438	valyl-tRNA aminoacylation	1	3	0.0262827	0.218531
GO:0015879	carnitine transport	1	3	0.0262827	0.218531
GO:0021933	radial glia guided migration of cerebellar granule cell	1	3	0.0262827	0.218531
GO:0034164	negative regulation of toll-like receptor 9 signaling pathway	1	3	0.0262827	0.218531
GO:0036476	neuron death in response to hydrogen peroxide	1	3	0.0262827	0.218531
GO:0042539	hypotonic salinity response	1	3	0.0262827	0.218531
GO:0045583	regulation of cytotoxic T cell differentiation	1	3	0.0262827	0.218531
GO:0051601	exocyst localization	1	3	0.0262827	0.218531
GO:0055073	cadmium ion homeostasis	1	3	0.0262827	0.218531
GO:0060529	squamous basal epithelial stem cell differentiation involved in prostate gland acinus development	1	3	0.0262827	0.218531
GO:0060595	fibroblast growth factor receptor signaling pathway involved in mammary gland specification	1	3	0.0262827	0.218531
GO:0060615	mammary gland bud formation	1	3	0.0262827	0.218531
GO:0060667	branch elongation involved in salivary gland morphogenesis	1	3	0.0262827	0.218531
GO:0060915	mesenchymal cell differentiation involved in lung development	1	3	0.0262827	0.218531
GO:0071307	cellular response to vitamin K	1	3	0.0262827	0.218531
GO:0071477	cellular hypotonic salinity response	1	3	0.0262827	0.218531
GO:0072076	nephrogenic mesenchyme development	1	3	0.0262827	0.218531
GO:0098958	retrograde axonal transport of mitochondrion	1	3	0.0262827	0.218531
GO:0106001	intestinal hexose absorption	1	3	0.0262827	0.218531
GO:1902304	positive regulation of potassium ion export	1	3	0.0262827	0.218531
GO:1902896	terminal web assembly	1	3	0.0262827	0.218531
GO:1902958	positive regulation of mitochondrial electron transport, NADH to ubiquinone	1	3	0.0262827	0.218531
GO:1903093	regulation of protein K48-linked deubiquitination	1	3	0.0262827	0.218531
GO:1903207	regulation of hydrogen peroxide-induced neuron death	1	3	0.0262827	0.218531
GO:1903208	negative regulation of hydrogen peroxide-induced neuron death	1	3	0.0262827	0.218531
GO:1903750	regulation of intrinsic apoptotic signaling pathway in response to hydrogen peroxide	1	3	0.0262827	0.218531
GO:1903751	negative regulation of intrinsic apoptotic signaling pathway in response to hydrogen peroxide	1	3	0.0262827	0.218531
GO:1903766	positive regulation of potassium ion export across plasma membrane	1	3	0.0262827	0.218531
GO:1905460	negative regulation of vascular associated smooth muscle cell apoptotic process	1	3	0.0262827	0.218531
GO:1990442	intrinsic apoptotic signaling pathway in response to nitrosative stress	1	3	0.0262827	0.218531
GO:1990960	basophil homeostasis	1	3	0.0262827	0.218531
GO:2000275	regulation of oxidative phosphorylation uncoupler activity	1	3	0.0262827	0.218531
GO:2000524	negative regulation of T cell costimulation	1	3	0.0262827	0.218531
GO:0002861	regulation of inflammatory response to antigenic stimulus	2	29	0.0269842	0.222194
GO:0036037	CD8-positive, alpha-beta T cell activation	2	29	0.0269842	0.222194
GO:0051560	mitochondrial calcium ion homeostasis	2	29	0.0269842	0.222194
GO:0030001	metal ion transport	14	890	0.0269959	0.222194
GO:0007346	regulation of mitotic cell cycle	9	479	0.0270492	0.222194
GO:0009206	purine ribonucleoside triphosphate biosynthetic process	5	191	0.0276093	0.226251
GO:1904888	cranial skeletal system development	3	74	0.0278772	0.227898
GO:0030334	regulation of cell migration	14	895	0.0281273	0.229043
GO:0009145	purine nucleoside triphosphate biosynthetic process	5	192	0.0281517	0.229043
GO:0048513	animal organ development	42	3562	0.0284074	0.229292
GO:0071363	cellular response to growth factor stimulus	11	644	0.0284807	0.229292
GO:0009190	cyclic nucleotide biosynthetic process	2	30	0.0287462	0.229292
GO:0021533	cell differentiation in hindbrain	2	30	0.0287462	0.229292
GO:0032753	positive regulation of interleukin-4 production	2	30	0.0287462	0.229292
GO:0050686	negative regulation of mRNA processing	2	30	0.0287462	0.229292
GO:0007162	negative regulation of cell adhesion	6	261	0.0288466	0.229292
GO:0006081	cellular aldehyde metabolic process	3	75	0.0288549	0.229292
GO:0042246	tissue regeneration	3	75	0.0288549	0.229292
GO:0044774	mitotic DNA integrity checkpoint	3	75	0.0288549	0.229292
GO:0050801	ion homeostasis	12	729	0.0290561	0.230354
GO:0007584	response to nutrient	5	195	0.0298192	0.230985
GO:1902750	negative regulation of cell cycle G2/M phase transition	3	76	0.0298507	0.230985
GO:0009617	response to bacterium	12	732	0.0298538	0.230985
GO:0031347	regulation of defense response	11	651	0.0304684	0.230985
GO:0002053	positive regulation of mesenchymal cell proliferation	2	31	0.0305531	0.230985
GO:0006884	cell volume homeostasis	2	31	0.0305531	0.230985
GO:0055023	positive regulation of cardiac muscle tissue growth	2	31	0.0305531	0.230985
GO:1901381	positive regulation of potassium ion transmembrane transport	2	31	0.0305531	0.230985
GO:1903579	negative regulation of ATP metabolic process	2	31	0.0305531	0.230985
GO:0048706	embryonic skeletal system development	4	133	0.0305535	0.230985
GO:0030808	regulation of nucleotide biosynthetic process	3	77	0.0308644	0.230985
GO:1900371	regulation of purine nucleotide biosynthetic process	3	77	0.0308644	0.230985
GO:0009166	nucleotide catabolic process	5	197	0.0309648	0.230985
GO:0009201	ribonucleoside triphosphate biosynthetic process	5	197	0.0309648	0.230985
GO:0032970	regulation of actin filament-based process	8	414	0.0313183	0.230985
GO:0006733	oxidoreduction coenzyme metabolic process	5	198	0.0315478	0.230985
GO:0009607	response to biotic stimulus	16	1086	0.0318061	0.230985
GO:0051193	regulation of cofactor metabolic process	3	78	0.031896	0.230985
GO:0018108	peptidyl-tyrosine phosphorylation	7	340	0.0319378	0.230985
GO:0060402	calcium ion transport into cytosol	4	135	0.0320237	0.230985
GO:0021697	cerebellar cortex formation	2	32	0.0324038	0.230985
GO:0090218	positive regulation of lipid kinase activity	2	32	0.0324038	0.230985
GO:0097186	amelogenesis	2	32	0.0324038	0.230985
GO:1900543	negative regulation of purine nucleotide metabolic process	2	32	0.0324038	0.230985
GO:0050870	positive regulation of T cell activation	5	200	0.0327344	0.230985
GO:0051247	positive regulation of protein metabolic process	22	1639	0.0328455	0.230985
GO:0007040	lysosome organization	3	79	0.0329456	0.230985
GO:0043266	regulation of potassium ion transport	3	79	0.0329456	0.230985
GO:0080171	lytic vacuole organization	3	79	0.0329456	0.230985
GO:0012501	programmed cell death	23	1734	0.0330717	0.230985
GO:0008064	regulation of actin polymerization or depolymerization	5	201	0.0333381	0.230985
GO:0050921	positive regulation of chemotaxis	4	137	0.0335348	0.230985
GO:0030832	regulation of actin filament length	5	202	0.0339486	0.230985
GO:0018212	peptidyl-tyrosine modification	7	345	0.0341542	0.230985
GO:0002507	tolerance induction	2	33	0.0342975	0.230985
GO:0033280	response to vitamin D	2	33	0.0342975	0.230985
GO:0046006	regulation of activated T cell proliferation	2	33	0.0342975	0.230985
GO:0001813	regulation of antibody-dependent cellular cytotoxicity	1	4	0.0348899	0.230985
GO:0001834	trophectodermal cell proliferation	1	4	0.0348899	0.230985
GO:0002397	MHC class I protein complex assembly	1	4	0.0348899	0.230985
GO:0009608	response to symbiont	1	4	0.0348899	0.230985
GO:0009609	response to symbiotic bacterium	1	4	0.0348899	0.230985
GO:0010694	positive regulation of alkaline phosphatase activity	1	4	0.0348899	0.230985
GO:0015691	cadmium ion transport	1	4	0.0348899	0.230985
GO:0015838	amino-acid betaine transport	1	4	0.0348899	0.230985
GO:0021590	cerebellum maturation	1	4	0.0348899	0.230985
GO:0021699	cerebellar cortex maturation	1	4	0.0348899	0.230985
GO:0031086	nuclear-transcribed mRNA catabolic process, deadenylation-independent decay	1	4	0.0348899	0.230985
GO:0031087	deadenylation-independent decapping of nuclear-transcribed mRNA	1	4	0.0348899	0.230985
GO:0035494	SNARE complex disassembly	1	4	0.0348899	0.230985
GO:0035702	monocyte homeostasis	1	4	0.0348899	0.230985
GO:0038116	chemokine (C-C motif) ligand 21 signaling pathway	1	4	0.0348899	0.230985
GO:0043378	positive regulation of CD8-positive, alpha-beta T cell differentiation	1	4	0.0348899	0.230985
GO:0043605	cellular amide catabolic process	1	4	0.0348899	0.230985
GO:0045065	cytotoxic T cell differentiation	1	4	0.0348899	0.230985
GO:0048560	establishment of anatomical structure orientation	1	4	0.0348899	0.230985
GO:0051595	response to methylglyoxal	1	4	0.0348899	0.230985
GO:0051599	response to hydrostatic pressure	1	4	0.0348899	0.230985
GO:0060523	prostate epithelial cord elongation	1	4	0.0348899	0.230985
GO:0060648	mammary gland bud morphogenesis	1	4	0.0348899	0.230985
GO:0061031	endodermal digestive tract morphogenesis	1	4	0.0348899	0.230985
GO:0070574	cadmium ion transmembrane transport	1	4	0.0348899	0.230985
GO:0071557	histone H3-K27 demethylation	1	4	0.0348899	0.230985
GO:0071651	positive regulation of chemokine (C-C motif) ligand 5 production	1	4	0.0348899	0.230985
GO:0072268	pattern specification involved in metanephros development	1	4	0.0348899	0.230985
GO:0097752	regulation of DNA stability	1	4	0.0348899	0.230985
GO:0098708	glucose import across plasma membrane	1	4	0.0348899	0.230985
GO:0098957	anterograde axonal transport of mitochondrion	1	4	0.0348899	0.230985
GO:1900111	positive regulation of histone H3-K9 dimethylation	1	4	0.0348899	0.230985
GO:1900245	positive regulation of MDA-5 signaling pathway	1	4	0.0348899	0.230985
GO:1901671	positive regulation of superoxide dismutase activity	1	4	0.0348899	0.230985
GO:1902463	protein localization to cell leading edge	1	4	0.0348899	0.230985
GO:1903237	negative regulation of leukocyte tethering or rolling	1	4	0.0348899	0.230985
GO:1903377	negative regulation of oxidative stress-induced neuron intrinsic apoptotic signaling pathway	1	4	0.0348899	0.230985
GO:1903847	regulation of aorta morphogenesis	1	4	0.0348899	0.230985
GO:1903849	positive regulation of aorta morphogenesis	1	4	0.0348899	0.230985
GO:1904833	positive regulation of removal of superoxide radicals	1	4	0.0348899	0.230985
GO:1905219	regulation of platelet formation	1	4	0.0348899	0.230985
GO:1905221	positive regulation of platelet formation	1	4	0.0348899	0.230985
GO:1990959	eosinophil homeostasis	1	4	0.0348899	0.230985
GO:2000282	regulation of cellular amino acid biosynthetic process	1	4	0.0348899	0.230985
GO:2000525	positive regulation of T cell costimulation	1	4	0.0348899	0.230985
GO:2000823	regulation of androgen receptor activity	1	4	0.0348899	0.230985
GO:2000825	positive regulation of androgen receptor activity	1	4	0.0348899	0.230985
GO:0060627	regulation of vesicle-mediated transport	9	502	0.0349414	0.230985
GO:0002687	positive regulation of leukocyte migration	4	139	0.0350869	0.230985
GO:0050728	negative regulation of inflammatory response	4	139	0.0350869	0.230985
GO:0006749	glutathione metabolic process	3	81	0.0350983	0.230985
GO:0090407	organophosphate biosynthetic process	10	586	0.036011	0.235274
GO:0002478	antigen processing and presentation of exogenous peptide antigen	2	34	0.0362332	0.235274
GO:0010559	regulation of glycoprotein biosynthetic process	2	34	0.0362332	0.235274
GO:0045980	negative regulation of nucleotide metabolic process	2	34	0.0362332	0.235274
GO:0048730	epidermis morphogenesis	2	34	0.0362332	0.235274
GO:0097009	energy homeostasis	2	34	0.0362332	0.235274
GO:1904037	positive regulation of epithelial cell apoptotic process	2	34	0.0362332	0.235274
GO:0055065	metal ion homeostasis	10	587	0.0363643	0.235677
GO:1901292	nucleoside phosphate catabolic process	5	206	0.0364601	0.235849
GO:0002685	regulation of leukocyte migration	5	207	0.0371054	0.238814
GO:0030041	actin filament polymerization	5	207	0.0371054	0.238814
GO:0097435	supramolecular fiber organization	12	757	0.0371286	0.238814
GO:0070613	regulation of protein processing	3	83	0.0373219	0.239372
GO:0043408	regulation of MAPK cascade	11	673	0.0373609	0.239372
GO:0050727	regulation of inflammatory response	7	352	0.037426	0.239372
GO:0040012	regulation of locomotion	15	1020	0.0375034	0.239418
GO:0031401	positive regulation of protein modification process	17	1200	0.0375922	0.239536
GO:0009142	nucleoside triphosphate biosynthetic process	5	208	0.0377577	0.240142
GO:0010837	regulation of keratinocyte proliferation	2	35	0.0382101	0.240329
GO:0045879	negative regulation of smoothened signaling pathway	2	35	0.0382101	0.240329
GO:0048333	mesodermal cell differentiation	2	35	0.0382101	0.240329
GO:0060421	positive regulation of heart growth	2	35	0.0382101	0.240329
GO:0060441	epithelial tube branching involved in lung morphogenesis	2	35	0.0382101	0.240329
GO:2000403	positive regulation of lymphocyte migration	2	35	0.0382101	0.240329
GO:0050920	regulation of chemotaxis	5	210	0.0390833	0.244889
GO:0010921	regulation of phosphatase activity	4	144	0.039147	0.244889
GO:0051270	regulation of cellular component movement	15	1026	0.0391506	0.244889
GO:1903317	regulation of protein maturation	3	85	0.0396162	0.246706
GO:0030595	leukocyte chemotaxis	5	211	0.0397566	0.246706
GO:0044093	positive regulation of molecular function	21	1579	0.039853	0.246706
GO:0032633	interleukin-4 production	2	36	0.0402274	0.246706
GO:0032673	regulation of interleukin-4 production	2	36	0.0402274	0.246706
GO:0043066	negative regulation of apoptotic process	13	855	0.0407974	0.246706
GO:1903708	positive regulation of hemopoiesis	5	213	0.0411245	0.246706
GO:0001932	regulation of protein phosphorylation	19	1398	0.0411864	0.246706
GO:0033273	response to vitamin	3	87	0.0419804	0.246706
GO:0043268	positive regulation of potassium ion transport	2	37	0.0422841	0.246706
GO:0097345	mitochondrial outer membrane permeabilization	2	37	0.0422841	0.246706
GO:0007626	locomotory behavior	5	215	0.0425206	0.246706
GO:0043085	positive regulation of catalytic activity	17	1221	0.0430881	0.246706
GO:0008543	fibroblast growth factor receptor signaling pathway	3	88	0.0431887	0.246706
GO:1903039	positive regulation of leukocyte cell-cell adhesion	5	216	0.0432292	0.246706
GO:0001788	antibody-dependent cellular cytotoxicity	1	5	0.0434215	0.246706
GO:0002309	T cell proliferation involved in immune response	1	5	0.0434215	0.246706
GO:0002408	myeloid dendritic cell chemotaxis	1	5	0.0434215	0.246706
GO:0002477	antigen processing and presentation of exogenous peptide antigen via MHC class Ib	1	5	0.0434215	0.246706
GO:0002765	immune response-inhibiting signal transduction	1	5	0.0434215	0.246706
GO:0010807	regulation of synaptic vesicle priming	1	5	0.0434215	0.246706
GO:0014834	skeletal muscle satellite cell maintenance involved in skeletal muscle regeneration	1	5	0.0434215	0.246706
GO:0021869	forebrain ventricular zone progenitor cell division	1	5	0.0434215	0.246706
GO:0030091	protein repair	1	5	0.0434215	0.246706
GO:0032571	response to vitamin K	1	5	0.0434215	0.246706
GO:0036480	neuron intrinsic apoptotic signaling pathway in response to oxidative stress	1	5	0.0434215	0.246706
GO:0036481	intrinsic apoptotic signaling pathway in response to hydrogen peroxide	1	5	0.0434215	0.246706
GO:0045338	farnesyl diphosphate metabolic process	1	5	0.0434215	0.246706
GO:0045915	positive regulation of catecholamine metabolic process	1	5	0.0434215	0.246706
GO:0045964	positive regulation of dopamine metabolic process	1	5	0.0434215	0.246706
GO:0060232	delamination	1	5	0.0434215	0.246706
GO:0060283	negative regulation of oocyte development	1	5	0.0434215	0.246706
GO:0060737	prostate gland morphogenetic growth	1	5	0.0434215	0.246706
GO:0061051	positive regulation of cell growth involved in cardiac muscle cell development	1	5	0.0434215	0.246706
GO:0061073	ciliary body morphogenesis	1	5	0.0434215	0.246706
GO:0071421	manganese ion transmembrane transport	1	5	0.0434215	0.246706
GO:0071608	macrophage inflammatory protein-1 alpha production	1	5	0.0434215	0.246706
GO:0071640	regulation of macrophage inflammatory protein 1 alpha production	1	5	0.0434215	0.246706
GO:0090086	negative regulation of protein deubiquitination	1	5	0.0434215	0.246706
GO:0098704	carbohydrate import across plasma membrane	1	5	0.0434215	0.246706
GO:0098937	anterograde dendritic transport	1	5	0.0434215	0.246706
GO:1901299	negative regulation of hydrogen peroxide-mediated programmed cell death	1	5	0.0434215	0.246706
GO:1901656	glycoside transport	1	5	0.0434215	0.246706
GO:1901668	regulation of superoxide dismutase activity	1	5	0.0434215	0.246706
GO:1902956	regulation of mitochondrial electron transport, NADH to ubiquinone	1	5	0.0434215	0.246706
GO:1903121	regulation of TRAIL-activated apoptotic signaling pathway	1	5	0.0434215	0.246706
GO:1903376	regulation of oxidative stress-induced neuron intrinsic apoptotic signaling pathway	1	5	0.0434215	0.246706
GO:1904995	negative regulation of leukocyte adhesion to vascular endothelial cell	1	5	0.0434215	0.246706
GO:1905880	negative regulation of oogenesis	1	5	0.0434215	0.246706
GO:1990523	bone regeneration	1	5	0.0434215	0.246706
GO:2000152	regulation of ubiquitin-specific protease activity	1	5	0.0434215	0.246706
GO:2000340	positive regulation of chemokine (C-X-C motif) ligand 1 production	1	5	0.0434215	0.246706
GO:2000427	positive regulation of apoptotic cell clearance	1	5	0.0434215	0.246706
GO:2000566	positive regulation of CD8-positive, alpha-beta T cell proliferation	1	5	0.0434215	0.246706
GO:2000669	negative regulation of dendritic cell apoptotic process	1	5	0.0434215	0.246706
GO:0009167	purine ribonucleoside monophosphate metabolic process	7	364	0.0435031	0.246759
GO:0072507	divalent inorganic cation homeostasis	8	443	0.0437765	0.247733
GO:0009611	response to wounding	9	524	0.0438583	0.247733
GO:0009126	purine nucleoside monophosphate metabolic process	7	365	0.0440367	0.247733
GO:0006915	apoptotic process	22	1692	0.0441627	0.247733
GO:0007010	cytoskeleton organization	20	1504	0.0443662	0.247733
GO:0010955	negative regulation of protein processing	2	38	0.0443794	0.247733
GO:0019884	antigen processing and presentation of exogenous antigen	2	38	0.0443794	0.247733
GO:1903018	regulation of glycoprotein metabolic process	2	38	0.0443794	0.247733
GO:1903318	negative regulation of protein maturation	2	38	0.0443794	0.247733
GO:0008589	regulation of smoothened signaling pathway	3	89	0.0444142	0.247733
GO:0070371	ERK1 and ERK2 cascade	6	290	0.0444743	0.247733
GO:0060401	cytosolic calcium ion transport	4	151	0.045264	0.251721
GO:0090066	regulation of anatomical structure size	9	528	0.0456298	0.253342
GO:0007628	adult walking behavior	2	39	0.0465125	0.256987
GO:0045776	negative regulation of blood pressure	2	39	0.0465125	0.256987
GO:0070306	lens fiber cell differentiation	2	39	0.0465125	0.256987
GO:0031348	negative regulation of defense response	5	221	0.046879	0.258593
GO:1901991	negative regulation of mitotic cell cycle phase transition	4	153	0.0471043	0.259009
GO:0051726	regulation of cell cycle	14	963	0.0471824	0.259009
GO:0060548	negative regulation of cell death	14	963	0.0471824	0.259009
GO:0009150	purine ribonucleotide metabolic process	9	533	0.0479109	0.262585
GO:0008217	regulation of blood pressure	4	154	0.04804	0.26287
GO:0008344	adult locomotory behavior	3	92	0.0481937	0.26322
GO:0030198	extracellular matrix organization	6	296	0.0482583	0.26322
GO:0045934	negative regulation of nucleobase-containing compound metabolic process	20	1520	0.0485487	0.264381
GO:0090659	walking behavior	2	40	0.0486825	0.264687
GO:0043069	negative regulation of programmed cell death	13	879	0.0489207	0.265489
GO:0042476	odontogenesis	4	155	0.0489858	0.265489
GO:1904062	regulation of cation transmembrane transport	6	298	0.0495625	0.268188
GO:0010389	regulation of G2/M transition of mitotic cell cycle	3	94	0.0507984	0.268364
GO:0140053	mitochondrial gene expression	3	94	0.0507984	0.268364
GO:0042398	cellular modified amino acid biosynthetic process	2	41	0.0508887	0.268364
GO:0050798	activated T cell proliferation	2	41	0.0508887	0.268364
GO:0010273	detoxification of copper ion	1	6	0.051878	0.268364
GO:0010756	positive regulation of plasminogen activation	1	6	0.051878	0.268364
GO:0019249	lactate biosynthetic process	1	6	0.051878	0.268364
GO:0021578	hindbrain maturation	1	6	0.051878	0.268364
GO:0032264	IMP salvage	1	6	0.051878	0.268364
GO:0032532	regulation of microvillus length	1	6	0.051878	0.268364
GO:0038145	macrophage colony-stimulating factor signaling pathway	1	6	0.051878	0.268364
GO:0038163	thrombopoietin-mediated signaling pathway	1	6	0.051878	0.268364
GO:0042270	protection from natural killer cell mediated cytotoxicity	1	6	0.051878	0.268364
GO:0043376	regulation of CD8-positive, alpha-beta T cell differentiation	1	6	0.051878	0.268364
GO:0043415	positive regulation of skeletal muscle tissue regeneration	1	6	0.051878	0.268364
GO:0044648	histone H3-K4 dimethylation	1	6	0.051878	0.268364
GO:0046826	negative regulation of protein export from nucleus	1	6	0.051878	0.268364
GO:0048496	maintenance of animal organ identity	1	6	0.051878	0.268364
GO:0051256	mitotic spindle midzone assembly	1	6	0.051878	0.268364
GO:0060594	mammary gland specification	1	6	0.051878	0.268364
GO:0060664	epithelial cell proliferation involved in salivary gland morphogenesis	1	6	0.051878	0.268364
GO:0061072	iris morphogenesis	1	6	0.051878	0.268364
GO:0061589	calcium activated phosphatidylserine scrambling	1	6	0.051878	0.268364
GO:0072566	chemokine (C-X-C motif) ligand 1 production	1	6	0.051878	0.268364
GO:0097026	dendritic cell dendrite assembly	1	6	0.051878	0.268364
GO:1900109	regulation of histone H3-K9 dimethylation	1	6	0.051878	0.268364
GO:1990169	stress response to copper ion	1	6	0.051878	0.268364
GO:2000338	regulation of chemokine (C-X-C motif) ligand 1 production	1	6	0.051878	0.268364
GO:2001268	negative regulation of cysteine-type endopeptidase activity involved in apoptotic signaling pathway	1	6	0.051878	0.268364
GO:0050764	regulation of phagocytosis	3	95	0.052126	0.268831
GO:2001237	negative regulation of extrinsic apoptotic signaling pathway	3	95	0.052126	0.268831
GO:0070838	divalent metal ion transport	8	461	0.0529606	0.271953
GO:0010464	regulation of mesenchymal cell proliferation	2	42	0.0531302	0.271953
GO:0043403	skeletal muscle tissue regeneration	2	42	0.0531302	0.271953
GO:1902110	positive regulation of mitochondrial membrane permeability involved in apoptotic process	2	42	0.0531302	0.271953
GO:2000677	regulation of transcription regulatory region DNA binding	2	42	0.0531302	0.271953
GO:0072511	divalent inorganic cation transport	8	462	0.0535045	0.273459
GO:0009161	ribonucleoside monophosphate metabolic process	7	383	0.0543691	0.277461
GO:0002444	myeloid leukocyte mediated immunity	3	97	0.0548311	0.278552
GO:0003073	regulation of systemic arterial blood pressure	3	97	0.0548311	0.278552
GO:0045778	positive regulation of ossification	3	97	0.0548311	0.278552
GO:0050776	regulation of immune response	13	895	0.0549225	0.278552
GO:0070887	cellular response to chemical stimulus	33	2818	0.0549913	0.278552
GO:0050931	pigment cell differentiation	2	43	0.0554062	0.278995
GO:0055025	positive regulation of cardiac muscle tissue development	2	43	0.0554062	0.278995
GO:1903727	positive regulation of phospholipid metabolic process	2	43	0.0554062	0.278995
GO:2000404	regulation of T cell migration	2	43	0.0554062	0.278995
GO:0043009	chordate embryonic development	12	808	0.0557031	0.279727
GO:0044270	cellular nitrogen compound catabolic process	9	549	0.0557156	0.279727
GO:0009259	ribonucleotide metabolic process	9	550	0.0562293	0.280443
GO:0006954	inflammatory response	10	636	0.056747	0.280443
GO:0007017	microtubule-based process	13	902	0.0577002	0.280443
GO:0021696	cerebellar cortex morphogenesis	2	44	0.057716	0.280443
GO:0043457	regulation of cellular respiration	2	44	0.057716	0.280443
GO:0048260	positive regulation of receptor-mediated endocytosis	2	44	0.057716	0.280443
GO:0048512	circadian behavior	2	44	0.057716	0.280443
GO:1902686	mitochondrial outer membrane permeabilization involved in programmed cell death	2	44	0.057716	0.280443
GO:1903580	positive regulation of ATP metabolic process	2	44	0.057716	0.280443
GO:0006163	purine nucleotide metabolic process	9	553	0.0577888	0.280443
GO:0065008	regulation of biological quality	43	3855	0.0583967	0.280443
GO:0072330	monocarboxylic acid biosynthetic process	6	311	0.0585678	0.280443
GO:0007622	rhythmic behavior	2	45	0.0600588	0.280443
GO:0010677	negative regulation of cellular carbohydrate metabolic process	2	45	0.0600588	0.280443
GO:0034314	Arp2/3 complex-mediated actin nucleation	2	45	0.0600588	0.280443
GO:0043388	positive regulation of DNA binding	2	45	0.0600588	0.280443
GO:0030902	hindbrain development	4	166	0.0600646	0.280443
GO:0000022	mitotic spindle elongation	1	7	0.0602601	0.280443
GO:0001794	type IIa hypersensitivity	1	7	0.0602601	0.280443
GO:0001796	regulation of type IIa hypersensitivity	1	7	0.0602601	0.280443
GO:0001798	positive regulation of type IIa hypersensitivity	1	7	0.0602601	0.280443
GO:0002445	type II hypersensitivity	1	7	0.0602601	0.280443
GO:0002669	positive regulation of T cell anergy	1	7	0.0602601	0.280443
GO:0002892	regulation of type II hypersensitivity	1	7	0.0602601	0.280443
GO:0002894	positive regulation of type II hypersensitivity	1	7	0.0602601	0.280443
GO:0002913	positive regulation of lymphocyte anergy	1	7	0.0602601	0.280443
GO:0010692	regulation of alkaline phosphatase activity	1	7	0.0602601	0.280443
GO:0016056	rhodopsin mediated signaling pathway	1	7	0.0602601	0.280443
GO:0030916	otic vesicle formation	1	7	0.0602601	0.280443
GO:0033240	positive regulation of cellular amine metabolic process	1	7	0.0602601	0.280443
GO:0034499	late endosome to Golgi transport	1	7	0.0602601	0.280443
GO:0035609	C-terminal protein deglutamylation	1	7	0.0602601	0.280443
GO:0039533	regulation of MDA-5 signaling pathway	1	7	0.0602601	0.280443
GO:0042473	outer ear morphogenesis	1	7	0.0602601	0.280443
GO:0043117	positive regulation of vascular permeability	1	7	0.0602601	0.280443
GO:0044691	tooth eruption	1	7	0.0602601	0.280443
GO:0060729	intestinal epithelial structure maintenance	1	7	0.0602601	0.280443
GO:0061303	cornea development in camera-type eye	1	7	0.0602601	0.280443
GO:0061588	calcium activated phospholipid scrambling	1	7	0.0602601	0.280443
GO:0061590	calcium activated phosphatidylcholine scrambling	1	7	0.0602601	0.280443
GO:0061591	calcium activated galactosylceramide scrambling	1	7	0.0602601	0.280443
GO:0061687	detoxification of inorganic compound	1	7	0.0602601	0.280443
GO:0071500	cellular response to nitrosative stress	1	7	0.0602601	0.280443
GO:0097048	dendritic cell apoptotic process	1	7	0.0602601	0.280443
GO:0097527	necroptotic signaling pathway	1	7	0.0602601	0.280443
GO:0097692	histone H3-K4 monomethylation	1	7	0.0602601	0.280443
GO:0150079	negative regulation of neuroinflammatory response	1	7	0.0602601	0.280443
GO:1902302	regulation of potassium ion export	1	7	0.0602601	0.280443
GO:1902747	negative regulation of lens fiber cell differentiation	1	7	0.0602601	0.280443
GO:1903764	regulation of potassium ion export across plasma membrane	1	7	0.0602601	0.280443
GO:2000394	positive regulation of lamellipodium morphogenesis	1	7	0.0602601	0.280443
GO:2000425	regulation of apoptotic cell clearance	1	7	0.0602601	0.280443
GO:2000668	regulation of dendritic cell apoptotic process	1	7	0.0602601	0.280443
GO:0002520	immune system development	14	999	0.0603007	0.280443
GO:0072676	lymphocyte migration	3	101	0.0604386	0.280702
GO:0034404	nucleobase-containing small molecule biosynthetic process	5	239	0.0614953	0.284504
GO:0048584	positive regulation of response to stimulus	27	2246	0.0614974	0.284504
GO:0032270	positive regulation of cellular protein metabolic process	20	1564	0.0615075	0.284504
GO:0048562	embryonic organ morphogenesis	6	316	0.0622759	0.286751
GO:0008154	actin polymerization or depolymerization	5	240	0.0623751	0.286751
GO:0035794	positive regulation of mitochondrial membrane permeability	2	46	0.0624339	0.286751
GO:0043551	regulation of phosphatidylinositol 3-kinase activity	2	46	0.0624339	0.286751
GO:1902108	regulation of mitochondrial membrane permeability involved in apoptotic process	2	46	0.0624339	0.286751
GO:0009792	embryo development ending in birth or egg hatching	12	824	0.0626346	0.286751
GO:0034762	regulation of transmembrane transport	8	478	0.0626984	0.286751
GO:0048583	regulation of response to stimulus	43	3877	0.0629567	0.286751
GO:0000165	MAPK cascade	11	736	0.0629808	0.286751
GO:0023014	signal transduction by protein phosphorylation	11	736	0.0629808	0.286751
GO:0051049	regulation of transport	20	1569	0.0631202	0.286751
GO:0019693	ribose phosphate metabolic process	9	563	0.0631886	0.286751
GO:0051253	negative regulation of RNA metabolic process	18	1379	0.0632815	0.286751
GO:1901988	negative regulation of cell cycle phase transition	4	169	0.0632987	0.286751
GO:0051209	release of sequestered calcium ion into cytosol	3	103	0.0633394	0.286751
GO:0051283	negative regulation of sequestering of calcium ion	3	103	0.0633394	0.286751
GO:0055080	cation homeostasis	10	650	0.0637262	0.28812
GO:0045596	negative regulation of cell differentiation	11	738	0.0639457	0.28873
GO:0034765	regulation of ion transmembrane transport	7	398	0.0640507	0.288821
GO:2001234	negative regulation of apoptotic signaling pathway	5	242	0.0641562	0.288915
GO:0002822	regulation of adaptive immune response based on somatic recombination of immune receptors built from immunoglobulin superfamily domains	4	170	0.0643967	0.289615
GO:0009187	cyclic nucleotide metabolic process	2	47	0.0648404	0.290843
GO:0046622	positive regulation of organ growth	2	47	0.0648404	0.290843
GO:0009108	coenzyme biosynthetic process	5	243	0.0650574	0.291433
GO:0051282	regulation of sequestering of calcium ion	3	105	0.0663036	0.293287
GO:0009653	anatomical structure morphogenesis	32	2765	0.0664174	0.293287
GO:0009123	nucleoside monophosphate metabolic process	7	402	0.0667989	0.293287
GO:0071559	response to transforming growth factor beta	5	245	0.0668811	0.293287
GO:0002548	monocyte chemotaxis	2	48	0.0672777	0.293287
GO:0008015	blood circulation	7	403	0.067497	0.293287
GO:0007389	pattern specification process	8	486	0.0676449	0.293287
GO:0032535	regulation of cellular component size	7	404	0.0681994	0.293287
GO:0002666	positive regulation of T cell tolerance induction	1	8	0.0685685	0.293287
GO:0002925	positive regulation of humoral immune response mediated by circulating immunoglobulin	1	8	0.0685685	0.293287
GO:0006751	glutathione catabolic process	1	8	0.0685685	0.293287
GO:0006828	manganese ion transport	1	8	0.0685685	0.293287
GO:0007603	phototransduction, visible light	1	8	0.0685685	0.293287
GO:0015697	quaternary ammonium group transport	1	8	0.0685685	0.293287
GO:0021626	central nervous system maturation	1	8	0.0685685	0.293287
GO:0032275	luteinizing hormone secretion	1	8	0.0685685	0.293287
GO:0034144	negative regulation of toll-like receptor 4 signaling pathway	1	8	0.0685685	0.293287
GO:0035610	protein side chain deglutamylation	1	8	0.0685685	0.293287
GO:0035740	CD8-positive, alpha-beta T cell proliferation	1	8	0.0685685	0.293287
GO:0036123	histone H3-K9 dimethylation	1	8	0.0685685	0.293287
GO:0045657	positive regulation of monocyte differentiation	1	8	0.0685685	0.293287
GO:0045794	negative regulation of cell volume	1	8	0.0685685	0.293287
GO:0051231	spindle elongation	1	8	0.0685685	0.293287
GO:0060456	positive regulation of digestive system process	1	8	0.0685685	0.293287
GO:0060501	positive regulation of epithelial cell proliferation involved in lung morphogenesis	1	8	0.0685685	0.293287
GO:0060526	prostate glandular acinus morphogenesis	1	8	0.0685685	0.293287
GO:0060527	prostate epithelial cord arborization involved in prostate glandular acinus morphogenesis	1	8	0.0685685	0.293287
GO:0060539	diaphragm development	1	8	0.0685685	0.293287
GO:0060586	multicellular organismal iron ion homeostasis	1	8	0.0685685	0.293287
GO:0071476	cellular hypotonic response	1	8	0.0685685	0.293287
GO:0071609	chemokine (C-C motif) ligand 5 production	1	8	0.0685685	0.293287
GO:0071649	regulation of chemokine (C-C motif) ligand 5 production	1	8	0.0685685	0.293287
GO:0098935	dendritic transport	1	8	0.0685685	0.293287
GO:1905232	cellular response to L-glutamate	1	8	0.0685685	0.293287
GO:2000343	positive regulation of chemokine (C-X-C motif) ligand 2 production	1	8	0.0685685	0.293287
GO:2000564	regulation of CD8-positive, alpha-beta T cell proliferation	1	8	0.0685685	0.293287
GO:0007006	mitochondrial membrane organization	3	107	0.0693304	0.295723
GO:0051208	sequestering of calcium ion	3	107	0.0693304	0.295723
GO:0000904	cell morphogenesis involved in differentiation	11	749	0.0694258	0.295723
GO:0002707	negative regulation of lymphocyte mediated immunity	2	49	0.0697451	0.295723
GO:0045981	positive regulation of nucleotide metabolic process	2	49	0.0697451	0.295723
GO:1900544	positive regulation of purine nucleotide metabolic process	2	49	0.0697451	0.295723
GO:1905710	positive regulation of membrane permeability	2	49	0.0697451	0.295723
GO:2000377	regulation of reactive oxygen species metabolic process	4	175	0.0700361	0.296262
GO:0046034	ATP metabolic process	6	326	0.0701012	0.296262
GO:0098771	inorganic ion homeostasis	10	662	0.0701329	0.296262
GO:0008630	intrinsic apoptotic signaling pathway in response to DNA damage	3	108	0.070867	0.298992
GO:0030099	myeloid cell differentiation	7	409	0.0717777	0.301989
GO:0002714	positive regulation of B cell mediated immunity	2	50	0.0722417	0.301989
GO:0002891	positive regulation of immunoglobulin mediated immune response	2	50	0.0722417	0.301989
GO:0017145	stem cell division	2	50	0.0722417	0.301989
GO:0045912	negative regulation of carbohydrate metabolic process	2	50	0.0722417	0.301989
GO:0071470	cellular response to osmotic stress	2	50	0.0722417	0.301989
GO:0048639	positive regulation of developmental growth	4	177	0.0723609	0.301989
GO:0045446	endothelial cell differentiation	3	109	0.0724189	0.301989
GO:0046822	regulation of nucleocytoplasmic transport	3	109	0.0724189	0.301989
GO:0048534	hematopoietic or lymphoid organ development	13	936	0.0725455	0.301989
GO:0046394	carboxylic acid biosynthetic process	7	412	0.0739774	0.301989
GO:1902749	regulation of cell cycle G2/M phase transition	3	110	0.0739859	0.301989
GO:0003013	circulatory system process	7	413	0.0747195	0.301989
GO:0048592	eye morphogenesis	4	179	0.0747247	0.301989
GO:0043616	keratinocyte proliferation	2	51	0.074767	0.301989
GO:0048255	mRNA stabilization	2	51	0.074767	0.301989
GO:0016053	organic acid biosynthetic process	7	414	0.0754659	0.301989
GO:0035303	regulation of dephosphorylation	4	180	0.0759211	0.301989
GO:0002249	lymphocyte anergy	1	9	0.0768038	0.301989
GO:0002667	regulation of T cell anergy	1	9	0.0768038	0.301989
GO:0002676	regulation of chronic inflammatory response	1	9	0.0768038	0.301989
GO:0002692	negative regulation of cellular extravasation	1	9	0.0768038	0.301989
GO:0002870	T cell anergy	1	9	0.0768038	0.301989
GO:0002911	regulation of lymphocyte anergy	1	9	0.0768038	0.301989
GO:0003149	membranous septum morphogenesis	1	9	0.0768038	0.301989
GO:0006971	hypotonic response	1	9	0.0768038	0.301989
GO:0010940	positive regulation of necrotic cell death	1	9	0.0768038	0.301989
GO:0019065	receptor-mediated endocytosis of virus by host cell	1	9	0.0768038	0.301989
GO:0021873	forebrain neuroblast division	1	9	0.0768038	0.301989
GO:0032261	purine nucleotide salvage	1	9	0.0768038	0.301989
GO:0032714	negative regulation of interleukin-5 production	1	9	0.0768038	0.301989
GO:0032808	lacrimal gland development	1	9	0.0768038	0.301989
GO:0034392	negative regulation of smooth muscle cell apoptotic process	1	9	0.0768038	0.301989
GO:0035646	endosome to melanosome transport	1	9	0.0768038	0.301989
GO:0039530	MDA-5 signaling pathway	1	9	0.0768038	0.301989
GO:0043416	regulation of skeletal muscle tissue regeneration	1	9	0.0768038	0.301989
GO:0043476	pigment accumulation	1	9	0.0768038	0.301989
GO:0043482	cellular pigment accumulation	1	9	0.0768038	0.301989
GO:0043485	endosome to pigment granule transport	1	9	0.0768038	0.301989
GO:0048757	pigment granule maturation	1	9	0.0768038	0.301989
GO:0051409	response to nitrosative stress	1	9	0.0768038	0.301989
GO:0060449	bud elongation involved in lung branching	1	9	0.0768038	0.301989
GO:0060484	lung-associated mesenchyme development	1	9	0.0768038	0.301989
GO:0060600	dichotomous subdivision of an epithelial terminal unit	1	9	0.0768038	0.301989
GO:0061004	pattern specification involved in kidney development	1	9	0.0768038	0.301989
GO:0071865	regulation of apoptotic process in bone marrow	1	9	0.0768038	0.301989
GO:0071866	negative regulation of apoptotic process in bone marrow	1	9	0.0768038	0.301989
GO:0072048	renal system pattern specification	1	9	0.0768038	0.301989
GO:0072488	ammonium transmembrane transport	1	9	0.0768038	0.301989
GO:0075509	endocytosis involved in viral entry into host cell	1	9	0.0768038	0.301989
GO:0097396	response to interleukin-17	1	9	0.0768038	0.301989
GO:0097398	cellular response to interleukin-17	1	9	0.0768038	0.301989
GO:0097400	interleukin-17-mediated signaling pathway	1	9	0.0768038	0.301989
GO:0097501	stress response to metal ion	1	9	0.0768038	0.301989
GO:1905288	vascular associated smooth muscle cell apoptotic process	1	9	0.0768038	0.301989
GO:1905459	regulation of vascular associated smooth muscle cell apoptotic process	1	9	0.0768038	0.301989
GO:1905651	regulation of artery morphogenesis	1	9	0.0768038	0.301989
GO:1905653	positive regulation of artery morphogenesis	1	9	0.0768038	0.301989
GO:2000510	positive regulation of dendritic cell chemotaxis	1	9	0.0768038	0.301989
GO:0071622	regulation of granulocyte chemotaxis	2	52	0.0773202	0.303669
GO:0009117	nucleotide metabolic process	10	676	0.0781088	0.306413
GO:0072521	purine-containing compound metabolic process	9	589	0.0786953	0.307971
GO:0008637	apoptotic mitochondrial changes	3	113	0.078777	0.307971
GO:0031532	actin cytoskeleton reorganization	3	113	0.078777	0.307971
GO:0010564	regulation of cell cycle process	9	590	0.0793343	0.309078
GO:0097190	apoptotic signaling pathway	9	590	0.0793343	0.309078
GO:0051128	regulation of cellular component organization	30	2609	0.0793597	0.309078
GO:0022409	positive regulation of cell-cell adhesion	5	258	0.0794228	0.309078
GO:0002819	regulation of adaptive immune response	4	183	0.0795683	0.309291
GO:0010463	mesenchymal cell proliferation	2	53	0.0799006	0.309876
GO:2000351	regulation of endothelial cell apoptotic process	2	53	0.0799006	0.309876
GO:0048660	regulation of smooth muscle cell proliferation	3	114	0.0804036	0.311473
GO:0042180	cellular ketone metabolic process	4	184	0.0808031	0.312311
GO:0050679	positive regulation of epithelial cell proliferation	4	184	0.0808031	0.312311
GO:1901361	organic cyclic compound catabolic process	9	593	0.0812706	0.313576
GO:0006952	defense response	19	1523	0.0813144	0.313576
GO:0002761	regulation of myeloid leukocyte differentiation	3	115	0.0820447	0.314798
GO:0030282	bone mineralization	3	115	0.0820447	0.314798
GO:0045840	positive regulation of mitotic nuclear division	2	54	0.0825076	0.314798
GO:0048066	developmental pigmentation	2	54	0.0825076	0.314798
GO:0016477	cell migration	18	1431	0.0832004	0.314798
GO:0038061	NIK/NF-kappaB signaling	3	116	0.0837003	0.314798
GO:0097553	calcium ion transmembrane import into cytosol	3	116	0.0837003	0.314798
GO:0006753	nucleoside phosphate metabolic process	10	686	0.0841389	0.314798
GO:0034655	nucleobase-containing compound catabolic process	8	511	0.0846205	0.314798
GO:0000902	cell morphogenesis	14	1054	0.0847916	0.314798
GO:0001767	establishment of lymphocyte polarity	1	10	0.0849667	0.314798
GO:0001768	establishment of T cell polarity	1	10	0.0849667	0.314798
GO:0002396	MHC protein complex assembly	1	10	0.0849667	0.314798
GO:0002885	positive regulation of hypersensitivity	1	10	0.0849667	0.314798
GO:0006527	arginine catabolic process	1	10	0.0849667	0.314798
GO:0006707	cholesterol catabolic process	1	10	0.0849667	0.314798
GO:0007213	G protein-coupled acetylcholine receptor signaling pathway	1	10	0.0849667	0.314798
GO:0016127	sterol catabolic process	1	10	0.0849667	0.314798
GO:0030050	vesicle transport along actin filament	1	10	0.0849667	0.314798
GO:0032819	positive regulation of natural killer cell proliferation	1	10	0.0849667	0.314798
GO:0035608	protein deglutamylation	1	10	0.0849667	0.314798
GO:0045654	positive regulation of megakaryocyte differentiation	1	10	0.0849667	0.314798
GO:0048570	notochord morphogenesis	1	10	0.0849667	0.314798
GO:0051255	spindle midzone assembly	1	10	0.0849667	0.314798
GO:0060346	bone trabecula formation	1	10	0.0849667	0.314798
GO:0060462	lung lobe development	1	10	0.0849667	0.314798
GO:0060463	lung lobe morphogenesis	1	10	0.0849667	0.314798
GO:0060592	mammary gland formation	1	10	0.0849667	0.314798
GO:0060742	epithelial cell differentiation involved in prostate gland development	1	10	0.0849667	0.314798
GO:0060916	mesenchymal cell proliferation involved in lung development	1	10	0.0849667	0.314798
GO:0061635	regulation of protein complex stability	1	10	0.0849667	0.314798
GO:0071839	apoptotic process in bone marrow	1	10	0.0849667	0.314798
GO:0090385	phagosome-lysosome fusion	1	10	0.0849667	0.314798
GO:1902023	L-arginine transport	1	10	0.0849667	0.314798
GO:1905448	positive regulation of mitochondrial ATP synthesis coupled electron transport	1	10	0.0849667	0.314798
GO:2000121	regulation of removal of superoxide radicals	1	10	0.0849667	0.314798
GO:0001754	eye photoreceptor cell differentiation	2	55	0.0851405	0.314798
GO:0002704	negative regulation of leukocyte mediated immunity	2	55	0.0851405	0.314798
GO:0055085	transmembrane transport	21	1730	0.086023	0.317717
GO:0000077	DNA damage checkpoint	3	118	0.0870542	0.32083
GO:0048659	smooth muscle cell proliferation	3	118	0.0870542	0.32083
GO:0019637	organophosphate metabolic process	15	1154	0.0876177	0.321834
GO:1901990	regulation of mitotic cell cycle phase transition	5	266	0.0877255	0.321834
GO:0031062	positive regulation of histone methylation	2	56	0.0877986	0.321834
GO:0060428	lung epithelium development	2	56	0.0877986	0.321834
GO:0072577	endothelial cell apoptotic process	2	56	0.0877986	0.321834
GO:0002443	leukocyte mediated immunity	7	431	0.0888273	0.325255
GO:0031330	negative regulation of cellular catabolic process	5	268	0.0898697	0.326158
GO:0010033	response to organic substance	33	2949	0.0898713	0.326158
GO:0043550	regulation of lipid kinase activity	2	57	0.0904814	0.326158
GO:0051155	positive regulation of striated muscle cell differentiation	2	57	0.0904814	0.326158
GO:0034764	positive regulation of transmembrane transport	4	192	0.0910209	0.326158
GO:0043062	extracellular structure organization	6	350	0.0910939	0.326158
GO:0045785	positive regulation of cell adhesion	7	434	0.0913162	0.326158
GO:0009205	purine ribonucleoside triphosphate metabolic process	6	351	0.0920356	0.326158
GO:0032649	regulation of interferon-gamma production	3	121	0.0921901	0.326158
GO:0042098	T cell proliferation	4	193	0.0923399	0.326158
GO:0002664	regulation of T cell tolerance induction	1	11	0.0930578	0.326158
GO:0002725	negative regulation of T cell cytokine production	1	11	0.0930578	0.326158
GO:0002866	positive regulation of acute inflammatory response to antigenic stimulus	1	11	0.0930578	0.326158
GO:0017185	peptidyl-lysine hydroxylation	1	11	0.0930578	0.326158
GO:0031272	regulation of pseudopodium assembly	1	11	0.0930578	0.326158
GO:0031274	positive regulation of pseudopodium assembly	1	11	0.0930578	0.326158
GO:0032525	somite rostral/caudal axis specification	1	11	0.0930578	0.326158
GO:0033182	regulation of histone ubiquitination	1	11	0.0930578	0.326158
GO:0033234	negative regulation of protein sumoylation	1	11	0.0930578	0.326158
GO:0036005	response to macrophage colony-stimulating factor	1	11	0.0930578	0.326158
GO:0036006	cellular response to macrophage colony-stimulating factor stimulus	1	11	0.0930578	0.326158
GO:0042590	antigen processing and presentation of exogenous peptide antigen via MHC class I	1	11	0.0930578	0.326158
GO:0046689	response to mercury ion	1	11	0.0930578	0.326158
GO:0048845	venous blood vessel morphogenesis	1	11	0.0930578	0.326158
GO:0060100	positive regulation of phagocytosis, engulfment	1	11	0.0930578	0.326158
GO:0060363	cranial suture morphogenesis	1	11	0.0930578	0.326158
GO:0060525	prostate glandular acinus development	1	11	0.0930578	0.326158
GO:0071600	otic vesicle morphogenesis	1	11	0.0930578	0.326158
GO:0071864	positive regulation of cell proliferation in bone marrow	1	11	0.0930578	0.326158
GO:0072711	cellular response to hydroxyurea	1	11	0.0930578	0.326158
GO:0110095	cellular detoxification of aldehyde	1	11	0.0930578	0.326158
GO:1900246	positive regulation of RIG-I signaling pathway	1	11	0.0930578	0.326158
GO:1901298	regulation of hydrogen peroxide-mediated programmed cell death	1	11	0.0930578	0.326158
GO:1901660	calcium ion export	1	11	0.0930578	0.326158
GO:1902656	calcium ion import into cytosol	1	11	0.0930578	0.326158
GO:1903236	regulation of leukocyte tethering or rolling	1	11	0.0930578	0.326158
GO:1903818	positive regulation of voltage-gated potassium channel activity	1	11	0.0930578	0.326158
GO:1905155	positive regulation of membrane invagination	1	11	0.0930578	0.326158
GO:2000035	regulation of stem cell division	1	11	0.0930578	0.326158
GO:2000508	regulation of dendritic cell chemotaxis	1	11	0.0930578	0.326158
GO:2001046	positive regulation of integrin-mediated signaling pathway	1	11	0.0930578	0.326158
GO:0002763	positive regulation of myeloid leukocyte differentiation	2	58	0.093188	0.326158
GO:0055021	regulation of cardiac muscle tissue growth	2	58	0.093188	0.326158
GO:0007155	cell adhesion	17	1358	0.0936123	0.327307
GO:0007093	mitotic cell cycle checkpoint	3	122	0.0939296	0.32808
GO:0140014	mitotic nuclear division	5	273	0.0953484	0.329988
GO:0002824	positive regulation of adaptive immune response based on somatic recombination of immune receptors built from immunoglobulin superfamily domains	3	123	0.0956825	0.329988
GO:0006826	iron ion transport	2	59	0.095918	0.329988
GO:0072678	T cell migration	2	59	0.095918	0.329988
GO:0030100	regulation of endocytosis	5	274	0.0964642	0.329988
GO:0003279	cardiac septum development	3	124	0.0974489	0.329988
GO:0007050	cell cycle arrest	3	124	0.0974489	0.329988
GO:0042471	ear morphogenesis	3	124	0.0974489	0.329988
GO:0070372	regulation of ERK1 and ERK2 cascade	5	275	0.0975868	0.329988
GO:1901137	carbohydrate derivative biosynthetic process	10	708	0.0983849	0.329988
GO:0002886	regulation of myeloid leukocyte mediated immunity	2	60	0.0986707	0.329988
GO:0010812	negative regulation of cell-substrate adhesion	2	60	0.0986707	0.329988
GO:0010823	negative regulation of mitochondrion organization	2	60	0.0986707	0.329988
GO:0032722	positive regulation of chemokine production	2	60	0.0986707	0.329988
GO:1902373	negative regulation of mRNA catabolic process	2	60	0.0986707	0.329988
GO:0002460	adaptive immune response based on somatic recombination of immune receptors built from immunoglobulin superfamily domains	6	358	0.098775	0.329988
GO:0022610	biological adhesion	17	1369	0.0988547	0.329988
GO:0031570	DNA integrity checkpoint	3	125	0.0992285	0.329988
GO:0009144	purine nucleoside triphosphate metabolic process	6	359	0.0997588	0.329988
GO:0009199	ribonucleoside triphosphate metabolic process	6	359	0.0997588	0.329988
GO:0046434	organophosphate catabolic process	5	277	0.0998516	0.329988
GO:0048646	anatomical structure formation involved in morphogenesis	15	1180	0.100806	0.329988
GO:0002821	positive regulation of adaptive immune response	3	126	0.101021	0.329988
GO:0001771	immunological synapse formation	1	12	0.101078	0.329988
GO:0002024	diet induced thermogenesis	1	12	0.101078	0.329988
GO:0002370	natural killer cell cytokine production	1	12	0.101078	0.329988
GO:0002727	regulation of natural killer cell cytokine production	1	12	0.101078	0.329988
GO:0002729	positive regulation of natural killer cell cytokine production	1	12	0.101078	0.329988
GO:0006521	regulation of cellular amino acid metabolic process	1	12	0.101078	0.329988
GO:0010960	magnesium ion homeostasis	1	12	0.101078	0.329988
GO:0016082	synaptic vesicle priming	1	12	0.101078	0.329988
GO:0019885	antigen processing and presentation of endogenous peptide antigen via MHC class I	1	12	0.101078	0.329988
GO:0021936	regulation of cerebellar granule cell precursor proliferation	1	12	0.101078	0.329988
GO:0031269	pseudopodium assembly	1	12	0.101078	0.329988
GO:0032530	regulation of microvillus organization	1	12	0.101078	0.329988
GO:0032536	regulation of cell projection size	1	12	0.101078	0.329988
GO:0032817	regulation of natural killer cell proliferation	1	12	0.101078	0.329988
GO:0034163	regulation of toll-like receptor 9 signaling pathway	1	12	0.101078	0.329988
GO:0034244	negative regulation of transcription elongation from RNA polymerase II promoter	1	12	0.101078	0.329988
GO:0034309	primary alcohol biosynthetic process	1	12	0.101078	0.329988
GO:0036462	TRAIL-activated apoptotic signaling pathway	1	12	0.101078	0.329988
GO:0042448	progesterone metabolic process	1	12	0.101078	0.329988
GO:0042789	mRNA transcription by RNA polymerase II	1	12	0.101078	0.329988
GO:0045842	positive regulation of mitotic metaphase/anaphase transition	1	12	0.101078	0.329988
GO:0046548	retinal rod cell development	1	12	0.101078	0.329988
GO:0050930	induction of positive chemotaxis	1	12	0.101078	0.329988
GO:0051349	positive regulation of lyase activity	1	12	0.101078	0.329988
GO:0051764	actin crosslink formation	1	12	0.101078	0.329988
GO:0060099	regulation of phagocytosis, engulfment	1	12	0.101078	0.329988
GO:0060281	regulation of oocyte development	1	12	0.101078	0.329988
GO:0060628	regulation of ER to Golgi vesicle-mediated transport	1	12	0.101078	0.329988
GO:0060736	prostate gland growth	1	12	0.101078	0.329988
GO:0071863	regulation of cell proliferation in bone marrow	1	12	0.101078	0.329988
GO:0072710	response to hydroxyurea	1	12	0.101078	0.329988
GO:0090091	positive regulation of extracellular matrix disassembly	1	12	0.101078	0.329988
GO:0098719	sodium ion import across plasma membrane	1	12	0.101078	0.329988
GO:0099515	actin filament-based transport	1	12	0.101078	0.329988
GO:1901033	positive regulation of response to reactive oxygen species	1	12	0.101078	0.329988
GO:1901970	positive regulation of mitotic sister chromatid separation	1	12	0.101078	0.329988
GO:1903044	protein localization to membrane raft	1	12	0.101078	0.329988
GO:1903715	regulation of aerobic respiration	1	12	0.101078	0.329988
GO:1903862	positive regulation of oxidative phosphorylation	1	12	0.101078	0.329988
GO:1905153	regulation of membrane invagination	1	12	0.101078	0.329988
GO:1905446	regulation of mitochondrial ATP synthesis coupled electron transport	1	12	0.101078	0.329988
GO:1905879	regulation of oogenesis	1	12	0.101078	0.329988
GO:2000392	regulation of lamellipodium morphogenesis	1	12	0.101078	0.329988
GO:2000651	positive regulation of sodium ion transmembrane transporter activity	1	12	0.101078	0.329988
GO:2000794	regulation of epithelial cell proliferation involved in lung morphogenesis	1	12	0.101078	0.329988
GO:0043489	RNA stabilization	2	61	0.101446	0.329988
GO:0048286	lung alveolus development	2	61	0.101446	0.329988
GO:0070059	intrinsic apoptotic signaling pathway in response to endoplasmic reticulum stress	2	61	0.101446	0.329988
GO:1903078	positive regulation of protein localization to plasma membrane	2	61	0.101446	0.329988
GO:0003158	endothelium development	3	127	0.102827	0.333844
GO:0032609	interferon-gamma production	3	127	0.102827	0.333844
GO:0006575	cellular modified amino acid metabolic process	4	201	0.103216	0.334789
GO:0051246	regulation of protein metabolic process	31	2784	0.103404	0.335079
GO:0045844	positive regulation of striated muscle tissue development	2	62	0.104242	0.336835
GO:0046902	regulation of mitochondrial membrane permeability	2	62	0.104242	0.336835
GO:0048636	positive regulation of muscle organ development	2	62	0.104242	0.336835
GO:0046651	lymphocyte proliferation	5	281	0.10446	0.337221
GO:0021915	neural tube development	4	202	0.104615	0.337402
GO:0080134	regulation of response to stress	17	1381	0.104782	0.33762
GO:0019725	cellular homeostasis	11	812	0.10655	0.337885
GO:0021700	developmental maturation	5	283	0.106804	0.337885
GO:0031122	cytoplasmic microtubule organization	2	63	0.107059	0.337885
GO:0045670	regulation of osteoclast differentiation	2	63	0.107059	0.337885
GO:0098586	cellular response to virus	2	63	0.107059	0.337885
GO:1900024	regulation of substrate adhesion-dependent cell spreading	2	63	0.107059	0.337885
GO:1901863	positive regulation of muscle tissue development	2	63	0.107059	0.337885
GO:0032943	mononuclear cell proliferation	5	284	0.107985	0.337885
GO:0000122	negative regulation of transcription by RNA polymerase II	12	908	0.108244	0.337885
GO:0031109	microtubule polymerization or depolymerization	3	130	0.10832	0.337885
GO:0031349	positive regulation of defense response	6	368	0.108845	0.337885
GO:0000052	citrulline metabolic process	1	13	0.109027	0.337885
GO:0000185	activation of MAPKKK activity	1	13	0.109027	0.337885
GO:0001682	tRNA 5'-leader removal	1	13	0.109027	0.337885
GO:0001845	phagolysosome assembly	1	13	0.109027	0.337885
GO:0002883	regulation of hypersensitivity	1	13	0.109027	0.337885
GO:0006188	IMP biosynthetic process	1	13	0.109027	0.337885
GO:0006517	protein deglycosylation	1	13	0.109027	0.337885
GO:0010421	hydrogen peroxide-mediated programmed cell death	1	13	0.109027	0.337885
GO:0010755	regulation of plasminogen activation	1	13	0.109027	0.337885
GO:0015809	arginine transport	1	13	0.109027	0.337885
GO:0031268	pseudopodium organization	1	13	0.109027	0.337885
GO:0031441	negative regulation of mRNA 3'-end processing	1	13	0.109027	0.337885
GO:0033314	mitotic DNA replication checkpoint	1	13	0.109027	0.337885
GO:0043568	positive regulation of insulin-like growth factor receptor signaling pathway	1	13	0.109027	0.337885
GO:0046007	negative regulation of activated T cell proliferation	1	13	0.109027	0.337885
GO:0051639	actin filament network formation	1	13	0.109027	0.337885
GO:0060442	branching involved in prostate gland morphogenesis	1	13	0.109027	0.337885
GO:0060601	lateral sprouting from an epithelium	1	13	0.109027	0.337885
GO:0070886	positive regulation of calcineurin-NFAT signaling cascade	1	13	0.109027	0.337885
GO:0071838	cell proliferation in bone marrow	1	13	0.109027	0.337885
GO:0072074	kidney mesenchyme development	1	13	0.109027	0.337885
GO:0072567	chemokine (C-X-C motif) ligand 2 production	1	13	0.109027	0.337885
GO:0106058	positive regulation of calcineurin-mediated signaling	1	13	0.109027	0.337885
GO:1900364	negative regulation of mRNA polyadenylation	1	13	0.109027	0.337885
GO:1901032	negative regulation of response to reactive oxygen species	1	13	0.109027	0.337885
GO:1902101	positive regulation of metaphase/anaphase transition of cell cycle	1	13	0.109027	0.337885
GO:1902746	regulation of lens fiber cell differentiation	1	13	0.109027	0.337885
GO:1903206	negative regulation of hydrogen peroxide-induced cell death	1	13	0.109027	0.337885
GO:2000341	regulation of chemokine (C-X-C motif) ligand 2 production	1	13	0.109027	0.337885
GO:2001039	negative regulation of cellular response to drug	1	13	0.109027	0.337885
GO:2001267	regulation of cysteine-type endopeptidase activity involved in apoptotic signaling pathway	1	13	0.109027	0.337885
GO:0007420	brain development	10	724	0.109589	0.339318
GO:0046323	glucose import	2	64	0.109897	0.339962
GO:0001952	regulation of cell-matrix adhesion	3	131	0.110176	0.340518
GO:0048523	negative regulation of cellular process	50	4804	0.1114	0.343987
GO:0010675	regulation of cellular carbohydrate metabolic process	3	132	0.112045	0.345353
GO:1904064	positive regulation of cation transmembrane transport	3	132	0.112045	0.345353
GO:0002437	inflammatory response to antigenic stimulus	2	65	0.112754	0.346287
GO:0038034	signal transduction in absence of ligand	2	65	0.112754	0.346287
GO:0060420	regulation of heart growth	2	65	0.112754	0.346287
GO:0097192	extrinsic apoptotic signaling pathway in absence of ligand	2	65	0.112754	0.346287
GO:0006091	generation of precursor metabolites and energy	7	459	0.113561	0.348453
GO:0097193	intrinsic apoptotic signaling pathway	5	289	0.113988	0.349447
GO:0000278	mitotic cell cycle	11	824	0.114735	0.35142
GO:0007015	actin filament organization	7	461	0.115455	0.352373
GO:0008088	axo-dendritic transport	2	66	0.11563	0.352373
GO:0009880	embryonic pattern specification	2	66	0.11563	0.352373
GO:0050729	positive regulation of inflammatory response	3	134	0.115818	0.352373
GO:0001787	natural killer cell proliferation	1	14	0.116906	0.352373
GO:0002923	regulation of humoral immune response mediated by circulating immunoglobulin	1	14	0.116906	0.352373
GO:0007625	grooming behavior	1	14	0.116906	0.352373
GO:0009415	response to water	1	14	0.116906	0.352373
GO:0019896	axonal transport of mitochondrion	1	14	0.116906	0.352373
GO:0030836	positive regulation of actin filament depolymerization	1	14	0.116906	0.352373
GO:0032060	bleb assembly	1	14	0.116906	0.352373
GO:0043129	surfactant homeostasis	1	14	0.116906	0.352373
GO:0048755	branching morphogenesis of a nerve	1	14	0.116906	0.352373
GO:0051574	positive regulation of histone H3-K9 methylation	1	14	0.116906	0.352373
GO:0071639	positive regulation of monocyte chemotactic protein-1 production	1	14	0.116906	0.352373
GO:0097468	programmed cell death in response to reactive oxygen species	1	14	0.116906	0.352373
GO:1903830	magnesium ion transmembrane transport	1	14	0.116906	0.352373
GO:1905820	positive regulation of chromosome separation	1	14	0.116906	0.352373
GO:0048870	cell motility	19	1603	0.117508	0.353271
GO:0051674	localization of cell	19	1603	0.117508	0.353271
GO:0001578	microtubule bundle formation	3	135	0.117722	0.353271
GO:0050671	positive regulation of lymphocyte proliferation	3	135	0.117722	0.353271
GO:0050680	negative regulation of epithelial cell proliferation	3	135	0.117722	0.353271
GO:0002712	regulation of B cell mediated immunity	2	67	0.118526	0.353812
GO:0002889	regulation of immunoglobulin mediated immune response	2	67	0.118526	0.353812
GO:0032543	mitochondrial translation	2	67	0.118526	0.353812
GO:0045669	positive regulation of osteoblast differentiation	2	67	0.118526	0.353812
GO:0051881	regulation of mitochondrial membrane potential	2	67	0.118526	0.353812
GO:1901607	alpha-amino acid biosynthetic process	2	67	0.118526	0.353812
GO:0050778	positive regulation of immune response	10	737	0.11921	0.355545
GO:0003002	regionalization	6	378	0.119424	0.355578
GO:0030154	cell differentiation	42	3979	0.119528	0.355578
GO:0034341	response to interferon-gamma	3	136	0.119638	0.355578
GO:0072089	stem cell proliferation	3	136	0.119638	0.355578
GO:0051186	cofactor metabolic process	8	555	0.12005	0.35616
GO:0032268	regulation of cellular protein metabolic process	29	2622	0.120084	0.35616
GO:0006520	cellular amino acid metabolic process	5	294	0.120148	0.35616
GO:0051188	cofactor biosynthetic process	5	295	0.121399	0.356976
GO:0110053	regulation of actin filament organization	5	295	0.121399	0.356976
GO:0035904	aorta development	2	68	0.121439	0.356976
GO:0090303	positive regulation of wound healing	2	68	0.121439	0.356976
GO:0090307	mitotic spindle assembly	2	68	0.121439	0.356976
GO:0032946	positive regulation of mononuclear cell proliferation	3	137	0.121566	0.356976
GO:1903037	regulation of leukocyte cell-cell adhesion	5	296	0.122655	0.356976
GO:0019439	aromatic compound catabolic process	8	558	0.122718	0.356976
GO:0046700	heterocycle catabolic process	8	558	0.122718	0.356976
GO:0045595	regulation of cell differentiation	21	1814	0.123075	0.356976
GO:0000086	G2/M transition of mitotic cell cycle	3	138	0.123505	0.356976
GO:0006898	receptor-mediated endocytosis	4	215	0.123578	0.356976
GO:0045732	positive regulation of protein catabolic process	4	215	0.123578	0.356976
GO:0007405	neuroblast proliferation	2	69	0.124369	0.356976
GO:0050829	defense response to Gram-negative bacterium	2	69	0.124369	0.356976
GO:0051568	histone H3-K4 methylation	2	69	0.124369	0.356976
GO:0051785	positive regulation of nuclear division	2	69	0.124369	0.356976
GO:0055086	nucleobase-containing small molecule metabolic process	10	744	0.124581	0.356976
GO:0006283	transcription-coupled nucleotide-excision repair	1	15	0.124716	0.356976
GO:0008090	retrograde axonal transport	1	15	0.124716	0.356976
GO:0021932	hindbrain radial glia guided cell migration	1	15	0.124716	0.356976
GO:0032274	gonadotropin secretion	1	15	0.124716	0.356976
GO:0032516	positive regulation of phosphoprotein phosphatase activity	1	15	0.124716	0.356976
GO:0032785	negative regulation of DNA-templated transcription, elongation	1	15	0.124716	0.356976
GO:0034695	response to prostaglandin E	1	15	0.124716	0.356976
GO:0035791	platelet-derived growth factor receptor-beta signaling pathway	1	15	0.124716	0.356976
GO:0042416	dopamine biosynthetic process	1	15	0.124716	0.356976
GO:0043101	purine-containing compound salvage	1	15	0.124716	0.356976
GO:0046794	transport of virus	1	15	0.124716	0.356976
GO:0051444	negative regulation of ubiquitin-protein transferase activity	1	15	0.124716	0.356976
GO:0060340	positive regulation of type I interferon-mediated signaling pathway	1	15	0.124716	0.356976
GO:0060502	epithelial cell proliferation involved in lung morphogenesis	1	15	0.124716	0.356976
GO:0061430	bone trabecula morphogenesis	1	15	0.124716	0.356976
GO:0070307	lens fiber cell development	1	15	0.124716	0.356976
GO:0071157	negative regulation of cell cycle arrest	1	15	0.124716	0.356976
GO:0071599	otic vesicle development	1	15	0.124716	0.356976
GO:0097329	response to antimetabolite	1	15	0.124716	0.356976
GO:0099116	tRNA 5'-end processing	1	15	0.124716	0.356976
GO:1900016	negative regulation of cytokine production involved in inflammatory response	1	15	0.124716	0.356976
GO:1902176	negative regulation of oxidative stress-induced intrinsic apoptotic signaling pathway	1	15	0.124716	0.356976
GO:2000727	positive regulation of cardiac muscle cell differentiation	1	15	0.124716	0.356976
GO:0006959	humoral immune response	5	298	0.125187	0.358022
GO:0002455	humoral immune response mediated by circulating immunoglobulin	3	139	0.125456	0.35819
GO:0010469	regulation of signaling receptor activity	3	139	0.125456	0.35819
GO:0009141	nucleoside triphosphate metabolic process	6	384	0.12601	0.359471
GO:0090596	sensory organ morphogenesis	5	299	0.126462	0.3603
GO:0043406	positive regulation of MAP kinase activity	4	217	0.126617	0.3603
GO:0050670	regulation of lymphocyte proliferation	4	217	0.126617	0.3603
GO:0009893	positive regulation of metabolic process	39	3685	0.12759	0.362765
GO:0031399	regulation of protein modification process	21	1824	0.128053	0.363474
GO:0040011	locomotion	21	1824	0.128053	0.363474
GO:0033043	regulation of organelle organization	16	1326	0.128184	0.363545
GO:0070588	calcium ion transmembrane transport	5	301	0.12903	0.363566
GO:1901987	regulation of cell cycle phase transition	5	301	0.12903	0.363566
GO:0001824	blastocyst development	3	141	0.12939	0.363566
GO:0008643	carbohydrate transport	3	141	0.12939	0.363566
GO:0097191	extrinsic apoptotic signaling pathway	4	219	0.129689	0.363566
GO:0010604	positive regulation of macromolecule metabolic process	36	3375	0.129763	0.363566
GO:0070509	calcium ion import	2	71	0.130281	0.363566
GO:1904377	positive regulation of protein localization to cell periphery	2	71	0.130281	0.363566
GO:0071902	positive regulation of protein serine/threonine kinase activity	5	302	0.130322	0.363566
GO:0051251	positive regulation of lymphocyte activation	6	388	0.130497	0.363566
GO:0044089	positive regulation of cellular component biogenesis	8	567	0.130908	0.363566
GO:0032944	regulation of mononuclear cell proliferation	4	220	0.131236	0.363566
GO:0002524	hypersensitivity	1	16	0.132458	0.363566
GO:0002645	positive regulation of tolerance induction	1	16	0.132458	0.363566
GO:0002864	regulation of acute inflammatory response to antigenic stimulus	1	16	0.132458	0.363566
GO:0006390	mitochondrial transcription	1	16	0.132458	0.363566
GO:0007035	vacuolar acidification	1	16	0.132458	0.363566
GO:0009299	mRNA transcription	1	16	0.132458	0.363566
GO:0015802	basic amino acid transport	1	16	0.132458	0.363566
GO:0035590	purinergic nucleotide receptor signaling pathway	1	16	0.132458	0.363566
GO:0038094	Fc-gamma receptor signaling pathway	1	16	0.132458	0.363566
GO:0043173	nucleotide salvage	1	16	0.132458	0.363566
GO:0043374	CD8-positive, alpha-beta T cell differentiation	1	16	0.132458	0.363566
GO:0045655	regulation of monocyte differentiation	1	16	0.132458	0.363566
GO:0045725	positive regulation of glycogen biosynthetic process	1	16	0.132458	0.363566
GO:0045780	positive regulation of bone resorption	1	16	0.132458	0.363566
GO:0046852	positive regulation of bone remodeling	1	16	0.132458	0.363566
GO:0048245	eosinophil chemotaxis	1	16	0.132458	0.363566
GO:0050965	detection of temperature stimulus involved in sensory perception of pain	1	16	0.132458	0.363566
GO:0051014	actin filament severing	1	16	0.132458	0.363566
GO:0051044	positive regulation of membrane protein ectodomain proteolysis	1	16	0.132458	0.363566
GO:0055057	neuroblast division	1	16	0.132458	0.363566
GO:0055091	phospholipid homeostasis	1	16	0.132458	0.363566
GO:0061050	regulation of cell growth involved in cardiac muscle cell development	1	16	0.132458	0.363566
GO:0070875	positive regulation of glycogen metabolic process	1	16	0.132458	0.363566
GO:0071435	potassium ion export	1	16	0.132458	0.363566
GO:0090085	regulation of protein deubiquitination	1	16	0.132458	0.363566
GO:0097623	potassium ion export across plasma membrane	1	16	0.132458	0.363566
GO:0110096	cellular response to aldehyde	1	16	0.132458	0.363566
GO:1902307	positive regulation of sodium ion transmembrane transport	1	16	0.132458	0.363566
GO:0051149	positive regulation of muscle cell differentiation	2	72	0.133261	0.365184
GO:1902369	negative regulation of RNA catabolic process	2	72	0.133261	0.365184
GO:0051235	maintenance of location	5	305	0.134236	0.367084
GO:0070661	leukocyte proliferation	5	305	0.134236	0.367084
GO:0006357	regulation of transcription by RNA polymerase II	27	2449	0.134278	0.367084
GO:0051172	negative regulation of nitrogen compound metabolic process	27	2450	0.134731	0.368028
GO:0032386	regulation of intracellular transport	6	392	0.135061	0.368633
GO:0016064	immunoglobulin mediated immune response	4	223	0.135924	0.370602
GO:1903706	regulation of hemopoiesis	6	393	0.136213	0.370602
GO:0040014	regulation of multicellular organism growth	2	73	0.136257	0.370602
GO:0043067	regulation of programmed cell death	17	1439	0.136496	0.370602
GO:0048856	anatomical structure development	58	5747	0.136581	0.370602
GO:0022604	regulation of cell morphogenesis	7	483	0.137362	0.370602
GO:0070665	positive regulation of leukocyte proliferation	3	145	0.137387	0.370602
GO:0019724	B cell mediated immunity	4	224	0.137501	0.370602
GO:0016192	vesicle-mediated transport	18	1541	0.137827	0.370602
GO:0032787	monocarboxylic acid metabolic process	8	575	0.13842	0.370602
GO:1902903	regulation of supramolecular fiber organization	6	395	0.138533	0.370602
GO:0045087	innate immune response	10	762	0.138991	0.370602
GO:0002703	regulation of leukocyte mediated immunity	4	225	0.139086	0.370602
GO:0007160	cell-matrix adhesion	4	225	0.139086	0.370602
GO:0001707	mesoderm formation	2	74	0.139268	0.370602
GO:0032611	interleukin-1 beta production	2	74	0.139268	0.370602
GO:0032651	regulation of interleukin-1 beta production	2	74	0.139268	0.370602
GO:0046530	photoreceptor cell differentiation	2	74	0.139268	0.370602
GO:0090559	regulation of membrane permeability	2	74	0.139268	0.370602
GO:0034767	positive regulation of ion transmembrane transport	3	146	0.139413	0.370602
GO:0046330	positive regulation of JNK cascade	3	146	0.139413	0.370602
GO:0051302	regulation of cell division	3	146	0.139413	0.370602
GO:0050863	regulation of T cell activation	5	309	0.139536	0.370602
GO:0018410	C-terminal protein amino acid modification	1	17	0.140131	0.370602
GO:0021514	ventral spinal cord interneuron differentiation	1	17	0.140131	0.370602
GO:0021681	cerebellar granular layer development	1	17	0.140131	0.370602
GO:0021924	cell proliferation in external granule layer	1	17	0.140131	0.370602
GO:0021930	cerebellar granule cell precursor proliferation	1	17	0.140131	0.370602
GO:0030011	maintenance of cell polarity	1	17	0.140131	0.370602
GO:0030277	maintenance of gastrointestinal epithelium	1	17	0.140131	0.370602
GO:0032717	negative regulation of interleukin-8 production	1	17	0.140131	0.370602
GO:0032736	positive regulation of interleukin-13 production	1	17	0.140131	0.370602
GO:0034471	ncRNA 5'-end processing	1	17	0.140131	0.370602
GO:0035729	cellular response to hepatocyte growth factor stimulus	1	17	0.140131	0.370602
GO:0036445	neuronal stem cell division	1	17	0.140131	0.370602
GO:0042053	regulation of dopamine metabolic process	1	17	0.140131	0.370602
GO:0048025	negative regulation of mRNA splicing, via spliceosome	1	17	0.140131	0.370602
GO:0048875	chemical homeostasis within a tissue	1	17	0.140131	0.370602
GO:0071243	cellular response to arsenic-containing substance	1	17	0.140131	0.370602
GO:1901881	positive regulation of protein depolymerization	1	17	0.140131	0.370602
GO:0019752	carboxylic acid metabolic process	12	957	0.142082	0.375155
GO:0008652	cellular amino acid biosynthetic process	2	75	0.142293	0.375155
GO:0043299	leukocyte degranulation	2	75	0.142293	0.375155
GO:0055017	cardiac muscle tissue growth	2	75	0.142293	0.375155
GO:0032502	developmental process	61	6093	0.14296	0.376432
GO:0048519	negative regulation of biological process	54	5333	0.142998	0.376432
GO:0034968	histone lysine methylation	3	148	0.143494	0.377357
GO:0045088	regulation of innate immune response	5	312	0.143571	0.377357
GO:0010810	regulation of cell-substrate adhesion	4	228	0.143886	0.377894
GO:1902533	positive regulation of intracellular signal transduction	12	960	0.144322	0.378692
GO:0022407	regulation of cell-cell adhesion	6	400	0.144412	0.378692
GO:0009895	negative regulation of catabolic process	5	313	0.144927	0.37975
GO:0032637	interleukin-8 production	2	76	0.145332	0.379957
GO:0032677	regulation of interleukin-8 production	2	76	0.145332	0.379957
GO:0065009	regulation of molecular function	31	2889	0.14534	0.379957
GO:1903047	mitotic cell cycle process	9	676	0.146	0.380243
GO:0009888	tissue development	22	1961	0.146487	0.380243
GO:0000076	DNA replication checkpoint	1	18	0.147737	0.380243
GO:0002517	T cell tolerance induction	1	18	0.147737	0.380243
GO:0006883	cellular sodium ion homeostasis	1	18	0.147737	0.380243
GO:0007252	I-kappaB phosphorylation	1	18	0.147737	0.380243
GO:0010715	regulation of extracellular matrix disassembly	1	18	0.147737	0.380243
GO:0015693	magnesium ion transport	1	18	0.147737	0.380243
GO:0021527	spinal cord association neuron differentiation	1	18	0.147737	0.380243
GO:0021534	cell proliferation in hindbrain	1	18	0.147737	0.380243
GO:0034162	toll-like receptor 9 signaling pathway	1	18	0.147737	0.380243
GO:0042407	cristae formation	1	18	0.147737	0.380243
GO:0042659	regulation of cell fate specification	1	18	0.147737	0.380243
GO:0045342	MHC class II biosynthetic process	1	18	0.147737	0.380243
GO:0048557	embryonic digestive tract morphogenesis	1	18	0.147737	0.380243
GO:0051450	myoblast proliferation	1	18	0.147737	0.380243
GO:0060572	morphogenesis of an epithelial bud	1	18	0.147737	0.380243
GO:0060670	branching involved in labyrinthine layer morphogenesis	1	18	0.147737	0.380243
GO:1901857	positive regulation of cellular respiration	1	18	0.147737	0.380243
GO:1902430	negative regulation of amyloid-beta formation	1	18	0.147737	0.380243
GO:0010941	regulation of cell death	18	1558	0.147792	0.380243
GO:0055074	calcium ion homeostasis	6	403	0.147994	0.380332
GO:0003281	ventricular septum development	2	77	0.148384	0.380332
GO:0030004	cellular monovalent inorganic cation homeostasis	2	77	0.148384	0.380332
GO:0043154	negative regulation of cysteine-type endopeptidase activity involved in apoptotic process	2	77	0.148384	0.380332
GO:0046635	positive regulation of alpha-beta T cell activation	2	77	0.148384	0.380332
GO:0022898	regulation of transmembrane transporter activity	4	231	0.148749	0.380982
GO:0048731	system development	49	4812	0.14957	0.382525
GO:0032635	interleukin-6 production	3	151	0.149689	0.382525
GO:0032675	regulation of interleukin-6 production	3	151	0.149689	0.382525
GO:0070663	regulation of leukocyte proliferation	4	232	0.150385	0.384016
GO:0018193	peptidyl-amino acid modification	15	1264	0.151386	0.38558
GO:0048332	mesoderm morphogenesis	2	78	0.15145	0.38558
GO:0070098	chemokine-mediated signaling pathway	2	78	0.15145	0.38558
GO:1904035	regulation of epithelial cell apoptotic process	2	78	0.15145	0.38558
GO:0007088	regulation of mitotic nuclear division	3	152	0.151773	0.385952
GO:0031327	negative regulation of cellular biosynthetic process	18	1565	0.152011	0.385952
GO:0048869	cellular developmental process	43	4175	0.152145	0.385952
GO:0051173	positive regulation of nitrogen compound metabolic process	34	3221	0.152847	0.385952
GO:0051493	regulation of cytoskeleton organization	8	590	0.153078	0.385952
GO:0060348	bone development	4	234	0.153676	0.385952
GO:0060291	long-term synaptic potentiation	2	79	0.154528	0.385952
GO:0032989	cellular component morphogenesis	14	1170	0.154841	0.385952
GO:0071310	cellular response to organic substance	25	2286	0.155253	0.385952
GO:0000966	RNA 5'-end processing	1	19	0.155275	0.385952
GO:0006525	arginine metabolic process	1	19	0.155275	0.385952
GO:0021860	pyramidal neuron development	1	19	0.155275	0.385952
GO:0031145	anaphase-promoting complex-dependent catabolic process	1	19	0.155275	0.385952
GO:0032682	negative regulation of chemokine production	1	19	0.155275	0.385952
GO:0034629	cellular protein-containing complex localization	1	19	0.155275	0.385952
GO:0039535	regulation of RIG-I signaling pathway	1	19	0.155275	0.385952
GO:0042069	regulation of catecholamine metabolic process	1	19	0.155275	0.385952
GO:0043171	peptide catabolic process	1	19	0.155275	0.385952
GO:0043312	neutrophil degranulation	1	19	0.155275	0.385952
GO:0045821	positive regulation of glycolytic process	1	19	0.155275	0.385952
GO:0050961	detection of temperature stimulus involved in sensory perception	1	19	0.155275	0.385952
GO:0051131	chaperone-mediated protein complex assembly	1	19	0.155275	0.385952
GO:0060841	venous blood vessel development	1	19	0.155275	0.385952
GO:0071305	cellular response to vitamin D	1	19	0.155275	0.385952
GO:0071605	monocyte chemotactic protein-1 production	1	19	0.155275	0.385952
GO:0071637	regulation of monocyte chemotactic protein-1 production	1	19	0.155275	0.385952
GO:0072677	eosinophil migration	1	19	0.155275	0.385952
GO:0150077	regulation of neuroinflammatory response	1	19	0.155275	0.385952
GO:1902236	negative regulation of endoplasmic reticulum stress-induced intrinsic apoptotic signaling pathway	1	19	0.155275	0.385952
GO:1902894	negative regulation of pri-miRNA transcription by RNA polymerase II	1	19	0.155275	0.385952
GO:2000311	regulation of AMPA receptor activity	1	19	0.155275	0.385952
GO:0016485	protein processing	4	235	0.155332	0.385952
GO:0021953	central nervous system neuron differentiation	4	235	0.155332	0.385952
GO:0003018	vascular process in circulatory system	3	154	0.155969	0.386739
GO:0007224	smoothened signaling pathway	3	154	0.155969	0.386739
GO:0060322	head development	10	782	0.155989	0.386739
GO:0045944	positive regulation of transcription by RNA polymerase II	15	1271	0.156139	0.386829
GO:0002709	regulation of T cell mediated immunity	2	80	0.157618	0.389361
GO:0046785	microtubule polymerization	2	80	0.157618	0.389361
GO:1903036	positive regulation of response to wounding	2	80	0.157618	0.389361
GO:2000117	negative regulation of cysteine-type endopeptidase activity	2	80	0.157618	0.389361
GO:0042129	regulation of T cell proliferation	3	155	0.15808	0.389657
GO:0051147	regulation of muscle cell differentiation	3	155	0.15808	0.389657
GO:2001236	regulation of extrinsic apoptotic signaling pathway	3	155	0.15808	0.389657
GO:0044839	cell cycle G2/M phase transition	3	156	0.160201	0.393201
GO:0006816	calcium ion transport	6	414	0.161467	0.393201
GO:0051239	regulation of multicellular organismal process	33	3135	0.161527	0.393201
GO:0045892	negative regulation of transcription, DNA-templated	15	1279	0.161668	0.393201
GO:0022402	cell cycle process	14	1180	0.162026	0.393201
GO:0000070	mitotic sister chromatid segregation	3	157	0.16233	0.393201
GO:0002092	positive regulation of receptor internalization	1	20	0.162748	0.393201
GO:0002922	positive regulation of humoral immune response	1	20	0.162748	0.393201
GO:0006851	mitochondrial calcium ion transmembrane transport	1	20	0.162748	0.393201
GO:0030813	positive regulation of nucleotide catabolic process	1	20	0.162748	0.393201
GO:0032332	positive regulation of chondrocyte differentiation	1	20	0.162748	0.393201
GO:0033630	positive regulation of cell adhesion mediated by integrin	1	20	0.162748	0.393201
GO:0034143	regulation of toll-like receptor 4 signaling pathway	1	20	0.162748	0.393201
GO:0034390	smooth muscle cell apoptotic process	1	20	0.162748	0.393201
GO:0034391	regulation of smooth muscle cell apoptotic process	1	20	0.162748	0.393201
GO:0035728	response to hepatocyte growth factor	1	20	0.162748	0.393201
GO:0042104	positive regulation of activated T cell proliferation	1	20	0.162748	0.393201
GO:0042538	hyperosmotic salinity response	1	20	0.162748	0.393201
GO:0045591	positive regulation of regulatory T cell differentiation	1	20	0.162748	0.393201
GO:0045947	negative regulation of translational initiation	1	20	0.162748	0.393201
GO:0046040	IMP metabolic process	1	20	0.162748	0.393201
GO:0051197	positive regulation of coenzyme metabolic process	1	20	0.162748	0.393201
GO:0060343	trabecula formation	1	20	0.162748	0.393201
GO:0060544	regulation of necroptotic process	1	20	0.162748	0.393201
GO:0071472	cellular response to salt stress	1	20	0.162748	0.393201
GO:1900409	positive regulation of cellular response to oxidative stress	1	20	0.162748	0.393201
GO:1902065	response to L-glutamate	1	20	0.162748	0.393201
GO:1903204	negative regulation of oxidative stress-induced neuron death	1	20	0.162748	0.393201
GO:1902679	negative regulation of RNA biosynthetic process	15	1281	0.163067	0.393414
GO:1903507	negative regulation of nucleic acid-templated transcription	15	1281	0.163067	0.393414
GO:0032409	regulation of transporter activity	4	240	0.163711	0.394146
GO:0006996	organelle organization	41	3990	0.163757	0.394146
GO:0009798	axis specification	2	82	0.163832	0.394146
GO:0043666	regulation of phosphoprotein phosphatase activity	2	82	0.163832	0.394146
GO:0009266	response to temperature stimulus	3	158	0.164467	0.394837
GO:0030534	adult behavior	3	158	0.164467	0.394837
GO:0043624	cellular protein complex disassembly	3	158	0.164467	0.394837
GO:0006811	ion transport	20	1789	0.164692	0.395099
GO:0019233	sensory perception of pain	2	83	0.166956	0.399686
GO:0055024	regulation of cardiac muscle tissue development	2	83	0.166956	0.399686
GO:0060419	heart growth	2	83	0.166956	0.399686
GO:0006109	regulation of carbohydrate metabolic process	3	160	0.168768	0.399763
GO:0009890	negative regulation of biosynthetic process	18	1592	0.168907	0.399763
GO:0016311	dephosphorylation	7	512	0.169094	0.399763
GO:0032940	secretion by cell	10	797	0.169393	0.399763
GO:0007507	heart development	8	606	0.169503	0.399763
GO:0002474	antigen processing and presentation of peptide antigen via MHC class I	1	21	0.170154	0.399763
GO:0002719	negative regulation of cytokine production involved in immune response	1	21	0.170154	0.399763
GO:0006706	steroid catabolic process	1	21	0.170154	0.399763
GO:0009067	aspartate family amino acid biosynthetic process	1	21	0.170154	0.399763
GO:0010759	positive regulation of macrophage chemotaxis	1	21	0.170154	0.399763
GO:0010863	positive regulation of phospholipase C activity	1	21	0.170154	0.399763
GO:0019430	removal of superoxide radicals	1	21	0.170154	0.399763
GO:0021859	pyramidal neuron differentiation	1	21	0.170154	0.399763
GO:0032693	negative regulation of interleukin-10 production	1	21	0.170154	0.399763
GO:0033119	negative regulation of RNA splicing	1	21	0.170154	0.399763
GO:0033145	positive regulation of intracellular steroid hormone receptor signaling pathway	1	21	0.170154	0.399763
GO:0034643	establishment of mitochondrion localization, microtubule-mediated	1	21	0.170154	0.399763
GO:0034694	response to prostaglandin	1	21	0.170154	0.399763
GO:0038093	Fc receptor signaling pathway	1	21	0.170154	0.399763
GO:0042219	cellular modified amino acid catabolic process	1	21	0.170154	0.399763
GO:0042832	defense response to protozoan	1	21	0.170154	0.399763
GO:0047497	mitochondrion transport along microtubule	1	21	0.170154	0.399763
GO:0070831	basement membrane assembly	1	21	0.170154	0.399763
GO:0072673	lamellipodium morphogenesis	1	21	0.170154	0.399763
GO:0090026	positive regulation of monocyte chemotaxis	1	21	0.170154	0.399763
GO:1902175	regulation of oxidative stress-induced intrinsic apoptotic signaling pathway	1	21	0.170154	0.399763
GO:2001044	regulation of integrin-mediated signaling pathway	1	21	0.170154	0.399763
GO:0031325	positive regulation of cellular metabolic process	35	3368	0.171311	0.402203
GO:0042742	defense response to bacterium	5	333	0.173168	0.405054
GO:0006970	response to osmotic stress	2	85	0.173234	0.405054
GO:0032729	positive regulation of interferon-gamma production	2	85	0.173234	0.405054
GO:1990868	response to chemokine	2	85	0.173234	0.405054
GO:1990869	cellular response to chemokine	2	85	0.173234	0.405054
GO:0006366	transcription by RNA polymerase II	27	2529	0.173452	0.405054
GO:0001701	in utero embryonic development	7	516	0.173709	0.405054
GO:0051094	positive regulation of developmental process	16	1397	0.173975	0.405054
GO:0007417	central nervous system development	12	998	0.17431	0.405054
GO:0018022	peptidyl-lysine methylation	3	163	0.175279	0.405054
GO:0071695	anatomical structure maturation	3	163	0.175279	0.405054
GO:1902600	proton transmembrane transport	3	163	0.175279	0.405054
GO:0001818	negative regulation of cytokine production	4	247	0.175709	0.405054
GO:0050678	regulation of epithelial cell proliferation	5	335	0.176104	0.405054
GO:0002088	lens development in camera-type eye	2	86	0.176388	0.405054
GO:0048878	chemical homeostasis	13	1100	0.176715	0.405054
GO:0002699	positive regulation of immune effector process	4	248	0.177448	0.405054
GO:0043583	ear development	4	248	0.177448	0.405054
GO:0045089	positive regulation of innate immune response	4	248	0.177448	0.405054
GO:0030705	cytoskeleton-dependent intracellular transport	3	164	0.177465	0.405054
GO:0061041	regulation of wound healing	3	164	0.177465	0.405054
GO:0002716	negative regulation of natural killer cell mediated immunity	1	22	0.177496	0.405054
GO:0007413	axonal fasciculation	1	22	0.177496	0.405054
GO:0010613	positive regulation of cardiac muscle hypertrophy	1	22	0.177496	0.405054
GO:0039531	regulation of viral-induced cytoplasmic pattern recognition receptor signaling pathway	1	22	0.177496	0.405054
GO:0043567	regulation of insulin-like growth factor receptor signaling pathway	1	22	0.177496	0.405054
GO:0045953	negative regulation of natural killer cell mediated cytotoxicity	1	22	0.177496	0.405054
GO:0046823	negative regulation of nucleocytoplasmic transport	1	22	0.177496	0.405054
GO:0050927	positive regulation of positive chemotaxis	1	22	0.177496	0.405054
GO:0051043	regulation of membrane protein ectodomain proteolysis	1	22	0.177496	0.405054
GO:0051571	positive regulation of histone H3-K4 methylation	1	22	0.177496	0.405054
GO:0071450	cellular response to oxygen radical	1	22	0.177496	0.405054
GO:0071451	cellular response to superoxide	1	22	0.177496	0.405054
GO:0080182	histone H3-K4 trimethylation	1	22	0.177496	0.405054
GO:0097094	craniofacial suture morphogenesis	1	22	0.177496	0.405054
GO:0106030	neuron projection fasciculation	1	22	0.177496	0.405054
GO:1900363	regulation of mRNA polyadenylation	1	22	0.177496	0.405054
GO:1901018	positive regulation of potassium ion transmembrane transporter activity	1	22	0.177496	0.405054
GO:1902884	positive regulation of response to oxidative stress	1	22	0.177496	0.405054
GO:1902992	negative regulation of amyloid precursor protein catabolic process	1	22	0.177496	0.405054
GO:1903205	regulation of hydrogen peroxide-induced cell death	1	22	0.177496	0.405054
GO:0044282	small molecule catabolic process	5	336	0.177579	0.405054
GO:0044087	regulation of cellular component biogenesis	12	1002	0.177635	0.405054
GO:0072503	cellular divalent inorganic cation homeostasis	6	427	0.178045	0.40572
GO:0060429	epithelium development	14	1202	0.178436	0.406338
GO:0009719	response to endogenous stimulus	17	1506	0.179295	0.407219
GO:0000280	nuclear division	6	428	0.179349	0.407219
GO:0002275	myeloid cell activation involved in immune response	2	87	0.17955	0.407219
GO:0008593	regulation of Notch signaling pathway	2	87	0.17955	0.407219
GO:1903725	regulation of phospholipid metabolic process	2	87	0.17955	0.407219
GO:2000379	positive regulation of reactive oxygen species metabolic process	2	87	0.17955	0.407219
GO:0022408	negative regulation of cell-cell adhesion	3	165	0.179659	0.407219
GO:0002064	epithelial cell development	4	250	0.180942	0.409583
GO:0007204	positive regulation of cytosolic calcium ion concentration	4	250	0.180942	0.409583
GO:0043436	oxoacid metabolic process	12	1007	0.181834	0.411328
GO:0002250	adaptive immune response	6	430	0.181967	0.411356
GO:0007275	multicellular organism development	52	5223	0.182657	0.412232
GO:0045927	positive regulation of growth	4	251	0.182698	0.412232
GO:0006875	cellular metal ion homeostasis	7	524	0.1831	0.412232
GO:0008284	positive regulation of cell proliferation	11	910	0.183344	0.412232
GO:0002706	regulation of lymphocyte mediated immunity	3	167	0.184068	0.412232
GO:0001911	negative regulation of leukocyte mediated cytotoxicity	1	23	0.184773	0.412232
GO:0002643	regulation of tolerance induction	1	23	0.184773	0.412232
GO:0002710	negative regulation of T cell mediated immunity	1	23	0.184773	0.412232
GO:0002827	positive regulation of T-helper 1 type immune response	1	23	0.184773	0.412232
GO:0005979	regulation of glycogen biosynthetic process	1	23	0.184773	0.412232
GO:0010155	regulation of proton transport	1	23	0.184773	0.412232
GO:0010884	positive regulation of lipid storage	1	23	0.184773	0.412232
GO:0010962	regulation of glucan biosynthetic process	1	23	0.184773	0.412232
GO:0014742	positive regulation of muscle hypertrophy	1	23	0.184773	0.412232
GO:0032148	activation of protein kinase B activity	1	23	0.184773	0.412232
GO:0035461	vitamin transmembrane transport	1	23	0.184773	0.412232
GO:0046641	positive regulation of alpha-beta T cell proliferation	1	23	0.184773	0.412232
GO:0050926	regulation of positive chemotaxis	1	23	0.184773	0.412232
GO:0090382	phagosome maturation	1	23	0.184773	0.412232
GO:1904707	positive regulation of vascular smooth muscle cell proliferation	1	23	0.184773	0.412232
GO:0007159	leukocyte cell-cell adhesion	5	341	0.185023	0.412519
GO:0006897	endocytosis	9	717	0.185436	0.413171
GO:0032612	interleukin-1 production	2	89	0.185901	0.413396
GO:0032652	regulation of interleukin-1 production	2	89	0.185901	0.413396
GO:0045638	negative regulation of myeloid cell differentiation	2	89	0.185901	0.413396
GO:0042981	regulation of apoptotic process	16	1416	0.187513	0.41671
GO:0050821	protein stabilization	3	169	0.188507	0.418261
GO:1902107	positive regulation of leukocyte differentiation	3	169	0.188507	0.418261
GO:0051656	establishment of organelle localization	6	435	0.188579	0.418261
GO:0022600	digestive system process	2	90	0.189088	0.418844
GO:0046849	bone remodeling	2	90	0.189088	0.418844
GO:0042592	homeostatic process	20	1830	0.190247	0.419
GO:0001780	neutrophil homeostasis	1	24	0.191985	0.419
GO:0001829	trophectodermal cell differentiation	1	24	0.191985	0.419
GO:0002283	neutrophil activation involved in immune response	1	24	0.191985	0.419
GO:0003298	physiological muscle hypertrophy	1	24	0.191985	0.419
GO:0003301	physiological cardiac muscle hypertrophy	1	24	0.191985	0.419
GO:0006654	phosphatidic acid biosynthetic process	1	24	0.191985	0.419
GO:0009065	glutamine family amino acid catabolic process	1	24	0.191985	0.419
GO:0016048	detection of temperature stimulus	1	24	0.191985	0.419
GO:0021535	cell migration in hindbrain	1	24	0.191985	0.419
GO:0030903	notochord development	1	24	0.191985	0.419
GO:0032528	microvillus organization	1	24	0.191985	0.419
GO:0032616	interleukin-13 production	1	24	0.191985	0.419
GO:0032656	regulation of interleukin-13 production	1	24	0.191985	0.419
GO:0033233	regulation of protein sumoylation	1	24	0.191985	0.419
GO:0045332	phospholipid translocation	1	24	0.191985	0.419
GO:0050951	sensory perception of temperature stimulus	1	24	0.191985	0.419
GO:0061049	cell growth involved in cardiac muscle cell development	1	24	0.191985	0.419
GO:0061099	negative regulation of protein tyrosine kinase activity	1	24	0.191985	0.419
GO:0062033	positive regulation of mitotic sister chromatid segregation	1	24	0.191985	0.419
GO:0090335	regulation of brown fat cell differentiation	1	24	0.191985	0.419
GO:1900274	regulation of phospholipase C activity	1	24	0.191985	0.419
GO:1904994	regulation of leukocyte adhesion to vascular endothelial cell	1	24	0.191985	0.419
GO:0010647	positive regulation of cell communication	18	1627	0.192234	0.419113
GO:0031060	regulation of histone methylation	2	91	0.192283	0.419113
GO:0007219	Notch signaling pathway	3	171	0.192972	0.42008
GO:0051093	negative regulation of developmental process	12	1020	0.192973	0.42008
GO:0002449	lymphocyte mediated immunity	5	347	0.194104	0.422273
GO:0000075	cell cycle checkpoint	3	172	0.195215	0.423385
GO:0032874	positive regulation of stress-activated MAPK cascade	3	172	0.195215	0.423385
GO:0033002	muscle cell proliferation	3	172	0.195215	0.423385
GO:0051099	positive regulation of binding	3	172	0.195215	0.423385
GO:0002696	positive regulation of leukocyte activation	6	440	0.195284	0.423385
GO:0002367	cytokine production involved in immune response	2	92	0.195485	0.423385
GO:0002718	regulation of cytokine production involved in immune response	2	92	0.195485	0.423385
GO:0050900	leukocyte migration	5	348	0.195633	0.423437
GO:0007049	cell cycle	17	1531	0.196864	0.425078
GO:0072593	reactive oxygen species metabolic process	4	259	0.196943	0.425078
GO:0023056	positive regulation of signaling	18	1634	0.197086	0.425078
GO:0072175	epithelial tube formation	3	173	0.197465	0.425078
GO:0048259	regulation of receptor-mediated endocytosis	2	93	0.198694	0.425078
GO:0000303	response to superoxide	1	25	0.199135	0.425078
GO:0000305	response to oxygen radical	1	25	0.199135	0.425078
GO:0015695	organic cation transport	1	25	0.199135	0.425078
GO:0017121	phospholipid scrambling	1	25	0.199135	0.425078
GO:0031639	plasminogen activation	1	25	0.199135	0.425078
GO:0032634	interleukin-5 production	1	25	0.199135	0.425078
GO:0032674	regulation of interleukin-5 production	1	25	0.199135	0.425078
GO:0034105	positive regulation of tissue remodeling	1	25	0.199135	0.425078
GO:0045652	regulation of megakaryocyte differentiation	1	25	0.199135	0.425078
GO:0045672	positive regulation of osteoclast differentiation	1	25	0.199135	0.425078
GO:0045730	respiratory burst	1	25	0.199135	0.425078
GO:0051016	barbed-end actin filament capping	1	25	0.199135	0.425078
GO:0051491	positive regulation of filopodium assembly	1	25	0.199135	0.425078
GO:0051654	establishment of mitochondrion localization	1	25	0.199135	0.425078
GO:0060602	branch elongation of an epithelium	1	25	0.199135	0.425078
GO:1905209	positive regulation of cardiocyte differentiation	1	25	0.199135	0.425078
GO:2001038	regulation of cellular response to drug	1	25	0.199135	0.425078
GO:0070304	positive regulation of stress-activated protein kinase signaling cascade	3	174	0.19972	0.426062
GO:0000041	transition metal ion transport	2	94	0.201909	0.429655
GO:0010771	negative regulation of cell morphogenesis involved in differentiation	2	94	0.201909	0.429655
GO:0055072	iron ion homeostasis	2	94	0.201909	0.429655
GO:0060993	kidney morphogenesis	2	94	0.201909	0.429655
GO:0035295	tube development	13	1132	0.203023	0.431755
GO:0006887	exocytosis	5	353	0.20334	0.431823
GO:0006082	organic acid metabolic process	12	1033	0.204422	0.431823
GO:0009408	response to heat	2	95	0.20513	0.431823
GO:0032755	positive regulation of interleukin-6 production	2	95	0.20513	0.431823
GO:0042102	positive regulation of T cell proliferation	2	95	0.20513	0.431823
GO:0030855	epithelial cell differentiation	8	639	0.205755	0.431823
GO:0001832	blastocyst growth	1	26	0.206221	0.431823
GO:0002675	positive regulation of acute inflammatory response	1	26	0.206221	0.431823
GO:0009713	catechol-containing compound biosynthetic process	1	26	0.206221	0.431823
GO:0010669	epithelial structure maintenance	1	26	0.206221	0.431823
GO:0010800	positive regulation of peptidyl-threonine phosphorylation	1	26	0.206221	0.431823
GO:0030220	platelet formation	1	26	0.206221	0.431823
GO:0031116	positive regulation of microtubule polymerization	1	26	0.206221	0.431823
GO:0031342	negative regulation of cell killing	1	26	0.206221	0.431823
GO:0036474	cell death in response to hydrogen peroxide	1	26	0.206221	0.431823
GO:0039529	RIG-I signaling pathway	1	26	0.206221	0.431823
GO:0042423	catecholamine biosynthetic process	1	26	0.206221	0.431823
GO:0044766	multi-organism transport	1	26	0.206221	0.431823
GO:0050901	leukocyte tethering or rolling	1	26	0.206221	0.431823
GO:0060045	positive regulation of cardiac muscle cell proliferation	1	26	0.206221	0.431823
GO:0070979	protein K11-linked ubiquitination	1	26	0.206221	0.431823
GO:0090025	regulation of monocyte chemotaxis	1	26	0.206221	0.431823
GO:1902579	multi-organism localization	1	26	0.206221	0.431823
GO:1903203	regulation of oxidative stress-induced neuron death	1	26	0.206221	0.431823
GO:1990000	amyloid fibril formation	1	26	0.206221	0.431823
GO:0031056	regulation of histone modification	3	177	0.206524	0.432192
GO:0046620	regulation of organ growth	2	96	0.208357	0.43576
GO:0016043	cellular component organization	63	6492	0.208632	0.436068
GO:0016571	histone methylation	3	178	0.208804	0.43616
GO:0006955	immune response	18	1651	0.209115	0.436543
GO:0003007	heart morphogenesis	4	267	0.211517	0.438981
GO:0032414	positive regulation of ion transmembrane transporter activity	2	97	0.211589	0.438981
GO:0097581	lamellipodium organization	2	97	0.211589	0.438981
GO:1904019	epithelial cell apoptotic process	2	97	0.211589	0.438981
GO:0050867	positive regulation of cell activation	6	452	0.211735	0.438981
GO:0098657	import into cell	10	842	0.212722	0.438981
GO:0001916	positive regulation of T cell mediated cytotoxicity	1	27	0.213245	0.438981
GO:0002544	chronic inflammatory response	1	27	0.213245	0.438981
GO:0006270	DNA replication initiation	1	27	0.213245	0.438981
GO:0006972	hyperosmotic response	1	27	0.213245	0.438981
GO:0010954	positive regulation of protein processing	1	27	0.213245	0.438981
GO:0030194	positive regulation of blood coagulation	1	27	0.213245	0.438981
GO:0030224	monocyte differentiation	1	27	0.213245	0.438981
GO:0036344	platelet morphogenesis	1	27	0.213245	0.438981
GO:0046473	phosphatidic acid metabolic process	1	27	0.213245	0.438981
GO:0048103	somatic stem cell division	1	27	0.213245	0.438981
GO:0051457	maintenance of protein location in nucleus	1	27	0.213245	0.438981
GO:0060445	branching involved in salivary gland morphogenesis	1	27	0.213245	0.438981
GO:0090023	positive regulation of neutrophil chemotaxis	1	27	0.213245	0.438981
GO:1900048	positive regulation of hemostasis	1	27	0.213245	0.438981
GO:1901984	negative regulation of protein acetylation	1	27	0.213245	0.438981
GO:1903131	mononuclear cell differentiation	1	27	0.213245	0.438981
GO:2001024	negative regulation of response to drug	1	27	0.213245	0.438981
GO:0031589	cell-substrate adhesion	5	360	0.214299	0.440883
GO:0002526	acute inflammatory response	2	98	0.214826	0.441436
GO:0043473	pigmentation	2	98	0.214826	0.441436
GO:0061351	neural precursor cell proliferation	3	181	0.215677	0.442651
GO:1990845	adaptive thermogenesis	3	181	0.215677	0.442651
GO:0048754	branching morphogenesis of an epithelial tube	3	182	0.217979	0.445141
GO:0098813	nuclear chromosome segregation	4	271	0.218916	0.445141
GO:0006732	coenzyme metabolic process	5	363	0.219052	0.445141
GO:0002021	response to dietary excess	1	28	0.220207	0.445141
GO:0007602	phototransduction	1	28	0.220207	0.445141
GO:0008207	C21-steroid hormone metabolic process	1	28	0.220207	0.445141
GO:0014850	response to muscle activity	1	28	0.220207	0.445141
GO:0032885	regulation of polysaccharide biosynthetic process	1	28	0.220207	0.445141
GO:0035767	endothelial cell chemotaxis	1	28	0.220207	0.445141
GO:0045671	negative regulation of osteoclast differentiation	1	28	0.220207	0.445141
GO:0046685	response to arsenic-containing substance	1	28	0.220207	0.445141
GO:0050820	positive regulation of coagulation	1	28	0.220207	0.445141
GO:0051194	positive regulation of cofactor metabolic process	1	28	0.220207	0.445141
GO:0051452	intracellular pH reduction	1	28	0.220207	0.445141
GO:0060216	definitive hemopoiesis	1	28	0.220207	0.445141
GO:0060740	prostate gland epithelium morphogenesis	1	28	0.220207	0.445141
GO:0070873	regulation of glycogen metabolic process	1	28	0.220207	0.445141
GO:0071624	positive regulation of granulocyte chemotaxis	1	28	0.220207	0.445141
GO:0072337	modified amino acid transport	1	28	0.220207	0.445141
GO:0095500	acetylcholine receptor signaling pathway	1	28	0.220207	0.445141
GO:0120033	negative regulation of plasma membrane bounded cell projection assembly	1	28	0.220207	0.445141
GO:1903319	positive regulation of protein maturation	1	28	0.220207	0.445141
GO:1903831	signal transduction involved in cellular response to ammonium ion	1	28	0.220207	0.445141
GO:1905523	positive regulation of macrophage migration	1	28	0.220207	0.445141
GO:0035264	multicellular organism growth	3	183	0.220285	0.445141
GO:0051783	regulation of nuclear division	3	183	0.220285	0.445141
GO:0002456	T cell mediated immunity	2	100	0.221314	0.446425
GO:0009953	dorsal/ventral pattern formation	2	100	0.221314	0.446425
GO:0051101	regulation of DNA binding	2	100	0.221314	0.446425
GO:0009967	positive regulation of signal transduction	16	1461	0.221566	0.44667
GO:0051649	establishment of localization in cell	20	1877	0.221869	0.446783
GO:0050793	regulation of developmental process	27	2615	0.221884	0.446783
GO:0043122	regulation of I-kappaB kinase/NF-kappaB signaling	3	184	0.222597	0.447954
GO:0030316	osteoclast differentiation	2	101	0.224564	0.450775
GO:1905477	positive regulation of protein localization to membrane	2	101	0.224564	0.450775
GO:1903311	regulation of mRNA metabolic process	4	275	0.226385	0.450775
GO:0002691	regulation of cellular extravasation	1	29	0.227108	0.450775
GO:0003148	outflow tract septum morphogenesis	1	29	0.227108	0.450775
GO:0007007	inner mitochondrial membrane organization	1	29	0.227108	0.450775
GO:0010758	regulation of macrophage chemotaxis	1	29	0.227108	0.450775
GO:0010765	positive regulation of sodium ion transport	1	29	0.227108	0.450775
GO:0018195	peptidyl-arginine modification	1	29	0.227108	0.450775
GO:0031112	positive regulation of microtubule polymerization or depolymerization	1	29	0.227108	0.450775
GO:0032703	negative regulation of interleukin-2 production	1	29	0.227108	0.450775
GO:0032770	positive regulation of monooxygenase activity	1	29	0.227108	0.450775
GO:0032816	positive regulation of natural killer cell activation	1	29	0.227108	0.450775
GO:0034204	lipid translocation	1	29	0.227108	0.450775
GO:0035587	purinergic receptor signaling pathway	1	29	0.227108	0.450775
GO:0036475	neuron death in response to oxidative stress	1	29	0.227108	0.450775
GO:0043094	cellular metabolic compound salvage	1	29	0.227108	0.450775
GO:0043114	regulation of vascular permeability	1	29	0.227108	0.450775
GO:0046931	pore complex assembly	1	29	0.227108	0.450775
GO:0060571	morphogenesis of an epithelial fold	1	29	0.227108	0.450775
GO:0060713	labyrinthine layer morphogenesis	1	29	0.227108	0.450775
GO:0060765	regulation of androgen receptor signaling pathway	1	29	0.227108	0.450775
GO:1902235	regulation of endoplasmic reticulum stress-induced intrinsic apoptotic signaling pathway	1	29	0.227108	0.450775
GO:0046328	regulation of JNK cascade	3	186	0.227236	0.450775
GO:0031324	negative regulation of cellular metabolic process	27	2624	0.227305	0.450775
GO:0008203	cholesterol metabolic process	2	102	0.227817	0.451224
GO:0032411	positive regulation of transporter activity	2	102	0.227817	0.451224
GO:0016071	mRNA metabolic process	8	658	0.227928	0.451224
GO:0071900	regulation of protein serine/threonine kinase activity	6	464	0.228654	0.452398
GO:0003205	cardiac chamber development	3	187	0.229562	0.45393
GO:0000819	sister chromatid segregation	3	188	0.231892	0.457299
GO:0007033	vacuole organization	3	188	0.231892	0.457299
GO:0035107	appendage morphogenesis	3	188	0.231892	0.457299
GO:0035108	limb morphogenesis	3	188	0.231892	0.457299
GO:0090287	regulation of cellular response to growth factor stimulus	4	278	0.232029	0.457299
GO:0001503	ossification	5	372	0.233505	0.457299
GO:0002438	acute inflammatory response to antigenic stimulus	1	30	0.233948	0.457299
GO:0002825	regulation of T-helper 1 type immune response	1	30	0.233948	0.457299
GO:0003416	endochondral bone growth	1	30	0.233948	0.457299
GO:0010939	regulation of necrotic cell death	1	30	0.233948	0.457299
GO:0018200	peptidyl-glutamic acid modification	1	30	0.233948	0.457299
GO:0021904	dorsal/ventral neural tube patterning	1	30	0.233948	0.457299
GO:0034243	regulation of transcription elongation from RNA polymerase II promoter	1	30	0.233948	0.457299
GO:0039528	cytoplasmic pattern recognition receptor signaling pathway in response to virus	1	30	0.233948	0.457299
GO:0043687	post-translational protein modification	1	30	0.233948	0.457299
GO:0044273	sulfur compound catabolic process	1	30	0.233948	0.457299
GO:0050860	negative regulation of T cell receptor signaling pathway	1	30	0.233948	0.457299
GO:0060512	prostate gland morphogenesis	1	30	0.233948	0.457299
GO:1905144	response to acetylcholine	1	30	0.233948	0.457299
GO:1905145	cellular response to acetylcholine	1	30	0.233948	0.457299
GO:0031623	receptor internalization	2	104	0.234334	0.457791
GO:0030036	actin cytoskeleton organization	9	763	0.234645	0.458136
GO:0010631	epithelial cell migration	4	280	0.235812	0.459923
GO:0048285	organelle fission	6	469	0.23583	0.459923
GO:2000113	negative regulation of cellular macromolecule biosynthetic process	16	1481	0.237535	0.462311
GO:0035304	regulation of protein dephosphorylation	2	105	0.237597	0.462311
GO:0046634	regulation of alpha-beta T cell activation	2	105	0.237597	0.462311
GO:1902652	secondary alcohol metabolic process	2	105	0.237597	0.462311
GO:0071804	cellular potassium ion transport	3	191	0.23891	0.464336
GO:0071805	potassium ion transmembrane transport	3	191	0.23891	0.464336
GO:0050790	regulation of catalytic activity	23	2220	0.240486	0.464686
GO:0031069	hair follicle morphogenesis	1	31	0.240728	0.464686
GO:0033238	regulation of cellular amine metabolic process	1	31	0.240728	0.464686
GO:0045454	cell redox homeostasis	1	31	0.240728	0.464686
GO:0061036	positive regulation of cartilage development	1	31	0.240728	0.464686
GO:0070884	regulation of calcineurin-NFAT signaling cascade	1	31	0.240728	0.464686
GO:0090322	regulation of superoxide metabolic process	1	31	0.240728	0.464686
GO:1901099	negative regulation of signal transduction in absence of ligand	1	31	0.240728	0.464686
GO:1902042	negative regulation of extrinsic apoptotic signaling pathway via death domain receptors	1	31	0.240728	0.464686
GO:1903055	positive regulation of extracellular matrix organization	1	31	0.240728	0.464686
GO:2001171	positive regulation of ATP biosynthetic process	1	31	0.240728	0.464686
GO:2001240	negative regulation of extrinsic apoptotic signaling pathway in absence of ligand	1	31	0.240728	0.464686
GO:0030048	actin filament-based movement	2	106	0.240862	0.464686
GO:0031329	regulation of cellular catabolic process	9	769	0.241397	0.465414
GO:0090132	epithelium migration	4	283	0.241513	0.465414
GO:0030003	cellular cation homeostasis	7	571	0.242175	0.466426
GO:0031099	regeneration	3	193	0.243609	0.468923
GO:0000187	activation of MAPK activity	2	107	0.24413	0.469395
GO:1904659	glucose transmembrane transport	2	107	0.24413	0.469395
GO:0016331	morphogenesis of embryonic epithelium	3	194	0.245964	0.469959
GO:0035148	tube formation	3	194	0.245964	0.469959
GO:0042110	T cell activation	6	476	0.245993	0.469959
GO:0010628	positive regulation of gene expression	22	2123	0.246612	0.469959
GO:0006810	transport	46	4712	0.246746	0.469959
GO:0010558	negative regulation of macromolecule biosynthetic process	16	1493	0.247342	0.469959
GO:0007586	digestion	2	108	0.247399	0.469959
GO:0042475	odontogenesis of dentin-containing tooth	2	108	0.247399	0.469959
GO:0051153	regulation of striated muscle cell differentiation	2	108	0.247399	0.469959
GO:1901222	regulation of NIK/NF-kappaB signaling	2	108	0.247399	0.469959
GO:0001914	regulation of T cell mediated cytotoxicity	1	32	0.247448	0.469959
GO:0031440	regulation of mRNA 3'-end processing	1	32	0.247448	0.469959
GO:0034142	toll-like receptor 4 signaling pathway	1	32	0.247448	0.469959
GO:0043243	positive regulation of protein complex disassembly	1	32	0.247448	0.469959
GO:0043304	regulation of mast cell degranulation	1	32	0.247448	0.469959
GO:0045589	regulation of regulatory T cell differentiation	1	32	0.247448	0.469959
GO:0045851	pH reduction	1	32	0.247448	0.469959
GO:0048566	embryonic digestive tract development	1	32	0.247448	0.469959
GO:0060292	long-term synaptic depression	1	32	0.247448	0.469959
GO:0060338	regulation of type I interferon-mediated signaling pathway	1	32	0.247448	0.469959
GO:0106056	regulation of calcineurin-mediated signaling	1	32	0.247448	0.469959
GO:0031667	response to nutrient levels	6	477	0.247456	0.469959
GO:1901605	alpha-amino acid metabolic process	3	195	0.248323	0.471343
GO:0043269	regulation of ion transport	7	577	0.250133	0.473425
GO:0001657	ureteric bud development	2	109	0.250669	0.473425
GO:0008645	hexose transmembrane transport	2	109	0.250669	0.473425
GO:0016125	sterol metabolic process	2	109	0.250669	0.473425
GO:0021954	central nervous system neuron development	2	109	0.250669	0.473425
GO:0034446	substrate adhesion-dependent cell spreading	2	109	0.250669	0.473425
GO:0046165	alcohol biosynthetic process	2	109	0.250669	0.473425
GO:0060349	bone morphogenesis	2	109	0.250669	0.473425
GO:0062014	negative regulation of small molecule metabolic process	2	109	0.250669	0.473425
GO:0090130	tissue migration	4	288	0.251085	0.473947
GO:1903034	regulation of response to wounding	3	197	0.253051	0.475443
GO:0007399	nervous system development	24	2346	0.253787	0.475443
GO:0060840	artery development	2	110	0.253941	0.475443
GO:0072163	mesonephric epithelium development	2	110	0.253941	0.475443
GO:0072164	mesonephric tubule development	2	110	0.253941	0.475443
GO:0000578	embryonic axis specification	1	33	0.254109	0.475443
GO:0002082	regulation of oxidative phosphorylation	1	33	0.254109	0.475443
GO:0009584	detection of visible light	1	33	0.254109	0.475443
GO:0010656	negative regulation of muscle cell apoptotic process	1	33	0.254109	0.475443
GO:0032881	regulation of polysaccharide metabolic process	1	33	0.254109	0.475443
GO:0045746	negative regulation of Notch signaling pathway	1	33	0.254109	0.475443
GO:0046640	regulation of alpha-beta T cell proliferation	1	33	0.254109	0.475443
GO:0048009	insulin-like growth factor receptor signaling pathway	1	33	0.254109	0.475443
GO:0070266	necroptotic process	1	33	0.254109	0.475443
GO:0090022	regulation of neutrophil chemotaxis	1	33	0.254109	0.475443
GO:2000178	negative regulation of neural precursor cell proliferation	1	33	0.254109	0.475443
GO:0044772	mitotic cell cycle phase transition	5	385	0.25484	0.476549
GO:0017157	regulation of exocytosis	3	198	0.25542	0.477372
GO:0009966	regulation of signal transduction	28	2778	0.256416	0.478971
GO:0051480	regulation of cytosolic calcium ion concentration	4	291	0.256866	0.47955
GO:0008285	negative regulation of cell proliferation	8	682	0.257101	0.479725
GO:0015698	inorganic anion transport	3	199	0.257792	0.480751
GO:0006873	cellular ion homeostasis	7	583	0.258172	0.480979
GO:0031647	regulation of protein stability	4	292	0.2588	0.480979
GO:0060341	regulation of cellular localization	10	886	0.259021	0.480979
GO:0007254	JNK cascade	3	200	0.260167	0.480979
GO:0015749	monosaccharide transmembrane transport	2	112	0.260488	0.480979
GO:0021761	limbic system development	2	112	0.260488	0.480979
GO:0007020	microtubule nucleation	1	34	0.260711	0.480979
GO:0007157	heterophilic cell-cell adhesion via plasma membrane cell adhesion molecules	1	34	0.260711	0.480979
GO:0008631	intrinsic apoptotic signaling pathway in response to oxidative stress	1	34	0.260711	0.480979
GO:0009651	response to salt stress	1	34	0.260711	0.480979
GO:0010907	positive regulation of glucose metabolic process	1	34	0.260711	0.480979
GO:0022617	extracellular matrix disassembly	1	34	0.260711	0.480979
GO:0033006	regulation of mast cell activation involved in immune response	1	34	0.260711	0.480979
GO:0034122	negative regulation of toll-like receptor signaling pathway	1	34	0.260711	0.480979
GO:0046326	positive regulation of glucose import	1	34	0.260711	0.480979
GO:0061842	microtubule organizing center localization	1	34	0.260711	0.480979
GO:0071108	protein K48-linked deubiquitination	1	34	0.260711	0.480979
GO:0098868	bone growth	1	34	0.260711	0.480979
GO:1901031	regulation of response to reactive oxygen species	1	34	0.260711	0.480979
GO:0006909	phagocytosis	4	293	0.260736	0.480979
GO:0042176	regulation of protein catabolic process	5	389	0.261501	0.48213
GO:0010605	negative regulation of macromolecule metabolic process	27	2681	0.263036	0.484698
GO:0050865	regulation of cell activation	8	687	0.263324	0.484965
GO:0051641	cellular localization	27	2682	0.263684	0.485248
GO:0009582	detection of abiotic stimulus	2	113	0.263762	0.485248
GO:0043405	regulation of MAP kinase activity	4	295	0.264617	0.486559
GO:0006950	response to stress	36	3658	0.265724	0.487205
GO:0001823	mesonephros development	2	114	0.267036	0.487205
GO:0009581	detection of external stimulus	2	114	0.267036	0.487205
GO:0031058	positive regulation of histone modification	2	114	0.267036	0.487205
GO:0034219	carbohydrate transmembrane transport	2	114	0.267036	0.487205
GO:0003401	axis elongation	1	35	0.267255	0.487205
GO:0040036	regulation of fibroblast growth factor receptor signaling pathway	1	35	0.267255	0.487205
GO:0045066	regulatory T cell differentiation	1	35	0.267255	0.487205
GO:0045880	positive regulation of smoothened signaling pathway	1	35	0.267255	0.487205
GO:0046633	alpha-beta T cell proliferation	1	35	0.267255	0.487205
GO:0046688	response to copper ion	1	35	0.267255	0.487205
GO:0051125	regulation of actin nucleation	1	35	0.267255	0.487205
GO:0060669	embryonic placenta morphogenesis	1	35	0.267255	0.487205
GO:1902624	positive regulation of neutrophil migration	1	35	0.267255	0.487205
GO:1904646	cellular response to amyloid-beta	1	35	0.267255	0.487205
GO:2000725	regulation of cardiac muscle cell differentiation	1	35	0.267255	0.487205
GO:0042127	regulation of cell proliferation	17	1623	0.268068	0.488411
GO:0060562	epithelial tube morphogenesis	5	393	0.268204	0.488411
GO:0006874	cellular calcium ion homeostasis	5	394	0.269885	0.491211
GO:0021510	spinal cord development	2	115	0.27031	0.491409
GO:1903076	regulation of protein localization to plasma membrane	2	115	0.27031	0.491409
GO:0051604	protein maturation	4	298	0.270459	0.491409
GO:0030278	regulation of ossification	3	205	0.272084	0.491409
GO:0097529	myeloid leukocyte migration	3	205	0.272084	0.491409
GO:0019221	cytokine-mediated signaling pathway	5	396	0.273256	0.491409
GO:0007052	mitotic spindle organization	2	116	0.273584	0.491409
GO:0030518	intracellular steroid hormone receptor signaling pathway	2	116	0.273584	0.491409
GO:0051224	negative regulation of protein transport	2	116	0.273584	0.491409
GO:0071346	cellular response to interferon-gamma	2	116	0.273584	0.491409
GO:0001953	negative regulation of cell-matrix adhesion	1	36	0.273742	0.491409
GO:0002369	T cell cytokine production	1	36	0.273742	0.491409
GO:0002724	regulation of T cell cytokine production	1	36	0.273742	0.491409
GO:0021772	olfactory bulb development	1	36	0.273742	0.491409
GO:0030810	positive regulation of nucleotide biosynthetic process	1	36	0.273742	0.491409
GO:0032435	negative regulation of proteasomal ubiquitin-dependent protein catabolic process	1	36	0.273742	0.491409
GO:0035307	positive regulation of protein dephosphorylation	1	36	0.273742	0.491409
GO:0044058	regulation of digestive system process	1	36	0.273742	0.491409
GO:0045429	positive regulation of nitric oxide biosynthetic process	1	36	0.273742	0.491409
GO:0048013	ephrin receptor signaling pathway	1	36	0.273742	0.491409
GO:0050892	intestinal absorption	1	36	0.273742	0.491409
GO:0051150	regulation of smooth muscle cell differentiation	1	36	0.273742	0.491409
GO:0051570	regulation of histone H3-K9 methylation	1	36	0.273742	0.491409
GO:0060351	cartilage development involved in endochondral bone morphogenesis	1	36	0.273742	0.491409
GO:1900181	negative regulation of protein localization to nucleus	1	36	0.273742	0.491409
GO:1900373	positive regulation of purine nucleotide biosynthetic process	1	36	0.273742	0.491409
GO:0006839	mitochondrial transport	3	206	0.274475	0.492466
GO:0048568	embryonic organ development	6	496	0.275693	0.494392
GO:0010769	regulation of cell morphogenesis involved in differentiation	4	302	0.278284	0.497709
GO:0044283	small molecule biosynthetic process	8	699	0.27844	0.497709
GO:0030182	neuron differentiation	15	1425	0.278872	0.497709
GO:0045055	regulated exocytosis	3	208	0.279263	0.497709
GO:0043488	regulation of mRNA stability	2	118	0.28013	0.497709
GO:0000959	mitochondrial RNA metabolic process	1	37	0.280171	0.497709
GO:0006695	cholesterol biosynthetic process	1	37	0.280171	0.497709
GO:0010453	regulation of cell fate commitment	1	37	0.280171	0.497709
GO:0045124	regulation of bone resorption	1	37	0.280171	0.497709
GO:0045954	positive regulation of natural killer cell mediated cytotoxicity	1	37	0.280171	0.497709
GO:0050858	negative regulation of antigen receptor-mediated signaling pathway	1	37	0.280171	0.497709
GO:0051339	regulation of lyase activity	1	37	0.280171	0.497709
GO:0051984	positive regulation of chromosome segregation	1	37	0.280171	0.497709
GO:0055078	sodium ion homeostasis	1	37	0.280171	0.497709
GO:0070076	histone lysine demethylation	1	37	0.280171	0.497709
GO:0071711	basement membrane organization	1	37	0.280171	0.497709
GO:1902653	secondary alcohol biosynthetic process	1	37	0.280171	0.497709
GO:1904407	positive regulation of nitric oxide metabolic process	1	37	0.280171	0.497709
GO:0010646	regulation of cell communication	31	3140	0.280379	0.49782
GO:0051225	spindle assembly	2	119	0.283401	0.5024
GO:0055067	monovalent inorganic cation homeostasis	2	119	0.283401	0.5024
GO:1903038	negative regulation of leukocyte cell-cell adhesion	2	119	0.283401	0.5024
GO:2001252	positive regulation of chromosome organization	3	210	0.28406	0.502966
GO:0002697	regulation of immune effector process	5	403	0.285121	0.502966
GO:0051234	establishment of localization	47	4897	0.285206	0.502966
GO:0048871	multicellular organismal homeostasis	6	503	0.286289	0.502966
GO:0002701	negative regulation of production of molecular mediator of immune response	1	38	0.286544	0.502966
GO:0002717	positive regulation of natural killer cell mediated immunity	1	38	0.286544	0.502966
GO:0003016	respiratory system process	1	38	0.286544	0.502966
GO:0014904	myotube cell development	1	38	0.286544	0.502966
GO:0018126	protein hydroxylation	1	38	0.286544	0.502966
GO:0021846	cell proliferation in forebrain	1	38	0.286544	0.502966
GO:0021988	olfactory lobe development	1	38	0.286544	0.502966
GO:0032689	negative regulation of interferon-gamma production	1	38	0.286544	0.502966
GO:0040018	positive regulation of multicellular organism growth	1	38	0.286544	0.502966
GO:0046825	regulation of protein export from nucleus	1	38	0.286544	0.502966
GO:0048246	macrophage chemotaxis	1	38	0.286544	0.502966
GO:0090279	regulation of calcium ion import	1	38	0.286544	0.502966
GO:1900449	regulation of glutamate receptor signaling pathway	1	38	0.286544	0.502966
GO:1902745	positive regulation of lamellipodium organization	1	38	0.286544	0.502966
GO:0045667	regulation of osteoblast differentiation	2	120	0.286671	0.502966
GO:1904950	negative regulation of establishment of protein localization	2	120	0.286671	0.502966
GO:0009991	response to extracellular stimulus	6	504	0.28781	0.504705
GO:0050673	epithelial cell proliferation	5	405	0.28853	0.505705
GO:0062013	positive regulation of small molecule metabolic process	2	121	0.28994	0.507395
GO:0071621	granulocyte chemotaxis	2	121	0.28994	0.507395
GO:1900180	regulation of protein localization to nucleus	2	121	0.28994	0.507395
GO:0007249	I-kappaB kinase/NF-kappaB signaling	3	213	0.291268	0.507897
GO:0051650	establishment of vesicle localization	3	213	0.291268	0.507897
GO:0002686	negative regulation of leukocyte migration	1	39	0.292861	0.507897
GO:0008089	anterograde axonal transport	1	39	0.292861	0.507897
GO:0008299	isoprenoid biosynthetic process	1	39	0.292861	0.507897
GO:0021522	spinal cord motor neuron differentiation	1	39	0.292861	0.507897
GO:0021884	forebrain neuron development	1	39	0.292861	0.507897
GO:0030513	positive regulation of BMP signaling pathway	1	39	0.292861	0.507897
GO:0035909	aorta morphogenesis	1	39	0.292861	0.507897
GO:0042119	neutrophil activation	1	39	0.292861	0.507897
GO:0050850	positive regulation of calcium-mediated signaling	1	39	0.292861	0.507897
GO:0051569	regulation of histone H3-K4 methylation	1	39	0.292861	0.507897
GO:0060603	mammary gland duct morphogenesis	1	39	0.292861	0.507897
GO:0097300	programmed necrotic cell death	1	39	0.292861	0.507897
GO:0140115	export across plasma membrane	1	39	0.292861	0.507897
GO:1900271	regulation of long-term synaptic potentiation	1	39	0.292861	0.507897
GO:0009892	negative regulation of metabolic process	29	2943	0.293038	0.507897
GO:0001704	formation of primary germ layer	2	122	0.293207	0.507897
GO:0001843	neural tube closure	2	122	0.293207	0.507897
GO:0007498	mesoderm development	2	122	0.293207	0.507897
GO:0002573	myeloid leukocyte differentiation	3	214	0.293673	0.508189
GO:0007163	establishment or maintenance of cell polarity	3	214	0.293673	0.508189
GO:0045893	positive regulation of transcription, DNA-templated	17	1655	0.294887	0.509772
GO:1903508	positive regulation of nucleic acid-templated transcription	17	1655	0.294887	0.509772
GO:1902680	positive regulation of RNA biosynthetic process	17	1656	0.295739	0.510986
GO:0060606	tube closure	2	123	0.296472	0.511992
GO:0023051	regulation of signaling	31	3168	0.298021	0.512158
GO:2001233	regulation of apoptotic signaling pathway	5	411	0.2988	0.512158
GO:0002446	neutrophil mediated immunity	1	40	0.299122	0.512158
GO:0009066	aspartate family amino acid metabolic process	1	40	0.299122	0.512158
GO:0016577	histone demethylation	1	40	0.299122	0.512158
GO:0032350	regulation of hormone metabolic process	1	40	0.299122	0.512158
GO:0042311	vasodilation	1	40	0.299122	0.512158
GO:0042417	dopamine metabolic process	1	40	0.299122	0.512158
GO:0042462	eye photoreceptor cell development	1	40	0.299122	0.512158
GO:0046856	phosphatidylinositol dephosphorylation	1	40	0.299122	0.512158
GO:0051489	regulation of filopodium assembly	1	40	0.299122	0.512158
GO:0072210	metanephric nephron development	1	40	0.299122	0.512158
GO:1902003	regulation of amyloid-beta formation	1	40	0.299122	0.512158
GO:1904645	response to amyloid-beta	1	40	0.299122	0.512158
GO:1904705	regulation of vascular smooth muscle cell proliferation	1	40	0.299122	0.512158
GO:1905521	regulation of macrophage migration	1	40	0.299122	0.512158
GO:2001239	regulation of extrinsic apoptotic signaling pathway in absence of ligand	1	40	0.299122	0.512158
GO:0002708	positive regulation of lymphocyte mediated immunity	2	124	0.299734	0.512178
GO:0006821	chloride transport	2	124	0.299734	0.512178
GO:0048489	synaptic vesicle transport	2	124	0.299734	0.512178
GO:0097480	establishment of synaptic vesicle localization	2	124	0.299734	0.512178
GO:0009790	embryo development	13	1237	0.30004	0.512443
GO:0048736	appendage development	3	218	0.303308	0.517327
GO:0060173	limb development	3	218	0.303308	0.517327
GO:0071840	cellular component organization or biogenesis	63	6704	0.303386	0.517327
[truncated: 1,410 more rows]

## Sheet: GO terms for hypo lncRNAs
GO ID	Description	out (244)	All (22176)	pvalue	p.adjust
GO:0060341	regulation of cellular localization	27	886	1.83601e-06	0.00215153
GO:0021953	central nervous system neuron differentiation	13	235	2.22021e-06	0.00215153
GO:0048869	cellular developmental process	76	4175	2.3673e-06	0.00215153
GO:0032879	regulation of localization	54	2614	3.22256e-06	0.00215153
GO:0021954	central nervous system neuron development	9	109	3.34279e-06	0.00215153
GO:0071887	leukocyte apoptotic process	9	109	3.34279e-06	0.00215153
GO:0007275	multicellular organism development	89	5223	3.5271e-06	0.00215153
GO:0048856	anatomical structure development	95	5747	5.11471e-06	0.00264587
GO:0032502	developmental process	99	6093	6.07565e-06	0.00264587
GO:0030154	cell differentiation	72	3979	6.19642e-06	0.00264587
GO:0048731	system development	82	4812	1.09276e-05	0.00393218
GO:0048699	generation of neurons	37	1583	1.10506e-05	0.00393218
GO:0048666	neuron development	30	1162	1.29893e-05	0.00426648
GO:0003084	positive regulation of systemic arterial blood pressure	4	15	1.77446e-05	0.00541209
GO:0043066	negative regulation of apoptotic process	24	855	2.72229e-05	0.00727078
GO:0022008	neurogenesis	38	1715	2.72441e-05	0.00727078
GO:0048468	cell development	46	2282	3.76611e-05	0.0090189
GO:0070254	mucus secretion	4	18	3.87586e-05	0.0090189
GO:0030182	neuron differentiation	33	1425	4.18458e-05	0.0090189
GO:0043069	negative regulation of programmed cell death	24	879	4.22431e-05	0.0090189
GO:0023051	regulation of signaling	58	3168	4.94734e-05	0.00939846
GO:0042592	homeostatic process	39	1830	4.97186e-05	0.00939846
GO:0043067	regulation of programmed cell death	33	1439	5.0624e-05	0.00939846
GO:0060548	negative regulation of cell death	25	963	6.56486e-05	0.01168
GO:0007399	nervous system development	46	2346	7.36795e-05	0.012214
GO:0010646	regulation of cell communication	57	3140	7.4371e-05	0.012214
GO:0012501	programmed cell death	37	1734	7.75999e-05	0.0122723
GO:0042981	regulation of apoptotic process	32	1416	8.74854e-05	0.0133415
GO:0010941	regulation of cell death	34	1558	0.000101898	0.0143149
GO:0065008	regulation of biological quality	66	3855	0.00010209	0.0143149
GO:0006915	apoptotic process	36	1692	0.000103926	0.0143149
GO:0032941	secretion by tissue	5	44	0.000118433	0.0147903
GO:0043096	purine nucleobase salvage	2	2	0.000120573	0.0147903
GO:0110077	vesicle-mediated intercellular transport	2	2	0.000120573	0.0147903
GO:0048583	regulation of response to stimulus	66	3877	0.000121232	0.0147903
GO:0001578	microtubule bundle formation	8	135	0.000127672	0.0151433
GO:0008219	cell death	38	1866	0.000161532	0.0186417
GO:0009605	response to external stimulus	46	2434	0.000174832	0.0196455
GO:0051179	localization	98	6524	0.000200701	0.0209468
GO:0072201	negative regulation of mesenchymal cell proliferation	3	11	0.000203384	0.0209468
GO:0046822	regulation of nucleocytoplasmic transport	7	109	0.000205876	0.0209468
GO:0070227	lymphocyte apoptotic process	6	77	0.000206034	0.0209468
GO:2000406	positive regulation of T cell migration	4	28	0.000237866	0.0236206
GO:0051239	regulation of multicellular organismal process	55	3135	0.000251565	0.0241445
GO:0051049	regulation of transport	33	1569	0.00025621	0.0241445
GO:0007010	cytoskeleton organization	32	1504	0.000261244	0.0241445
GO:0010820	positive regulation of T cell chemotaxis	3	12	0.000268978	0.0241445
GO:0042752	regulation of circadian rhythm	7	114	0.000271414	0.0241445
GO:0070231	T cell apoptotic process	5	54	0.000315413	0.0273803
GO:0008283	cell proliferation	38	1935	0.000333258	0.0273803
GO:0048168	regulation of neuronal synaptic plasticity	5	55	0.000343873	0.0273803
GO:0010819	regulation of T cell chemotaxis	3	13	0.000346834	0.0273803
GO:0070255	regulation of mucus secretion	3	13	0.000346834	0.0273803
GO:0045777	positive regulation of blood pressure	4	31	0.000356205	0.0273803
GO:0042323	negative regulation of circadian sleep/wake cycle, non-REM sleep	2	3	0.000359087	0.0273803
GO:0070256	negative regulation of mucus secretion	2	3	0.000359087	0.0273803
GO:0070887	cellular response to chemical stimulus	50	2818	0.000396335	0.0296903
GO:0002476	antigen processing and presentation of endogenous peptide antigen via MHC class Ib	5	57	0.000406577	0.0299325
GO:0048584	positive regulation of response to stimulus	42	2246	0.000437562	0.0313834
GO:0002428	antigen processing and presentation of peptide antigen via MHC class Ib	5	58	0.000440985	0.0313834
GO:0032101	regulation of response to external stimulus	20	784	0.000449306	0.0314514
GO:0002685	regulation of leukocyte migration	9	207	0.000498818	0.0343541
GO:0009966	regulation of signal transduction	49	2778	0.000524798	0.0355696
GO:0002690	positive regulation of leukocyte chemotaxis	6	93	0.000572448	0.0375658
GO:2000403	positive regulation of lymphocyte migration	4	35	0.000572676	0.0375658
GO:0032103	positive regulation of response to external stimulus	11	304	0.000580642	0.0375658
GO:0002475	antigen processing and presentation via MHC class Ib	5	62	0.000600973	0.0380884
GO:0044093	positive regulation of molecular function	32	1579	0.000606559	0.0380884
GO:0080134	regulation of response to stress	29	1381	0.000636695	0.0394013
GO:0071731	response to nitric oxide	3	16	0.000662735	0.0398574
GO:1900452	regulation of long-term synaptic depression	3	16	0.000662735	0.0398574
GO:1990959	eosinophil homeostasis	2	4	0.000712952	0.0418566
GO:0003073	regulation of systemic arterial blood pressure	6	97	0.000715582	0.0418566
GO:0045187	regulation of circadian sleep/wake cycle, sleep	3	17	0.000798234	0.0448481
GO:0048521	negative regulation of behavior	3	17	0.000798234	0.0448481
GO:0140131	positive regulation of lymphocyte chemotaxis	3	17	0.000798234	0.0448481
GO:0050921	positive regulation of chemotaxis	7	137	0.000819966	0.0454708
GO:0048522	positive regulation of cellular process	82	5439	0.000840317	0.0459377
GO:0050793	regulation of developmental process	46	2615	0.000850677	0.0459377
GO:1900271	regulation of long-term synaptic potentiation	4	39	0.000869178	0.0459377
GO:0040011	locomotion	35	1824	0.00088514	0.0459377
GO:0002687	positive regulation of leukocyte migration	7	139	0.000892933	0.0459377
GO:0010469	regulation of signaling receptor activity	7	139	0.000892933	0.0459377
GO:0002483	antigen processing and presentation of endogenous peptide antigen	5	68	0.000917784	0.0462959
GO:2000026	regulation of multicellular organismal development	38	2042	0.000928514	0.0462959
GO:0040012	regulation of locomotion	23	1020	0.000932424	0.0462959
GO:0030334	regulation of cell migration	21	895	0.000950121	0.0466324
GO:1902533	positive regulation of intracellular signal transduction	22	960	0.000978065	0.0474584
GO:0007589	body fluid secretion	6	104	0.00103104	0.0494668
GO:0019883	antigen processing and presentation of endogenous antigen	5	70	0.00104683	0.0496661
GO:1901699	cellular response to nitrogen compound	16	603	0.00110994	0.0511621
GO:1901700	response to oxygen-containing compound	31	1569	0.00111898	0.0511621
GO:0042749	regulation of circadian sleep/wake cycle	3	19	0.00111915	0.0511621
GO:0048878	chemical homeostasis	24	1100	0.00113415	0.0511621
GO:1901264	carbohydrate derivative transport	6	106	0.00113827	0.0511621
GO:0021526	medial motor column neuron differentiation	2	5	0.00117962	0.0524687
GO:0065009	regulation of molecular function	49	2889	0.00124593	0.0543488
GO:0032501	multicellular organismal process	112	8055	0.00125752	0.0543488
GO:2000404	regulation of T cell migration	4	43	0.00126008	0.0543488
GO:0032869	cellular response to insulin stimulus	8	191	0.00129177	0.054673
GO:0010818	T cell chemotaxis	3	20	0.00130601	0.054673
GO:0050802	circadian sleep/wake cycle, sleep	3	20	0.00130601	0.054673
GO:0035690	cellular response to drug	11	337	0.00134045	0.0555702
GO:0051646	mitochondrion localization	4	44	0.00137424	0.0564232
GO:0034643	establishment of mitochondrion localization, microtubule-mediated	3	21	0.00151136	0.0603133
GO:0047497	mitochondrion transport along microtubule	3	21	0.00151136	0.0603133
GO:0070242	thymocyte apoptotic process	3	21	0.00151136	0.0603133
GO:0007417	central nervous system development	22	998	0.00160075	0.0608568
GO:0008217	regulation of blood pressure	7	154	0.00161747	0.0608568
GO:2000107	negative regulation of leukocyte apoptotic process	4	46	0.00162387	0.0608568
GO:1903827	regulation of cellular protein localization	14	511	0.00167047	0.0608568
GO:2000106	regulation of leukocyte apoptotic process	5	78	0.00170081	0.0608568
GO:0032880	regulation of protein localization	19	812	0.00170527	0.0608568
GO:0051050	positive regulation of transport	19	813	0.00172917	0.0608568
GO:0002688	regulation of leukocyte chemotaxis	6	115	0.0017302	0.0608568
GO:0022410	circadian sleep/wake cycle process	3	22	0.00173587	0.0608568
GO:1901623	regulation of lymphocyte chemotaxis	3	22	0.00173587	0.0608568
GO:0007442	hindgut morphogenesis	2	6	0.0017566	0.0608568
GO:0009113	purine nucleobase biosynthetic process	2	6	0.0017566	0.0608568
GO:0014866	skeletal myofibril assembly	2	6	0.0017566	0.0608568
GO:0030174	regulation of DNA-dependent DNA replication initiation	2	6	0.0017566	0.0608568
GO:0042321	negative regulation of circadian sleep/wake cycle, sleep	2	6	0.0017566	0.0608568
GO:0061525	hindgut development	2	6	0.0017566	0.0608568
GO:0051046	regulation of secretion	15	572	0.00176727	0.0608568
GO:1901701	cellular response to oxygen-containing compound	23	1073	0.00180453	0.0616428
GO:2000145	regulation of cell motility	21	946	0.0018744	0.0633622
GO:0006164	purine nucleotide biosynthetic process	10	300	0.00188454	0.0633622
GO:0010647	positive regulation of cell communication	31	1627	0.00197794	0.0650398
GO:0030431	sleep	3	23	0.00198014	0.0650398
GO:0042745	circadian sleep/wake cycle	3	23	0.00198014	0.0650398
GO:0099601	regulation of neurotransmitter receptor activity	4	49	0.00205489	0.06698
GO:0006928	movement of cell or subcellular component	37	2063	0.00208815	0.0672396
GO:0048518	positive regulation of biological process	89	6188	0.00209435	0.0672396
GO:0023056	positive regulation of signaling	31	1634	0.00211278	0.0673253
GO:0003094	glomerular filtration	3	24	0.00224476	0.0706881
GO:0016477	cell migration	28	1431	0.00225142	0.0706881
GO:0022603	regulation of anatomical structure morphogenesis	22	1031	0.00239128	0.0741186
GO:0030952	establishment or maintenance of cytoskeleton polarity	2	7	0.0024414	0.0741186
GO:0033239	negative regulation of cellular amine metabolic process	2	7	0.0024414	0.0741186
GO:0090037	positive regulation of protein kinase C signaling	2	7	0.0024414	0.0741186
GO:0072522	purine-containing compound biosynthetic process	10	311	0.00244747	0.0741186
GO:0003085	negative regulation of systemic arterial blood pressure	3	25	0.00253029	0.0752005
GO:0051654	establishment of mitochondrion localization	3	25	0.00253029	0.0752005
GO:0051707	response to other organism	22	1036	0.00253604	0.0752005
GO:0007163	establishment or maintenance of cell polarity	8	214	0.00263114	0.0774826
GO:0043207	response to external biotic stimulus	22	1040	0.00265713	0.0777119
GO:0000226	microtubule cytoskeleton organization	16	661	0.00280034	0.0813101
GO:0001562	response to protozoan	3	26	0.00283728	0.0813101
GO:0097205	renal filtration	3	26	0.00283728	0.0813101
GO:0048519	negative regulation of biological process	78	5333	0.00290193	0.0826083
GO:0071375	cellular response to peptide hormone stimulus	9	268	0.00298916	0.0836883
GO:0009967	positive regulation of signal transduction	28	1461	0.00301876	0.0836883
GO:0044057	regulation of system process	13	487	0.00302735	0.0836883
GO:0048870	cell motility	30	1603	0.00304997	0.0836883
GO:0051674	localization of cell	30	1603	0.00304997	0.0836883
GO:0050801	ion homeostasis	17	729	0.00305747	0.0836883
GO:0052652	cyclic purine nucleotide metabolic process	3	27	0.00316624	0.0846567
GO:0051094	positive regulation of developmental process	27	1397	0.00319201	0.0846567
GO:0010496	intercellular transport	2	8	0.00323163	0.0846567
GO:0021523	somatic motor neuron differentiation	2	8	0.00323163	0.0846567
GO:0044341	sodium-dependent phosphate transport	2	8	0.00323163	0.0846567
GO:0099149	regulation of postsynaptic neurotransmitter receptor internalization	2	8	0.00323163	0.0846567
GO:2000969	positive regulation of AMPA receptor activity	2	8	0.00323163	0.0846567
GO:2000377	regulation of reactive oxygen species metabolic process	7	175	0.00331777	0.0863833
GO:0031175	neuron projection development	21	994	0.00335631	0.0868572
GO:0090090	negative regulation of canonical Wnt signaling pathway	6	132	0.00345179	0.0887901
GO:0048167	regulation of synaptic plasticity	7	177	0.00353199	0.090309
GO:0042127	regulation of cell proliferation	30	1623	0.00365108	0.0927983
GO:0002684	positive regulation of immune system process	22	1069	0.00369019	0.0932374
GO:1904018	positive regulation of vasculature development	7	179	0.00375659	0.0943568
GO:0046824	positive regulation of nucleocytoplasmic transport	4	58	0.00381006	0.09514
GO:0035587	purinergic receptor signaling pathway	3	29	0.00389196	0.0957241
GO:0019725	cellular homeostasis	18	812	0.00396463	0.0957241
GO:0009893	positive regulation of metabolic process	57	3685	0.00397224	0.0957241
GO:1901653	cellular response to peptide	10	333	0.00397615	0.0957241
GO:0061351	neural precursor cell proliferation	7	181	0.00399189	0.0957241
GO:0035725	sodium ion transmembrane transport	6	136	0.00399611	0.0957241
GO:0072678	T cell migration	4	59	0.00405242	0.0957241
GO:0001977	renal system process involved in regulation of blood volume	2	9	0.00412488	0.0957241
GO:0003093	regulation of glomerular filtration	2	9	0.00412488	0.0957241
GO:0032261	purine nucleotide salvage	2	9	0.00412488	0.0957241
GO:0060605	tube lumen cavitation	2	9	0.00412488	0.0957241
GO:0060662	salivary gland cavitation	2	9	0.00412488	0.0957241
GO:0106072	negative regulation of adenylate cyclase-activating G protein-coupled receptor signaling pathway	2	9	0.00412488	0.0957241
GO:0051641	cellular localization	44	2682	0.00427963	0.0977784
GO:0032386	regulation of intracellular transport	11	392	0.00428807	0.0977784
GO:0009190	cyclic nucleotide biosynthetic process	3	30	0.00428963	0.0977784
GO:0050795	regulation of behavior	4	60	0.004305	0.0977784
GO:0009607	response to biotic stimulus	22	1086	0.00443935	0.100296
GO:0120036	plasma membrane bounded cell projection organization	28	1506	0.00458275	0.102991
GO:0009152	purine ribonucleotide biosynthetic process	9	288	0.00478144	0.106894
GO:0051270	regulation of cellular component movement	21	1026	0.00481278	0.107034
GO:2000401	regulation of lymphocyte migration	4	62	0.00484157	0.107117
GO:0098542	defense response to other organism	14	577	0.00494865	0.107936
GO:0033036	macromolecule localization	44	2704	0.00496216	0.107936
GO:0001666	response to hypoxia	9	291	0.00511015	0.107936
GO:0051480	regulation of cytosolic calcium ion concentration	9	291	0.00511015	0.107936
GO:0001767	establishment of lymphocyte polarity	2	10	0.00511882	0.107936
GO:0001768	establishment of T cell polarity	2	10	0.00511882	0.107936
GO:0045188	regulation of circadian sleep/wake cycle, non-REM sleep	2	10	0.00511882	0.107936
GO:0106070	regulation of adenylate cyclase-activating G protein-coupled receptor signaling pathway	2	10	0.00511882	0.107936
GO:2000105	positive regulation of DNA-dependent DNA replication	2	10	0.00511882	0.107936
GO:0048566	embryonic digestive tract development	3	32	0.00515667	0.107936
GO:0060292	long-term synaptic depression	3	32	0.00515667	0.107936
GO:0048002	antigen processing and presentation of peptide antigen	5	101	0.0052075	0.108468
GO:0030335	positive regulation of cell migration	13	521	0.00531083	0.109306
GO:1903829	positive regulation of cellular protein localization	9	293	0.00533885	0.109306
GO:0007017	microtubule-based process	19	902	0.00535115	0.109306
GO:0032868	response to insulin	8	241	0.00537715	0.109306
GO:0050900	leukocyte migration	10	348	0.005394	0.109306
GO:1901137	carbohydrate derivative biosynthetic process	16	708	0.00540128	0.109306
GO:0030030	cell projection organization	28	1529	0.00561653	0.113125
GO:0050878	regulation of body fluid levels	10	351	0.00571997	0.114668
GO:0055080	cation homeostasis	15	650	0.00579309	0.115591
GO:0036293	response to decreased oxygen levels	9	298	0.00594536	0.118078
GO:0033627	cell adhesion mediated by integrin	4	66	0.00604568	0.119497
GO:0009260	ribonucleotide biosynthetic process	9	299	0.0060728	0.119497
GO:0070232	regulation of T cell apoptotic process	3	34	0.00612182	0.119909
GO:0042748	circadian sleep/wake cycle, non-REM sleep	2	11	0.00621114	0.120552
GO:0048845	venous blood vessel morphogenesis	2	11	0.00621114	0.120552
GO:0022612	gland morphogenesis	6	150	0.00640813	0.123813
GO:0046390	ribose phosphate biosynthetic process	9	302	0.00646778	0.124403
GO:0071417	cellular response to organonitrogen compound	13	535	0.00658274	0.125959
GO:0010604	positive regulation of macromolecule metabolic process	52	3375	0.0066077	0.125959
GO:0098771	inorganic ion homeostasis	15	662	0.00681051	0.128904
GO:0050870	positive regulation of T cell activation	7	200	0.00682257	0.128904
GO:0055082	cellular chemical homeostasis	16	727	0.00689908	0.129776
GO:2000147	positive regulation of cell motility	13	539	0.0069875	0.130862
GO:0050829	defense response to Gram-negative bacterium	4	69	0.0070691	0.131812
GO:0043500	muscle adaptation	5	109	0.00715858	0.132901
GO:0001771	immunological synapse formation	2	12	0.00739957	0.13322
GO:0014889	muscle atrophy	2	12	0.00739957	0.13322
GO:0070243	regulation of thymocyte apoptotic process	2	12	0.00739957	0.13322
GO:0019882	antigen processing and presentation	6	155	0.007483	0.13322
GO:0009165	nucleotide biosynthetic process	10	367	0.00772674	0.13322
GO:0048513	animal organ development	54	3562	0.00773477	0.13322
GO:0032870	cellular response to hormone stimulus	14	610	0.00792117	0.13322
GO:0022409	positive regulation of cell-cell adhesion	8	258	0.00798719	0.13322
GO:0046903	secretion	19	939	0.00808106	0.13322
GO:0072593	reactive oxygen species metabolic process	8	259	0.00816589	0.13322
GO:0080135	regulation of cellular response to stress	15	676	0.00817405	0.13322
GO:0051272	positive regulation of cellular component movement	13	550	0.00820321	0.13322
GO:0042307	positive regulation of protein import into nucleus	3	38	0.00835703	0.13322
GO:0007610	behavior	14	616	0.00858911	0.13322
GO:1901293	nucleoside phosphate biosynthetic process	10	373	0.00860551	0.13322
GO:0000185	activation of MAPKKK activity	2	13	0.00868188	0.13322
GO:0001973	adenosine receptor signaling pathway	2	13	0.00868188	0.13322
GO:0006171	cAMP biosynthetic process	2	13	0.00868188	0.13322
GO:1901029	negative regulation of mitochondrial outer membrane permeabilization involved in apoptotic signaling pathway	2	13	0.00868188	0.13322
GO:0050920	regulation of chemotaxis	7	210	0.00880662	0.13322
GO:0021510	spinal cord development	5	115	0.00892141	0.13322
GO:0002686	negative regulation of leukocyte migration	3	39	0.00898102	0.13322
GO:0021522	spinal cord motor neuron differentiation	3	39	0.00898102	0.13322
GO:0045776	negative regulation of blood pressure	3	39	0.00898102	0.13322
GO:0050850	positive regulation of calcium-mediated signaling	3	39	0.00898102	0.13322
GO:1900182	positive regulation of protein localization to nucleus	4	74	0.00901766	0.13322
GO:0030595	leukocyte chemotaxis	7	211	0.00902604	0.13322
GO:0030178	negative regulation of Wnt signaling pathway	6	162	0.00919866	0.13322
GO:0042326	negative regulation of phosphorylation	11	436	0.00923778	0.13322
GO:0070482	response to oxygen levels	9	320	0.00926815	0.13322
GO:0071674	mononuclear cell migration	4	75	0.00944525	0.13322
GO:0045595	regulation of cell differentiation	31	1814	0.00954953	0.13322
GO:0002696	positive regulation of leukocyte activation	11	440	0.00984619	0.13322
GO:0090316	positive regulation of intracellular protein transport	5	118	0.0099063	0.13322
GO:0006898	receptor-mediated endocytosis	7	215	0.00994398	0.13322
GO:0060627	regulation of vesicle-mediated transport	12	502	0.0100193	0.13322
GO:0002087	regulation of respiratory gaseous exchange by neurological system process	2	14	0.0100559	0.13322
GO:0019896	axonal transport of mitochondrion	2	14	0.0100559	0.13322
GO:0042754	negative regulation of circadian rhythm	2	14	0.0100559	0.13322
GO:0046112	nucleobase biosynthetic process	2	14	0.0100559	0.13322
GO:0055015	ventricular cardiac muscle cell development	2	14	0.0100559	0.13322
GO:0071732	cellular response to nitric oxide	2	14	0.0100559	0.13322
GO:0040017	positive regulation of locomotion	13	565	0.0101234	0.13322
GO:0048871	multicellular organismal homeostasis	12	503	0.010167	0.13322
GO:0007623	circadian rhythm	7	216	0.0101837	0.13322
GO:1903039	positive regulation of leukocyte cell-cell adhesion	7	216	0.0101837	0.13322
GO:2000273	positive regulation of signaling receptor activity	3	41	0.0103089	0.13322
GO:0072507	divalent inorganic cation homeostasis	11	443	0.0103224	0.13322
GO:0034504	protein localization to nucleus	8	271	0.0105518	0.13322
GO:0035556	intracellular signal transduction	41	2591	0.0106291	0.13322
GO:0051704	multi-organism process	36	2208	0.010776	0.13322
GO:0071310	cellular response to organic substance	37	2286	0.0108837	0.13322
GO:0007267	cell-cell signaling	24	1319	0.0108956	0.13322
GO:1900180	regulation of protein localization to nucleus	5	121	0.0109634	0.13322
GO:0002194	hepatocyte cell migration	1	1	0.0110029	0.13322
GO:0002222	stimulatory killer cell immunoglobulin-like receptor signaling pathway	1	1	0.0110029	0.13322
GO:0002334	transitional two stage B cell differentiation	1	1	0.0110029	0.13322
GO:0003083	negative regulation of renal output by angiotensin	1	1	0.0110029	0.13322
GO:0003106	negative regulation of glomerular filtration by angiotensin	1	1	0.0110029	0.13322
GO:0006157	deoxyadenosine catabolic process	1	1	0.0110029	0.13322
GO:0006168	adenine salvage	1	1	0.0110029	0.13322
GO:0006581	acetylcholine catabolic process	1	1	0.0110029	0.13322
GO:0010938	cytoplasmic microtubule depolymerization	1	1	0.0110029	0.13322
GO:0014895	smooth muscle hypertrophy	1	1	0.0110029	0.13322
GO:0018153	isopeptide cross-linking via N6-(L-isoglutamyl)-L-lysine	1	1	0.0110029	0.13322
GO:0018277	protein deamination	1	1	0.0110029	0.13322
GO:0018969	thiocyanate metabolic process	1	1	0.0110029	0.13322
GO:0031651	negative regulation of heat generation	1	1	0.0110029	0.13322
GO:0035378	carbon dioxide transmembrane transport	1	1	0.0110029	0.13322
GO:0035490	regulation of leukotriene production involved in inflammatory response	1	1	0.0110029	0.13322
GO:0035491	positive regulation of leukotriene production involved in inflammatory response	1	1	0.0110029	0.13322
GO:0036494	positive regulation of translation initiation in response to endoplasmic reticulum stress	1	1	0.0110029	0.13322
GO:0036517	chemoattraction of serotonergic neuron axon	1	1	0.0110029	0.13322
GO:0038173	interleukin-17A-mediated signaling pathway	1	1	0.0110029	0.13322
GO:0042268	regulation of cytolysis	1	1	0.0110029	0.13322
GO:0043103	hypoxanthine salvage	1	1	0.0110029	0.13322
GO:0045919	positive regulation of cytolysis	1	1	0.0110029	0.13322
GO:0046090	deoxyadenosine metabolic process	1	1	0.0110029	0.13322
GO:0046100	hypoxanthine metabolic process	1	1	0.0110029	0.13322
GO:0046101	hypoxanthine biosynthetic process	1	1	0.0110029	0.13322
GO:0046111	xanthine biosynthetic process	1	1	0.0110029	0.13322
GO:0046124	purine deoxyribonucleoside catabolic process	1	1	0.0110029	0.13322
GO:0046878	positive regulation of saliva secretion	1	1	0.0110029	0.13322
GO:0048673	collateral sprouting of intact axon in response to injury	1	1	0.0110029	0.13322
GO:0048683	regulation of collateral sprouting of intact axon in response to injury	1	1	0.0110029	0.13322
GO:0060169	negative regulation of adenosine receptor signaling pathway	1	1	0.0110029	0.13322
GO:0060265	positive regulation of respiratory burst involved in inflammatory response	1	1	0.0110029	0.13322
GO:0060404	axonemal microtubule depolymerization	1	1	0.0110029	0.13322
GO:0060407	negative regulation of penile erection	1	1	0.0110029	0.13322
GO:0061114	branching involved in pancreas morphogenesis	1	1	0.0110029	0.13322
GO:0061485	memory T cell proliferation	1	1	0.0110029	0.13322
GO:0061523	cilium disassembly	1	1	0.0110029	0.13322
GO:0070462	plus-end specific microtubule depolymerization	1	1	0.0110029	0.13322
GO:0071931	positive regulation of transcription involved in G1/S transition of mitotic cell cycle	1	1	0.0110029	0.13322
GO:0072019	proximal convoluted tubule development	1	1	0.0110029	0.13322
GO:0072020	proximal straight tubule development	1	1	0.0110029	0.13322
GO:0072022	descending thin limb development	1	1	0.0110029	0.13322
GO:0072032	proximal convoluted tubule segment 2 development	1	1	0.0110029	0.13322
GO:0072220	metanephric descending thin limb development	1	1	0.0110029	0.13322
GO:0072229	metanephric proximal convoluted tubule development	1	1	0.0110029	0.13322
GO:0072230	metanephric proximal straight tubule development	1	1	0.0110029	0.13322
GO:0072232	metanephric proximal convoluted tubule segment 2 development	1	1	0.0110029	0.13322
GO:0085018	maintenance of symbiont-containing vacuole by host	1	1	0.0110029	0.13322
GO:0090425	acinar cell differentiation	1	1	0.0110029	0.13322
GO:0098725	symmetric cell division	1	1	0.0110029	0.13322
GO:0110090	positive regulation of hippocampal neuron apoptotic process	1	1	0.0110029	0.13322
GO:1901331	positive regulation of odontoblast differentiation	1	1	0.0110029	0.13322
GO:1902631	negative regulation of membrane hyperpolarization	1	1	0.0110029	0.13322
GO:1904014	response to serotonin	1	1	0.0110029	0.13322
GO:1904015	cellular response to serotonin	1	1	0.0110029	0.13322
GO:1904274	tricellular tight junction assembly	1	1	0.0110029	0.13322
GO:1904777	negative regulation of protein localization to cell cortex	1	1	0.0110029	0.13322
GO:1904933	regulation of cell proliferation in midbrain	1	1	0.0110029	0.13322
GO:1904934	negative regulation of cell proliferation in midbrain	1	1	0.0110029	0.13322
GO:1905341	negative regulation of protein localization to kinetochore	1	1	0.0110029	0.13322
GO:1905956	positive regulation of endothelial tube morphogenesis	1	1	0.0110029	0.13322
GO:1990261	pre-mRNA catabolic process	1	1	0.0110029	0.13322
GO:2000212	negative regulation of glutamate metabolic process	1	1	0.0110029	0.13322
GO:2000548	negative regulation of dendritic cell dendrite assembly	1	1	0.0110029	0.13322
GO:2000979	positive regulation of forebrain neuron differentiation	1	1	0.0110029	0.13322
GO:0010464	regulation of mesenchymal cell proliferation	3	42	0.0110132	0.13322
GO:0046148	pigment biosynthetic process	3	42	0.0110132	0.13322
GO:1904591	positive regulation of protein import	3	42	0.0110132	0.13322
GO:0006954	inflammatory response	14	636	0.0111433	0.134412
GO:0002682	regulation of immune system process	26	1467	0.0112242	0.135007
GO:0060291	long-term synaptic potentiation	4	79	0.0112868	0.135378
GO:0048812	neuron projection morphogenesis	14	638	0.0114283	0.135878
GO:0031643	positive regulation of myelination	2	15	0.0115194	0.135878
GO:0043101	purine-containing compound salvage	2	15	0.0115194	0.135878
GO:0098884	postsynaptic neurotransmitter receptor internalization	2	15	0.0115194	0.135878
GO:0140239	postsynaptic endocytosis	2	15	0.0115194	0.135878
GO:1900451	positive regulation of glutamate receptor signaling pathway	2	15	0.0115194	0.135878
GO:0033628	regulation of cell adhesion mediated by integrin	3	43	0.0117447	0.137022
GO:0045744	negative regulation of G protein-coupled receptor signaling pathway	3	43	0.0117447	0.137022
GO:0072595	maintenance of protein localization in organelle	3	43	0.0117447	0.137022
GO:0097366	response to bronchodilator	3	43	0.0117447	0.137022
GO:0042742	defense response to bacterium	9	333	0.0118019	0.137313
GO:0050867	positive regulation of cell activation	11	452	0.011858	0.137316
GO:0007423	sensory organ development	14	641	0.0118664	0.137316
GO:0040013	negative regulation of locomotion	9	334	0.0120162	0.138674
GO:0045597	positive regulation of cell differentiation	19	978	0.0120838	0.139077
GO:0050678	regulation of epithelial cell proliferation	9	335	0.0122335	0.140302
GO:0048839	inner ear development	7	224	0.0122559	0.140302
GO:0021696	cerebellar cortex morphogenesis	3	44	0.0125035	0.142374
GO:0048512	circadian behavior	3	44	0.0125035	0.142374
GO:0006935	chemotaxis	13	581	0.0125416	0.142427
GO:0048523	negative regulation of cellular process	68	4804	0.0127142	0.144004
GO:0043123	positive regulation of I-kappaB kinase/NF-kappaB signaling	5	126	0.0128921	0.144213
GO:0046651	lymphocyte proliferation	8	281	0.0129059	0.144213
GO:0042330	taxis	13	584	0.013041	0.144213
GO:0023035	CD40 signaling pathway	2	16	0.0130704	0.144213
GO:0033631	cell-cell adhesion mediated by integrin	2	16	0.0130704	0.144213
GO:0043173	nucleotide salvage	2	16	0.0130704	0.144213
GO:0045820	negative regulation of glycolytic process	2	16	0.0130704	0.144213
GO:0070233	negative regulation of T cell apoptotic process	2	16	0.0130704	0.144213
GO:1902170	cellular response to reactive nitrogen species	2	16	0.0130704	0.144213
GO:1903209	positive regulation of oxidative stress-induced cell death	2	16	0.0130704	0.144213
GO:0060326	cell chemotaxis	8	282	0.0131609	0.144838
GO:0007622	rhythmic behavior	3	45	0.0132898	0.145507
GO:0010677	negative regulation of cellular carbohydrate metabolic process	3	45	0.0132898	0.145507
GO:0031347	regulation of defense response	14	651	0.0134223	0.146581
GO:0051960	regulation of nervous system development	18	920	0.0134802	0.146838
GO:0055065	metal ion homeostasis	13	587	0.0135555	0.147157
GO:0007159	leukocyte cell-cell adhesion	9	341	0.0135993	0.147157
GO:0009611	response to wounding	12	524	0.0136787	0.147157
GO:1903530	regulation of secretion by cell	12	524	0.0136787	0.147157
GO:0032943	mononuclear cell proliferation	8	284	0.0136818	0.147157
GO:0071241	cellular response to inorganic substance	6	177	0.0137906	0.147954
GO:0031641	regulation of myelination	3	46	0.0141037	0.150935
GO:0071333	cellular response to glucose stimulus	5	129	0.014153	0.151064
GO:0055074	calcium ion homeostasis	10	403	0.0142019	0.151064
GO:0009628	response to abiotic stimulus	20	1065	0.014256	0.151064
GO:0120039	plasma membrane bounded cell projection morphogenesis	14	656	0.0142573	0.151064
GO:0071326	cellular response to monosaccharide stimulus	5	130	0.0145911	0.153458
GO:0071331	cellular response to hexose stimulus	5	130	0.0145911	0.153458
GO:0071456	cellular response to hypoxia	5	130	0.0145911	0.153458
GO:0007194	negative regulation of adenylate cyclase activity	2	17	0.0147067	0.153637
GO:0032930	positive regulation of superoxide anion generation	2	17	0.0147067	0.153637
GO:0043086	negative regulation of catalytic activity	15	725	0.0147379	0.153637
GO:0048858	cell projection morphogenesis	14	659	0.0147773	0.153637
GO:0044092	negative regulation of molecular function	20	1069	0.0147911	0.153637
GO:0051240	positive regulation of multicellular organismal process	30	1800	0.014824	0.153637
GO:0009187	cyclic nucleotide metabolic process	3	47	0.0149454	0.154147
GO:0071548	response to dexamethasone	3	47	0.0149454	0.154147
GO:0009725	response to hormone	17	863	0.0151749	0.155727
GO:1901698	response to nitrogen compound	19	1002	0.0152444	0.155727
GO:0019362	pyridine nucleotide metabolic process	6	181	0.0152444	0.155727
GO:0046496	nicotinamide nucleotide metabolic process	6	181	0.0152444	0.155727
GO:0033673	negative regulation of kinase activity	7	235	0.0155803	0.158503
GO:1901216	positive regulation of neuron death	4	87	0.0156276	0.158503
GO:2000379	positive regulation of reactive oxygen species metabolic process	4	87	0.0156276	0.158503
GO:0048247	lymphocyte chemotaxis	3	48	0.0158148	0.159644
GO:0120163	negative regulation of cold-induced thermogenesis	3	48	0.0158148	0.159644
GO:0009617	response to bacterium	15	732	0.0159394	0.160522
GO:0050727	regulation of inflammatory response	9	352	0.0163927	0.161319
GO:0002262	myeloid cell homeostasis	6	184	0.0164024	0.161319
GO:0043122	regulation of I-kappaB kinase/NF-kappaB signaling	6	184	0.0164024	0.161319
GO:0006144	purine nucleobase metabolic process	2	18	0.0164262	0.161319
GO:0030812	negative regulation of nucleotide catabolic process	2	18	0.0164262	0.161319
GO:0031280	negative regulation of cyclase activity	2	18	0.0164262	0.161319
GO:0044065	regulation of respiratory system process	2	18	0.0164262	0.161319
GO:0051198	negative regulation of coenzyme metabolic process	2	18	0.0164262	0.161319
GO:0055012	ventricular cardiac muscle cell differentiation	2	18	0.0164262	0.161319
GO:0036294	cellular response to decreased oxygen levels	5	134	0.0164342	0.161319
GO:0050729	positive regulation of inflammatory response	5	134	0.0164342	0.161319
GO:0050830	defense response to Gram-positive bacterium	4	89	0.0168554	0.164713
GO:0008104	protein localization	37	2356	0.0168921	0.164713
GO:0007188	adenylate cyclase-modulating G protein-coupled receptor signaling pathway	6	186	0.0172072	0.164713
GO:1901654	response to ketone	6	186	0.0172072	0.164713
GO:0010563	negative regulation of phosphorus metabolic process	12	542	0.017369	0.164713
GO:0045936	negative regulation of phosphate metabolic process	12	542	0.017369	0.164713
GO:0072089	stem cell proliferation	5	136	0.0174112	0.164713
GO:0033993	response to lipid	17	877	0.0174747	0.164713
GO:0061564	axon development	11	479	0.0175211	0.164713
GO:0072524	pyridine-containing compound metabolic process	6	187	0.0176197	0.164713
GO:0045912	negative regulation of carbohydrate metabolic process	3	50	0.0176376	0.164713
GO:0071675	regulation of mononuclear cell migration	3	50	0.0176376	0.164713
GO:1902531	regulation of intracellular signal transduction	27	1600	0.0176885	0.164713
GO:0042060	wound healing	10	418	0.0178566	0.164713
GO:0042552	myelination	5	137	0.0179138	0.164713
GO:0051092	positive regulation of NF-kappaB transcription factor activity	5	137	0.0179138	0.164713
GO:0050767	regulation of neurogenesis	16	812	0.0181595	0.164713
GO:0035588	G protein-coupled purinergic receptor signaling pathway	2	19	0.0182271	0.164713
GO:0046033	AMP metabolic process	2	19	0.0182271	0.164713
GO:0060841	venous blood vessel development	2	19	0.0182271	0.164713
GO:0090036	regulation of protein kinase C signaling	2	19	0.0182271	0.164713
GO:2000251	positive regulation of actin cytoskeleton reorganization	2	19	0.0182271	0.164713
GO:2000311	regulation of AMPA receptor activity	2	19	0.0182271	0.164713
GO:0048511	rhythmic process	8	300	0.0184059	0.164713
GO:0000186	activation of MAPKK activity	3	51	0.0185911	0.164713
GO:0071322	cellular response to carbohydrate stimulus	5	139	0.0189477	0.164713
GO:0043434	response to peptide hormone	9	361	0.0189742	0.164713
GO:0007272	ensheathment of neurons	5	140	0.019479	0.164713
GO:0008366	axon ensheathment	5	140	0.019479	0.164713
GO:0030010	establishment of cell polarity	5	140	0.019479	0.164713
GO:0032990	cell part morphogenesis	14	683	0.0194806	0.164713
GO:0048259	regulation of receptor-mediated endocytosis	4	93	0.019488	0.164713
GO:0051091	positive regulation of DNA-binding transcription factor activity	7	246	0.0195008	0.164713
GO:0071622	regulation of granulocyte chemotaxis	3	52	0.0195726	0.164713
GO:0090087	regulation of peptide transport	11	489	0.0200631	0.164713
GO:0046879	hormone secretion	8	305	0.0200963	0.164713
GO:0051235	maintenance of location	8	305	0.0200963	0.164713
GO:0070661	leukocyte proliferation	8	305	0.0200963	0.164713
GO:0051350	negative regulation of lyase activity	2	20	0.0201072	0.164713
GO:0051482	positive regulation of cytosolic calcium ion concentration involved in phospholipase C-activating G protein-coupled signaling pathway	2	20	0.0201072	0.164713
GO:0060544	regulation of necroptotic process	2	20	0.0201072	0.164713
GO:1900409	positive regulation of cellular response to oxidative stress	2	20	0.0201072	0.164713
GO:2001170	negative regulation of ATP biosynthetic process	2	20	0.0201072	0.164713
GO:0033157	regulation of intracellular protein transport	6	193	0.0202376	0.164713
GO:0043583	ear development	7	248	0.0202814	0.164713
GO:0045089	positive regulation of innate immune response	7	248	0.0202814	0.164713
GO:0010463	mesenchymal cell proliferation	3	53	0.0205823	0.164713
GO:0021517	ventral spinal cord development	3	53	0.0205823	0.164713
GO:2000242	negative regulation of reproductive process	3	53	0.0205823	0.164713
GO:0032760	positive regulation of tumor necrosis factor production	4	95	0.0208942	0.164713
GO:0150063	visual system development	10	429	0.020948	0.164713
GO:0007204	positive regulation of cytosolic calcium ion concentration	7	250	0.0210836	0.164713
GO:0006913	nucleocytoplasmic transport	8	308	0.021162	0.164713
GO:0031349	positive regulation of defense response	9	368	0.0211772	0.164713
GO:0042325	regulation of phosphorylation	26	1551	0.0212858	0.164713
GO:0051169	nuclear transport	8	309	0.0215261	0.164713
GO:0042440	pigment metabolic process	3	54	0.0216202	0.164713
GO:0000017	alpha-glucoside transport	1	2	0.0218852	0.164713
GO:0001815	positive regulation of antibody-dependent cellular cytotoxicity	1	2	0.0218852	0.164713
GO:0002488	antigen processing and presentation of endogenous peptide antigen via MHC class Ib via ER pathway	1	2	0.0218852	0.164713
GO:0002489	antigen processing and presentation of endogenous peptide antigen via MHC class Ib via ER pathway, TAP-dependent	1	2	0.0218852	0.164713
GO:0002946	tRNA C5-cytosine methylation	1	2	0.0218852	0.164713
GO:0003138	primary heart field specification	1	2	0.0218852	0.164713
GO:0014737	positive regulation of muscle atrophy	1	2	0.0218852	0.164713
GO:0014805	smooth muscle adaptation	1	2	0.0218852	0.164713
GO:0015920	lipopolysaccharide transport	1	2	0.0218852	0.164713
GO:0019417	sulfur oxidation	1	2	0.0218852	0.164713
GO:0022012	subpallium cell proliferation in forebrain	1	2	0.0218852	0.164713
GO:0022018	lateral ganglionic eminence cell proliferation	1	2	0.0218852	0.164713
GO:0030185	nitric oxide transport	1	2	0.0218852	0.164713
GO:0032058	positive regulation of translational initiation in response to stress	1	2	0.0218852	0.164713
GO:0032242	regulation of nucleoside transport	1	2	0.0218852	0.164713
GO:0032244	positive regulation of nucleoside transport	1	2	0.0218852	0.164713
GO:0032298	positive regulation of DNA-dependent DNA replication initiation	1	2	0.0218852	0.164713
GO:0032639	TRAIL production	1	2	0.0218852	0.164713
GO:0032679	regulation of TRAIL production	1	2	0.0218852	0.164713
GO:0032759	positive regulation of TRAIL production	1	2	0.0218852	0.164713
GO:0032899	regulation of neurotrophin production	1	2	0.0218852	0.164713
GO:0032900	negative regulation of neurotrophin production	1	2	0.0218852	0.164713
GO:0033864	positive regulation of NAD(P)H oxidase activity	1	2	0.0218852	0.164713
GO:0035759	mesangial cell-matrix adhesion	1	2	0.0218852	0.164713
GO:0036518	chemorepulsion of dopaminergic neuron axon	1	2	0.0218852	0.164713
GO:0042946	glucoside transport	1	2	0.0218852	0.164713
GO:0044209	AMP salvage	1	2	0.0218852	0.164713
GO:0044334	canonical Wnt signaling pathway involved in positive regulation of epithelial to mesenchymal transition	1	2	0.0218852	0.164713
GO:0045963	negative regulation of dopamine metabolic process	1	2	0.0218852	0.164713
GO:0046083	adenine metabolic process	1	2	0.0218852	0.164713
GO:0046084	adenine biosynthetic process	1	2	0.0218852	0.164713
GO:0046103	inosine biosynthetic process	1	2	0.0218852	0.164713
GO:0051885	positive regulation of timing of anagen	1	2	0.0218852	0.164713
GO:0060031	mediolateral intercalation	1	2	0.0218852	0.164713
GO:0060067	cervix development	1	2	0.0218852	0.164713
GO:0060366	lambdoid suture morphogenesis	1	2	0.0218852	0.164713
GO:0060367	sagittal suture morphogenesis	1	2	0.0218852	0.164713
GO:0060376	positive regulation of mast cell differentiation	1	2	0.0218852	0.164713
GO:0060405	regulation of penile erection	1	2	0.0218852	0.164713
GO:0060545	positive regulation of necroptotic process	1	2	0.0218852	0.164713
GO:0060599	lateral sprouting involved in mammary gland duct morphogenesis	1	2	0.0218852	0.164713
GO:0060775	planar cell polarity pathway involved in gastrula mediolateral intercalation	1	2	0.0218852	0.164713
GO:0060838	lymphatic endothelial cell fate commitment	1	2	0.0218852	0.164713
GO:0060873	anterior semicircular canal development	1	2	0.0218852	0.164713
GO:0060875	lateral semicircular canal development	1	2	0.0218852	0.164713
GO:0061341	non-canonical Wnt signaling pathway involved in heart development	1	2	0.0218852	0.164713
GO:0061346	planar cell polarity pathway involved in heart morphogenesis	1	2	0.0218852	0.164713
GO:0061347	planar cell polarity pathway involved in outflow tract morphogenesis	1	2	0.0218852	0.164713
GO:0061348	planar cell polarity pathway involved in ventricular septum morphogenesis	1	2	0.0218852	0.164713
GO:0061349	planar cell polarity pathway involved in cardiac right atrium morphogenesis	1	2	0.0218852	0.164713
GO:0061350	planar cell polarity pathway involved in cardiac muscle tissue morphogenesis	1	2	0.0218852	0.164713
GO:0061354	planar cell polarity pathway involved in pericardium morphogenesis	1	2	0.0218852	0.164713
GO:0061833	protein localization to tricellular tight junction	1	2	0.0218852	0.164713
GO:0070352	positive regulation of white fat cell proliferation	1	2	0.0218852	0.164713
GO:0070858	negative regulation of bile acid biosynthetic process	1	2	0.0218852	0.164713
GO:0072237	metanephric proximal tubule development	1	2	0.0218852	0.164713
GO:0090233	negative regulation of spindle checkpoint	1	2	0.0218852	0.164713
GO:1901329	regulation of odontoblast differentiation	1	2	0.0218852	0.164713
GO:1901874	negative regulation of post-translational protein modification	1	2	0.0218852	0.164713
GO:1902426	deactivation of mitotic spindle assembly checkpoint	1	2	0.0218852	0.164713
GO:1902595	regulation of DNA replication origin binding	1	2	0.0218852	0.164713
GO:1902630	regulation of membrane hyperpolarization	1	2	0.0218852	0.164713
GO:1902913	positive regulation of neuroepithelial cell differentiation	1	2	0.0218852	0.164713
GO:1903943	regulation of hepatocyte apoptotic process	1	2	0.0218852	0.164713
GO:1903944	negative regulation of hepatocyte apoptotic process	1	2	0.0218852	0.164713
GO:1904252	negative regulation of bile acid metabolic process	1	2	0.0218852	0.164713
GO:1990683	DNA double-strand break attachment to nuclear envelope	1	2	0.0218852	0.164713
GO:2000098	negative regulation of smooth muscle cell-matrix adhesion	1	2	0.0218852	0.164713
GO:2000170	positive regulation of peptidyl-cysteine S-nitrosylation	1	2	0.0218852	0.164713
GO:2000211	regulation of glutamate metabolic process	1	2	0.0218852	0.164713
GO:2000527	regulation of myeloid dendritic cell chemotaxis	1	2	0.0218852	0.164713
GO:2000529	positive regulation of myeloid dendritic cell chemotaxis	1	2	0.0218852	0.164713
GO:2000547	regulation of dendritic cell dendrite assembly	1	2	0.0218852	0.164713
GO:0010560	positive regulation of glycoprotein biosynthetic process	2	21	0.0220646	0.164713
GO:0030809	negative regulation of nucleotide biosynthetic process	2	21	0.0220646	0.164713
GO:0032928	regulation of superoxide anion generation	2	21	0.0220646	0.164713
GO:0043951	negative regulation of cAMP-mediated signaling	2	21	0.0220646	0.164713
GO:0099590	neurotransmitter receptor internalization	2	21	0.0220646	0.164713
GO:1900372	negative regulation of purine nucleotide biosynthetic process	2	21	0.0220646	0.164713
GO:1901028	regulation of mitochondrial outer membrane permeabilization involved in apoptotic signaling pathway	2	21	0.0220646	0.164713
GO:0001659	temperature homeostasis	6	197	0.0221227	0.164859
GO:0055123	digestive system development	5	145	0.0222824	0.165194
GO:0001708	cell fate specification	4	97	0.0223612	0.165194
GO:0032414	positive regulation of ion transmembrane transporter activity	4	97	0.0223612	0.165194
GO:1903557	positive regulation of tumor necrosis factor superfamily cytokine production	4	97	0.0223612	0.165194
GO:2000177	regulation of neural precursor cell proliferation	4	97	0.0223612	0.165194
GO:0045785	positive regulation of cell adhesion	10	434	0.0224754	0.165751
GO:0019693	ribose phosphate metabolic process	12	563	0.0225708	0.166158
GO:0006733	oxidoreduction coenzyme metabolic process	6	198	0.0226119	0.166158
GO:0070228	regulation of lymphocyte apoptotic process	3	55	0.0226862	0.166158
GO:1901570	fatty acid derivative biosynthetic process	3	55	0.0226862	0.166158
GO:0034767	positive regulation of ion transmembrane transport	5	146	0.0228728	0.166952
GO:0046330	positive regulation of JNK cascade	5	146	0.0228728	0.166952
GO:0048880	sensory system development	10	436	0.0231084	0.168384
GO:0042306	regulation of protein import into nucleus	3	56	0.0237804	0.171675
GO:0001776	leukocyte homeostasis	4	99	0.0238895	0.171675
GO:0008277	regulation of G protein-coupled receptor signaling pathway	4	99	0.0238895	0.171675
GO:0008284	positive regulation of cell proliferation	17	910	0.0239626	0.171675
GO:0043270	positive regulation of ion transport	7	257	0.024065	0.171675
GO:0031960	response to corticosteroid	5	148	0.0240838	0.171675
GO:0003071	renal system process involved in regulation of systemic arterial blood pressure	2	22	0.0240975	0.171675
GO:0043576	regulation of respiratory gaseous exchange	2	22	0.0240975	0.171675
GO:0072012	glomerulus vasculature development	2	22	0.0240975	0.171675
GO:0097150	neuronal stem cell population maintenance	2	22	0.0240975	0.171675
GO:1902884	positive regulation of response to oxidative stress	2	22	0.0240975	0.171675
GO:1903020	positive regulation of glycoprotein metabolic process	2	22	0.0240975	0.171675
GO:1903205	regulation of hydrogen peroxide-induced cell death	2	22	0.0240975	0.171675
GO:0006814	sodium ion transport	6	201	0.024123	0.171675
GO:0009914	hormone transport	8	316	0.0241992	0.171931
GO:0000902	cell morphogenesis	19	1054	0.0243097	0.172429
GO:0001889	liver development	5	149	0.0247045	0.174939
GO:0051649	establishment of localization in cell	30	1877	0.0247776	0.175166
GO:0021587	cerebellum morphogenesis	3	57	0.0249028	0.17547
GO:0032757	positive regulation of interleukin-8 production	3	57	0.0249028	0.17547
GO:1901652	response to peptide	10	442	0.0250852	0.176464
GO:0071453	cellular response to oxygen levels	5	150	0.0253354	0.177775
GO:0051271	negative regulation of cellular component movement	8	319	0.0254133	0.177775
GO:1901342	regulation of vasculature development	8	319	0.0254133	0.177775
GO:0045639	positive regulation of myeloid cell differentiation	4	101	0.0254797	0.177775
GO:0072676	lymphocyte migration	4	101	0.0254797	0.177775
GO:0007187	G protein-coupled receptor signaling pathway, coupled to cyclic nucleotide second messenger	6	204	0.0257003	0.179022
GO:0051348	negative regulation of transferase activity	7	261	0.025893	0.18007
GO:0001678	cellular glucose homeostasis	5	151	0.0259766	0.180358
GO:0010614	negative regulation of cardiac muscle hypertrophy	2	23	0.0262039	0.181641
GO:0032411	positive regulation of transporter activity	4	102	0.0262981	0.181998
GO:0061008	hepaticobiliary system development	5	152	0.026628	0.183983
GO:0051090	regulation of DNA-binding transcription factor activity	9	384	0.026895	0.185518
GO:0048667	cell morphogenesis involved in neuron differentiation	12	578	0.026937	0.185518
GO:0007569	cell aging	4	103	0.0271322	0.185632
GO:0021515	cell differentiation in spinal cord	3	59	0.0272319	0.185632
GO:0021575	hindbrain morphogenesis	3	59	0.0272319	0.185632
GO:0050810	regulation of steroid biosynthetic process	3	59	0.0272319	0.185632
GO:0051234	establishment of localization	67	4897	0.0272426	0.185632
GO:0071248	cellular response to metal ion	5	153	0.0272898	0.185632
GO:0009127	purine nucleoside monophosphate biosynthetic process	6	207	0.0273449	0.185632
GO:0009168	purine ribonucleoside monophosphate biosynthetic process	6	207	0.0273449	0.185632
GO:0097237	cellular response to toxic substance	6	207	0.0273449	0.185632
GO:0019222	regulation of metabolic process	90	6869	0.0276151	0.187169
GO:0001780	neutrophil homeostasis	2	24	0.0283821	0.188882
GO:0001829	trophectodermal cell differentiation	2	24	0.0283821	0.188882
GO:0036336	dendritic cell migration	2	24	0.0283821	0.188882
GO:0046058	cAMP metabolic process	2	24	0.0283821	0.188882
GO:0061437	renal system vasculature development	2	24	0.0283821	0.188882
GO:0061440	kidney vasculature development	2	24	0.0283821	0.188882
GO:0072170	metanephric tubule development	2	24	0.0283821	0.188882
GO:0098801	regulation of renal system process	2	24	0.0283821	0.188882
GO:0010823	negative regulation of mitochondrion organization	3	60	0.0284386	0.188882
GO:0099072	regulation of postsynaptic membrane neurotransmitter receptor levels	3	60	0.0284386	0.188882
GO:1903201	regulation of oxidative stress-induced cell death	3	60	0.0284386	0.188882
GO:1904589	regulation of protein import	3	60	0.0284386	0.188882
GO:0009743	response to carbohydrate	6	209	0.0284792	0.188882
GO:0098655	cation transmembrane transport	16	859	0.0286848	0.188882
GO:0090407	organophosphate biosynthetic process	12	586	0.0295033	0.188882
GO:0043549	regulation of kinase activity	15	792	0.0295759	0.188882
GO:0045664	regulation of neuron differentiation	13	654	0.0296233	0.188882
GO:0071385	cellular response to glucocorticoid stimulus	3	61	0.0296733	0.188882
GO:0051223	regulation of protein transport	10	456	0.0301665	0.188882
GO:0030336	negative regulation of cell migration	7	270	0.030348	0.188882
GO:0060541	respiratory system development	7	270	0.030348	0.188882
GO:0002376	immune system process	40	2699	0.0304919	0.188882
GO:0014741	negative regulation of muscle hypertrophy	2	25	0.03063	0.188882
GO:0045730	respiratory burst	2	25	0.03063	0.188882
GO:0045761	regulation of adenylate cyclase activity	2	25	0.03063	0.188882
GO:0051195	negative regulation of cofactor metabolic process	2	25	0.03063	0.188882
GO:0061162	establishment of monopolar cell polarity	2	25	0.03063	0.188882
GO:0071677	positive regulation of mononuclear cell migration	2	25	0.03063	0.188882
GO:1900745	positive regulation of p38MAPK cascade	2	25	0.03063	0.188882
GO:2001038	regulation of cellular response to drug	2	25	0.03063	0.188882
GO:0006469	negative regulation of protein kinase activity	6	213	0.0308399	0.188882
GO:0007249	I-kappaB kinase/NF-kappaB signaling	6	213	0.0308399	0.188882
GO:1903708	positive regulation of hemopoiesis	6	213	0.0308399	0.188882
GO:0032507	maintenance of protein location in cell	3	62	0.0309359	0.188882
GO:2001259	positive regulation of cation channel activity	3	62	0.0309359	0.188882
GO:0006874	cellular calcium ion homeostasis	9	394	0.0309788	0.188882
GO:0006091	generation of precursor metabolites and energy	10	459	0.0313438	0.188882
GO:0051153	regulation of striated muscle cell differentiation	4	108	0.0315386	0.188882
GO:0010033	response to organic substance	43	2949	0.0318426	0.188882
GO:0045766	positive regulation of angiogenesis	5	160	0.0322158	0.188882
GO:0062014	negative regulation of small molecule metabolic process	4	109	0.0324674	0.188882
GO:0030100	regulation of endocytosis	7	274	0.0324841	0.188882
GO:0001544	initiation of primordial ovarian follicle growth	1	3	0.0326483	0.188882
GO:0001743	optic placode formation	1	3	0.0326483	0.188882
GO:0002332	transitional stage B cell differentiation	1	3	0.0326483	0.188882
GO:0002343	peripheral B cell selection	1	3	0.0326483	0.188882
GO:0002344	B cell affinity maturation	1	3	0.0326483	0.188882
GO:0002519	natural killer cell tolerance induction	1	3	0.0326483	0.188882
GO:0002538	arachidonic acid metabolite production involved in inflammatory response	1	3	0.0326483	0.188882
GO:0002540	leukotriene production involved in inflammatory response	1	3	0.0326483	0.188882
GO:0002901	mature B cell apoptotic process	1	3	0.0326483	0.188882
GO:0002905	regulation of mature B cell apoptotic process	1	3	0.0326483	0.188882
GO:0002906	negative regulation of mature B cell apoptotic process	1	3	0.0326483	0.188882
GO:0003105	negative regulation of glomerular filtration	1	3	0.0326483	0.188882
GO:0003213	cardiac right atrium morphogenesis	1	3	0.0326483	0.188882
GO:0006797	polyphosphate metabolic process	1	3	0.0326483	0.188882
GO:0006798	polyphosphate catabolic process	1	3	0.0326483	0.188882
GO:0007223	Wnt signaling pathway, calcium modulating pathway	1	3	0.0326483	0.188882
GO:0010747	positive regulation of plasma membrane long-chain fatty acid transport	1	3	0.0326483	0.188882
GO:0010908	regulation of heparan sulfate proteoglycan biosynthetic process	1	3	0.0326483	0.188882
GO:0010909	positive regulation of heparan sulfate proteoglycan biosynthetic process	1	3	0.0326483	0.188882
GO:0014050	negative regulation of glutamate secretion	1	3	0.0326483	0.188882
GO:0014735	regulation of muscle atrophy	1	3	0.0326483	0.188882
GO:0016539	intein-mediated protein splicing	1	3	0.0326483	0.188882
GO:0018262	isopeptide cross-linking	1	3	0.0326483	0.188882
GO:0030908	protein splicing	1	3	0.0326483	0.188882
GO:0030950	establishment or maintenance of actin cytoskeleton polarity	1	3	0.0326483	0.188882
GO:0033132	negative regulation of glucokinase activity	1	3	0.0326483	0.188882
GO:0034241	positive regulation of macrophage fusion	1	3	0.0326483	0.188882
GO:0035377	transepithelial water transport	1	3	0.0326483	0.188882
GO:0035814	negative regulation of renal sodium excretion	1	3	0.0326483	0.188882
GO:0036316	SREBP-SCAP complex retention in endoplasmic reticulum	1	3	0.0326483	0.188882
GO:0036515	serotonergic neuron axon guidance	1	3	0.0326483	0.188882
GO:0043084	penile erection	1	3	0.0326483	0.188882
GO:0045763	negative regulation of cellular amino acid metabolic process	1	3	0.0326483	0.188882
GO:0046121	deoxyribonucleoside catabolic process	1	3	0.0326483	0.188882
GO:0046122	purine deoxyribonucleoside metabolic process	1	3	0.0326483	0.188882
GO:0046619	optic placode formation involved in camera-type eye formation	1	3	0.0326483	0.188882
GO:0048850	hypophysis morphogenesis	1	3	0.0326483	0.188882
GO:0055005	ventricular cardiac myofibril assembly	1	3	0.0326483	0.188882
GO:0060157	urinary bladder development	1	3	0.0326483	0.188882
GO:0060809	mesodermal to mesenchymal transition involved in gastrulation	1	3	0.0326483	0.188882
GO:0061044	negative regulation of vascular wound healing	1	3	0.0326483	0.188882
GO:0061141	lung ciliated cell differentiation	1	3	0.0326483	0.188882
GO:0071163	DNA replication preinitiation complex assembly	1	3	0.0326483	0.188882
GO:0090327	negative regulation of locomotion involved in locomotory behavior	1	3	0.0326483	0.188882
GO:0090634	microglial cell mediated cytotoxicity	1	3	0.0326483	0.188882
GO:0098958	retrograde axonal transport of mitochondrion	1	3	0.0326483	0.188882
GO:0110088	hippocampal neuron apoptotic process	1	3	0.0326483	0.188882
GO:0110089	regulation of hippocampal neuron apoptotic process	1	3	0.0326483	0.188882
GO:0150064	vertebrate eye-specific patterning	1	3	0.0326483	0.188882
GO:1901740	negative regulation of myoblast fusion	1	3	0.0326483	0.188882
GO:1901873	regulation of post-translational protein modification	1	3	0.0326483	0.188882
GO:1903300	negative regulation of hexokinase activity	1	3	0.0326483	0.188882
GO:1903905	positive regulation of establishment of T cell polarity	1	3	0.0326483	0.188882
GO:1904149	regulation of microglial cell mediated cytotoxicity	1	3	0.0326483	0.188882
GO:1904151	positive regulation of microglial cell mediated cytotoxicity	1	3	0.0326483	0.188882
GO:1904844	response to L-glutamine	1	3	0.0326483	0.188882
GO:1904845	cellular response to L-glutamine	1	3	0.0326483	0.188882
GO:1905793	protein localization to pericentriolar material	1	3	0.0326483	0.188882
GO:1990960	basophil homeostasis	1	3	0.0326483	0.188882
GO:2000361	regulation of prostaglandin-E synthase activity	1	3	0.0326483	0.188882
GO:2000363	positive regulation of prostaglandin-E synthase activity	1	3	0.0326483	0.188882
GO:2000639	negative regulation of SREBP signaling pathway	1	3	0.0326483	0.188882
GO:2000795	negative regulation of epithelial cell proliferation involved in lung morphogenesis	1	3	0.0326483	0.188882
GO:2000977	regulation of forebrain neuron differentiation	1	3	0.0326483	0.188882
GO:2001013	epithelial cell proliferation involved in renal tubule morphogenesis	1	3	0.0326483	0.188882
GO:2001199	negative regulation of dendritic cell differentiation	1	3	0.0326483	0.188882
GO:0010800	positive regulation of peptidyl-threonine phosphorylation	2	26	0.0329461	0.188882
GO:0036474	cell death in response to hydrogen peroxide	2	26	0.0329461	0.188882
GO:0043032	positive regulation of macrophage activation	2	26	0.0329461	0.188882
GO:0061339	establishment or maintenance of monopolar cell polarity	2	26	0.0329461	0.188882
GO:1904030	negative regulation of cyclin-dependent protein kinase activity	2	26	0.0329461	0.188882
GO:0007268	chemical synaptic transmission	12	596	0.0329548	0.188882
GO:0098916	anterograde trans-synaptic signaling	12	596	0.0329548	0.188882
GO:0043406	positive regulation of MAP kinase activity	6	217	0.0333252	0.190749
GO:0032835	glomerulus development	3	64	0.0335447	0.191748
GO:0016043	cellular component organization	85	6492	0.0337463	0.192643
GO:0009410	response to xenobiotic stimulus	6	218	0.0339662	0.193639
GO:0050804	modulation of chemical synaptic transmission	9	401	0.034083	0.194046
GO:0032989	cellular component morphogenesis	20	1170	0.0343595	0.19536
GO:0099177	regulation of trans-synaptic signaling	9	402	0.0345434	0.196001
GO:0009150	purine ribonucleotide metabolic process	11	533	0.0345641	0.196001
GO:0021695	cerebellar cortex development	3	65	0.0348907	0.196807
GO:0045600	positive regulation of fat cell differentiation	3	65	0.0348907	0.196807
GO:0071242	cellular response to ammonium ion	3	65	0.0348907	0.196807
GO:0071260	cellular response to mechanical stimulus	3	65	0.0348907	0.196807
GO:0008015	blood circulation	9	403	0.035008	0.197193
GO:0099537	trans-synaptic signaling	12	602	0.0351598	0.197193
GO:0006270	DNA replication initiation	2	27	0.0353285	0.197193
GO:0042451	purine nucleoside biosynthetic process	2	27	0.0353285	0.197193
GO:0046129	purine ribonucleoside biosynthetic process	2	27	0.0353285	0.197193
GO:0051457	maintenance of protein location in nucleus	2	27	0.0353285	0.197193
GO:0072207	metanephric epithelium development	2	27	0.0353285	0.197193
GO:0090023	positive regulation of neutrophil chemotaxis	2	27	0.0353285	0.197193
GO:0006810	transport	64	4712	0.0356839	0.198917
GO:0009156	ribonucleoside monophosphate biosynthetic process	6	221	0.035937	0.19988
GO:0050673	epithelial cell proliferation	9	405	0.0359502	0.19988
GO:0071384	cellular response to corticosteroid stimulus	3	66	0.0362642	0.201363
GO:0009582	detection of abiotic stimulus	4	113	0.0363416	0.201508
GO:0051173	positive regulation of nitrogen compound metabolic process	46	3221	0.0363847	0.201508
GO:0055086	nucleobase-containing small molecule metabolic process	14	744	0.0364824	0.201788
GO:0099536	synaptic signaling	12	607	0.0370761	0.204785
GO:0009117	nucleotide metabolic process	13	676	0.0371203	0.204785
GO:0009581	detection of external stimulus	4	114	0.0373501	0.205479
GO:0060284	regulation of cell development	17	961	0.0373848	0.205479
GO:0006979	response to oxidative stress	9	408	0.037396	0.205479
GO:0061178	regulation of insulin secretion involved in cellular response to glucose stimulus	3	67	0.0376653	0.205479
GO:0001783	B cell apoptotic process	2	28	0.0377755	0.205479
GO:0070229	negative regulation of lymphocyte apoptotic process	2	28	0.0377755	0.205479
GO:0071624	positive regulation of granulocyte chemotaxis	2	28	0.0377755	0.205479
GO:0072574	hepatocyte proliferation	2	28	0.0377755	0.205479
GO:0072575	epithelial cell proliferation involved in liver morphogenesis	2	28	0.0377755	0.205479
GO:0095500	acetylcholine receptor signaling pathway	2	28	0.0377755	0.205479
GO:1903831	signal transduction involved in cellular response to ammonium ion	2	28	0.0377755	0.205479
GO:0000904	cell morphogenesis involved in differentiation	14	749	0.0382407	0.207478
GO:1901214	regulation of neuron death	7	284	0.0382584	0.207478
GO:0071840	cellular component organization or biogenesis	87	6704	0.0385581	0.207478
GO:0042110	T cell activation	10	476	0.0386327	0.207478
GO:0051495	positive regulation of cytoskeleton organization	6	225	0.038677	0.207478
GO:0051338	regulation of transferase activity	16	894	0.0390796	0.207478
GO:0008285	negative regulation of cell proliferation	13	682	0.0393813	0.207478
GO:0031644	regulation of neurological system process	4	116	0.039415	0.207478
GO:0003013	circulatory system process	9	413	0.0398933	0.207478
GO:0007568	aging	7	287	0.040114	0.207478
GO:0106106	cold-induced thermogenesis	5	170	0.0401619	0.207478
GO:0120161	regulation of cold-induced thermogenesis	5	170	0.0401619	0.207478
GO:0002523	leukocyte migration involved in inflammatory response	2	29	0.0402854	0.207478
GO:0043094	cellular metabolic compound salvage	2	29	0.0402854	0.207478
GO:0043153	entrainment of circadian clock by photoperiod	2	29	0.0402854	0.207478
GO:0072576	liver morphogenesis	2	29	0.0402854	0.207478
GO:0007405	neuroblast proliferation	3	69	0.0405494	0.207478
GO:0006950	response to stress	51	3658	0.0407365	0.207478
GO:0006753	nucleoside phosphate metabolic process	13	686	0.0409419	0.207478
GO:2000146	negative regulation of cell motility	7	289	0.0413832	0.207478
GO:0007613	memory	4	118	0.0415439	0.207478
GO:0009124	nucleoside monophosphate biosynthetic process	6	229	0.0415469	0.207478
GO:0009259	ribonucleotide metabolic process	11	550	0.0417749	0.207478
GO:0032874	positive regulation of stress-activated MAPK cascade	5	172	0.0418817	0.207478
GO:0051099	positive regulation of binding	5	172	0.0418817	0.207478
GO:0022604	regulation of cell morphogenesis	10	483	0.0419493	0.207478
GO:0070201	regulation of establishment of protein localization	10	483	0.0419493	0.207478
GO:0019220	regulation of phosphate metabolic process	27	1733	0.042442	0.207478
GO:0071495	cellular response to endogenous stimulus	21	1274	0.0425136	0.207478
GO:0051174	regulation of phosphorus metabolic process	27	1734	0.0426951	0.207478
GO:0001556	oocyte maturation	2	30	0.0428565	0.207478
GO:0002230	positive regulation of defense response to virus by host	2	30	0.0428565	0.207478
GO:0009648	photoperiodism	2	30	0.0428565	0.207478
GO:0010939	regulation of necrotic cell death	2	30	0.0428565	0.207478
GO:0021533	cell differentiation in hindbrain	2	30	0.0428565	0.207478
GO:0031295	T cell costimulation	2	30	0.0428565	0.207478
GO:0042554	superoxide anion generation	2	30	0.0428565	0.207478
GO:0043687	post-translational protein modification	2	30	0.0428565	0.207478
GO:0051385	response to mineralocorticoid	2	30	0.0428565	0.207478
GO:1905144	response to acetylcholine	2	30	0.0428565	0.207478
GO:1905145	cellular response to acetylcholine	2	30	0.0428565	0.207478
GO:0006163	purine nucleotide metabolic process	11	553	0.0431479	0.207478
GO:0001813	regulation of antibody-dependent cellular cytotoxicity	1	4	0.0432934	0.207478
GO:0001834	trophectodermal cell proliferation	1	4	0.0432934	0.207478
GO:0002019	regulation of renal output by angiotensin	1	4	0.0432934	0.207478
GO:0006154	adenosine catabolic process	1	4	0.0432934	0.207478
GO:0008291	acetylcholine metabolic process	1	4	0.0432934	0.207478
GO:0009052	pentose-phosphate shunt, non-oxidative branch	1	4	0.0432934	0.207478
GO:0010616	negative regulation of cardiac muscle adaptation	1	4	0.0432934	0.207478
GO:0018199	peptidyl-glutamine modification	1	4	0.0432934	0.207478
GO:0021775	smoothened signaling pathway involved in ventral spinal cord interneuron specification	1	4	0.0432934	0.207478
GO:0021776	smoothened signaling pathway involved in spinal cord motor neuron cell fate specification	1	4	0.0432934	0.207478
GO:0030951	establishment or maintenance of microtubule cytoskeleton polarity	1	4	0.0432934	0.207478
GO:0032898	neurotrophin production	1	4	0.0432934	0.207478
GO:0033140	negative regulation of peptidyl-serine phosphorylation of STAT protein	1	4	0.0432934	0.207478
GO:0034227	tRNA thio-modification	1	4	0.0432934	0.207478
GO:0035702	monocyte homeostasis	1	4	0.0432934	0.207478
GO:0038116	chemokine (C-C motif) ligand 21 signaling pathway	1	4	0.0432934	0.207478
GO:0042023	DNA endoreduplication	1	4	0.0432934	0.207478
GO:0042640	anagen	1	4	0.0432934	0.207478
GO:0045914	negative regulation of catecholamine metabolic process	1	4	0.0432934	0.207478
GO:0046061	dATP catabolic process	1	4	0.0432934	0.207478
GO:0046110	xanthine metabolic process	1	4	0.0432934	0.207478
GO:0046877	regulation of saliva secretion	1	4	0.0432934	0.207478
GO:0048022	negative regulation of melanin biosynthetic process	1	4	0.0432934	0.207478
GO:0048625	myoblast fate commitment	1	4	0.0432934	0.207478
GO:0051464	positive regulation of cortisol secretion	1	4	0.0432934	0.207478
GO:0051884	regulation of timing of anagen	1	4	0.0432934	0.207478
GO:0060167	regulation of adenosine receptor signaling pathway	1	4	0.0432934	0.207478
GO:0060214	endocardium formation	1	4	0.0432934	0.207478
GO:0060298	positive regulation of sarcomere organization	1	4	0.0432934	0.207478
GO:0060364	frontal suture morphogenesis	1	4	0.0432934	0.207478
GO:0060686	negative regulation of prostatic bud formation	1	4	0.0432934	0.207478
GO:0061113	pancreas morphogenesis	1	4	0.0432934	0.207478
GO:0061642	chemoattraction of axon	1	4	0.0432934	0.207478
GO:0070106	interleukin-27-mediated signaling pathway	1	4	0.0432934	0.207478
GO:0070245	positive regulation of thymocyte apoptotic process	1	4	0.0432934	0.207478
GO:0071288	cellular response to mercury ion	1	4	0.0432934	0.207478
GO:0071386	cellular response to corticosterone stimulus	1	4	0.0432934	0.207478
GO:0071895	odontoblast differentiation	1	4	0.0432934	0.207478
GO:0072126	positive regulation of glomerular mesangial cell proliferation	1	4	0.0432934	0.207478
GO:0090325	regulation of locomotion involved in locomotory behavior	1	4	0.0432934	0.207478
GO:0097325	melanocyte proliferation	1	4	0.0432934	0.207478
GO:0098708	glucose import across plasma membrane	1	4	0.0432934	0.207478
GO:0098881	exocytic insertion of neurotransmitter receptor to plasma membrane	1	4	0.0432934	0.207478
GO:0098957	anterograde axonal transport of mitochondrion	1	4	0.0432934	0.207478
GO:0098967	exocytic insertion of neurotransmitter receptor to postsynaptic membrane	1	4	0.0432934	0.207478
GO:0106071	positive regulation of adenylate cyclase-activating G protein-coupled receptor signaling pathway	1	4	0.0432934	0.207478
GO:0150062	complement-mediated synapse pruning	1	4	0.0432934	0.207478
GO:1900377	negative regulation of secondary metabolite biosynthetic process	1	4	0.0432934	0.207478
GO:1900453	negative regulation of long-term synaptic depression	1	4	0.0432934	0.207478
GO:1900619	acetate ester metabolic process	1	4	0.0432934	0.207478
GO:1903237	negative regulation of leukocyte tethering or rolling	1	4	0.0432934	0.207478
GO:1903243	negative regulation of cardiac muscle hypertrophy in response to stress	1	4	0.0432934	0.207478
GO:1903847	regulation of aorta morphogenesis	1	4	0.0432934	0.207478
GO:1903849	positive regulation of aorta morphogenesis	1	4	0.0432934	0.207478
GO:1904825	protein localization to microtubule plus-end	1	4	0.0432934	0.207478
GO:1905219	regulation of platelet formation	1	4	0.0432934	0.207478
GO:1905221	positive regulation of platelet formation	1	4	0.0432934	0.207478
GO:1905725	protein localization to microtubule end	1	4	0.0432934	0.207478
GO:1905937	negative regulation of germ cell proliferation	1	4	0.0432934	0.207478
GO:2000255	negative regulation of male germ cell proliferation	1	4	0.0432934	0.207478
GO:2000525	positive regulation of T cell costimulation	1	4	0.0432934	0.207478
GO:2000671	regulation of motor neuron apoptotic process	1	4	0.0432934	0.207478
GO:2000672	negative regulation of motor neuron apoptotic process	1	4	0.0432934	0.207478
GO:2000851	positive regulation of glucocorticoid secretion	1	4	0.0432934	0.207478
GO:0048608	reproductive structure development	10	486	0.0434287	0.207893
GO:0009719	response to endogenous stimulus	24	1506	0.0436417	0.208463
GO:0070304	positive regulation of stress-activated protein kinase signaling cascade	5	174	0.0436453	0.208463
GO:0030072	peptide hormone secretion	6	232	0.0437853	0.208897
GO:0006694	steroid biosynthetic process	4	121	0.0448573	0.212274
GO:0071621	granulocyte chemotaxis	4	121	0.0448573	0.212274
GO:0072384	organelle transport along microtubule	3	72	0.0450785	0.212274
GO:1900076	regulation of cellular response to insulin stimulus	3	72	0.0450785	0.212274
GO:1900407	regulation of cellular response to oxidative stress	3	72	0.0450785	0.212274
GO:0043405	regulation of MAP kinase activity	7	295	0.0453466	0.212274
GO:0051047	positive regulation of secretion	7	295	0.0453466	0.212274
GO:0051188	cofactor biosynthetic process	7	295	0.0453466	0.212274
GO:0009892	negative regulation of metabolic process	42	2943	0.0454184	0.212274
GO:0016052	carbohydrate catabolic process	5	176	0.0454531	0.212274
GO:0061458	reproductive system development	10	490	0.045456	0.212274
GO:0006884	cell volume homeostasis	2	31	0.0454872	0.212274
GO:0007616	long-term memory	2	31	0.0454872	0.212274
GO:0009649	entrainment of circadian clock	2	31	0.0454872	0.212274
GO:0033238	regulation of cellular amine metabolic process	2	31	0.0454872	0.212274
GO:0061036	positive regulation of cartilage development	2	31	0.0454872	0.212274
GO:0090322	regulation of superoxide metabolic process	2	31	0.0454872	0.212274
GO:1902042	negative regulation of extrinsic apoptotic signaling pathway via death domain receptors	2	31	0.0454872	0.212274
GO:1903579	negative regulation of ATP metabolic process	2	31	0.0454872	0.212274
GO:1904376	negative regulation of protein localization to cell periphery	2	31	0.0454872	0.212274
GO:1903037	regulation of leukocyte cell-cell adhesion	7	296	0.0460301	0.214504
GO:0050790	regulation of catalytic activity	33	2220	0.0460655	0.214504
GO:0001654	eye development	9	425	0.0463431	0.215468
GO:0043901	negative regulation of multi-organism process	5	177	0.0463735	0.215468
GO:0010648	negative regulation of cell communication	21	1287	0.0464772	0.215715
GO:0023057	negative regulation of signaling	21	1288	0.0467929	0.216944
GO:0030324	lung development	6	236	0.0468854	0.217137
GO:0060359	response to ammonium ion	4	123	0.0471462	0.218109
GO:0045786	negative regulation of cell cycle	9	427	0.0474818	0.219186
GO:0072503	cellular divalent inorganic cation homeostasis	9	427	0.0474818	0.219186
GO:0045859	regulation of protein kinase activity	13	702	0.0476224	0.219293
GO:0034220	ion transmembrane transport	19	1140	0.0476403	0.219293
GO:0010975	regulation of neuron projection development	10	495	0.0480793	0.219293
GO:0003209	cardiac atrium morphogenesis	2	32	0.0481759	0.219293
GO:0021697	cerebellar cortex formation	2	32	0.0481759	0.219293
GO:0034405	response to fluid shear stress	2	32	0.0481759	0.219293
GO:0060065	uterus development	2	32	0.0481759	0.219293
GO:0060142	regulation of syncytium formation by plasma membrane fusion	2	32	0.0481759	0.219293
GO:1900543	negative regulation of purine nucleotide metabolic process	2	32	0.0481759	0.219293
GO:1901976	regulation of cell cycle checkpoint	2	32	0.0481759	0.219293
GO:0050805	negative regulation of synaptic transmission	3	74	0.0482314	0.219293
GO:0051241	negative regulation of multicellular organismal process	20	1217	0.0482752	0.219293
GO:0002790	peptide secretion	8	363	0.0483411	0.219293
GO:0043010	camera-type eye development	8	363	0.0483411	0.219293
GO:0031325	positive regulation of cellular metabolic process	47	3368	0.0484214	0.219293
GO:0046883	regulation of hormone secretion	6	238	0.0484853	0.219293
GO:0006952	defense response	24	1523	0.0485376	0.219293
GO:0030323	respiratory tube development	6	239	0.0492978	0.219293
GO:0034404	nucleobase-containing small molecule biosynthetic process	6	239	0.0492978	0.219293
GO:0043085	positive regulation of catalytic activity	20	1221	0.0496235	0.219293
GO:0023061	signal release	9	431	0.0498148	0.219293
GO:0035773	insulin secretion involved in cellular response to glucose stimulus	3	75	0.0498475	0.219293
GO:2001023	regulation of response to drug	3	75	0.0498475	0.219293
GO:0048469	cell maturation	5	181	0.0501658	0.219293
GO:1990845	adaptive thermogenesis	5	181	0.0501658	0.219293
GO:0071902	positive regulation of protein serine/threonine kinase activity	7	302	0.0502697	0.219293
GO:0006739	NADP metabolic process	2	33	0.050921	0.219293
GO:0017004	cytochrome complex assembly	2	33	0.050921	0.219293
GO:0030318	melanocyte differentiation	2	33	0.050921	0.219293
GO:0031294	lymphocyte costimulation	2	33	0.050921	0.219293
GO:0034123	positive regulation of toll-like receptor signaling pathway	2	33	0.050921	0.219293
GO:0044786	cell cycle DNA replication	2	33	0.050921	0.219293
GO:0070266	necroptotic process	2	33	0.050921	0.219293
GO:0070528	protein kinase C signaling	2	33	0.050921	0.219293
GO:0090022	regulation of neutrophil chemotaxis	2	33	0.050921	0.219293
GO:0090075	relaxation of muscle	2	33	0.050921	0.219293
GO:0009749	response to glucose	5	182	0.0511416	0.219293
GO:0014823	response to activity	3	76	0.0514898	0.219293
GO:0032637	interleukin-8 production	3	76	0.0514898	0.219293
GO:0032677	regulation of interleukin-8 production	3	76	0.0514898	0.219293
GO:0098869	cellular oxidant detoxification	3	76	0.0514898	0.219293
GO:0120192	tight junction assembly	3	76	0.0514898	0.219293
GO:0060828	regulation of canonical Wnt signaling pathway	6	242	0.0517854	0.219293
GO:2001234	negative regulation of apoptotic signaling pathway	6	242	0.0517854	0.219293
GO:1903828	negative regulation of cellular protein localization	4	127	0.0519152	0.219293
GO:0019932	second-messenger-mediated signaling	8	369	0.0522587	0.219293
GO:0009991	response to extracellular stimulus	10	504	0.0530545	0.219293
GO:0048732	gland development	10	504	0.0530545	0.219293
GO:0009746	response to hexose	5	184	0.0531263	0.219293
GO:0032388	positive regulation of intracellular transport	5	184	0.0531263	0.219293
GO:0050679	positive regulation of epithelial cell proliferation	5	184	0.0531263	0.219293
GO:0033135	regulation of peptidyl-serine phosphorylation	4	128	0.0531472	0.219293
GO:0014896	muscle hypertrophy	3	77	0.0531581	0.219293
GO:0036473	cell death in response to oxidative stress	3	77	0.0531581	0.219293
GO:0043154	negative regulation of cysteine-type endopeptidase activity involved in apoptotic process	3	77	0.0531581	0.219293
GO:0046635	positive regulation of alpha-beta T cell activation	3	77	0.0531581	0.219293
GO:0031323	regulation of cellular metabolic process	82	6367	0.0532855	0.219293
GO:0032147	activation of protein kinase activity	6	244	0.0534858	0.219293
GO:0002694	regulation of leukocyte activation	12	644	0.0535994	0.219293
GO:0006817	phosphate ion transport	2	34	0.053721	0.219293
GO:0010559	regulation of glycoprotein biosynthetic process	2	34	0.053721	0.219293
GO:0031279	regulation of cyclase activity	2	34	0.053721	0.219293
GO:0045980	negative regulation of nucleotide metabolic process	2	34	0.053721	0.219293
GO:0097009	energy homeostasis	2	34	0.053721	0.219293
GO:1901031	regulation of response to reactive oxygen species	2	34	0.053721	0.219293
GO:2001025	positive regulation of response to drug	2	34	0.053721	0.219293
GO:0001788	antibody-dependent cellular cytotoxicity	1	5	0.0538218	0.219293
GO:0002408	myeloid dendritic cell chemotaxis	1	5	0.0538218	0.219293
GO:0002477	antigen processing and presentation of exogenous peptide antigen via MHC class Ib	1	5	0.0538218	0.219293
GO:0003402	planar cell polarity pathway involved in axis elongation	1	5	0.0538218	0.219293
GO:0006659	phosphatidylserine biosynthetic process	1	5	0.0538218	0.219293
GO:0007231	osmosensory signaling pathway	1	5	0.0538218	0.219293
GO:0010911	regulation of isomerase activity	1	5	0.0538218	0.219293
GO:0010912	positive regulation of isomerase activity	1	5	0.0538218	0.219293
GO:0014005	microglia development	1	5	0.0538218	0.219293
GO:0014732	skeletal muscle atrophy	1	5	0.0538218	0.219293
GO:0019323	pentose catabolic process	1	5	0.0538218	0.219293
GO:0021730	trigeminal sensory nucleus development	1	5	0.0538218	0.219293
GO:0021740	principal sensory nucleus of trigeminal nerve development	1	5	0.0538218	0.219293
GO:0030240	skeletal muscle thin filament assembly	1	5	0.0538218	0.219293
GO:0032474	otolith morphogenesis	1	5	0.0538218	0.219293
GO:0032571	response to vitamin K	1	5	0.0538218	0.219293
GO:0036514	dopaminergic neuron axon guidance	1	5	0.0538218	0.219293
GO:0038031	non-canonical Wnt signaling pathway via JNK cascade	1	5	0.0538218	0.219293
GO:0042695	thelarche	1	5	0.0538218	0.219293
GO:0043400	cortisol secretion	1	5	0.0538218	0.219293
GO:0046053	dAMP metabolic process	1	5	0.0538218	0.219293
GO:0046059	dAMP catabolic process	1	5	0.0538218	0.219293
GO:0048852	diencephalon morphogenesis	1	5	0.0538218	0.219293
GO:0051414	response to cortisol	1	5	0.0538218	0.219293
GO:0051462	regulation of cortisol secretion	1	5	0.0538218	0.219293
GO:0060027	convergent extension involved in gastrulation	1	5	0.0538218	0.219293
GO:0060029	convergent extension involved in organogenesis	1	5	0.0538218	0.219293
GO:0060264	regulation of respiratory burst involved in inflammatory response	1	5	0.0538218	0.219293
GO:0060375	regulation of mast cell differentiation	1	5	0.0538218	0.219293
GO:0060414	aorta smooth muscle tissue morphogenesis	1	5	0.0538218	0.219293
GO:0060744	mammary gland branching involved in thelarche	1	5	0.0538218	0.219293
GO:0060750	epithelial cell proliferation involved in mammary gland duct elongation	1	5	0.0538218	0.219293
GO:0060762	regulation of branching involved in mammary gland duct morphogenesis	1	5	0.0538218	0.219293
GO:0070295	renal water absorption	1	5	0.0538218	0.219293
GO:0070343	white fat cell proliferation	1	5	0.0538218	0.219293
GO:0070346	positive regulation of fat cell proliferation	1	5	0.0538218	0.219293
GO:0070350	regulation of white fat cell proliferation	1	5	0.0538218	0.219293
GO:0071878	negative regulation of adenylate cyclase-activating adrenergic receptor signaling pathway	1	5	0.0538218	0.219293
GO:0090081	regulation of heart induction by regulation of canonical Wnt signaling pathway	1	5	0.0538218	0.219293
GO:0090082	positive regulation of heart induction by negative regulation of canonical Wnt signaling pathway	1	5	0.0538218	0.219293
GO:0097187	dentinogenesis	1	5	0.0538218	0.219293
GO:0098704	carbohydrate import across plasma membrane	1	5	0.0538218	0.219293
GO:1900114	positive regulation of histone H3-K9 trimethylation	1	5	0.0538218	0.219293
GO:1901656	glycoside transport	1	5	0.0538218	0.219293
GO:1901724	positive regulation of cell proliferation involved in kidney development	1	5	0.0538218	0.219293
GO:1902730	positive regulation of proteoglycan biosynthetic process	1	5	0.0538218	0.219293
GO:1903903	regulation of establishment of T cell polarity	1	5	0.0538218	0.219293
GO:1903912	negative regulation of endoplasmic reticulum stress-induced eIF2 alpha phosphorylation	1	5	0.0538218	0.219293
GO:1904938	planar cell polarity pathway involved in axon guidance	1	5	0.0538218	0.219293
GO:1904995	negative regulation of leukocyte adhesion to vascular endothelial cell	1	5	0.0538218	0.219293
GO:1905340	regulation of protein localization to kinetochore	1	5	0.0538218	0.219293
GO:1905342	positive regulation of protein localization to kinetochore	1	5	0.0538218	0.219293
GO:1905605	positive regulation of maintenance of permeability of blood-brain barrier	1	5	0.0538218	0.219293
GO:1990785	response to water-immersion restraint stress	1	5	0.0538218	0.219293
GO:2000566	positive regulation of CD8-positive, alpha-beta T cell proliferation	1	5	0.0538218	0.219293
GO:2000669	negative regulation of dendritic cell apoptotic process	1	5	0.0538218	0.219293
GO:2001198	regulation of dendritic cell differentiation	1	5	0.0538218	0.219293
GO:0034284	response to monosaccharide	5	185	0.0541354	0.22036
GO:0001503	ossification	8	372	0.0542921	0.220786
GO:0006096	glycolytic process	4	129	0.054395	0.220786
GO:0042542	response to hydrogen peroxide	4	129	0.054395	0.220786
GO:0043502	regulation of muscle adaptation	3	78	0.0548521	0.222008
GO:0050688	regulation of defense response to virus	3	78	0.0548521	0.222008
GO:1904035	regulation of epithelial cell apoptotic process	3	78	0.0548521	0.222008
GO:0046328	regulation of JNK cascade	5	186	0.0551555	0.223024
GO:0007409	axonogenesis	9	440	0.0553379	0.223551
GO:0050863	regulation of T cell activation	7	309	0.0555193	0.224071
GO:0006757	ATP generation from ADP	4	130	0.0556586	0.22421
GO:0071466	cellular response to xenobiotic stimulus	4	130	0.0556586	0.22421
GO:0098609	cell-cell adhesion	14	792	0.0559319	0.225098
GO:0002218	activation of innate immune response	5	187	0.0561867	0.225698
GO:0030073	insulin secretion	5	187	0.0561867	0.225698
GO:0007215	glutamate receptor signaling pathway	3	79	0.0565718	0.226191
GO:0043627	response to estrogen	3	79	0.0565718	0.226191
GO:0009112	nucleobase metabolic process	2	35	0.0565742	0.226191
GO:0043949	regulation of cAMP-mediated signaling	2	35	0.0565742	0.226191
GO:1902624	positive regulation of neutrophil migration	2	35	0.0565742	0.226191
GO:0051384	response to glucocorticoid	4	131	0.056938	0.227417
GO:0007411	axon guidance	6	248	0.0569874	0.227417
GO:0045088	regulation of innate immune response	7	312	0.0578699	0.230564
GO:0097485	neuron projection guidance	6	249	0.0578839	0.230564
GO:0001932	regulation of protein phosphorylation	22	1398	0.0581362	0.23121
GO:1904064	positive regulation of cation transmembrane transport	4	132	0.0582331	0.23121
GO:0032940	secretion by cell	14	797	0.0583017	0.23121
GO:0050886	endocrine process	3	80	0.0583169	0.23121
GO:2000117	negative regulation of cysteine-type endopeptidase activity	3	80	0.0583169	0.23121
GO:0006873	cellular ion homeostasis	11	583	0.0586173	0.231658
GO:0042593	glucose homeostasis	6	250	0.0587888	0.231658
GO:0033674	positive regulation of kinase activity	10	514	0.0589713	0.231658
GO:0001782	B cell homeostasis	2	36	0.0594793	0.231658
GO:0007095	mitotic G2 DNA damage checkpoint	2	36	0.0594793	0.231658
GO:0021772	olfactory bulb development	2	36	0.0594793	0.231658
GO:0030225	macrophage differentiation	2	36	0.0594793	0.231658
GO:0042866	pyruvate biosynthetic process	4	133	0.0595439	0.231658
GO:0033500	carbohydrate homeostasis	6	251	0.0597022	0.231658
GO:0031016	pancreas development	3	81	0.0600872	0.231658
GO:0120193	tight junction organization	3	81	0.0600872	0.231658
GO:1902882	regulation of response to oxidative stress	3	81	0.0600872	0.231658
GO:0051222	positive regulation of protein transport	6	252	0.060624	0.231658
GO:0060255	regulation of macromolecule metabolic process	81	6321	0.0607356	0.231658
GO:0051247	positive regulation of protein metabolic process	25	1639	0.0608295	0.231658
GO:0048565	digestive tract development	4	134	0.0608704	0.231658
GO:0001649	osteoblast differentiation	5	192	0.0615089	0.231658
GO:0034764	positive regulation of transmembrane transport	5	192	0.0615089	0.231658
GO:0043542	endothelial cell migration	5	192	0.0615089	0.231658
GO:0007492	endoderm development	3	82	0.0618826	0.231658
GO:0021872	forebrain generation of neurons	3	82	0.0618826	0.231658
GO:0032642	regulation of chemokine production	3	82	0.0618826	0.231658
GO:0072521	purine-containing compound metabolic process	11	589	0.0621019	0.231658
GO:0045598	regulation of fat cell differentiation	4	135	0.0622124	0.231658
GO:0050671	positive regulation of lymphocyte proliferation	4	135	0.0622124	0.231658
GO:0050680	negative regulation of epithelial cell proliferation	4	135	0.0622124	0.231658
GO:0060402	calcium ion transport into cytosol	4	135	0.0622124	0.231658
GO:0042493	response to drug	16	953	0.0623683	0.231658
GO:0002269	leukocyte activation involved in inflammatory response	2	37	0.0624347	0.231658
GO:0009163	nucleoside biosynthetic process	2	37	0.0624347	0.231658
GO:0042455	ribonucleoside biosynthetic process	2	37	0.0624347	0.231658
GO:0045740	positive regulation of DNA replication	2	37	0.0624347	0.231658
GO:0051339	regulation of lyase activity	2	37	0.0624347	0.231658
GO:0097345	mitochondrial outer membrane permeabilization	2	37	0.0624347	0.231658
GO:1900744	regulation of p38MAPK cascade	2	37	0.0624347	0.231658
GO:0042327	positive regulation of phosphorylation	17	1028	0.062452	0.231658
GO:0031099	regeneration	5	193	0.0626065	0.231658
GO:0042098	T cell proliferation	5	193	0.0626065	0.231658
GO:0009888	tissue development	29	1961	0.0627157	0.231658
GO:0070997	neuron death	7	318	0.062754	0.231658
GO:0010628	positive regulation of gene expression	31	2123	0.0633514	0.231658
GO:0010634	positive regulation of epithelial cell migration	4	136	0.06357	0.231658
GO:0001938	positive regulation of endothelial cell proliferation	3	83	0.0637028	0.231658
GO:0032602	chemokine production	3	83	0.0637028	0.231658
GO:0002339	B cell selection	1	6	0.0642348	0.231658
GO:0002447	eosinophil mediated immunity	1	6	0.0642348	0.231658
GO:0002536	respiratory burst involved in inflammatory response	1	6	0.0642348	0.231658
GO:0003160	endocardium morphogenesis	1	6	0.0642348	0.231658
GO:0006196	AMP catabolic process	1	6	0.0642348	0.231658
GO:0009120	deoxyribonucleoside metabolic process	1	6	0.0642348	0.231658
GO:0014744	positive regulation of muscle adaptation	1	6	0.0642348	0.231658
GO:0015793	glycerol transport	1	6	0.0642348	0.231658
GO:0019732	antifungal humoral response	1	6	0.0642348	0.231658
GO:0021891	olfactory bulb interneuron development	1	6	0.0642348	0.231658
GO:0030576	Cajal body organization	1	6	0.0642348	0.231658
GO:0033278	cell proliferation in midbrain	1	6	0.0642348	0.231658
GO:0033326	cerebrospinal fluid secretion	1	6	0.0642348	0.231658
GO:0033860	regulation of NAD(P)H oxidase activity	1	6	0.0642348	0.231658
GO:0034137	positive regulation of toll-like receptor 2 signaling pathway	1	6	0.0642348	0.231658
GO:0034239	regulation of macrophage fusion	1	6	0.0642348	0.231658
GO:0034334	adherens junction maintenance	1	6	0.0642348	0.231658
GO:0038030	non-canonical Wnt signaling pathway via MAPK cascade	1	6	0.0642348	0.231658
GO:0038163	thrombopoietin-mediated signaling pathway	1	6	0.0642348	0.231658
GO:0038165	oncostatin-M-mediated signaling pathway	1	6	0.0642348	0.231658
GO:0042270	protection from natural killer cell mediated cytotoxicity	1	6	0.0642348	0.231658
GO:0043415	positive regulation of skeletal muscle tissue regeneration	1	6	0.0642348	0.231658
GO:0043570	maintenance of DNA repeat elements	1	6	0.0642348	0.231658
GO:0044648	histone H3-K4 dimethylation	1	6	0.0642348	0.231658
GO:0046060	dATP metabolic process	1	6	0.0642348	0.231658
GO:0046102	inosine metabolic process	1	6	0.0642348	0.231658
GO:0046543	development of secondary female sexual characteristics	1	6	0.0642348	0.231658
GO:0046826	negative regulation of protein export from nucleus	1	6	0.0642348	0.231658
GO:0048496	maintenance of animal organ identity	1	6	0.0642348	0.231658
GO:0048818	positive regulation of hair follicle maturation	1	6	0.0642348	0.231658
GO:0051918	negative regulation of fibrinolysis	1	6	0.0642348	0.231658
GO:0060059	embryonic retina morphogenesis in camera-type eye	1	6	0.0642348	0.231658
GO:0060486	Clara cell differentiation	1	6	0.0642348	0.231658
GO:0060594	mammary gland specification	1	6	0.0642348	0.231658
GO:0060638	mesenchymal-epithelial cell signaling	1	6	0.0642348	0.231658
GO:0060685	regulation of prostatic bud formation	1	6	0.0642348	0.231658
GO:0060751	branch elongation involved in mammary gland duct branching	1	6	0.0642348	0.231658
GO:0060839	endothelial cell fate commitment	1	6	0.0642348	0.231658
GO:0061643	chemorepulsion of axon	1	6	0.0642348	0.231658
GO:0061760	antifungal innate immune response	1	6	0.0642348	0.231658
GO:0061771	response to caloric restriction	1	6	0.0642348	0.231658
GO:0070244	negative regulation of thymocyte apoptotic process	1	6	0.0642348	0.231658
GO:0070309	lens fiber cell morphogenesis	1	6	0.0642348	0.231658
GO:0071921	cohesin loading	1	6	0.0642348	0.231658
GO:0072014	proximal tubule development	1	6	0.0642348	0.231658
GO:0072110	glomerular mesangial cell proliferation	1	6	0.0642348	0.231658
GO:0072124	regulation of glomerular mesangial cell proliferation	1	6	0.0642348	0.231658
GO:0072236	metanephric loop of Henle development	1	6	0.0642348	0.231658
GO:0072239	metanephric glomerulus vasculature development	1	6	0.0642348	0.231658
GO:0072708	response to sorbitol	1	6	0.0642348	0.231658
GO:0097026	dendritic cell dendrite assembly	1	6	0.0642348	0.231658
GO:0100012	regulation of heart induction by canonical Wnt signaling pathway	1	6	0.0642348	0.231658
GO:1901300	positive regulation of hydrogen peroxide-mediated programmed cell death	1	6	0.0642348	0.231658
GO:1901321	positive regulation of heart induction	1	6	0.0642348	0.231658
GO:1901509	regulation of endothelial tube morphogenesis	1	6	0.0642348	0.231658
GO:1903223	positive regulation of oxidative stress-induced neuron death	1	6	0.0642348	0.231658
GO:1904044	response to aldosterone	1	6	0.0642348	0.231658
GO:1904751	positive regulation of protein localization to nucleolus	1	6	0.0642348	0.231658
GO:1905936	regulation of germ cell proliferation	1	6	0.0642348	0.231658
GO:2000097	regulation of smooth muscle cell-matrix adhesion	1	6	0.0642348	0.231658
GO:2000254	regulation of male germ cell proliferation	1	6	0.0642348	0.231658
GO:2000790	regulation of mesenchymal cell proliferation involved in lung development	1	6	0.0642348	0.231658
GO:2000791	negative regulation of mesenchymal cell proliferation involved in lung development	1	6	0.0642348	0.231658
GO:0048872	homeostasis of number of cells	7	320	0.0644364	0.232188
GO:0045860	positive regulation of protein kinase activity	9	454	0.0646957	0.232755
GO:0001934	positive regulation of protein phosphorylation	16	958	0.0647026	0.232755
GO:0007584	response to nutrient	5	195	0.0648349	0.232836
GO:0007009	plasma membrane organization	4	137	0.0649432	0.232836
GO:0032946	positive regulation of mononuclear cell proliferation	4	137	0.0649432	0.232836
GO:0046031	ADP metabolic process	4	137	0.0649432	0.232836
GO:0043900	regulation of multi-organism process	8	387	0.0652153	0.233243
GO:0006875	cellular metal ion homeostasis	10	524	0.0653046	0.233243
GO:0003016	respiratory system process	2	38	0.065439	0.233243
GO:0021988	olfactory lobe development	2	38	0.065439	0.233243
GO:0046825	regulation of protein export from nucleus	2	38	0.065439	0.233243
GO:1900449	regulation of glutamate receptor signaling pathway	2	38	0.065439	0.233243
GO:1903018	regulation of glycoprotein metabolic process	2	38	0.065439	0.233243
GO:0009308	amine metabolic process	3	84	0.0655475	0.233434
GO:0051251	positive regulation of lymphocyte activation	8	388	0.0659886	0.23481
GO:0051347	positive regulation of transferase activity	11	596	0.0663361	0.23585
GO:0120035	regulation of plasma membrane bounded cell projection organization	12	668	0.0666519	0.236775
GO:0001933	negative regulation of protein phosphorylation	8	389	0.0667677	0.236989
GO:0051726	regulation of cell cycle	16	963	0.0670956	0.2378
GO:0009166	nucleotide catabolic process	5	197	0.0671074	0.2378
GO:0034599	cellular response to oxidative stress	6	259	0.0673134	0.238302
GO:1990868	response to chemokine	3	85	0.0674167	0.238302
GO:1990869	cellular response to chemokine	3	85	0.0674167	0.238302
GO:0034613	cellular protein localization	26	1737	0.0676132	0.238799
GO:0050728	negative regulation of inflammatory response	4	139	0.0677357	0.239034
GO:0017157	regulation of exocytosis	5	198	0.0682602	0.239718
GO:0003230	cardiac atrium development	2	39	0.0684908	0.239718
GO:0007628	adult walking behavior	2	39	0.0684908	0.239718
GO:0008045	motor neuron axon guidance	2	39	0.0684908	0.239718
GO:0035909	aorta morphogenesis	2	39	0.0684908	0.239718
GO:0042119	neutrophil activation	2	39	0.0684908	0.239718
GO:0070306	lens fiber cell differentiation	2	39	0.0684908	0.239718
GO:0097300	programmed necrotic cell death	2	39	0.0684908	0.239718
GO:1901659	glycosyl compound biosynthetic process	2	39	0.0684908	0.239718
GO:2000249	regulation of actin cytoskeleton reorganization	2	39	0.0684908	0.239718
GO:0098662	inorganic cation transmembrane transport	13	745	0.0692316	0.241595
GO:0051962	positive regulation of nervous system development	10	530	0.069307	0.241595
GO:0019218	regulation of steroid metabolic process	3	86	0.06931	0.241595
GO:0045185	maintenance of protein location	3	86	0.06931	0.241595
GO:1903426	regulation of reactive oxygen species biosynthetic process	3	86	0.06931	0.241595
GO:0071356	cellular response to tumor necrosis factor	5	199	0.0694239	0.241794
GO:0031344	regulation of cell projection organization	12	674	0.0702149	0.243033
GO:0006606	protein import into nucleus	4	141	0.0705896	0.243033
GO:0007254	JNK cascade	5	200	0.0705985	0.243033
GO:0042116	macrophage activation	3	87	0.0712272	0.243033
GO:0031401	positive regulation of protein modification process	19	1200	0.0714405	0.243033
GO:0006890	retrograde vesicle-mediated transport, Golgi to ER	2	40	0.0715887	0.243033
GO:0032350	regulation of hormone metabolic process	2	40	0.0715887	0.243033
GO:0046456	icosanoid biosynthetic process	2	40	0.0715887	0.243033
GO:0050691	regulation of defense response to virus by host	2	40	0.0715887	0.243033
GO:0071549	cellular response to dexamethasone stimulus	2	40	0.0715887	0.243033
GO:0090659	walking behavior	2	40	0.0715887	0.243033
GO:1904036	negative regulation of epithelial cell apoptotic process	2	40	0.0715887	0.243033
GO:0048585	negative regulation of response to stimulus	24	1590	0.0717558	0.243033
GO:0071900	regulation of protein serine/threonine kinase activity	9	464	0.0719601	0.243033
GO:0070727	cellular macromolecule localization	26	1751	0.0728189	0.243033
GO:1902905	positive regulation of supramolecular fiber organization	5	202	0.0729806	0.243033
GO:0048814	regulation of dendrite morphogenesis	3	88	0.0731681	0.243033
GO:0070301	cellular response to hydrogen peroxide	3	88	0.0731681	0.243033
GO:0001822	kidney development	7	330	0.0732568	0.243033
GO:0032102	negative regulation of response to external stimulus	7	330	0.0732568	0.243033
GO:0061448	connective tissue development	6	265	0.0733766	0.243033
GO:1903305	regulation of regulated secretory pathway	4	143	0.0735044	0.243033
GO:0043523	regulation of neuron apoptotic process	5	203	0.0741881	0.243033
GO:0006812	cation transport	19	1206	0.074199	0.243033
GO:0001794	type IIa hypersensitivity	1	7	0.0745337	0.243033
GO:0001796	regulation of type IIa hypersensitivity	1	7	0.0745337	0.243033
GO:0001798	positive regulation of type IIa hypersensitivity	1	7	0.0745337	0.243033
GO:0002223	stimulatory C-type lectin receptor signaling pathway	1	7	0.0745337	0.243033
GO:0002232	leukocyte chemotaxis involved in inflammatory response	1	7	0.0745337	0.243033
GO:0002445	type II hypersensitivity	1	7	0.0745337	0.243033
GO:0002636	positive regulation of germinal center formation	1	7	0.0745337	0.243033
GO:0002892	regulation of type II hypersensitivity	1	7	0.0745337	0.243033
GO:0002894	positive regulation of type II hypersensitivity	1	7	0.0745337	0.243033
GO:0006167	AMP biosynthetic process	1	7	0.0745337	0.243033
GO:0006657	CDP-choline pathway	1	7	0.0745337	0.243033
GO:0009217	purine deoxyribonucleoside triphosphate catabolic process	1	7	0.0745337	0.243033
GO:0009992	cellular water homeostasis	1	7	0.0745337	0.243033
GO:0010612	regulation of cardiac muscle adaptation	1	7	0.0745337	0.243033
GO:0010757	negative regulation of plasminogen activation	1	7	0.0745337	0.243033
GO:0014004	microglia differentiation	1	7	0.0745337	0.243033
GO:0014891	striated muscle atrophy	1	7	0.0745337	0.243033
GO:0015670	carbon dioxide transport	1	7	0.0745337	0.243033
GO:0021631	optic nerve morphogenesis	1	7	0.0745337	0.243033
GO:0032241	positive regulation of nucleobase-containing compound transport	1	7	0.0745337	0.243033
GO:0034238	macrophage fusion	1	7	0.0745337	0.243033
GO:0034242	negative regulation of syncytium formation by plasma membrane fusion	1	7	0.0745337	0.243033
GO:0035338	long-chain fatty-acyl-CoA biosynthetic process	1	7	0.0745337	0.243033
GO:0035609	C-terminal protein deglutamylation	1	7	0.0745337	0.243033
GO:0036491	regulation of translation initiation in response to endoplasmic reticulum stress	1	7	0.0745337	0.243033
GO:0036492	eiF2alpha phosphorylation in response to endoplasmic reticulum stress	1	7	0.0745337	0.243033
GO:0036493	positive regulation of translation in response to endoplasmic reticulum stress	1	7	0.0745337	0.243033
GO:0051458	corticotropin secretion	1	7	0.0745337	0.243033
GO:0051964	negative regulation of synapse assembly	1	7	0.0745337	0.243033
GO:0051967	negative regulation of synaptic transmission, glutamatergic	1	7	0.0745337	0.243033
GO:0055009	atrial cardiac muscle tissue morphogenesis	1	7	0.0745337	0.243033
GO:0060028	convergent extension involved in axis elongation	1	7	0.0745337	0.243033
GO:0060267	positive regulation of respiratory burst	1	7	0.0745337	0.243033
GO:0060316	positive regulation of ryanodine-sensitive calcium-release channel activity	1	7	0.0745337	0.243033
GO:0060510	type II pneumocyte differentiation	1	7	0.0745337	0.243033
GO:0060689	cell differentiation involved in salivary gland development	1	7	0.0745337	0.243033
GO:0070417	cellular response to cold	1	7	0.0745337	0.243033
GO:0070842	aggresome assembly	1	7	0.0745337	0.243033
GO:0090381	regulation of heart induction	1	7	0.0745337	0.243033
GO:0097048	dendritic cell apoptotic process	1	7	0.0745337	0.243033
GO:0097049	motor neuron apoptotic process	1	7	0.0745337	0.243033
GO:0097527	necroptotic signaling pathway	1	7	0.0745337	0.243033
GO:0097692	histone H3-K4 monomethylation	1	7	0.0745337	0.243033
GO:0098926	postsynaptic signal transduction	1	7	0.0745337	0.243033
GO:0099527	postsynapse to nucleus signaling pathway	1	7	0.0745337	0.243033
GO:0150012	positive regulation of neuron projection arborization	1	7	0.0745337	0.243033
GO:1900019	regulation of protein kinase C activity	1	7	0.0745337	0.243033
GO:1900020	positive regulation of protein kinase C activity	1	7	0.0745337	0.243033
GO:1901977	negative regulation of cell cycle checkpoint	1	7	0.0745337	0.243033
GO:1903242	regulation of cardiac muscle hypertrophy in response to stress	1	7	0.0745337	0.243033
GO:1904953	Wnt signaling pathway involved in midbrain dopaminergic neuron differentiation	1	7	0.0745337	0.243033
GO:2000049	positive regulation of cell-cell adhesion mediated by cadherin	1	7	0.0745337	0.243033
GO:2000425	regulation of apoptotic cell clearance	1	7	0.0745337	0.243033
GO:2000523	regulation of T cell costimulation	1	7	0.0745337	0.243033
GO:2000668	regulation of dendritic cell apoptotic process	1	7	0.0745337	0.243033
GO:2000848	positive regulation of corticosteroid hormone secretion	1	7	0.0745337	0.243033
GO:0042398	cellular modified amino acid biosynthetic process	2	41	0.0747312	0.243033
GO:0050798	activated T cell proliferation	2	41	0.0747312	0.243033
GO:0051154	negative regulation of striated muscle cell differentiation	2	41	0.0747312	0.243033
GO:0060412	ventricular septum morphogenesis	2	41	0.0747312	0.243033
GO:0061001	regulation of dendritic spine morphogenesis	2	41	0.0747312	0.243033
GO:0061756	leukocyte adhesion to vascular endothelial cell	2	41	0.0747312	0.243033
GO:0090175	regulation of establishment of planar polarity	2	41	0.0747312	0.243033
GO:0009135	purine nucleoside diphosphate metabolic process	4	144	0.0749845	0.243042
GO:0009179	purine ribonucleoside diphosphate metabolic process	4	144	0.0749845	0.243042
GO:0051170	import into nucleus	4	144	0.0749845	0.243042
GO:0010522	regulation of calcium ion transport into cytosol	3	89	0.0751325	0.243042
GO:0050848	regulation of calcium-mediated signaling	3	89	0.0751325	0.243042
GO:0099175	regulation of postsynapse organization	3	89	0.0751325	0.243042
GO:1903312	negative regulation of mRNA metabolic process	3	89	0.0751325	0.243042
GO:0022407	regulation of cell-cell adhesion	8	400	0.075713	0.244735
GO:0019359	nicotinamide nucleotide biosynthetic process	4	145	0.0764796	0.246411
GO:0019363	pyridine nucleotide biosynthetic process	4	145	0.0764796	0.246411
GO:0050806	positive regulation of synaptic transmission	4	145	0.0764796	0.246411
GO:0070665	positive regulation of leukocyte proliferation	4	145	0.0764796	0.246411
GO:0000302	response to reactive oxygen species	5	205	0.0766355	0.246411
GO:0030278	regulation of ossification	5	205	0.0766355	0.246411
GO:0097529	myeloid leukocyte migration	5	205	0.0766355	0.246411
GO:0090630	activation of GTPase activity	3	90	0.0771201	0.247589
GO:1904029	regulation of cyclin-dependent protein kinase activity	3	90	0.0771201	0.247589
GO:0006996	organelle organization	53	3990	0.0771758	0.247589
GO:0021537	telencephalon development	6	269	0.0775871	0.248535
GO:1904951	positive regulation of establishment of protein localization	6	269	0.0775871	0.248535
GO:0022610	biological adhesion	21	1369	0.0778145	0.248659
GO:1901292	nucleoside phosphate catabolic process	5	206	0.0778754	0.248659
GO:0031103	axon regeneration	2	42	0.0779171	0.248659
GO:0043403	skeletal muscle tissue regeneration	2	42	0.0779171	0.248659
GO:1902110	positive regulation of mitochondrial membrane permeability involved in apoptotic process	2	42	0.0779171	0.248659
GO:0050865	regulation of cell activation	12	687	0.0783537	0.249866
GO:0010817	regulation of hormone levels	9	473	0.0789156	0.25147
GO:0090257	regulation of muscle system process	5	207	0.0791262	0.25178
GO:0033138	positive regulation of peptidyl-serine phosphorylation	3	91	0.0791307	0.25178
GO:0009185	ribonucleoside diphosphate metabolic process	4	147	0.0795146	0.252437
GO:0050773	regulation of dendrite development	4	147	0.0795146	0.252437
GO:0097530	granulocyte migration	4	147	0.0795146	0.252437
GO:0007049	cell cycle	23	1531	0.0800182	0.253847
GO:0045055	regulated exocytosis	5	208	0.0803877	0.25483
GO:0045165	cell fate commitment	6	272	0.0808331	0.254997
GO:0031018	endocrine pancreas development	2	43	0.0811451	0.254997
GO:0050931	pigment cell differentiation	2	43	0.0811451	0.254997
GO:0071364	cellular response to epidermal growth factor stimulus	2	43	0.0811451	0.254997
GO:0001656	metanephros development	3	92	0.0811641	0.254997
GO:0008344	adult locomotory behavior	3	92	0.0811641	0.254997
GO:0010595	positive regulation of endothelial cell migration	3	92	0.0811641	0.254997
GO:1990748	cellular detoxification	3	92	0.0811641	0.254997
GO:0031667	response to nutrient levels	9	477	0.0821344	0.254997
GO:0034614	cellular response to reactive oxygen species	4	149	0.0826088	0.254997
GO:0002791	regulation of peptide secretion	6	274	0.0830388	0.254997
GO:0051651	maintenance of location in cell	3	93	0.08322	0.254997
GO:0097327	response to antineoplastic agent	3	93	0.08322	0.254997
GO:1901655	cellular response to ketone	3	93	0.08322	0.254997
GO:1905954	positive regulation of lipid localization	3	93	0.08322	0.254997
GO:0010243	response to organonitrogen compound	15	919	0.0837746	0.254997
GO:0072006	nephron development	4	150	0.0841779	0.254997
GO:0072525	pyridine-containing compound biosynthetic process	4	150	0.0841779	0.254997
GO:0002888	positive regulation of myeloid leukocyte mediated immunity	2	44	0.0844137	0.254997
GO:0007435	salivary gland morphogenesis	2	44	0.0844137	0.254997
GO:0010799	regulation of peptidyl-threonine phosphorylation	2	44	0.0844137	0.254997
GO:0036230	granulocyte activation	2	44	0.0844137	0.254997
GO:0048260	positive regulation of receptor-mediated endocytosis	2	44	0.0844137	0.254997
GO:0090342	regulation of cell aging	2	44	0.0844137	0.254997
GO:0110111	negative regulation of animal organ morphogenesis	2	44	0.0844137	0.254997
GO:1902686	mitochondrial outer membrane permeabilization involved in programmed cell death	2	44	0.0844137	0.254997
GO:0001542	ovulation from ovarian follicle	1	8	0.0847197	0.254997
GO:0001547	antral ovarian follicle growth	1	8	0.0847197	0.254997
GO:0002016	regulation of blood volume by renin-angiotensin	1	8	0.0847197	0.254997
GO:0002606	positive regulation of dendritic cell antigen processing and presentation	1	8	0.0847197	0.254997
GO:0003097	renal water transport	1	8	0.0847197	0.254997
GO:0007620	copulation	1	8	0.0847197	0.254997
GO:0009146	purine nucleoside triphosphate catabolic process	1	8	0.0847197	0.254997
GO:0009172	purine deoxyribonucleoside monophosphate catabolic process	1	8	0.0847197	0.254997
GO:0009629	response to gravity	1	8	0.0847197	0.254997
GO:0010668	ectodermal cell differentiation	1	8	0.0847197	0.254997
GO:0010746	regulation of plasma membrane long-chain fatty acid transport	1	8	0.0847197	0.254997
GO:0014745	negative regulation of muscle adaptation	1	8	0.0847197	0.254997
GO:0015791	polyol transport	1	8	0.0847197	0.254997
GO:0021521	ventral spinal cord interneuron specification	1	8	0.0847197	0.254997
GO:0021798	forebrain dorsal/ventral pattern formation	1	8	0.0847197	0.254997
GO:0021861	forebrain radial glial cell differentiation	1	8	0.0847197	0.254997
GO:0021960	anterior commissure morphogenesis	1	8	0.0847197	0.254997
GO:0032056	positive regulation of translation in response to stress	1	8	0.0847197	0.254997
GO:0033197	response to vitamin E	1	8	0.0847197	0.254997
GO:0035610	protein side chain deglutamylation	1	8	0.0847197	0.254997
GO:0035740	CD8-positive, alpha-beta T cell proliferation	1	8	0.0847197	0.254997
GO:0038003	opioid receptor signaling pathway	1	8	0.0847197	0.254997
GO:0042045	epithelial fluid transport	1	8	0.0847197	0.254997
GO:0048341	paraxial mesoderm formation	1	8	0.0847197	0.254997
GO:0060087	relaxation of vascular smooth muscle	1	8	0.0847197	0.254997
GO:0060297	regulation of sarcomere organization	1	8	0.0847197	0.254997
GO:0060374	mast cell differentiation	1	8	0.0847197	0.254997
GO:0060456	positive regulation of digestive system process	1	8	0.0847197	0.254997
GO:0060539	diaphragm development	1	8	0.0847197	0.254997
GO:0060573	cell fate specification involved in pattern specification	1	8	0.0847197	0.254997
GO:0060613	fat pad development	1	8	0.0847197	0.254997
GO:0060836	lymphatic endothelial cell differentiation	1	8	0.0847197	0.254997
GO:0061043	regulation of vascular wound healing	1	8	0.0847197	0.254997
GO:0061469	regulation of type B pancreatic cell proliferation	1	8	0.0847197	0.254997
GO:0070857	regulation of bile acid biosynthetic process	1	8	0.0847197	0.254997
GO:0090009	primitive streak formation	1	8	0.0847197	0.254997
GO:0098883	synapse pruning	1	8	0.0847197	0.254997
GO:0099566	regulation of postsynaptic cytosolic calcium ion concentration	1	8	0.0847197	0.254997
GO:1903232	melanosome assembly	1	8	0.0847197	0.254997
GO:1903575	cornified envelope assembly	1	8	0.0847197	0.254997
GO:1905206	positive regulation of hydrogen peroxide-induced cell death	1	8	0.0847197	0.254997
GO:1905603	regulation of maintenance of permeability of blood-brain barrier	1	8	0.0847197	0.254997
GO:2000564	regulation of CD8-positive, alpha-beta T cell proliferation	1	8	0.0847197	0.254997
GO:2000638	regulation of SREBP signaling pathway	1	8	0.0847197	0.254997
GO:2001040	positive regulation of cellular response to drug	1	8	0.0847197	0.254997
GO:0072001	renal system development	7	342	0.0847404	0.254997
GO:0003014	renal system process	3	94	0.0852981	0.256495
GO:0060401	cytosolic calcium ion transport	4	151	0.0857616	0.257707
GO:0048589	developmental growth	12	699	0.0863802	0.259383
GO:0009653	anatomical structure morphogenesis	38	2765	0.0868257	0.260538
GO:0006165	nucleoside diphosphate phosphorylation	4	152	0.0873598	0.261338
GO:0010594	regulation of endothelial cell migration	4	152	0.0873598	0.261338
GO:0050796	regulation of insulin secretion	4	152	0.0873598	0.261338
GO:0032755	positive regulation of interleukin-6 production	3	95	0.0873982	0.261338
GO:2001237	negative regulation of extrinsic apoptotic signaling pathway	3	95	0.0873982	0.261338
GO:0051186	cofactor metabolic process	10	555	0.0876397	0.26139
GO:0034113	heterotypic cell-cell adhesion	2	45	0.0877218	0.26139
GO:0038066	p38MAPK cascade	2	45	0.0877218	0.26139
GO:0042743	hydrogen peroxide metabolic process	2	45	0.0877218	0.26139
GO:0043388	positive regulation of DNA binding	2	45	0.0877218	0.26139
GO:0032970	regulation of actin filament-based process	8	414	0.0880962	0.262323
GO:0043547	positive regulation of GTPase activity	7	346	0.0887853	0.264191
GO:0010631	epithelial cell migration	6	280	0.0898553	0.26525
GO:0051128	regulation of cellular component organization	36	2609	0.0902132	0.26525
GO:0010092	specification of animal organ identity	2	46	0.0910681	0.26525
GO:0010611	regulation of cardiac muscle hypertrophy	2	46	0.0910681	0.26525
GO:0035794	positive regulation of mitochondrial membrane permeability	2	46	0.0910681	0.26525
GO:1902108	regulation of mitochondrial membrane permeability involved in apoptotic process	2	46	0.0910681	0.26525
GO:1903428	positive regulation of reactive oxygen species biosynthetic process	2	46	0.0910681	0.26525
GO:2001222	regulation of neuron migration	2	46	0.0910681	0.26525
GO:0002444	myeloid leukocyte mediated immunity	3	97	0.0916635	0.26525
GO:0045778	positive regulation of ossification	3	97	0.0916635	0.26525
GO:1904019	epithelial cell apoptotic process	3	97	0.0916635	0.26525
GO:0010632	regulation of epithelial cell migration	5	217	0.0922211	0.26525
GO:0050670	regulation of lymphocyte proliferation	5	217	0.0922211	0.26525
GO:0045807	positive regulation of endocytosis	4	155	0.0922406	0.26525
GO:0046939	nucleotide phosphorylation	4	155	0.0922406	0.26525
GO:0051147	regulation of muscle cell differentiation	4	155	0.0922406	0.26525
GO:0051172	negative regulation of nitrogen compound metabolic process	34	2450	0.092452	0.26525
GO:0010562	positive regulation of phosphorus metabolic process	17	1088	0.0930962	0.26525
GO:0045937	positive regulation of phosphate metabolic process	17	1088	0.0930962	0.26525
GO:0021700	developmental maturation	6	283	0.0933749	0.26525
GO:0090132	epithelium migration	6	283	0.0933749	0.26525
GO:0002526	acute inflammatory response	3	98	0.0938281	0.26525
GO:0030593	neutrophil chemotaxis	3	98	0.0938281	0.26525
GO:0098754	detoxification	3	98	0.0938281	0.26525
GO:0002831	regulation of response to biotic stimulus	4	156	0.0938959	0.26525
GO:0006110	regulation of glycolytic process	2	47	0.0944513	0.26525
GO:0009583	detection of light stimulus	2	47	0.0944513	0.26525
GO:0031646	positive regulation of neurological system process	2	47	0.0944513	0.26525
GO:0035306	positive regulation of dephosphorylation	2	47	0.0944513	0.26525
GO:0048854	brain morphogenesis	2	47	0.0944513	0.26525
GO:0060612	adipose tissue development	2	47	0.0944513	0.26525
GO:0060986	endocrine hormone secretion	2	47	0.0944513	0.26525
GO:0070849	response to epidermal growth factor	2	47	0.0944513	0.26525
GO:0090329	regulation of DNA-dependent DNA replication	2	47	0.0944513	0.26525
GO:0009314	response to radiation	8	421	0.094706	0.26525
GO:0000820	regulation of glutamine family amino acid metabolic process	1	9	0.0947941	0.26525
GO:0002176	male germ cell proliferation	1	9	0.0947941	0.26525
GO:0002634	regulation of germinal center formation	1	9	0.0947941	0.26525
GO:0002692	negative regulation of cellular extravasation	1	9	0.0947941	0.26525
GO:0003129	heart induction	1	9	0.0947941	0.26525
GO:0003228	atrial cardiac muscle tissue development	1	9	0.0947941	0.26525
GO:0003308	negative regulation of Wnt signaling pathway involved in heart development	1	9	0.0947941	0.26525
GO:0006048	UDP-N-acetylglucosamine biosynthetic process	1	9	0.0947941	0.26525
GO:0006166	purine ribonucleoside salvage	1	9	0.0947941	0.26525
GO:0007412	axon target recognition	1	9	0.0947941	0.26525
GO:0009170	purine deoxyribonucleoside monophosphate metabolic process	1	9	0.0947941	0.26525
GO:0010940	positive regulation of necrotic cell death	1	9	0.0947941	0.26525
GO:0010998	regulation of translational initiation by eIF2 alpha phosphorylation	1	9	0.0947941	0.26525
GO:0017062	respiratory chain complex III assembly	1	9	0.0947941	0.26525
GO:0019227	neuronal action potential propagation	1	9	0.0947941	0.26525
GO:0019370	leukotriene biosynthetic process	1	9	0.0947941	0.26525
GO:0021684	cerebellar granular layer formation	1	9	0.0947941	0.26525
GO:0021707	cerebellar granule cell differentiation	1	9	0.0947941	0.26525
GO:0031630	regulation of synaptic vesicle fusion to presynaptic active zone membrane	1	9	0.0947941	0.26525
GO:0031650	regulation of heat generation	1	9	0.0947941	0.26525
GO:0031987	locomotion involved in locomotory behavior	1	9	0.0947941	0.26525
GO:0033629	negative regulation of cell adhesion mediated by integrin	1	9	0.0947941	0.26525
GO:0033632	regulation of cell-cell adhesion mediated by integrin	1	9	0.0947941	0.26525
GO:0034085	establishment of sister chromatid cohesion	1	9	0.0947941	0.26525
GO:0034551	mitochondrial respiratory chain complex III assembly	1	9	0.0947941	0.26525
GO:0036093	germ cell proliferation	1	9	0.0947941	0.26525
GO:0043315	positive regulation of neutrophil degranulation	1	9	0.0947941	0.26525
GO:0043416	regulation of skeletal muscle tissue regeneration	1	9	0.0947941	0.26525
GO:0044848	biological phase	1	9	0.0947941	0.26525
GO:0044851	hair cycle phase	1	9	0.0947941	0.26525
GO:0045136	development of secondary sexual characteristics	1	9	0.0947941	0.26525
GO:0046541	saliva secretion	1	9	0.0947941	0.26525
GO:0046949	fatty-acyl-CoA biosynthetic process	1	9	0.0947941	0.26525
GO:0048819	regulation of hair follicle maturation	1	9	0.0947941	0.26525
GO:0061302	smooth muscle cell-matrix adhesion	1	9	0.0947941	0.26525
GO:0071287	cellular response to manganese ion	1	9	0.0947941	0.26525
GO:0071314	cellular response to cocaine	1	9	0.0947941	0.26525
GO:0071318	cellular response to ATP	1	9	0.0947941	0.26525
GO:0071389	cellular response to mineralocorticoid stimulus	1	9	0.0947941	0.26525
GO:0072488	ammonium transmembrane transport	1	9	0.0947941	0.26525
GO:0090193	positive regulation of glomerulus development	1	9	0.0947941	0.26525
GO:0090557	establishment of endothelial intestinal barrier	1	9	0.0947941	0.26525
GO:0097240	chromosome attachment to the nuclear envelope	1	9	0.0947941	0.26525
GO:0097396	response to interleukin-17	1	9	0.0947941	0.26525
GO:0097398	cellular response to interleukin-17	1	9	0.0947941	0.26525
GO:0097400	interleukin-17-mediated signaling pathway	1	9	0.0947941	0.26525
GO:0098870	action potential propagation	1	9	0.0947941	0.26525
GO:1900426	positive regulation of defense response to bacterium	1	9	0.0947941	0.26525
GO:1901722	regulation of cell proliferation involved in kidney development	1	9	0.0947941	0.26525
GO:1902565	positive regulation of neutrophil activation	1	9	0.0947941	0.26525
GO:1904749	regulation of protein localization to nucleolus	1	9	0.0947941	0.26525
GO:1905651	regulation of artery morphogenesis	1	9	0.0947941	0.26525
GO:1905653	positive regulation of artery morphogenesis	1	9	0.0947941	0.26525
GO:2000169	regulation of peptidyl-cysteine S-nitrosylation	1	9	0.0947941	0.26525
GO:2000510	positive regulation of dendritic cell chemotaxis	1	9	0.0947941	0.26525
GO:2000849	regulation of glucocorticoid secretion	1	9	0.0947941	0.26525
GO:0006090	pyruvate metabolic process	4	157	0.0955653	0.267058
GO:0008016	regulation of heart contraction	4	157	0.0955653	0.267058
GO:0031324	negative regulation of cellular metabolic process	36	2624	0.0958829	0.26777
GO:0032944	regulation of mononuclear cell proliferation	5	220	0.0963547	0.268911
GO:0080090	regulation of primary metabolic process	78	6215	0.0967639	0.269877
GO:0045765	regulation of angiogenesis	6	286	0.096968	0.27027
GO:0002274	myeloid leukocyte activation	5	221	0.0977532	0.271368
GO:0031348	negative regulation of defense response	5	221	0.0977532	0.271368
GO:0032872	regulation of stress-activated MAPK cascade	5	221	0.0977532	0.271368
GO:0034612	response to tumor necrosis factor	5	221	0.0977532	0.271368
GO:0002548	monocyte chemotaxis	2	48	0.0978703	0.271368
GO:0010524	positive regulation of calcium ion transport into cytosol	2	48	0.0978703	0.271368
GO:0031572	G2 DNA damage checkpoint	2	48	0.0978703	0.271368
GO:1902622	regulation of neutrophil migration	2	48	0.0978703	0.271368
GO:0051101	regulation of DNA binding	3	100	0.09822	0.271984
GO:0072080	nephron tubule development	3	100	0.09822	0.271984
GO:0048568	embryonic organ development	9	496	0.0984948	0.272568
GO:0090130	tissue migration	6	288	0.099404	0.274906
GO:0051897	positive regulation of protein kinase B signaling	3	101	0.100447	0.277512
GO:0032640	tumor necrosis factor production	4	160	0.100657	0.277512
GO:0032680	regulation of tumor necrosis factor production	4	160	0.100657	0.277512
GO:0030003	cellular cation homeostasis	10	571	0.100782	0.277512
GO:0014743	regulation of muscle hypertrophy	2	49	0.101324	0.277512
GO:0030811	regulation of nucleotide catabolic process	2	49	0.101324	0.277512
GO:0031102	neuron projection regeneration	2	49	0.101324	0.277512
GO:0048546	digestive tract morphogenesis	2	49	0.101324	0.277512
GO:0050918	positive chemotaxis	2	49	0.101324	0.277512
GO:1905710	positive regulation of membrane permeability	2	49	0.101324	0.277512
GO:2000272	negative regulation of signaling receptor activity	2	49	0.101324	0.277512
GO:0009887	animal organ morphogenesis	17	1102	0.10143	0.277512
GO:0070302	regulation of stress-activated protein kinase signaling cascade	5	224	0.10201	0.277512
GO:1901135	carbohydrate derivative metabolic process	18	1182	0.10259	0.277512
GO:0009968	negative regulation of signal transduction	18	1184	0.103785	0.277512
GO:0002758	innate immune response-activating signal transduction	4	162	0.10412	0.277512
GO:0000375	RNA splicing, via transesterification reactions	6	292	0.104373	0.277512
GO:0000377	RNA splicing, via transesterification reactions with bulged adenosine as nucleophile	6	292	0.104373	0.277512
GO:0000398	mRNA splicing, via spliceosome	6	292	0.104373	0.277512
GO:0031647	regulation of protein stability	6	292	0.104373	0.277512
GO:0031399	regulation of protein modification process	26	1824	0.104474	0.277512
GO:0001781	neutrophil apoptotic process	1	10	0.104758	0.277512
GO:0002220	innate immune response activating cell surface receptor signaling pathway	1	10	0.104758	0.277512
GO:0002314	germinal center B cell differentiation	1	10	0.104758	0.277512
GO:0002674	negative regulation of acute inflammatory response	1	10	0.104758	0.277512
GO:0002679	respiratory burst involved in defense response	1	10	0.104758	0.277512
GO:0002885	positive regulation of hypersensitivity	1	10	0.104758	0.277512
GO:0003307	regulation of Wnt signaling pathway involved in heart development	1	10	0.104758	0.277512
GO:0003344	pericardium morphogenesis	1	10	0.104758	0.277512
GO:0007213	G protein-coupled acetylcholine receptor signaling pathway	1	10	0.104758	0.277512
GO:0009204	deoxyribonucleoside triphosphate catabolic process	1	10	0.104758	0.277512
GO:0015816	glycine transport	1	10	0.104758	0.277512
GO:0016266	O-glycan processing	1	10	0.104758	0.277512
GO:0021910	smoothened signaling pathway involved in ventral spinal cord patterning	1	10	0.104758	0.277512
GO:0030643	cellular phosphate ion homeostasis	1	10	0.104758	0.277512
GO:0032819	positive regulation of natural killer cell proliferation	1	10	0.104758	0.277512
GO:0033131	regulation of glucokinase activity	1	10	0.104758	0.277512
GO:0033262	regulation of nuclear cell cycle DNA replication	1	10	0.104758	0.277512
GO:0034145	positive regulation of toll-like receptor 4 signaling pathway	1	10	0.104758	0.277512
GO:0035608	protein deglutamylation	1	10	0.104758	0.277512
GO:0035813	regulation of renal sodium excretion	1	10	0.104758	0.277512
GO:0035933	glucocorticoid secretion	1	10	0.104758	0.277512
GO:0045060	negative thymic T cell selection	1	10	0.104758	0.277512
GO:0046085	adenosine metabolic process	1	10	0.104758	0.277512
GO:0048570	notochord morphogenesis	1	10	0.104758	0.277512
GO:0048702	embryonic neurocranium morphogenesis	1	10	0.104758	0.277512
GO:0048840	otolith development	1	10	0.104758	0.277512
GO:0060068	vagina development	1	10	0.104758	0.277512
GO:0060081	membrane hyperpolarization	1	10	0.104758	0.277512
GO:0060509	type I pneumocyte differentiation	1	10	0.104758	0.277512
GO:0060513	prostatic bud formation	1	10	0.104758	0.277512
GO:0060592	mammary gland formation	1	10	0.104758	0.277512
GO:0060872	semicircular canal development	1	10	0.104758	0.277512
GO:0060900	embryonic camera-type eye formation	1	10	0.104758	0.277512
GO:0060916	mesenchymal cell proliferation involved in lung development	1	10	0.104758	0.277512
GO:0070257	positive regulation of mucus secretion	1	10	0.104758	0.277512
GO:0070391	response to lipoteichoic acid	1	10	0.104758	0.277512
GO:0071223	cellular response to lipoteichoic acid	1	10	0.104758	0.277512
GO:0072102	glomerulus morphogenesis	1	10	0.104758	0.277512
GO:0072501	cellular divalent inorganic anion homeostasis	1	10	0.104758	0.277512
GO:0072502	cellular trivalent inorganic anion homeostasis	1	10	0.104758	0.277512
GO:1903351	cellular response to dopamine	1	10	0.104758	0.277512
GO:2000833	positive regulation of steroid hormone secretion	1	10	0.104758	0.277512
GO:0002090	regulation of receptor internalization	2	50	0.104811	0.277512
GO:0007431	salivary gland development	2	50	0.104811	0.277512
GO:0070265	necrotic cell death	2	50	0.104811	0.277512
GO:0071470	cellular response to osmotic stress	2	50	0.104811	0.277512
GO:0098930	axonal transport	2	50	0.104811	0.277512
GO:0045930	negative regulation of mitotic cell cycle	5	226	0.104899	0.277512
GO:0051209	release of sequestered calcium ion into cytosol	3	103	0.10496	0.277512
GO:0051283	negative regulation of sequestering of calcium ion	3	103	0.10496	0.277512
GO:0060070	canonical Wnt signaling pathway	6	293	0.105635	0.278814
GO:0055002	striated muscle cell development	4	163	0.105872	0.278814
GO:0071478	cellular response to radiation	4	163	0.105872	0.278814
GO:0071695	anatomical structure maturation	4	163	0.105872	0.278814
GO:0071706	tumor necrosis factor superfamily cytokine production	4	163	0.105872	0.278814
GO:1903555	regulation of tumor necrosis factor superfamily cytokine production	4	163	0.105872	0.278814
GO:0010035	response to inorganic substance	9	504	0.10591	0.278814
GO:0051607	defense response to virus	5	227	0.106359	0.279823
GO:0006732	coenzyme metabolic process	7	363	0.107171	0.281787
GO:0031623	receptor internalization	3	104	0.107247	0.281812
GO:0009167	purine ribonucleoside monophosphate metabolic process	7	364	0.108312	0.283263
GO:0006940	regulation of smooth muscle contraction	2	51	0.10833	0.283263
GO:0044818	mitotic G2/M transition checkpoint	2	51	0.10833	0.283263
GO:0045071	negative regulation of viral genome replication	2	51	0.10833	0.283263
GO:0048255	mRNA stabilization	2	51	0.10833	0.283263
GO:0048701	embryonic cranial skeleton morphogenesis	2	51	0.10833	0.283263
GO:1902893	regulation of pri-miRNA transcription by RNA polymerase II	2	51	0.10833	0.283263
GO:2000179	positive regulation of neural precursor cell proliferation	2	51	0.10833	0.283263
GO:0009126	purine nucleoside monophosphate metabolic process	7	365	0.10946	0.285761
GO:0046634	regulation of alpha-beta T cell activation	3	105	0.109553	0.285761
GO:0048525	negative regulation of viral process	3	105	0.109553	0.285761
GO:0051282	regulation of sequestering of calcium ion	3	105	0.109553	0.285761
GO:0051146	striated muscle cell differentiation	6	297	0.110763	0.28805
GO:0051402	neuron apoptotic process	5	230	0.110797	0.28805
GO:0051130	positive regulation of cellular component organization	19	1275	0.111137	0.28805
GO:0030902	hindbrain development	4	166	0.111207	0.28805
GO:0032526	response to retinoic acid	3	106	0.111878	0.28805
GO:0050896	response to stimulus	124	10367	0.111879	0.28805
GO:0019226	transmission of nerve impulse	2	52	0.11188	0.28805
GO:0071214	cellular response to abiotic stimulus	6	298	0.112064	0.28805
GO:0104004	cellular response to environmental stimulus	6	298	0.112064	0.28805
GO:0019935	cyclic-nucleotide-mediated signaling	4	167	0.113012	0.28805
GO:0007155	cell adhesion	20	1358	0.113279	0.28805
GO:0090596	sensory organ morphogenesis	6	299	0.113374	0.28805
GO:0071702	organic substance transport	30	2170	0.113657	0.28805
GO:0070663	regulation of leukocyte proliferation	5	232	0.113806	0.28805
GO:0031346	positive regulation of cell projection organization	7	369	0.114115	0.28805
GO:0043534	blood vessel endothelial cell migration	3	107	0.114222	0.28805
GO:0051208	sequestering of calcium ion	3	107	0.114222	0.28805
GO:0061326	renal tubule development	3	107	0.114222	0.28805
GO:0051716	cellular response to stimulus	105	8667	0.114354	0.28805
GO:0045934	negative regulation of nucleobase-containing compound metabolic process	22	1520	0.114403	0.28805
GO:0002579	positive regulation of antigen processing and presentation	1	11	0.114613	0.28805
GO:0002866	positive regulation of acute inflammatory response to antigenic stimulus	1	11	0.114613	0.28805
GO:0003139	secondary heart field specification	1	11	0.114613	0.28805
GO:0006098	pentose-phosphate shunt	1	11	0.114613	0.28805
GO:0006152	purine nucleoside catabolic process	1	11	0.114613	0.28805
GO:0006750	glutathione biosynthetic process	1	11	0.114613	0.28805
GO:0007494	midgut development	1	11	0.114613	0.28805
GO:0010739	positive regulation of protein kinase A signaling	1	11	0.114613	0.28805
GO:0014842	regulation of skeletal muscle satellite cell proliferation	1	11	0.114613	0.28805
GO:0015911	plasma membrane long-chain fatty acid transport	1	11	0.114613	0.28805
GO:0021683	cerebellar granular layer morphogenesis	1	11	0.114613	0.28805
GO:0030854	positive regulation of granulocyte differentiation	1	11	0.114613	0.28805
GO:0031272	regulation of pseudopodium assembly	1	11	0.114613	0.28805
GO:0031274	positive regulation of pseudopodium assembly	1	11	0.114613	0.28805
GO:0032471	negative regulation of endoplasmic reticulum calcium ion concentration	1	11	0.114613	0.28805
GO:0035437	maintenance of protein localization in endoplasmic reticulum	1	11	0.114613	0.28805
GO:0042447	hormone catabolic process	1	11	0.114613	0.28805
GO:0043383	negative T cell selection	1	11	0.114613	0.28805
GO:0044557	relaxation of smooth muscle	1	11	0.114613	0.28805
GO:0045741	positive regulation of epidermal growth factor-activated receptor activity	1	11	0.114613	0.28805
GO:0046130	purine ribonucleoside catabolic process	1	11	0.114613	0.28805
GO:0046349	amino sugar biosynthetic process	1	11	0.114613	0.28805
GO:0046689	response to mercury ion	1	11	0.114613	0.28805
GO:0048340	paraxial mesoderm morphogenesis	1	11	0.114613	0.28805
GO:0051798	positive regulation of hair follicle development	1	11	0.114613	0.28805
GO:0060363	cranial suture morphogenesis	1	11	0.114613	0.28805
GO:0071294	cellular response to zinc ion	1	11	0.114613	0.28805
GO:0071679	commissural neuron axon guidance	1	11	0.114613	0.28805
GO:0090192	regulation of glomerulus development	1	11	0.114613	0.28805
GO:0099612	protein localization to axon	1	11	0.114613	0.28805
GO:1900246	positive regulation of RIG-I signaling pathway	1	11	0.114613	0.28805
GO:1901298	regulation of hydrogen peroxide-mediated programmed cell death	1	11	0.114613	0.28805
GO:1901620	regulation of smoothened signaling pathway involved in dorsal/ventral neural tube patterning	1	11	0.114613	0.28805
GO:1901978	positive regulation of cell cycle checkpoint	1	11	0.114613	0.28805
GO:1902001	fatty acid transmembrane transport	1	11	0.114613	0.28805
GO:1903236	regulation of leukocyte tethering or rolling	1	11	0.114613	0.28805
GO:1903299	regulation of hexokinase activity	1	11	0.114613	0.28805
GO:1903350	response to dopamine	1	11	0.114613	0.28805
GO:1904776	regulation of protein localization to cell cortex	1	11	0.114613	0.28805
GO:2000035	regulation of stem cell division	1	11	0.114613	0.28805
GO:2000508	regulation of dendritic cell chemotaxis	1	11	0.114613	0.28805
GO:2001187	positive regulation of CD8-positive, alpha-beta T cell activation	1	11	0.114613	0.28805
GO:0007585	respiratory gaseous exchange	2	53	0.115461	0.289159
GO:0014888	striated muscle adaptation	2	53	0.115461	0.289159
GO:0043030	regulation of macrophage activation	2	53	0.115461	0.289159
GO:0043470	regulation of carbohydrate catabolic process	2	53	0.115461	0.289159
GO:1902041	regulation of extrinsic apoptotic signaling pathway via death domain receptors	2	53	0.115461	0.289159
GO:2000351	regulation of endothelial cell apoptotic process	2	53	0.115461	0.289159
GO:0070588	calcium ion transmembrane transport	6	301	0.116016	0.29038
GO:0008630	intrinsic apoptotic signaling pathway in response to DNA damage	3	108	0.116584	0.29148
GO:0050821	protein stabilization	4	169	0.11666	0.29148
GO:1902107	positive regulation of leukocyte differentiation	4	169	0.11666	0.29148
GO:0098660	inorganic ion transmembrane transport	13	816	0.117337	0.2927
GO:0010769	regulation of cell morphogenesis involved in differentiation	6	302	0.117349	0.2927
GO:0071705	nitrogen compound transport	25	1768	0.117354	0.2927
GO:0001701	in utero embryonic development	9	516	0.117611	0.293154
GO:0003012	muscle system process	7	372	0.117674	0.293154
GO:0097190	apoptotic signaling pathway	10	590	0.117807	0.293316
GO:0055114	oxidation-reduction process	16	1050	0.118473	0.294802
GO:0034330	cell junction organization	6	303	0.118689	0.294929
GO:0007189	adenylate cyclase-activating G protein-coupled receptor signaling pathway	3	109	0.118965	0.294929
GO:0008286	insulin receptor signaling pathway	3	109	0.118965	0.294929
GO:0031529	ruffle organization	2	54	0.11907	0.294929
GO:0043525	positive regulation of neuron apoptotic process	2	54	0.11907	0.294929
GO:0048066	developmental pigmentation	2	54	0.11907	0.294929
GO:0048599	oocyte development	2	54	0.11907	0.294929
GO:0006793	phosphorus metabolic process	46	3523	0.119077	0.294929
GO:0050794	regulation of cellular process	149	12679	0.120718	0.296491
GO:0032956	regulation of actin cytoskeleton organization	7	375	0.12129	0.296491
GO:0042737	drug catabolic process	3	110	0.121363	0.296491
GO:0060840	artery development	3	110	0.121363	0.296491
GO:0030111	regulation of Wnt signaling pathway	6	305	0.121393	0.296491
GO:0000075	cell cycle checkpoint	4	172	0.122228	0.296491
GO:0033002	muscle cell proliferation	4	172	0.122228	0.296491
GO:0045216	cell-cell junction organization	4	172	0.122228	0.296491
GO:0032890	regulation of organic acid transport	2	55	0.122707	0.296491
GO:0060443	mammary gland morphogenesis	2	55	0.122707	0.296491
GO:0060997	dendritic spine morphogenesis	2	55	0.122707	0.296491
GO:1903409	reactive oxygen species biosynthetic process	3	111	0.12378	0.296491
GO:0009132	nucleoside diphosphate metabolic process	4	173	0.124109	0.296491
GO:0060041	retina development in camera-type eye	4	173	0.124109	0.296491
GO:0001821	histamine secretion	1	12	0.124359	0.296491
GO:0002370	natural killer cell cytokine production	1	12	0.124359	0.296491
GO:0002604	regulation of dendritic cell antigen processing and presentation	1	12	0.124359	0.296491
GO:0002727	regulation of natural killer cell cytokine production	1	12	0.124359	0.296491
GO:0002729	positive regulation of natural killer cell cytokine production	1	12	0.124359	0.296491
GO:0003157	endocardium development	1	12	0.124359	0.296491
GO:0006521	regulation of cellular amino acid metabolic process	1	12	0.124359	0.296491
GO:0007351	tripartite regional subdivision	1	12	0.124359	0.296491
GO:0008595	anterior/posterior axis specification, embryo	1	12	0.124359	0.296491
GO:0009169	purine ribonucleoside monophosphate catabolic process	1	12	0.124359	0.296491
GO:0009215	purine deoxyribonucleoside triphosphate metabolic process	1	12	0.124359	0.296491
GO:0010960	magnesium ion homeostasis	1	12	0.124359	0.296491
GO:0015858	nucleoside transport	1	12	0.124359	0.296491
GO:0019184	nonribosomal peptide biosynthetic process	1	12	0.124359	0.296491
GO:0019682	glyceraldehyde-3-phosphate metabolic process	1	12	0.124359	0.296491
GO:0021520	spinal cord motor neuron cell fate specification	1	12	0.124359	0.296491
GO:0021670	lateral ventricle development	1	12	0.124359	0.296491
GO:0021889	olfactory bulb interneuron differentiation	1	12	0.124359	0.296491
GO:0030002	cellular anion homeostasis	1	12	0.124359	0.296491
GO:0030320	cellular monovalent inorganic anion homeostasis	1	12	0.124359	0.296491
GO:0030382	sperm mitochondrion organization	1	12	0.124359	0.296491
GO:0031269	pseudopodium assembly	1	12	0.124359	0.296491
GO:0032229	negative regulation of synaptic transmission, GABAergic	1	12	0.124359	0.296491
GO:0032490	detection of molecule of bacterial origin	1	12	0.124359	0.296491
GO:0032817	regulation of natural killer cell proliferation	1	12	0.124359	0.296491
GO:0033139	regulation of peptidyl-serine phosphorylation of STAT protein	1	12	0.124359	0.296491
GO:0034135	regulation of toll-like receptor 2 signaling pathway	1	12	0.124359	0.296491
GO:0035812	renal sodium excretion	1	12	0.124359	0.296491
GO:0036490	regulation of translation in response to endoplasmic reticulum stress	1	12	0.124359	0.296491
GO:0042953	lipoprotein transport	1	12	0.124359	0.296491
GO:0043558	regulation of translational initiation in response to stress	1	12	0.124359	0.296491
GO:0045842	positive regulation of mitotic metaphase/anaphase transition	1	12	0.124359	0.296491
GO:0046600	negative regulation of centriole replication	1	12	0.124359	0.296491
GO:0048537	mucosal-associated lymphoid tissue development	1	12	0.124359	0.296491
GO:0048541	Peyer's patch development	1	12	0.124359	0.296491
GO:0050930	induction of positive chemotaxis	1	12	0.124359	0.296491
GO:0051764	actin crosslink formation	1	12	0.124359	0.296491
GO:0051917	regulation of fibrinolysis	1	12	0.124359	0.296491
GO:0060579	ventral spinal cord interneuron fate commitment	1	12	0.124359	0.296491
GO:0060581	cell fate commitment involved in pattern specification	1	12	0.124359	0.296491
GO:0060907	positive regulation of macrophage cytokine production	1	12	0.124359	0.296491
GO:0072070	loop of Henle development	1	12	0.124359	0.296491
GO:0072109	glomerular mesangium development	1	12	0.124359	0.296491
GO:0090343	positive regulation of cell aging	1	12	0.124359	0.296491
GO:0098719	sodium ion import across plasma membrane	1	12	0.124359	0.296491
GO:0150011	regulation of neuron projection arborization	1	12	0.124359	0.296491
GO:1900272	negative regulation of long-term synaptic potentiation	1	12	0.124359	0.296491
GO:1901033	positive regulation of response to reactive oxygen species	1	12	0.124359	0.296491
GO:1901970	positive regulation of mitotic sister chromatid separation	1	12	0.124359	0.296491
GO:1904251	regulation of bile acid metabolic process	1	12	0.124359	0.296491
GO:2000347	positive regulation of hepatocyte proliferation	1	12	0.124359	0.296491
GO:2000651	positive regulation of sodium ion transmembrane transporter activity	1	12	0.124359	0.296491
GO:2000794	regulation of epithelial cell proliferation involved in lung morphogenesis	1	12	0.124359	0.296491
GO:0051260	protein homooligomerization	4	174	0.126002	0.299613
GO:0033365	protein localization to organelle	13	827	0.1262	0.299613
GO:0051253	negative regulation of RNA metabolic process	20	1379	0.126203	0.299613
GO:0051928	positive regulation of calcium ion transport	3	112	0.126214	0.299613
GO:0008154	actin polymerization or depolymerization	5	240	0.126225	0.299613
GO:0018023	peptidyl-lysine trimethylation	2	56	0.126371	0.299613
GO:0046638	positive regulation of alpha-beta T cell differentiation	2	56	0.126371	0.299613
GO:0061005	cell differentiation involved in kidney development	2	56	0.126371	0.299613
GO:0061614	pri-miRNA transcription by RNA polymerase II	2	56	0.126371	0.299613
GO:0072577	endothelial cell apoptotic process	2	56	0.126371	0.299613
GO:0008637	apoptotic mitochondrial changes	3	113	0.128665	0.304713
GO:0031532	actin cytoskeleton reorganization	3	113	0.128665	0.304713
GO:0000122	negative regulation of transcription by RNA polymerase II	14	908	0.129035	0.305421
GO:0072330	monocarboxylic acid biosynthetic process	6	311	0.129685	0.305977
GO:0001541	ovarian follicle development	2	57	0.130061	0.305977
GO:0002673	regulation of acute inflammatory response	2	57	0.130061	0.305977
GO:0030850	prostate gland development	2	57	0.130061	0.305977
GO:0051155	positive regulation of striated muscle cell differentiation	2	57	0.130061	0.305977
GO:0009108	coenzyme biosynthetic process	5	243	0.131037	0.305977
GO:0050708	regulation of protein secretion	5	243	0.131037	0.305977
GO:0021549	cerebellum development	3	114	0.131133	0.305977
GO:0048660	regulation of smooth muscle cell proliferation	3	114	0.131133	0.305977
GO:0009161	ribonucleoside monophosphate metabolic process	7	383	0.131209	0.305977
GO:0040007	growth	14	913	0.13305	0.305977
GO:0051171	regulation of nitrogen compound metabolic process	75	6071	0.133564	0.305977
GO:0030282	bone mineralization	3	115	0.133617	0.305977
GO:0072009	nephron epithelium development	3	115	0.133617	0.305977
GO:0001890	placenta development	4	178	0.133696	0.305977
GO:0008380	RNA splicing	7	385	0.133751	0.305977
GO:0002067	glandular epithelial cell differentiation	2	58	0.133775	0.305977
GO:0002763	positive regulation of myeloid leukocyte differentiation	2	58	0.133775	0.305977
GO:0009994	oocyte differentiation	2	58	0.133775	0.305977
GO:0045123	cellular extravasation	2	58	0.133775	0.305977
GO:0048146	positive regulation of fibroblast proliferation	2	58	0.133775	0.305977
GO:0055081	anion homeostasis	2	58	0.133775	0.305977
GO:0000083	regulation of transcription involved in G1/S transition of mitotic cell cycle	1	13	0.133999	0.305977
GO:0001682	tRNA 5'-leader removal	1	13	0.133999	0.305977
GO:0002281	macrophage activation involved in immune response	1	13	0.133999	0.305977
GO:0002467	germinal center formation	1	13	0.133999	0.305977
GO:0002883	regulation of hypersensitivity	1	13	0.133999	0.305977
GO:0002903	negative regulation of B cell apoptotic process	1	13	0.133999	0.305977
GO:0003306	Wnt signaling pathway involved in heart development	1	13	0.133999	0.305977
GO:0006047	UDP-N-acetylglucosamine metabolic process	1	13	0.133999	0.305977
GO:0006182	cGMP biosynthetic process	1	13	0.133999	0.305977
GO:0007096	regulation of exit from mitosis	1	13	0.133999	0.305977
GO:0009128	purine nucleoside monophosphate catabolic process	1	13	0.133999	0.305977
GO:0010421	hydrogen peroxide-mediated programmed cell death	1	13	0.133999	0.305977
GO:0010755	regulation of plasminogen activation	1	13	0.133999	0.305977
GO:0014048	regulation of glutamate secretion	1	13	0.133999	0.305977
GO:0014841	skeletal muscle satellite cell proliferation	1	13	0.133999	0.305977
GO:0014857	regulation of skeletal muscle cell proliferation	1	13	0.133999	0.305977
GO:0019321	pentose metabolic process	1	13	0.133999	0.305977
GO:0030157	pancreatic juice secretion	1	13	0.133999	0.305977
GO:0030259	lipid glycosylation	1	13	0.133999	0.305977
GO:0031268	pseudopodium organization	1	13	0.133999	0.305977
GO:0031649	heat generation	1	13	0.133999	0.305977
GO:0033327	Leydig cell differentiation	1	13	0.133999	0.305977
GO:0042635	positive regulation of hair cycle	1	13	0.133999	0.305977
GO:0043313	regulation of neutrophil degranulation	1	13	0.133999	0.305977
GO:0044872	lipoprotein localization	1	13	0.133999	0.305977
GO:0048021	regulation of melanin biosynthetic process	1	13	0.133999	0.305977
GO:0050862	positive regulation of T cell receptor signaling pathway	1	13	0.133999	0.305977
GO:0051315	attachment of mitotic spindle microtubules to kinetochore	1	13	0.133999	0.305977
GO:0055089	fatty acid homeostasis	1	13	0.133999	0.305977
GO:0060019	radial glial cell differentiation	1	13	0.133999	0.305977
GO:0060026	convergent extension	1	13	0.133999	0.305977
GO:0060263	regulation of respiratory burst	1	13	0.133999	0.305977
GO:0060601	lateral sprouting from an epithelium	1	13	0.133999	0.305977
GO:0070365	hepatocyte differentiation	1	13	0.133999	0.305977
GO:0072224	metanephric glomerulus development	1	13	0.133999	0.305977
GO:0090179	planar cell polarity pathway involved in neural tube closure	1	13	0.133999	0.305977
GO:0097264	self proteolysis	1	13	0.133999	0.305977
GO:1901032	negative regulation of response to reactive oxygen species	1	13	0.133999	0.305977
GO:1902101	positive regulation of metaphase/anaphase transition of cell cycle	1	13	0.133999	0.305977
GO:1902746	regulation of lens fiber cell differentiation	1	13	0.133999	0.305977
GO:1903206	negative regulation of hydrogen peroxide-induced cell death	1	13	0.133999	0.305977
GO:2000193	positive regulation of fatty acid transport	1	13	0.133999	0.305977
GO:2001028	positive regulation of endothelial cell chemotaxis	1	13	0.133999	0.305977
GO:2001039	negative regulation of cellular response to drug	1	13	0.133999	0.305977
GO:0065007	biological regulation	165	14202	0.134258	0.306386
GO:0010942	positive regulation of cell death	10	607	0.134322	0.306386
GO:0014070	response to organic cyclic compound	13	837	0.13458	0.306811
GO:0048545	response to steroid hormone	6	315	0.135362	0.308428
GO:0048592	eye morphogenesis	4	179	0.135649	0.308589
GO:0055001	muscle cell development	4	179	0.135649	0.308589
GO:0099003	vesicle-mediated transport in synapse	4	179	0.135649	0.308589
GO:0010557	positive regulation of macromolecule biosynthetic process	26	1883	0.135768	0.308695
GO:0071346	cellular response to interferon-gamma	3	116	0.136118	0.309162
GO:0097553	calcium ion transmembrane import into cytosol	3	116	0.136118	0.309162
GO:0019637	organophosphate metabolic process	17	1154	0.136361	0.309548
GO:0015672	monovalent inorganic cation transport	9	534	0.136433	0.309549
GO:0001101	response to acid chemical	6	316	0.136799	0.310214
GO:0002833	positive regulation of response to biotic stimulus	2	59	0.137513	0.310895
GO:0009988	cell-cell recognition	2	59	0.137513	0.310895
GO:0032233	positive regulation of actin filament bundle assembly	2	59	0.137513	0.310895
GO:0050873	brown fat cell differentiation	2	59	0.137513	0.310895
GO:0030036	actin cytoskeleton organization	12	763	0.137543	0.310895
GO:0045444	fat cell differentiation	5	247	0.137581	0.310895
GO:0001655	urogenital system development	7	388	0.137609	0.310895
GO:0030029	actin filament-based process	13	841	0.138017	0.311652
GO:0001568	blood vessel development	11	687	0.138299	0.312123
GO:0007166	cell surface receptor signaling pathway	35	2637	0.138398	0.31214
GO:0003006	developmental process involved in reproduction	12	764	0.138453	0.31214
GO:0009790	embryo development	18	1237	0.138608	0.312325
GO:0002520	immune system development	15	999	0.139078	0.313086
GO:0002699	positive regulation of immune effector process	5	248	0.139239	0.313086
GO:0008406	gonad development	5	248	0.139239	0.313086
GO:0016358	dendrite development	5	248	0.139239	0.313086
GO:0032270	positive regulation of cellular protein metabolic process	22	1564	0.141038	0.314624
GO:0048659	smooth muscle cell proliferation	3	118	0.141168	0.314624
GO:0070555	response to interleukin-1	3	118	0.141168	0.314624
GO:0000768	syncytium formation by plasma membrane fusion	2	60	0.141275	0.314624
GO:0002886	regulation of myeloid leukocyte mediated immunity	2	60	0.141275	0.314624
GO:0031670	cellular response to nutrient	2	60	0.141275	0.314624
GO:0032722	positive regulation of chemokine production	2	60	0.141275	0.314624
GO:0050994	regulation of lipid catabolic process	2	60	0.141275	0.314624
GO:0051196	regulation of coenzyme metabolic process	2	60	0.141275	0.314624
GO:0072698	protein localization to microtubule cytoskeleton	2	60	0.141275	0.314624
GO:0140253	cell-cell fusion	2	60	0.141275	0.314624
GO:1902373	negative regulation of mRNA catabolic process	2	60	0.141275	0.314624
GO:0006754	ATP biosynthetic process	4	182	0.141578	0.314624
GO:0006836	neurotransmitter transport	5	250	0.142582	0.314624
GO:0001787	natural killer cell proliferation	1	14	0.143533	0.314624
GO:0003091	renal water homeostasis	1	14	0.143533	0.314624
GO:0006662	glycerol ether metabolic process	1	14	0.143533	0.314624
GO:0007625	grooming behavior	1	14	0.143533	0.314624
GO:0031629	synaptic vesicle fusion to presynaptic active zone membrane	1	14	0.143533	0.314624
GO:0032793	positive regulation of CREB transcription factor activity	1	14	0.143533	0.314624
GO:0033089	positive regulation of T cell differentiation in thymus	1	14	0.143533	0.314624
GO:0035563	positive regulation of chromatin binding	1	14	0.143533	0.314624
GO:0035970	peptidyl-threonine dephosphorylation	1	14	0.143533	0.314624
GO:0043129	surfactant homeostasis	1	14	0.143533	0.314624
GO:0043174	nucleoside salvage	1	14	0.143533	0.314624
GO:0044062	regulation of excretion	1	14	0.143533	0.314624
GO:0048311	mitochondrion distribution	1	14	0.143533	0.314624
GO:0051574	positive regulation of histone H3-K9 methylation	1	14	0.143533	0.314624
GO:0070341	fat cell proliferation	1	14	0.143533	0.314624
GO:0070344	regulation of fat cell proliferation	1	14	0.143533	0.314624
GO:0072111	cell proliferation involved in kidney development	1	14	0.143533	0.314624
GO:0072697	protein localization to cell cortex	1	14	0.143533	0.314624
GO:0090178	regulation of establishment of planar polarity involved in neural tube closure	1	14	0.143533	0.314624
GO:0090399	replicative senescence	1	14	0.143533	0.314624
GO:0097284	hepatocyte apoptotic process	1	14	0.143533	0.314624
GO:0097468	programmed cell death in response to reactive oxygen species	1	14	0.143533	0.314624
GO:0098760	response to interleukin-7	1	14	0.143533	0.314624
GO:0098761	cellular response to interleukin-7	1	14	0.143533	0.314624
GO:0098962	regulation of postsynaptic neurotransmitter receptor activity	1	14	0.143533	0.314624
GO:0098969	neurotransmitter receptor transport to postsynaptic membrane	1	14	0.143533	0.314624
GO:0099509	regulation of presynaptic cytosolic calcium ion concentration	1	14	0.143533	0.314624
GO:1900376	regulation of secondary metabolite biosynthetic process	1	14	0.143533	0.314624
GO:1902563	regulation of neutrophil activation	1	14	0.143533	0.314624
GO:1902570	protein localization to nucleolus	1	14	0.143533	0.314624
GO:1903961	positive regulation of anion transmembrane transport	1	14	0.143533	0.314624
GO:1904948	midbrain dopaminergic neuron differentiation	1	14	0.143533	0.314624
GO:1905820	positive regulation of chromosome separation	1	14	0.143533	0.314624
GO:2000047	regulation of cell-cell adhesion mediated by cadherin	1	14	0.143533	0.314624
GO:2000811	negative regulation of anoikis	1	14	0.143533	0.314624
GO:1903706	regulation of hemopoiesis	7	393	0.144159	0.315744
GO:0045927	positive regulation of growth	5	251	0.144266	0.315744
GO:0051403	stress-activated MAPK cascade	5	251	0.144266	0.315744
GO:0001736	establishment of planar polarity	2	61	0.145058	0.316341
GO:0006801	superoxide metabolic process	2	61	0.145058	0.316341
GO:0007164	establishment of tissue polarity	2	61	0.145058	0.316341
GO:0035272	exocrine system development	2	61	0.145058	0.316341
GO:0043489	RNA stabilization	2	61	0.145058	0.316341
GO:0048286	lung alveolus development	2	61	0.145058	0.316341
GO:0050891	multicellular organismal water homeostasis	2	61	0.145058	0.316341
GO:0009306	protein secretion	6	322	0.145573	0.317171
GO:0090276	regulation of peptide hormone secretion	4	184	0.145587	0.317171
GO:0045137	development of primary sexual characteristics	5	252	0.145959	0.317821
GO:0001936	regulation of endothelial cell proliferation	3	120	0.14628	0.318032
GO:0017156	calcium ion regulated exocytosis	3	120	0.14628	0.318032
GO:1990266	neutrophil migration	3	120	0.14628	0.318032
GO:0019221	cytokine-mediated signaling pathway	7	396	0.148161	0.321957
GO:0050769	positive regulation of neurogenesis	8	470	0.148535	0.322496
GO:0046660	female sex differentiation	3	121	0.148858	0.322496
GO:0001912	positive regulation of leukocyte mediated cytotoxicity	2	62	0.148862	0.322496
GO:0006949	syncytium formation	2	62	0.148862	0.322496
GO:0015909	long-chain fatty acid transport	2	62	0.148862	0.322496
GO:0046902	regulation of mitochondrial membrane permeability	2	62	0.148862	0.322496
GO:0007093	mitotic cell cycle checkpoint	3	122	0.151452	0.323502
GO:0007229	integrin-mediated signaling pathway	3	122	0.151452	0.323502
GO:0022037	metencephalon development	3	122	0.151452	0.323502
GO:1901568	fatty acid derivative metabolic process	3	122	0.151452	0.323502
GO:0008361	regulation of cell size	4	187	0.151682	0.323502
GO:0010720	positive regulation of cell development	9	548	0.152093	0.323502
GO:0048534	hematopoietic or lymphoid organ development	14	936	0.152417	0.323502
GO:0046626	regulation of insulin receptor signaling pathway	2	63	0.152686	0.323502
GO:0000290	deadenylation-dependent decapping of nuclear-transcribed mRNA	1	15	0.152963	0.323502
GO:0002098	tRNA wobble uridine modification	1	15	0.152963	0.323502
GO:0002468	dendritic cell antigen processing and presentation	1	15	0.152963	0.323502
GO:0008090	retrograde axonal transport	1	15	0.152963	0.323502
GO:0009155	purine deoxyribonucleotide catabolic process	1	15	0.152963	0.323502
GO:0010042	response to manganese ion	1	15	0.152963	0.323502
GO:0014856	skeletal muscle cell proliferation	1	15	0.152963	0.323502
GO:0021554	optic nerve development	1	15	0.152963	0.323502
GO:0034086	maintenance of sister chromatid cohesion	1	15	0.152963	0.323502
GO:0034088	maintenance of mitotic sister chromatid cohesion	1	15	0.152963	0.323502
GO:0034695	response to prostaglandin E	1	15	0.152963	0.323502
GO:0035336	long-chain fatty-acyl-CoA metabolic process	1	15	0.152963	0.323502
GO:0036353	histone H2A-K119 monoubiquitination	1	15	0.152963	0.323502
GO:0042135	neurotransmitter catabolic process	1	15	0.152963	0.323502
GO:0043455	regulation of secondary metabolic process	1	15	0.152963	0.323502
GO:0043981	histone H4-K5 acetylation	1	15	0.152963	0.323502
GO:0043982	histone H4-K8 acetylation	1	15	0.152963	0.323502
GO:0044241	lipid digestion	1	15	0.152963	0.323502
GO:0045651	positive regulation of macrophage differentiation	1	15	0.152963	0.323502
GO:0048820	hair follicle maturation	1	15	0.152963	0.323502
[truncated: 2,271 more rows]

## Sheet: Pathways for hyper lncRNAs
KEGG_A_class	KEGG_B_class	Pathway	out (115)	All (13201)	Pvalue	Qvalue
Cellular Processes	Transport and catabolism	Endocytosis	15	437	5.71583e-06	0.00109744
Human Diseases	Infectious disease: viral	Human papillomavirus infection	16	543	1.85377e-05	0.00163851
Human Diseases	Endocrine and metabolic disease	Type I diabetes mellitus	10	226	2.75217e-05	0.00163851
Human Diseases	Infectious disease: viral	Human cytomegalovirus infection	13	390	3.41357e-05	0.00163851
Human Diseases	Immune disease	Graft-versus-host disease	9	209	8.68174e-05	0.00270506
Human Diseases	Infectious disease: viral	Herpes simplex virus 1 infection	16	620	9.10186e-05	0.00270506
Organismal Systems	Immune system	Antigen processing and presentation	10	263	9.8622e-05	0.00270506
Human Diseases	Infectious disease: viral	Kaposi sarcoma-associated herpesvirus infection	11	322	0.000114057	0.00273736
Cellular Processes	Cell growth and death	Cellular senescence	10	284	0.000184942	0.00394543
Human Diseases	Infectious disease: viral	Human T-cell leukemia virus 1 infection	13	486	0.000308722	0.00592747
Human Diseases	Drug resistance: antineoplastic	EGFR tyrosine kinase inhibitor resistance	7	153	0.000377142	0.00658285
Human Diseases	Cancer: specific types	Prostate cancer	7	165	0.00059347	0.00949552
Human Diseases	Cancer: overview	Viral carcinogenesis	10	336	0.000698767	0.0103203
Human Diseases	Infectious disease: viral	Human immunodeficiency virus 1 infection	12	478	0.000926977	0.0127128
Human Diseases	Immune disease	Autoimmune thyroid disease	10	362	0.00123157	0.0157641
Environmental Information Processing	Signal transduction	MAPK signaling pathway	12	499	0.00134065	0.0160878
Environmental Information Processing	Signaling molecules and interaction	Cell adhesion molecules	10	390	0.00213752	0.0229539
Cellular Processes	Transport and catabolism	Lysosome	7	206	0.00215193	0.0229539
Cellular Processes	Transport and catabolism	Phagosome	11	463	0.00234454	0.0236922
Human Diseases	Cancer: overview	Choline metabolism in cancer	6	164	0.00309819	0.0285739
Human Diseases	Immune disease	Allograft rejection	9	347	0.00329664	0.0285739
Human Diseases	Cancer: specific types	Melanoma	5	115	0.00329789	0.0285739
Human Diseases	Cancer: overview	Central carbon metabolism in cancer	5	116	0.00342291	0.0285739
Cellular Processes	Cell growth and death	Oocyte meiosis	6	172	0.00391588	0.0303915
Environmental Information Processing	Signal transduction	Rap1 signaling pathway	10	425	0.00395722	0.0303915
Human Diseases	Cancer: specific types	Glioma	5	125	0.00470612	0.0347529
Organismal Systems	Endocrine system	Ovarian steroidogenesis	4	81	0.00543218	0.0379479
Human Diseases	Infectious disease: viral	Epstein-Barr virus infection	12	594	0.005555	0.0379479
Organismal Systems	Endocrine system	Progesterone-mediated oocyte maturation	5	131	0.00573172	0.0379479
Human Diseases	Cardiovascular disease	Viral myocarditis	9	385	0.00645816	0.0401878
Cellular Processes	Cellular community - eukaryotes	Signaling pathways regulating pluripotency of stem cells	6	191	0.00648865	0.0401878
Organismal Systems	Aging	Longevity regulating pathway - multiple species	4	86	0.00670763	0.0402458
Cellular Processes	Cellular community - eukaryotes	Gap junction	5	138	0.00711682	0.0414069
Organismal Systems	Sensory system	Inflammatory mediator regulation of TRP channels	6	197	0.00751047	0.0424121
Cellular Processes	Cell motility	Regulation of actin cytoskeleton	8	342	0.0100402	0.0550778
Environmental Information Processing	Signaling molecules and interaction	Viral protein interaction with cytokine and cytokine receptor	4	104	0.0128964	0.0687807
Human Diseases	Cancer: overview	Pathways in cancer	14	842	0.0145789	0.0750997
Environmental Information Processing	Signaling molecules and interaction	Cytokine-cytokine receptor interaction	8	367	0.0148635	0.0750997
Organismal Systems	Sensory system	Taste transduction	4	125	0.0236798	0.115458
Environmental Information Processing	Signal transduction	JAK-STAT signaling pathway	6	255	0.0240538	0.115458
Environmental Information Processing	Signal transduction	Ras signaling pathway	9	483	0.025122	0.117644
Organismal Systems	Aging	Longevity regulating pathway	4	134	0.0295818	0.135231
Organismal Systems	Development and regeneration	Osteoclast differentiation	5	207	0.0347014	0.154946
Human Diseases	Infectious disease: bacterial	Salmonella infection	7	365	0.0403301	0.175986
Organismal Systems	Nervous system	GABAergic synapse	4	152	0.0437937	0.186853
Human Diseases	Drug resistance: antineoplastic	Endocrine resistance	4	154	0.045573	0.189866
Organismal Systems	Endocrine system	Aldosterone synthesis and secretion	4	155	0.0464776	0.189866
Metabolism	Lipid metabolism	Glycerolipid metabolism	3	94	0.0487857	0.195143
Environmental Information Processing	Signal transduction	HIF-1 signaling pathway	5	231	0.0513843	0.201343
Human Diseases	Substance dependence	Morphine addiction	4	169	0.0601885	0.227259
Organismal Systems	Immune system	Chemokine signaling pathway	5	242	0.0603656	0.227259
Organismal Systems	Endocrine system	Cortisol synthesis and secretion	3	105	0.0637721	0.235466
Human Diseases	Neurodegenerative disease	Prion disease	2	48	0.0654825	0.23722
Organismal Systems	Endocrine system	Thyroid hormone synthesis	3	108	0.0681887	0.240486
Organismal Systems	Endocrine system	Growth hormone synthesis, secretion and action	4	177	0.0688894	0.240486
Cellular Processes	Cellular community - eukaryotes	Focal adhesion	6	346	0.0817764	0.280376
Organismal Systems	Immune system	NOD-like receptor signaling pathway	5	269	0.0859604	0.289551
Organismal Systems	Digestive system	Salivary secretion	3	121	0.0888584	0.294152
Environmental Information Processing	Signal transduction	PI3K-Akt signaling pathway	10	717	0.095013	0.302682
Genetic Information Processing	Folding, sorting and degradation	RNA degradation	3	125	0.0956919	0.302682
Organismal Systems	Excretory system	Aldosterone-regulated sodium reabsorption	2	60	0.0961647	0.302682
Environmental Information Processing	Signal transduction	Phospholipase D signaling pathway	6	372	0.106242	0.329007
Organismal Systems	Digestive system	Fat digestion and absorption	2	65	0.109949	0.331645
Genetic Information Processing	Transcription	Spliceosome	4	210	0.111084	0.331645
Environmental Information Processing	Signal transduction	Apelin signaling pathway	4	212	0.113947	0.331645
Human Diseases	Cardiovascular disease	Dilated cardiomyopathy	5	294	0.114003	0.331645
Genetic Information Processing	Translation	Aminoacyl-tRNA biosynthesis	2	69	0.121327	0.347684
Organismal Systems	Immune system	Cytosolic DNA-sensing pathway	2	70	0.124216	0.350727
Environmental Information Processing	Signal transduction	Hedgehog signaling pathway	2	72	0.130043	0.361858
Metabolism	Metabolism of cofactors and vitamins	Ubiquinone and other terpenoid-quinone biosynthesis	1	17	0.138288	0.375614
Organismal Systems	Endocrine system	Regulation of lipolysis in adipocytes	2	75	0.138899	0.375614
Organismal Systems	Digestive system	Pancreatic secretion	3	152	0.146859	0.391623
Human Diseases	Cardiovascular disease	Hypertrophic cardiomyopathy	3	153	0.148902	0.391633
Environmental Information Processing	Signal transduction	TNF signaling pathway	3	159	0.161354	0.418649
Organismal Systems	Environmental adaptation	Circadian entrainment	3	161	0.165574	0.42387
Organismal Systems	Nervous system	Long-term depression	2	93	0.194308	0.488659
Organismal Systems	Nervous system	Cholinergic synapse	3	175	0.195973	0.488659
Human Diseases	Cancer: overview	MicroRNAs in cancer	4	264	0.198518	0.488659
Metabolism	Lipid metabolism	Primary bile acid biosynthesis	1	26	0.203642	0.488742
Metabolism	Glycan biosynthesis and metabolism	Glycosaminoglycan degradation	1	26	0.203642	0.488742
Environmental Information Processing	Signal transduction	Calcium signaling pathway	7	560	0.216007	0.509232
Metabolism	Lipid metabolism	Steroid biosynthesis	1	28	0.217484	0.509232
Human Diseases	Neurodegenerative disease	Amyotrophic lateral sclerosis	2	103	0.226193	0.523241
Metabolism	Nucleotide metabolism	Purine metabolism	3	190	0.229916	0.525522
Organismal Systems	Endocrine system	Relaxin signaling pathway	3	194	0.239154	0.534702
Metabolism	Amino acid metabolism	Lysine degradation	2	108	0.242287	0.534702
Cellular Processes	Cell growth and death	p53 signaling pathway	2	108	0.242287	0.534702
Organismal Systems	Digestive system	Gastric acid secretion	2	116	0.26813	0.585011
Organismal Systems	Circulatory system	Vascular smooth muscle contraction	3	209	0.274302	0.585178
Human Diseases	Infectious disease: bacterial	Pathogenic Escherichia coli infection	3	209	0.274302	0.585178
Organismal Systems	Digestive system	Bile secretion	2	122	0.287518	0.602357
Organismal Systems	Immune system	Toll-like receptor signaling pathway	2	124	0.293971	0.602357
Organismal Systems	Nervous system	Dopaminergic synapse	3	218	0.29566	0.602357
Environmental Information Processing	Signal transduction	mTOR signaling pathway	3	219	0.298041	0.602357
Organismal Systems	Nervous system	Glutamatergic synapse	3	219	0.298041	0.602357
Organismal Systems	Immune system	IL-17 signaling pathway	2	130	0.31328	0.606727
Metabolism	Carbohydrate metabolism	Galactose metabolism	1	44	0.319968	0.606727
Metabolism	Lipid metabolism	Fatty acid elongation	1	44	0.319968	0.606727
Human Diseases	Endocrine and metabolic disease	Cushing syndrome	3	229	0.321902	0.606727
Organismal Systems	Endocrine system	Melanogenesis	2	133	0.322896	0.606727
Organismal Systems	Endocrine system	Estrogen signaling pathway	3	230	0.324291	0.606727
Metabolism	Metabolism of cofactors and vitamins	Folate biosynthesis	1	45	0.325911	0.606727
Human Diseases	Infectious disease: bacterial	Bacterial invasion of epithelial cells	2	134	0.326094	0.606727
Organismal Systems	Immune system	Complement and coagulation cascades	2	135	0.329288	0.606727
Organismal Systems	Excretory system	Collecting duct acid secretion	1	46	0.331804	0.606727
Metabolism	Carbohydrate metabolism	Glycolysis / Gluconeogenesis	2	137	0.335665	0.607627
Human Diseases	Infectious disease: viral	Hepatitis B	3	236	0.338625	0.607627
Metabolism	Carbohydrate metabolism	Pentose and glucuronate interconversions	1	48	0.343436	0.610553
Organismal Systems	Digestive system	Protein digestion and absorption	2	145	0.360985	0.618496
Environmental Information Processing	Signal transduction	cAMP signaling pathway	4	350	0.363903	0.618496
Metabolism	Global and overview maps	Biosynthesis of amino acids	2	146	0.364126	0.618496
Organismal Systems	Endocrine system	Insulin secretion	2	146	0.364126	0.618496
Organismal Systems	Endocrine system	GnRH signaling pathway	2	146	0.364126	0.618496
Organismal Systems	Nervous system	Retrograde endocannabinoid signaling	3	248	0.367232	0.618496
Organismal Systems	Immune system	B cell receptor signaling pathway	3	255	0.383836	0.640839
Human Diseases	Cancer: overview	Proteoglycans in cancer	4	364	0.391676	0.648292
Genetic Information Processing	Replication and repair	Homologous recombination	1	58	0.398652	0.654199
Metabolism	Glycan biosynthesis and metabolism	Other types of O-glycan biosynthesis	1	60	0.40913	0.665703
Organismal Systems	Endocrine system	Parathyroid hormone synthesis, secretion and action	2	165	0.422583	0.675312
Environmental Information Processing	Signal transduction	NF-kappa B signaling pathway	4	380	0.423217	0.675312
Human Diseases	Endocrine and metabolic disease	Insulin resistance	2	166	0.425587	0.675312
Cellular Processes	Cellular community - eukaryotes	Tight junction	3	278	0.4376	0.686033
Metabolism	Carbohydrate metabolism	Fructose and mannose metabolism	1	66	0.43949	0.686033
Environmental Information Processing	Signal transduction	cGMP-PKG signaling pathway	3	281	0.444495	0.68825
Organismal Systems	Endocrine system	Renin-angiotensin system	1	68	0.449262	0.690067
Environmental Information Processing	Signal transduction	FoxO signaling pathway	2	185	0.48105	0.731037
Metabolism	Amino acid metabolism	Arginine and proline metabolism	1	76	0.486691	0.731037
Organismal Systems	Immune system	Fc gamma R-mediated phagocytosis	3	300	0.487358	0.731037
Human Diseases	Endocrine and metabolic disease	Type II diabetes mellitus	1	80	0.504448	0.74506
Human Diseases	Cancer: overview	Transcriptional misregulation in cancer	5	537	0.504468	0.74506
Organismal Systems	Immune system	Platelet activation	2	197	0.514371	0.74779
Metabolism	Global and overview maps	Carbon metabolism	2	199	0.519788	0.74779
Human Diseases	Cancer: specific types	Basal cell carcinoma	1	84	0.521596	0.74779
Environmental Information Processing	Signal transduction	AMPK signaling pathway	2	201	0.525165	0.74779
Organismal Systems	Immune system	RIG-I-like receptor signaling pathway	1	85	0.52579	0.74779
Human Diseases	Neurodegenerative disease	Parkinson disease	2	206	0.538432	0.760139
Metabolism	Global and overview maps	Fatty acid metabolism	1	90	0.546221	0.76544
Human Diseases	Cancer: specific types	Breast cancer	2	212	0.554017	0.76544
Human Diseases	Cancer: specific types	Acute myeloid leukemia	1	92	0.554147	0.76544
Human Diseases	Cancer: specific types	Gastric cancer	2	221	0.576698	0.7909
Human Diseases	Infectious disease: bacterial	Pertussis	1	101	0.588148	0.800883
Metabolism	Global and overview maps	Metabolic pathways	19	2254	0.601565	0.813384
Metabolism	Metabolism of other amino acids	Glutathione metabolism	1	107	0.609375	0.818181
Organismal Systems	Circulatory system	Adrenergic signaling in cardiomyocytes	2	242	0.626338	0.829229
Organismal Systems	Endocrine system	Oxytocin signaling pathway	2	242	0.626338	0.829229
Metabolism	Carbohydrate metabolism	Inositol phosphate metabolism	1	114	0.632771	0.829229
Genetic Information Processing	Translation	Nucleocytoplasmic transport	2	247	0.63748	0.829229
Organismal Systems	Endocrine system	GnRH secretion	1	116	0.639197	0.829229
Cellular Processes	Cell growth and death	Apoptosis	2	256	0.656882	0.839605
Genetic Information Processing	Translation	Ribosome biogenesis in eukaryotes	1	123	0.660822	0.839605
Human Diseases	Neurodegenerative disease	Alzheimer disease	4	520	0.66898	0.839605
Cellular Processes	Transport and catabolism	Mitophagy - animal	1	126	0.669692	0.839605
Human Diseases	Cardiovascular disease	Arrhythmogenic right ventricular cardiomyopathy	1	126	0.669692	0.839605
Human Diseases	Cardiovascular disease	Fluid shear stress and atherosclerosis	2	264	0.673433	0.839605
Metabolism	Lipid metabolism	Steroid hormone biosynthesis	1	138	0.702929	0.865144
Organismal Systems	Nervous system	Synaptic vesicle cycle	1	138	0.702929	0.865144
Metabolism	Lipid metabolism	Glycerophospholipid metabolism	1	142	0.713254	0.87226
Organismal Systems	Development and regeneration	Axon guidance	2	290	0.722819	0.878362
Genetic Information Processing	Translation	mRNA surveillance pathway	1	148	0.728078	0.879189
Environmental Information Processing	Signal transduction	Phosphatidylinositol signaling system	1	152	0.737536	0.885044
Human Diseases	Cancer: specific types	Small cell lung cancer	1	157	0.748901	0.8931
Environmental Information Processing	Signaling molecules and interaction	ECM-receptor interaction	1	162	0.759778	0.897968
Organismal Systems	Immune system	C-type lectin receptor signaling pathway	1	166	0.768142	0.897968
Human Diseases	Endocrine and metabolic disease	AGE-RAGE signaling pathway in diabetic complications	1	168	0.772216	0.897968
Human Diseases	Infectious disease: parasitic	Toxoplasmosis	1	170	0.776218	0.897968
Organismal Systems	Environmental adaptation	Thermogenesis	2	323	0.776368	0.897968
Cellular Processes	Cell growth and death	Cell cycle	1	176	0.787811	0.905747
Metabolism	Energy metabolism	Oxidative phosphorylation	1	187	0.80754	0.922903
Organismal Systems	Nervous system	Serotonergic synapse	1	190	0.812598	0.923188
Environmental Information Processing	Signal transduction	Sphingolipid signaling pathway	1	202	0.831544	0.936995
Organismal Systems	Endocrine system	Insulin signaling pathway	1	204	0.834511	0.936995
Human Diseases	Immune disease	Rheumatoid arthritis	2	382	0.850001	0.941058
Genetic Information Processing	Folding, sorting and degradation	Ubiquitin mediated proteolysis	1	220	0.856459	0.941058
Cellular Processes	Transport and catabolism	Autophagy - animal	1	226	0.863923	0.941058
Human Diseases	Substance dependence	Alcoholism	1	231	0.869849	0.941058
Human Diseases	Immune disease	Systemic lupus erythematosus	2	405	0.872228	0.941058
Cellular Processes	Cell growth and death	Necroptosis	1	237	0.876622	0.941058
Human Diseases	Neurodegenerative disease	Huntington disease	2	413	0.879227	0.941058
Human Diseases	Infectious disease: viral	Hepatitis C	1	240	0.879877	0.941058
Human Diseases	Infectious disease: viral	Influenza A	1	243	0.883046	0.941058
Human Diseases	Infectious disease: parasitic	Leishmaniasis	1	247	0.887144	0.941058
Genetic Information Processing	Folding, sorting and degradation	Protein processing in endoplasmic reticulum	1	255	0.894916	0.944087
Human Diseases	Cancer: specific types	Hepatocellular carcinoma	1	262	0.90128	0.945605
Human Diseases	Infectious disease: bacterial	Yersinia infection	1	284	0.918897	0.952914
Organismal Systems	Immune system	Hematopoietic cell lineage	1	286	0.920335	0.952914
Human Diseases	Infectious disease: parasitic	Amoebiasis	1	290	0.923135	0.952914
Organismal Systems	Immune system	Intestinal immune network for IgA production	1	299	0.929084	0.953925
Human Diseases	Infectious disease: viral	Measles	1	333	0.947716	0.96788
Environmental Information Processing	Signaling molecules and interaction	Neuroactive ligand-receptor interaction	2	554	0.957005	0.972195
Human Diseases	Infectious disease: bacterial	Staphylococcus aureus infection	1	393	0.969527	0.979733
Genetic Information Processing	Translation	Ribosome	1	551	0.992736	0.997934
Organismal Systems	Sensory system	Olfactory transduction	1	1430	0.999998	0.999998

## Sheet: Pathways for hypo lncRNAs
KEGG_A_class	KEGG_B_class	Pathway	out (156)	All (13201)	Pvalue	Qvalue
Environmental Information Processing	Signal transduction	JAK-STAT signaling pathway	13	255	1.02957e-05	0.00256362
Metabolism	Metabolism of cofactors and vitamins	Vitamin B6 metabolism	4	17	3.96146e-05	0.00493202
Cellular Processes	Cell growth and death	Cellular senescence	12	284	0.000139466	0.00865651
Human Diseases	Cancer: specific types	Endometrial cancer	7	99	0.000168613	0.00865651
Metabolism	Amino acid metabolism	Tryptophan metabolism	6	70	0.000173825	0.00865651
Human Diseases	Cancer: specific types	Basal cell carcinoma	6	84	0.000470561	0.0195283
Metabolism	Amino acid metabolism	Valine, leucine and isoleucine degradation	5	70	0.00140983	0.0501497
Human Diseases	Cancer: specific types	Colorectal cancer	7	145	0.0016654	0.0518356
Human Diseases	Infectious disease: viral	Human papillomavirus infection	15	543	0.00193726	0.0535974
Environmental Information Processing	Signaling molecules and interaction	Cell adhesion molecules	12	390	0.00229362	0.057111
Cellular Processes	Cell growth and death	Apoptosis	9	256	0.00338778	0.0713553
Human Diseases	Cancer: specific types	Breast cancer	8	212	0.00369769	0.0713553
Human Diseases	Cancer: specific types	Hepatocellular carcinoma	9	262	0.00394487	0.0713553
Environmental Information Processing	Signal transduction	Hippo signaling pathway	8	215	0.00402481	0.0713553
Organismal Systems	Nervous system	Glutamatergic synapse	8	219	0.00449525	0.0713553
Human Diseases	Cancer: specific types	Gastric cancer	8	221	0.00474581	0.0713553
Human Diseases	Infectious disease: bacterial	Bacterial invasion of epithelial cells	6	134	0.00513481	0.0713553
Metabolism	Metabolism of cofactors and vitamins	Nicotinate and nicotinamide metabolism	4	59	0.00515821	0.0713553
Metabolism	Amino acid metabolism	Tyrosine metabolism	4	60	0.00547671	0.0717738
Human Diseases	Cancer: specific types	Thyroid cancer	4	65	0.00726689	0.0904728
Human Diseases	Infectious disease: viral	Hepatitis C	8	240	0.00769588	0.0912511
Metabolism	Xenobiotics biodegradation and metabolism	Drug metabolism - cytochrome P450	5	107	0.00874831	0.099015
Organismal Systems	Endocrine system	Regulation of lipolysis in adipocytes	4	75	0.0119181	0.129026
Human Diseases	Cancer: specific types	Chronic myeloid leukemia	5	119	0.013438	0.139419
Human Diseases	Cardiovascular disease	Arrhythmogenic right ventricular cardiomyopathy	5	126	0.0168365	0.167692
Organismal Systems	Nervous system	Cholinergic synapse	6	175	0.0176999	0.16951
Organismal Systems	Aging	Longevity regulating pathway - multiple species	4	86	0.0188591	0.173923
Organismal Systems	Immune system	Chemokine signaling pathway	7	242	0.0248873	0.217434
Metabolism	Nucleotide metabolism	Purine metabolism	6	190	0.0253237	0.217434
Metabolism	Lipid metabolism	Glycerophospholipid metabolism	5	142	0.0266322	0.221047
Human Diseases	Infectious disease: viral	Kaposi sarcoma-associated herpesvirus infection	8	322	0.0374294	0.300642
Human Diseases	Infectious disease: viral	Human cytomegalovirus infection	9	390	0.0419857	0.326701
Organismal Systems	Endocrine system	Parathyroid hormone synthesis, secretion and action	5	165	0.0461023	0.335827
Cellular Processes	Cellular community - eukaryotes	Tight junction	7	278	0.047073	0.335827
Human Diseases	Cancer: specific types	Non-small cell lung cancer	4	115	0.0473922	0.335827
Metabolism	Lipid metabolism	Fatty acid biosynthesis	2	30	0.0486425	0.335827
Metabolism	Lipid metabolism	Fatty acid degradation	3	70	0.049902	0.335827
Organismal Systems	Digestive system	Salivary secretion	4	121	0.0552229	0.361855
Organismal Systems	Immune system	Leukocyte transendothelial migration	5	177	0.0589196	0.376179
Human Diseases	Cancer: specific types	Glioma	4	125	0.0608087	0.378534
Human Diseases	Infectious disease: viral	Human T-cell leukemia virus 1 infection	10	486	0.0625837	0.380081
Environmental Information Processing	Signal transduction	FoxO signaling pathway	5	185	0.0684896	0.404082
Environmental Information Processing	Signaling molecules and interaction	Cytokine-cytokine receptor interaction	8	367	0.0697812	0.404082
Organismal Systems	Endocrine system	Melanogenesis	4	133	0.0728426	0.411826
Organismal Systems	Aging	Longevity regulating pathway	4	134	0.0744264	0.411826
Metabolism	Metabolism of cofactors and vitamins	Retinol metabolism	4	136	0.0776462	0.41985
Cellular Processes	Cellular community - eukaryotes	Gap junction	4	138	0.080935	0.41985
Organismal Systems	Nervous system	Synaptic vesicle cycle	4	138	0.080935	0.41985
Organismal Systems	Immune system	Platelet activation	5	197	0.0843645	0.42871
Metabolism	Global and overview maps	Fatty acid metabolism	3	90	0.0906303	0.448728
Organismal Systems	Immune system	Antigen processing and presentation	6	263	0.0919081	0.448728
Human Diseases	Cancer: specific types	Acute myeloid leukemia	3	92	0.0952867	0.456277
Organismal Systems	Immune system	NOD-like receptor signaling pathway	6	269	0.099666	0.468242
Human Diseases	Immune disease	Graft-versus-host disease	5	209	0.102015	0.469438
Human Diseases	Cancer: overview	Viral carcinogenesis	7	336	0.103691	0.469438
Human Diseases	Cardiovascular disease	Hypertrophic cardiomyopathy	4	153	0.107721	0.47318
Human Diseases	Drug resistance: antineoplastic	Endocrine resistance	4	154	0.109634	0.47318
Metabolism	Metabolism of other amino acids	Phosphonate and phosphinate metabolism	1	10	0.112119	0.47318
Genetic Information Processing	Folding, sorting and degradation	Sulfur relay system	1	10	0.112119	0.47318
Human Diseases	Cancer: specific types	Small cell lung cancer	4	157	0.115466	0.479183
Organismal Systems	Environmental adaptation	Circadian entrainment	4	161	0.123449	0.497207
Human Diseases	Endocrine and metabolic disease	Type I diabetes mellitus	5	226	0.129895	0.497207
Metabolism	Lipid metabolism	Synthesis and degradation of ketone bodies	1	12	0.132996	0.497207
Cellular Processes	Cell growth and death	Apoptosis - fly	1	12	0.132996	0.497207
Human Diseases	Endocrine and metabolic disease	Cushing syndrome	5	229	0.135144	0.497207
Human Diseases	Cardiovascular disease	Dilated cardiomyopathy	6	294	0.135542	0.497207
Cellular Processes	Cell growth and death	p53 signaling pathway	3	108	0.135784	0.497207
Organismal Systems	Endocrine system	Thyroid hormone synthesis	3	108	0.135784	0.497207
Human Diseases	Substance dependence	Morphine addiction	4	169	0.140094	0.505557
Metabolism	Global and overview maps	Metabolic pathways	32	2254	0.149145	0.524888
Human Diseases	Substance dependence	Amphetamine addiction	3	114	0.152279	0.524888
Human Diseases	Cancer: specific types	Melanoma	3	115	0.155088	0.524888
Cellular Processes	Cell growth and death	Cell cycle	4	176	0.155354	0.524888
Organismal Systems	Endocrine system	Growth hormone synthesis, secretion and action	4	177	0.157584	0.524888
Organismal Systems	Excretory system	Aldosterone-regulated sodium reabsorption	2	60	0.158099	0.524888
Organismal Systems	Endocrine system	Renin secretion	3	118	0.163613	0.535347
Human Diseases	Infectious disease: viral	Epstein-Barr virus infection	10	594	0.165549	0.535347
Organismal Systems	Nervous system	Retrograde endocannabinoid signaling	5	248	0.170484	0.544238
Metabolism	Glycan biosynthesis and metabolism	Glycosphingolipid biosynthesis - globo and isoglobo series	1	16	0.173298	0.545284
Organismal Systems	Digestive system	Bile secretion	3	122	0.175192	0.545284
Cellular Processes	Transport and catabolism	Phagosome	8	463	0.182472	0.546787
Organismal Systems	Environmental adaptation	Thermogenesis	6	323	0.183689	0.546787
Organismal Systems	Sensory system	Taste transduction	3	125	0.184023	0.546787
Metabolism	Lipid metabolism	Ether lipid metabolism	2	67	0.187595	0.546787
Cellular Processes	Cellular community - eukaryotes	Signaling pathways regulating pluripotency of stem cells	4	191	0.189985	0.546787
Human Diseases	Cancer: overview	Pathways in cancer	13	842	0.196102	0.546787
Cellular Processes	Cell growth and death	Apoptosis - multiple species	2	69	0.196161	0.546787
Organismal Systems	Endocrine system	Relaxin signaling pathway	4	194	0.197191	0.546787
Human Diseases	Infectious disease: viral	Herpes simplex virus 1 infection	10	620	0.198475	0.546787
Organismal Systems	Endocrine system	Prolactin signaling pathway	3	130	0.198996	0.546787
Human Diseases	Substance dependence	Nicotine addiction	2	70	0.200463	0.546787
Organismal Systems	Endocrine system	Progesterone-mediated oocyte maturation	3	131	0.202026	0.546787
Environmental Information Processing	Signal transduction	Hedgehog signaling pathway	2	72	0.209099	0.559846
Organismal Systems	Immune system	Complement and coagulation cascades	3	135	0.214251	0.567537
Metabolism	Lipid metabolism	Arachidonic acid metabolism	3	136	0.217332	0.569639
Organismal Systems	Development and regeneration	Osteoclast differentiation	4	207	0.229325	0.58956
Environmental Information Processing	Signal transduction	cAMP signaling pathway	6	350	0.233719	0.58956
Organismal Systems	Circulatory system	Vascular smooth muscle contraction	4	209	0.234385	0.58956
Genetic Information Processing	Transcription	Spliceosome	4	210	0.236926	0.58956
Human Diseases	Drug resistance: antineoplastic	Platinum drug resistance	3	143	0.239147	0.58956
Human Diseases	Cancer: specific types	Pancreatic cancer	3	143	0.239147	0.58956
Organismal Systems	Immune system	Natural killer cell mediated cytotoxicity	5	283	0.243447	0.58956
Organismal Systems	Endocrine system	Ovarian steroidogenesis	2	81	0.248339	0.58956
Environmental Information Processing	Signal transduction	MAPK signaling pathway - fly	1	24	0.248402	0.58956
Organismal Systems	Endocrine system	Insulin secretion	3	146	0.24861	0.58956
Cellular Processes	Cell growth and death	Ferroptosis	2	82	0.252722	0.592228
Environmental Information Processing	Signal transduction	ErbB signaling pathway	3	148	0.254951	0.592228
Organismal Systems	Development and regeneration	Axon guidance	5	290	0.258976	0.592228
Cellular Processes	Transport and catabolism	Endocytosis	7	437	0.259249	0.592228
Metabolism	Metabolism of other amino acids	Selenocompound metabolism	1	26	0.266094	0.595155
Organismal Systems	Nervous system	GABAergic synapse	3	152	0.2677	0.595155
Organismal Systems	Digestive system	Pancreatic secretion	3	152	0.2677	0.595155
Human Diseases	Drug resistance: antineoplastic	EGFR tyrosine kinase inhibitor resistance	3	153	0.2709	0.596938
Organismal Systems	Excretory system	Proximal tubule bicarbonate reclamation	1	28	0.283371	0.618943
Organismal Systems	Endocrine system	Estrogen signaling pathway	4	230	0.288919	0.622885
Environmental Information Processing	Signal transduction	TNF signaling pathway	3	159	0.290179	0.622885
Organismal Systems	Nervous system	Long-term depression	2	93	0.300932	0.640445
Organismal Systems	Digestive system	Mineral absorption	2	94	0.305299	0.644233
Environmental Information Processing	Signal transduction	Wnt signaling pathway	4	239	0.312852	0.654624
Organismal Systems	Development and regeneration	Axon regeneration	1	32	0.316723	0.657201
Metabolism	Lipid metabolism	alpha-Linolenic acid metabolism	1	33	0.324817	0.668426
Cellular Processes	Cell growth and death	Oocyte meiosis	3	172	0.332222	0.67126
Organismal Systems	Sensory system	Phototransduction	1	34	0.332816	0.67126
Human Diseases	Infectious disease: parasitic	Chagas disease	4	247	0.334282	0.67126
Metabolism	Carbohydrate metabolism	Butanoate metabolism	1	35	0.340721	0.673329
Metabolism	Metabolism of terpenoids and polyketides	Terpenoid backbone biosynthesis	1	35	0.340721	0.673329
Human Diseases	Neurodegenerative disease	Amyotrophic lateral sclerosis	2	103	0.344327	0.675098
Environmental Information Processing	Signaling molecules and interaction	Viral protein interaction with cytokine and cytokine receptor	2	104	0.348625	0.678184
Organismal Systems	Endocrine system	Cortisol synthesis and secretion	2	105	0.352913	0.681204
Metabolism	Amino acid metabolism	Histidine metabolism	1	37	0.356252	0.68236
Metabolism	Metabolism of other amino acids	Glutathione metabolism	2	107	0.36146	0.683949
Human Diseases	Neurodegenerative disease	Huntington disease	6	413	0.362576	0.683949
Metabolism	Amino acid metabolism	Lysine degradation	2	108	0.365718	0.68469
Metabolism	Carbohydrate metabolism	Pentose phosphate pathway	1	40	0.37887	0.690612
Cellular Processes	Cell motility	Regulation of actin cytoskeleton	5	342	0.379385	0.690612
Human Diseases	Cancer: overview	MicroRNAs in cancer	4	264	0.379976	0.690612
Human Diseases	Cardiovascular disease	Fluid shear stress and atherosclerosis	4	264	0.379976	0.690612
Human Diseases	Immune disease	Allograft rejection	5	347	0.391146	0.69496
Metabolism	Carbohydrate metabolism	Glyoxylate and dicarboxylate metabolism	1	42	0.393508	0.69496
Organismal Systems	Endocrine system	Adipocytokine signaling pathway	2	115	0.395204	0.69496
Organismal Systems	Digestive system	Gastric acid secretion	2	116	0.399367	0.69496
Human Diseases	Cancer: overview	Central carbon metabolism in cancer	2	116	0.399367	0.69496
Organismal Systems	Nervous system	Neurotrophin signaling pathway	3	195	0.406176	0.69496
Metabolism	Metabolism of other amino acids	beta-Alanine metabolism	1	44	0.407803	0.69496
Organismal Systems	Sensory system	Inflammatory mediator regulation of TRP channels	3	197	0.412518	0.69496
Environmental Information Processing	Signal transduction	AMPK signaling pathway	3	201	0.425137	0.69496
Environmental Information Processing	Signal transduction	cGMP-PKG signaling pathway	4	281	0.425373	0.69496
Human Diseases	Immune disease	Autoimmune thyroid disease	5	362	0.426311	0.69496
Genetic Information Processing	Translation	Ribosome biogenesis in eukaryotes	2	123	0.428124	0.69496
Cellular Processes	Transport and catabolism	Peroxisome	2	123	0.428124	0.69496
Environmental Information Processing	Signal transduction	Sphingolipid signaling pathway	3	202	0.428277	0.69496
Human Diseases	Cancer: overview	Proteoglycans in cancer	5	364	0.430977	0.69496
Organismal Systems	Immune system	Toll-like receptor signaling pathway	2	124	0.432174	0.69496
Human Diseases	Infectious disease: bacterial	Salmonella infection	5	365	0.433307	0.69496
Metabolism	Carbohydrate metabolism	Pentose and glucuronate interconversions	1	48	0.435397	0.69496
Human Diseases	Neurodegenerative disease	Prion disease	1	48	0.435397	0.69496
Metabolism	Carbohydrate metabolism	Propanoate metabolism	1	50	0.448711	0.708485
Environmental Information Processing	Signal transduction	Phospholipase D signaling pathway	5	372	0.449561	0.708485
Organismal Systems	Immune system	IL-17 signaling pathway	2	130	0.456149	0.714347
Environmental Information Processing	Signal transduction	Apelin signaling pathway	3	212	0.459335	0.71484
Environmental Information Processing	Signal transduction	NF-kappa B signaling pathway	5	380	0.467993	0.72379
Human Diseases	Cardiovascular disease	Viral myocarditis	5	385	0.479421	0.735227
Metabolism	Carbohydrate metabolism	Glycolysis / Gluconeogenesis	2	137	0.483377	0.735227
Metabolism	Glycan biosynthesis and metabolism	Various types of N-glycan biosynthesis	1	56	0.48681	0.735227
Organismal Systems	Endocrine system	PPAR signaling pathway	2	138	0.487198	0.735227
Metabolism	Amino acid metabolism	Alanine, aspartate and glutamate metabolism	1	57	0.4929	0.73935
Human Diseases	Infectious disease: viral	Human immunodeficiency virus 1 infection	6	478	0.499021	0.744049
Metabolism	Glycan biosynthesis and metabolism	Other types of O-glycan biosynthesis	1	60	0.510743	0.756995
Organismal Systems	Endocrine system	GnRH signaling pathway	2	146	0.51713	0.76096
Human Diseases	Infectious disease: viral	Hepatitis B	3	236	0.5307	0.76096
Cellular Processes	Cell growth and death	Necroptosis	3	237	0.533561	0.76096
Metabolism	Lipid metabolism	Linoleic acid metabolism	1	65	0.539107	0.76096
Organismal Systems	Digestive system	Fat digestion and absorption	1	65	0.539107	0.76096
Organismal Systems	Circulatory system	Adrenergic signaling in cardiomyocytes	3	242	0.547721	0.76096
Organismal Systems	Endocrine system	Oxytocin signaling pathway	3	242	0.547721	0.76096
Organismal Systems	Endocrine system	Aldosterone synthesis and secretion	2	155	0.549402	0.76096
Human Diseases	Infectious disease: viral	Influenza A	3	243	0.550523	0.76096
Organismal Systems	Endocrine system	Renin-angiotensin system	1	68	0.555334	0.76096
Human Diseases	Neurodegenerative disease	Spinocerebellar ataxia	2	158	0.559821	0.76096
Metabolism	Carbohydrate metabolism	Pyruvate metabolism	1	69	0.560616	0.76096
Organismal Systems	Immune system	Cytosolic DNA-sensing pathway	1	70	0.565836	0.76096
Organismal Systems	Digestive system	Carbohydrate digestion and absorption	1	70	0.565836	0.76096
Environmental Information Processing	Signal transduction	Rap1 signaling pathway	5	425	0.567392	0.76096
Metabolism	Carbohydrate metabolism	Amino sugar and nucleotide sugar metabolism	1	71	0.570994	0.76096
Environmental Information Processing	Signaling molecules and interaction	ECM-receptor interaction	2	162	0.573446	0.76096
Human Diseases	Cancer: overview	Choline metabolism in cancer	2	164	0.580144	0.76096
Environmental Information Processing	Signal transduction	Notch signaling pathway	1	73	0.581128	0.76096
Human Diseases	Neurodegenerative disease	Alzheimer disease	6	520	0.58198	0.76096
Genetic Information Processing	Folding, sorting and degradation	Protein processing in endoplasmic reticulum	3	255	0.583344	0.76096
Human Diseases	Cancer: specific types	Prostate cancer	2	165	0.583464	0.76096
Metabolism	Glycan biosynthesis and metabolism	N-Glycan biosynthesis	1	74	0.586105	0.76096
Organismal Systems	Immune system	C-type lectin receptor signaling pathway	2	166	0.586765	0.76096
Human Diseases	Endocrine and metabolic disease	AGE-RAGE signaling pathway in diabetic complications	2	168	0.593309	0.764821
Metabolism	Amino acid metabolism	Arginine and proline metabolism	1	76	0.595884	0.764821
Human Diseases	Endocrine and metabolic disease	Type II diabetes mellitus	1	80	0.61476	0.785001
Human Diseases	Cancer: specific types	Bladder cancer	1	81	0.61934	0.786814
Environmental Information Processing	Signaling molecules and interaction	Neuroactive ligand-receptor interaction	6	554	0.643813	0.813753
Metabolism	Energy metabolism	Oxidative phosphorylation	2	187	0.651646	0.816952
Human Diseases	Immune disease	Primary immunodeficiency	2	188	0.654525	0.816952
Human Diseases	Infectious disease: bacterial	Yersinia infection	3	284	0.656186	0.816952
Organismal Systems	Immune system	Hematopoietic cell lineage	3	286	0.66086	0.818678
Human Diseases	Infectious disease: parasitic	Amoebiasis	3	290	0.670073	0.825981
Metabolism	Global and overview maps	Carbon metabolism	2	199	0.684966	0.84018
Environmental Information Processing	Signal transduction	VEGF signaling pathway	1	98	0.689421	0.840772
Organismal Systems	Endocrine system	Insulin signaling pathway	2	204	0.698066	0.840772
Human Diseases	Infectious disease: bacterial	Pertussis	1	101	0.700384	0.840772
Cellular Processes	Transport and catabolism	Lysosome	2	206	0.703179	0.840772
Human Diseases	Neurodegenerative disease	Parkinson disease	2	206	0.703179	0.840772
Organismal Systems	Endocrine system	Thyroid hormone signaling pathway	2	207	0.705708	0.840772
Organismal Systems	Excretory system	Endocrine and other factor-regulated calcium reabsorption	1	109	0.727773	0.858865
Organismal Systems	Nervous system	Dopaminergic synapse	2	218	0.732372	0.858865
Environmental Information Processing	Signal transduction	mTOR signaling pathway	2	219	0.734692	0.858865
Human Diseases	Endocrine and metabolic disease	Non-alcoholic fatty liver disease	2	219	0.734692	0.858865
Metabolism	Xenobiotics biodegradation and metabolism	Metabolism of xenobiotics by cytochrome P450	1	115	0.746668	0.863665
Organismal Systems	Endocrine system	GnRH secretion	1	116	0.749688	0.863665
Cellular Processes	Transport and catabolism	Autophagy - animal	2	226	0.75046	0.863665
Human Diseases	Cancer: specific types	Renal cell carcinoma	1	117	0.752672	0.863665
Human Diseases	Infectious disease: viral	Measles	3	333	0.757702	0.865449
Environmental Information Processing	Signal transduction	HIF-1 signaling pathway	2	231	0.761227	0.865505
Human Diseases	Cancer: overview	Transcriptional misregulation in cancer	5	537	0.765983	0.866953
Environmental Information Processing	Signal transduction	TGF-beta signaling pathway	1	123	0.76985	0.867387
Cellular Processes	Transport and catabolism	Mitophagy - animal	1	126	0.777988	0.871187
Cellular Processes	Cellular community - eukaryotes	Focal adhesion	3	346	0.78022	0.871187
Cellular Processes	Cellular community - eukaryotes	Adherens junction	1	135	0.800728	0.890095
Metabolism	Lipid metabolism	Steroid hormone biosynthesis	1	138	0.807781	0.893945
Organismal Systems	Digestive system	Protein digestion and absorption	1	145	0.823289	0.905395
Metabolism	Global and overview maps	Biosynthesis of amino acids	1	146	0.8254	0.905395
Genetic Information Processing	Translation	mRNA surveillance pathway	1	148	0.829548	0.905954
Metabolism	Xenobiotics biodegradation and metabolism	Drug metabolism - other enzymes	1	150	0.833598	0.906402
Environmental Information Processing	Signal transduction	Phosphatidylinositol signaling system	1	152	0.837553	0.906742
Environmental Information Processing	Signal transduction	MAPK signaling pathway	4	499	0.846149	0.909102
Human Diseases	Cancer: overview	Chemical carcinogenesis - DNA adducts	1	157	0.847035	0.909102
Human Diseases	Infectious disease: bacterial	Tuberculosis	3	400	0.856085	0.912156
Environmental Information Processing	Signal transduction	PI3K-Akt signaling pathway	6	717	0.857207	0.912156
Human Diseases	Endocrine and metabolic disease	Insulin resistance	1	166	0.862738	0.914135
Human Diseases	Infectious disease: bacterial	Pathogenic Escherichia coli infection	1	209	0.918277	0.96886
Genetic Information Processing	Folding, sorting and degradation	Ubiquitin mediated proteolysis	1	220	0.92845	0.969078
Environmental Information Processing	Signal transduction	Ras signaling pathway	3	483	0.928482	0.969078
Human Diseases	Cancer: overview	PD-L1 expression and PD-1 checkpoint pathway in cancer	1	222	0.930159	0.969078
Human Diseases	Substance dependence	Alcoholism	1	231	0.937363	0.969689
Organismal Systems	Immune system	Fc epsilon RI signaling pathway	1	238	0.942451	0.969689
Genetic Information Processing	Translation	Nucleocytoplasmic transport	1	247	0.948394	0.969689
Human Diseases	Infectious disease: parasitic	Leishmaniasis	1	247	0.948394	0.969689
Organismal Systems	Immune system	B cell receptor signaling pathway	1	255	0.953163	0.969689
Human Diseases	Immune disease	Systemic lupus erythematosus	2	405	0.954894	0.969689
Organismal Systems	Immune system	T cell receptor signaling pathway	1	264	0.958006	0.969689
Environmental Information Processing	Signal transduction	Calcium signaling pathway	3	560	0.964167	0.971974
Organismal Systems	Immune system	Fc gamma R-mediated phagocytosis	1	300	0.972882	0.976805
Genetic Information Processing	Translation	Ribosome	1	551	0.998758	0.998758
