# Supplementary material for: Characterization of the Expressions and m6A Methylation Modification Patterns of mRNAs and lncRNAs in a Spinal Cord Injury Rat Model
Source: Mol Neurobiol. 2024 Jun 22;62(1):806–18. doi: 10.1007/s12035-024-04297-z (PMC11711147; doi:10.1007/s12035-024-04297-z)
Supplement: Supplementary file 6 — Supplementary file6 (XLSX 695 KB) [file 12035_2024_4297_MOESM6_ESM.xlsx]

## Sheet: hyper-up mRNAs
Transcript_ID	transcript_type	GeneSymbol	Test4(mean)	Control(mean)	Foldchange	Pvalue(unpaired t-test)	FDR	Regulation	[Exp1,Test4](Expression_level,Normalized)	[Exp5,Test4](Expression_level,Normalized)	[Exp6,Test4](Expression_level,Normalized)	[Con1,Control](Expression_level,Normalized)	[Con2,Control](Expression_level,Normalized)	[Con3,Control](Expression_level,Normalized)
ENSRNOT00000064326	protein_coding	AABR07058658.1	0.66823	-0.531124	2.29637	0.00344321	0.0372108	up	0.840883	0.452028	0.711779	-0.660529	-0.220446	-0.712396
ENSRNOT00000082497	protein_coding	RT1-CE4	0.0914843	-1.10311	2.28881	0.000319296	0.0173966	up	-0.028946	0.165536	0.137862	-1.17795	-0.936316	-1.19507
ENSRNOT00000081016	protein_coding	Erp29	1.59836	0.220598	2.59864	0.00450169	0.0422359	up	1.79916	1.31366	1.68224	-0.0264201	0.592227	0.0959871
ENSRNOT00000018846	protein_coding	Aebp1	-2.37365	-3.37656	2.00404	0.0228464	0.0953261	up	-2.05116	-2.47717	-2.59262	-2.92659	-3.61596	-3.58714
ENSRNOT00000048264	protein_coding	Cdc42ep4	1.00802	-0.108348	2.16801	0.00421732	0.0408958	up	0.909023	0.945548	1.1695	-0.316625	0.232934	-0.241352
ENSRNOT00000019309	protein_coding	Arhgap17	-2.19778	-3.424	2.33952	0.0540817	0.159097	up	-1.67588	-2.84566	-2.07181	-3.07194	-4.0144	-3.18565
ENSRNOT00000028812	protein_coding	Itga10	-3.23744	-4.87515	3.11171	0.00200624	0.0303296	up	-3.51252	-3.38613	-2.81368	-4.94242	-4.96221	-4.72082
ENSRNOT00000072774	protein_coding	Pidd1	0.0580704	-0.951043	2.01267	0.0324937	0.117452	up	0.0521147	-0.181771	0.303867	-1.2881	-0.393006	-1.17202
ENSRNOT00000090137	protein_coding	Lamc3	-2.31697	-3.44324	2.18294	0.0662965	0.180068	up	-2.03636	-2.30046	-2.61409	-4.06048	-2.64853	-3.62071
ENSRNOT00000065224	protein_coding	Thbs4	0.0404408	-2.15065	4.56652	0.00940255	0.0600294	up	-0.151707	-0.21065	0.48368	-2.65577	-1.33577	-2.46042
ENSRNOT00000080840	protein_coding	Arhgef1	-0.649694	-1.96419	2.48716	0.00107255	0.0245386	up	-0.533085	-0.905754	-0.510244	-2.03814	-1.78894	-2.06551
ENSRNOT00000015692	protein_coding	Aqp1	0.669713	-1.54806	4.65175	0.000571371	0.0202725	up	0.97628	0.353431	0.679429	-1.39914	-1.43508	-1.80996
ENSRNOT00000077311	protein_coding	Fabp4	2.70812	-3.16175	58.4797	0.000457278	0.0191182	up	2.60544	2.56678	2.95213	-3.70895	-2.07589	-3.7004
ENSRNOT00000021298	protein_coding	Insl6	-2.6607	-3.8328	2.25339	0.0537634	0.158432	up	-2.24987	-3.04819	-2.68403	-3.56518	-4.55773	-3.37547
ENSRNOT00000066296	protein_coding	Sema3b	0.585537	-0.960288	2.91971	0.00899665	0.0586345	up	0.508175	0.465769	0.782666	-1.26587	-0.33993	-1.27507
ENSRNOT00000043510	protein_coding	LOC100912321	1.93509	0.474371	2.75246	0.172509	0.327192	up	1.48913	1.85569	2.46046	0.084885	-0.735213	2.07344
ENSRNOT00000022255	protein_coding	Klf4	1.62381	0.411109	2.31772	0.0979694	0.228268	up	1.81769	0.761891	2.29186	-0.0118927	1.07732	0.167899
ENSRNOT00000061297	protein_coding	AABR07044404.1	1.89752	0.515356	2.60659	0.000929895	0.0235214	up	2.1772	1.6353	1.88006	0.496983	0.547611	0.501472
ENSRNOT00000060111	protein_coding	Cfh	0.210695	-1.2799	2.81005	0.000606259	0.0204086	up	0.435735	-0.0457702	0.242119	-1.1612	-1.34627	-1.33224
ENSRNOT00000011185	protein_coding	Cntrob	-2.17822	-3.40898	2.34692	0.206845	0.369189	up	-2.95001	-0.724709	-2.85993	-3.6269	-2.6796	-3.92045
ENSRNOT00000082891	protein_coding	Dsc2	-2.73072	-4.30527	2.97842	0.0289681	0.109951	up	-2.49225	-3.14221	-2.5577	-4.91528	-3.48886	-4.51167
ENSRNOT00000009073	protein_coding	Cd44	-0.975828	-2.0611	2.12178	0.00138999	0.0265961	up	-0.778584	-1.01396	-1.13494	-1.97598	-1.96813	-2.23921
ENSRNOT00000043728	protein_coding	RGD1563104	-1.95265	-3.57659	3.08215	0.0321673	0.116765	up	-1.6724	-2.50995	-1.67561	-3.48775	-4.34381	-2.89822
ENSRNOT00000079823	protein_coding	Rpl11	5.44611	4.12593	2.49697	0.0296015	0.111426	up	6.01692	4.80292	5.51848	3.79939	4.44519	4.13321
ENSRNOT00000016541	protein_coding	Ptx3	-1.57414	-3.70598	4.38276	0.0130666	0.0703019	up	-1.89409	-1.54937	-1.27896	-2.91458	-4.53405	-3.66931
ENSRNOT00000044151	protein_coding	AABR07018164.1	1.56799	0.109778	2.74768	0.013623	0.0717837	up	2.09368	1.07048	1.53981	-0.0392885	0.469785	-0.101163
ENSRNOT00000090599	protein_coding	Kif21b	0.757153	-0.243106	2.00036	0.119497	0.25798	up	0.431165	0.838517	1.00178	-1.0079	-0.355225	0.633802
ENSRNOT00000088320	protein_coding	Btg4	-1.92332	-2.97685	2.07561	0.0401062	0.132955	up	-1.71572	-2.26332	-1.79092	-3.08907	-3.44366	-2.39782
ENSRNOT00000036788	protein_coding	Cela3b	-0.394871	-1.48517	2.12918	0.140023	0.286368	up	0.616616	-1.21834	-0.582887	-1.77057	-0.986116	-1.69881
ENSRNOT00000015535	protein_coding	Aldoc	7.59812	5.75425	3.58972	0.124862	0.26566	up	8.05036	6.47066	8.27335	5.07669	4.90584	7.28021
ENSRNOT00000074310	protein_coding	RGD1564313	1.74762	0.618885	2.18667	0.0218038	0.0923892	up	1.86961	1.28655	2.08671	0.463789	0.383555	1.00931
ENSRNOT00000052369	protein_coding	Ugt2b	-1.94163	-3.15765	2.32306	0.0205518	0.0895184	up	-2.14096	-2.36347	-1.32046	-3.29906	-3.15442	-3.01948
ENSRNOT00000087619	protein_coding	NEWGENE_621351	0.674666	-0.769436	2.72093	0.0133223	0.0708936	up	0.379318	0.578059	1.06662	-0.939676	-1.13385	-0.23478
ENSRNOT00000089840	protein_coding	Slc24a4	7.17972	5.71519	2.75973	0.035771	0.12425	up	7.11957	6.85485	7.56474	5.32874	5.25779	6.55904
ENSRNOT00000028474	protein_coding	Bcat2	2.44839	1.35935	2.12733	0.0458931	0.143878	up	3.08647	2.11903	2.13967	1.50325	0.950127	1.62468
NM_001164826	protein_coding	RT1-Db2	-0.0137568	-1.19218	2.2633	0.0349463	0.122811	up	0.266615	-0.341986	0.0341004	-1.61002	-0.538211	-1.42832
ENSRNOT00000011711	protein_coding	Gjb2	2.27865	1.12927	2.21818	0.017015	0.0812647	up	2.6374	1.78966	2.40888	0.967272	1.41939	1.00114
ENSRNOT00000024564	protein_coding	Abca1	1.44621	-1.44416	7.41462	5.44677e-06	0.00941952	up	1.3243	1.47251	1.54183	-1.56817	-1.3907	-1.37361
NM_001305243	protein_coding	Eda	-2.20548	-3.74338	2.90371	0.0110446	0.0646074	up	-2.38725	-2.61242	-1.61676	-3.87684	-3.93851	-3.41478
ENSRNOT00000020002	protein_coding	Anpep	-1.28045	-4.33289	8.29614	0.0033153	0.0366787	up	-1.45932	-0.964368	-1.41767	-4.91318	-3.42256	-4.66293
ENSRNOT00000068269	protein_coding	Elf1	-0.936821	-2.0575	2.1745	0.00981712	0.0612101	up	-0.682886	-0.950133	-1.17744	-2.3581	-1.69084	-2.12358
ENSRNOT00000030229	protein_coding	Ccdc102a	0.691558	-0.350307	2.05889	0.0310763	0.114634	up	0.369958	1.12248	0.582238	-0.680678	0.0868916	-0.457133
ENSRNOT00000024110	protein_coding	Ccdc3	-1.69936	-3.94004	4.72621	0.00161797	0.0281224	up	-1.58313	-1.97387	-1.54108	-4.05302	-3.44189	-4.32522
ENSRNOT00000027784	protein_coding	Apba3	-0.98352	-2.18533	2.30028	0.00800208	0.055224	up	-1.00036	-0.916476	-1.03373	-2.5123	-1.71184	-2.33184
ENSRNOT00000070961	protein_coding	Myo18b	-2.41595	-5.03762	6.15459	0.000425479	0.0185529	up	-2.66561	-2.55277	-2.02947	-5.03302	-4.78809	-5.29174
ENSRNOT00000009515	protein_coding	Cd8a	2.25833	-1.40207	12.6442	0.000170159	0.0153317	up	2.43242	2.03679	2.30579	-1.7458	-1.52768	-0.932737
ENSRNOT00000033795	protein_coding	Ms4a6a	-1.2206	-2.65243	2.69789	0.0131637	0.0704725	up	-0.561124	-1.53413	-1.56654	-2.61409	-2.55738	-2.78583
NM_031837	protein_coding	9-Sep	-0.127421	-1.59175	2.75935	0.00256374	0.0332154	up	0.0599902	-0.273945	-0.168309	-1.79521	-1.20266	-1.77739
ENSRNOT00000079743	protein_coding	LOC691083	-2.4265	-3.57135	2.21123	0.00184638	0.0292637	up	-2.17026	-2.68207	-2.42717	-3.66757	-3.55163	-3.49485
ENSRNOT00000050063	protein_coding	MGC108823	2.48633	0.808138	3.20027	0.00719706	0.0522068	up	2.89807	2.03341	2.52751	0.480607	0.723338	1.22047
ENSRNOT00000025664	protein_coding	Stx5	2.3184	1.16844	2.21907	0.00979198	0.0612101	up	2.45094	1.93436	2.5699	0.991766	1.47435	1.03922
ENSRNOT00000025170	protein_coding	C1qtnf3	-1.5534	-3.22542	3.18661	0.00326217	0.0364451	up	-1.26354	-1.79217	-1.60449	-3.06603	-2.95718	-3.65305
ENSRNOT00000032290	protein_coding	Vpreb3	5.29677	2.6914	6.08549	0.044295	0.140889	up	5.73647	4.75229	5.40154	2.27409	1.46929	4.33081
ENSRNOT00000065093	protein_coding	Cnn2	-0.110264	-1.32815	2.32605	0.00329161	0.0365517	up	0.124133	-0.473351	0.0184264	-1.35589	-1.41795	-1.21061
ENSRNOT00000075349	protein_coding	Foxg1	-3.44043	-4.98845	2.92416	0.105484	0.238833	up	-3.74472	-2.04617	-4.53039	-5.06337	-5.14598	-4.756
ENSRNOT00000019004	protein_coding	Alpl	-0.310757	-1.6852	2.59268	0.00230872	0.0320264	up	-0.25021	-0.605836	-0.0762267	-1.55938	-1.56329	-1.93294
ENSRNOT00000081854	protein_coding	Ly49si1	-0.118671	-2.81577	6.48498	0.0002049	0.0162457	up	0.223778	-0.0870106	-0.492781	-2.84427	-2.78323	-2.81982
ENSRNOT00000018073	protein_coding	Add1	6.06801	3.77143	4.91291	0.0239122	0.0983137	up	6.25073	5.57975	6.37354	3.26378	3.08534	4.96517
ENSRNOT00000013571	protein_coding	Isy1	0.832284	-0.306974	2.20268	0.0377502	0.128608	up	1.01838	0.454403	1.02406	-0.718148	0.325945	-0.528721
ENSRNOT00000089086	protein_coding	Steap4	-2.55892	-4.50639	3.85699	0.0025415	0.0330617	up	-2.38052	-2.7333	-2.56293	-5.04313	-4.3023	-4.17374
ENSRNOT00000006200	protein_coding	Thbd	1.00578	-0.491653	2.8234	0.0464509	0.144832	up	1.02426	0.448818	1.54426	-0.898007	0.347736	-0.924687
ENSRNOT00000077322	protein_coding	Dnase1l1	-0.605325	-1.84438	2.36045	0.00168277	0.028473	up	-0.618619	-0.747803	-0.449552	-2.12053	-1.66036	-1.75227
ENSRNOT00000000893	protein_coding	Cmklr1	-0.889739	-2.26222	2.58916	0.0405082	0.133691	up	-0.435196	-1.27202	-0.962005	-2.67458	-1.48385	-2.62823
ENSRNOT00000027765	protein_coding	Slc25a24	0.872976	-0.332973	2.30689	0.00262342	0.0335786	up	1.04381	0.653804	0.921316	-0.43085	-0.0580648	-0.510004
ENSRNOT00000013852	protein_coding	Tmod3	2.00873	0.862747	2.21297	0.0173397	0.0820727	up	1.96953	1.73161	2.32506	0.525944	1.31915	0.743143
ENSRNOT00000068683	protein_coding	Gbp2	0.771094	-1.18519	3.88062	0.00873587	0.0577827	up	0.950127	0.539311	0.823844	-1.93065	-0.612111	-1.01283
ENSRNOT00000087932	protein_coding	Dnajc22	-0.871899	-2.96258	4.25949	4.83976e-05	0.0127439	up	-0.755494	-1.02579	-0.834412	-3.08085	-2.99169	-2.8152
ENSRNOT00000024614	protein_coding	Bin3	-2.19188	-3.25484	2.08921	0.0812232	0.203347	up	-1.64672	-2.449	-2.47992	-3.65665	-2.51908	-3.58877
ENSRNOT00000092740	protein_coding	Frmd8	-1.30707	-2.59566	2.44288	0.0287967	0.109581	up	-0.969448	-1.90279	-1.04898	-2.94386	-2.12581	-2.71731
ENSRNOT00000079754	protein_coding	Hsd3b5	-0.794611	-1.98464	2.28157	0.0175428	0.0825781	up	-0.702282	-1.21603	-0.465518	-2.03441	-2.32068	-1.59883
ENSRNOT00000038464	protein_coding	Prrg4	-2.4095	-4.73324	5.00631	0.00010542	0.0143165	up	-2.61982	-2.45826	-2.15041	-4.63636	-4.85208	-4.71128
ENSRNOT00000087748	protein_coding	Itga5	-3.00364	-4.52126	2.86319	0.00533228	0.0450925	up	-3.52337	-2.83099	-2.65656	-4.43034	-4.67681	-4.45663
ENSRNOT00000007822	protein_coding	Wnt16	2.58988	0.571738	4.05061	0.0149433	0.0754347	up	2.80637	1.86667	3.09659	0.187061	1.21705	0.311098
ENSRNOT00000082538	protein_coding	RT1-A1	3.25258	0.719675	5.78736	0.000386345	0.0181885	up	3.54921	2.80512	3.40342	0.725782	0.772962	0.660282
ENSRNOT00000079415	protein_coding	Tmem150a	2.37162	1.34679	2.03473	0.000278619	0.017035	up	2.32309	2.30579	2.48599	1.43101	1.22243	1.38693
ENSRNOT00000017753	protein_coding	Ajuba	-0.0235611	-1.5189	2.81931	0.00997074	0.0615699	up	0.322666	-0.501873	0.108524	-1.70094	-1.09922	-1.75654
ENSRNOT00000087067	protein_coding	Me3	6.09148	3.90604	4.54866	0.0660092	0.179627	up	6.93656	5.00994	6.32794	3.39677	3.10774	5.21361
ENSRNOT00000084726	protein_coding	Rsph1	-0.517432	-2.09775	2.99036	0.00987368	0.0613491	up	-0.321938	-0.441604	-0.788756	-2.60577	-1.52988	-2.1576
ENSRNOT00000080453	protein_coding	Apoe	4.90185	2.36191	5.81566	4.67844e-05	0.0127439	up	4.72485	4.99158	4.98912	2.15877	2.47378	2.45317
ENSRNOT00000084320	protein_coding	Cr1l	3.05329	1.43711	3.06562	0.00170944	0.0286241	up	3.32392	2.65702	3.17893	1.34715	1.58707	1.37712
ENSRNOT00000047653	protein_coding	Echdc2	0.791583	-0.754551	2.92033	0.00342917	0.037131	up	0.982222	0.372172	1.02035	-0.879735	-0.486658	-0.897259
NM_001205348	protein_coding	Cd300a	0.234009	-2.78131	8.08537	2.76725e-05	0.0122996	up	0.465951	0.0190861	0.216988	-2.67912	-2.86449	-2.8003
ENSRNOT00000058665	protein_coding	Fat2	0.25903	-0.908269	2.24591	0.0400315	0.132825	up	0.307842	-0.265488	0.734737	-1.20674	-1.12804	-0.390021
ENSRNOT00000078451	protein_coding	Nrm	-1.88604	-2.93009	2.062	0.0106055	0.0634284	up	-1.53979	-2.0789	-2.03944	-2.78667	-3.23388	-2.7697
ENSRNOT00000038213	protein_coding	Olr1667	-3.13061	-4.4203	2.44475	0.0210583	0.0905039	up	-2.81861	-3.4576	-3.11562	-5.01219	-4.08078	-4.16792
ENSRNOT00000038017	protein_coding	Nrap	-2.61634	-3.81732	2.29896	0.00747227	0.0531517	up	-2.40949	-2.90425	-2.53529	-3.68414	-4.18956	-3.57828
ENSRNOT00000065311	protein_coding	AC123018.1	2.46943	1.46041	2.01255	0.0138708	0.0725075	up	2.83951	2.18522	2.38357	1.33196	1.74719	1.30208
ENSRNOT00000076932	protein_coding	Gml	0.850901	-0.27418	2.18114	0.0314271	0.115241	up	1.07032	0.277102	1.20528	-0.39068	-0.529356	0.0974962
ENSRNOT00000014177	protein_coding	Ctsb	7.33598	5.01575	4.9941	0.00282398	0.0343388	up	7.75658	6.87709	7.37426	4.58983	5.01194	5.44549
ENSRNOT00000054983	protein_coding	Itgax	1.62046	-1.70076	9.99507	0.00076481	0.0216533	up	1.88374	1.12594	1.85169	-2.1995	-1.58537	-1.31741
ENSRNOT00000028490	protein_coding	Fgf21	1.15441	-0.150306	2.47036	0.0233313	0.0967251	up	1.22891	0.746285	1.48805	-0.333662	-0.541631	0.424376
ENSRNOT00000091312	protein_coding	Tmem156	-3.59351	-4.63122	2.05297	0.0281411	0.10799	up	-3.20327	-4.06383	-3.51344	-4.95539	-4.59693	-4.34135
ENSRNOT00000082174	protein_coding	Lmna	0.591895	-0.535874	2.18521	0.0271332	0.10578	up	0.671526	0.349337	0.754823	-0.814114	0.0776203	-0.871128
ENSRNOT00000066135	protein_coding	Tnnt3	-2.17593	-3.18485	2.0124	0.00355237	0.0378218	up	-2.3111	-2.0077	-2.20898	-2.92033	-3.24996	-3.38425
ENSRNOT00000031979	protein_coding	Rhoj	1.2286	-0.226971	2.74265	0.0286457	0.109268	up	1.65151	0.60903	1.42526	-0.511639	0.369095	-0.53837
ENSRNOT00000085719	protein_coding	AABR07062183.1	0.772805	-0.879359	3.14305	0.00163672	0.0281238	up	0.720182	0.584939	1.01329	-1.08283	-1.0308	-0.524451
ENSRNOT00000052157	protein_coding	Naglu	3.09811	0.72292	5.18803	0.00237494	0.0323293	up	3.24239	2.57642	3.4755	0.335967	1.09106	0.741733
NM_012830	protein_coding	Cd2	-2.02041	-3.16401	2.2093	0.127031	0.268622	up	-1.92749	-1.05274	-3.08101	-3.11139	-3.03079	-3.34984
ENSRNOT00000065705	protein_coding	Slc25a26	1.59022	0.360505	2.3452	0.194857	0.355103	up	2.64415	0.322263	1.80425	-0.174427	0.100024	1.15592
ENSRNOT00000086905	protein_coding	Hcfc2	-1.11309	-2.95238	3.57832	0.0252464	0.10124	up	-1.63565	-0.107805	-1.59583	-3.16977	-3.04869	-2.63867
ENSRNOT00000064113	protein_coding	RGD1305807	0.00636339	-4.19063	18.3409	0.000650872	0.0209379	up	0.0602384	-0.185783	0.144635	-3.60468	-5.01573	-3.95147
ENSRNOT00000088846	protein_coding	Mgst2	0.264676	-2.21013	5.55892	0.000227934	0.016426	up	0.491169	-0.00395994	0.306817	-1.95634	-2.26851	-2.40553
ENSRNOT00000005023	protein_coding	Nr0b1	-1.78093	-3.12295	2.53506	0.0259032	0.102709	up	-1.32647	-2.29836	-1.71795	-3.00035	-3.63356	-2.73493
ENSRNOT00000046746	protein_coding	Ezr	1.13144	0.0867739	2.06288	0.0663346	0.180093	up	0.992493	0.996448	1.40537	-0.576879	0.785598	0.0516031
ENSRNOT00000038898	protein_coding	Lilrb4	-0.62577	-4.88393	19.1353	6.31984e-06	0.00941952	up	-0.44636	-0.815219	-0.61573	-4.87194	-5.03765	-4.74221
ENSRNOT00000005055	protein_coding	Gpr65	-1.83812	-3.02885	2.28268	0.0412882	0.135244	up	-2.37619	-1.86531	-1.27285	-3.46118	-3.00833	-2.61703
ENSRNOT00000081165	protein_coding	Rec8	1.22946	-0.0155261	2.37017	0.0253925	0.101611	up	1.34235	0.659141	1.68689	-0.221727	-0.193209	0.368358
ENSRNOT00000021362	protein_coding	Elmo3	-0.363061	-2.1058	3.3467	0.00515747	0.0444944	up	-0.105535	-0.861611	-0.122036	-2.36512	-1.73344	-2.21884
ENSRNOT00000082618	protein_coding	Fancd2	0.902798	-0.320044	2.33406	0.0828283	0.205769	up	1.27151	0.17053	1.26635	-0.75935	-0.64831	0.447527
ENSRNOT00000037478	protein_coding	Pramef25	-2.71715	-4.44159	3.30451	0.0371287	0.127289	up	-2.62954	-3.21379	-2.30814	-5.19573	-4.61805	-3.51099
ENSRNOT00000015055	protein_coding	Fam167a	-1.9092	-3.67888	3.40979	0.0562593	0.162752	up	-1.24471	-2.52332	-1.95956	-4.73393	-2.86823	-3.43447
ENSRNOT00000034483	protein_coding	Rsph10b	-1.96142	-4.14705	4.54925	0.0528846	0.156775	up	-1.84241	-1.06745	-2.97439	-5.16401	-3.1497	-4.12744
ENSRNOT00000076098	protein_coding	Fam174b	0.215657	-0.943412	2.23313	0.00484428	0.0434756	up	0.275742	-0.0184313	0.38966	-1.27005	-0.825289	-0.734899
ENSRNOT00000016152	protein_coding	Fam111a	-1.27734	-3.09748	3.53115	0.0143725	0.0738518	up	-0.935811	-1.85454	-1.04168	-3.69337	-2.55298	-3.04609
ENSRNOT00000084986	protein_coding	Tnnt2	0.91432	-1.60418	5.72988	0.00283645	0.0343892	up	1.13904	0.374431	1.22949	-1.92269	-1.05877	-1.8311
ENSRNOT00000011887	protein_coding	Tssk3	-1.7755	-2.87478	2.14248	0.0331225	0.118895	up	-1.55216	-2.15135	-1.62299	-2.74806	-3.4243	-2.45198
ENSRNOT00000017004	protein_coding	Spaca9	-2.61494	-3.78216	2.24578	0.00054162	0.0202169	up	-2.67399	-2.477	-2.69384	-3.92337	-3.60775	-3.81535
ENSRNOT00000082160	protein_coding	Kat7	4.23702	2.92127	2.48931	0.0114971	0.0658108	up	4.64433	3.77457	4.29216	2.9222	3.1933	2.64832
ENSRNOT00000081415	protein_coding	Pmp22	1.95571	-0.604942	5.89972	0.00451531	0.0422917	up	1.52527	1.69882	2.64303	-0.86388	-0.0495855	-0.90136
NM_001037660	protein_coding	Csf2ra	-0.405993	-2.29984	3.71624	5.5048e-05	0.0127439	up	-0.437344	-0.566296	-0.214337	-2.27928	-2.28011	-2.34013
ENSRNOT00000079861	protein_coding	Arpc5	1.80961	0.492397	2.49184	0.00275153	0.034137	up	2.0927	1.4265	1.90964	0.536689	0.462856	0.477646
ENSRNOT00000076842	protein_coding	AABR07006860.1	-0.520649	-1.84488	2.50399	0.0118784	0.0666122	up	-0.168089	-1.10305	-0.290811	-1.9905	-1.78641	-1.75771
ENSRNOT00000018252	protein_coding	Gadd45g	2.33967	1.19208	2.21543	0.0110845	0.0646784	up	2.31994	2.31994	2.37913	0.704518	1.57144	1.30028
ENSRNOT00000049722	protein_coding	Mrgprx2	-2.85523	-4.4439	3.00772	0.0248404	0.100498	up	-2.56509	-3.53798	-2.46263	-3.96738	-4.98987	-4.37445
ENSRNOT00000004279	protein_coding	Mpz	7.69983	5.60636	4.26772	0.0109054	0.064256	up	7.30991	7.99104	7.79853	4.87927	6.33373	5.60608
ENSRNOT00000045687	protein_coding	RGD1565117	2.64374	1.41769	2.33925	0.00524635	0.0447073	up	3.02586	2.26795	2.6374	1.34647	1.47225	1.43437
NM_001135992	protein_coding	Fcgr2a	-0.543704	-1.94365	2.63892	0.0280438	0.107858	up	-0.225483	-0.930001	-0.475628	-1.9546	-2.56273	-1.31364
ENSRNOT00000091095	protein_coding	Tes	1.62718	0.217922	2.656	0.011688	0.0661531	up	2.22802	1.20756	1.44594	0.171732	0.386372	0.0956637
ENSRNOT00000005324	protein_coding	Rgs18	-2.65011	-4.84005	4.56287	0.00377142	0.0388186	up	-2.08911	-2.70428	-3.15693	-5.17006	-4.83137	-4.51872
ENSRNOT00000073346	protein_coding	Afap1l2	-3.16685	-4.88023	3.27928	0.1002	0.231336	up	-2.05723	-4.69596	-2.74737	-4.9613	-4.58785	-5.09154
ENSRNOT00000004740	protein_coding	Rufy1	1.92076	0.490959	2.69409	0.0250043	0.100795	up	2.19685	1.36494	2.20047	-0.0465763	0.991275	0.528178
ENSRNOT00000042562	protein_coding	Nrp2	1.4306	0.193936	2.35652	0.0102443	0.0624078	up	1.56653	1.19144	1.53382	-0.0825848	0.677106	-0.0127132
ENSRNOT00000001215	protein_coding	Gusb	-1.19727	-2.44401	2.37306	4.25154e-05	0.0127439	up	-1.15498	-1.32202	-1.1148	-2.44433	-2.42269	-2.46502
ENSRNOT00000056022	protein_coding	Fbn1	-1.02053	-2.24415	2.33532	0.0364092	0.125562	up	-1.38897	-1.33708	-0.335534	-1.89676	-2.25683	-2.57885
ENSRNOT00000003320	protein_coding	Fam129a	-2.0225	-3.63417	3.05606	0.00140543	0.0267094	up	-1.9553	-2.1395	-1.9727	-4.02608	-3.44875	-3.42769
ENSRNOT00000028423	protein_coding	Plekha4	3.3287	0.702922	6.17217	0.00365956	0.0382682	up	3.46343	2.80749	3.71519	0.0727462	1.21524	0.820774
ENSRNOT00000004517	protein_coding	Cby3	-2.55079	-3.95099	2.63938	0.0073238	0.0527143	up	-3.04609	-2.32876	-2.27752	-3.80513	-4.20194	-3.8459
ENSRNOT00000089278	protein_coding	Kif15	-1.77823	-3.39828	3.07387	0.0928896	0.221054	up	-2.01569	-0.454496	-2.86449	-3.42688	-3.75178	-3.01618
ENSRNOT00000055947	protein_coding	Ldlrad2	5.82876	4.17243	3.15213	0.0273617	0.10628	up	5.48302	5.66527	6.33798	3.79566	3.72511	4.99651
ENSRNOT00000090381	protein_coding	Cd63	0.899725	-1.1121	4.03292	0.00229182	0.0319193	up	1.17946	0.810111	0.709607	-1.13545	-0.662091	-1.53876
ENSRNOT00000023514	protein_coding	Rragc	3.58222	2.49271	2.12802	0.0250031	0.100795	up	3.81751	3.12347	3.8057	2.18315	2.89597	2.39901
NM_001108545	protein_coding	Fbxl7	-3.17922	-4.96007	3.43628	0.00871721	0.0576975	up	-3.55349	-3.33748	-2.6467	-5.24821	-4.45794	-5.17406
NM_001271061	protein_coding	Mx1	-2.20608	-3.28313	2.10972	0.00661286	0.049899	up	-2.1063	-2.3171	-2.19483	-3.44542	-3.51633	-2.88764
ENSRNOT00000078928	protein_coding	Ppara	-2.60714	-3.68828	2.11571	0.226338	0.391714	up	-2.78604	-1.35159	-3.68378	-3.27436	-4.3492	-3.44128
ENSRNOT00000021455	protein_coding	Slc1a5	-0.325497	-1.40876	2.11882	0.0370507	0.127205	up	-0.123967	-0.873721	0.0211967	-1.39901	-1.78932	-1.03794
ENSRNOT00000090993	protein_coding	LOC499407	-1.49521	-3.24001	3.35148	3.81815e-05	0.0127388	up	-1.53427	-1.59426	-1.35709	-3.23922	-3.32999	-3.15081
ENSRNOT00000081970	protein_coding	LOC103690190	1.45803	-0.0225206	2.79056	0.00307303	0.0354566	up	1.81159	1.03451	1.528	-0.00460358	0.0460738	-0.109032
NM_001135855	protein_coding	Scara5	0.376323	-1.08257	2.74898	0.00893374	0.0584143	up	0.48723	0.130587	0.511153	-1.23799	-0.537129	-1.47261
ENSRNOT00000076044	protein_coding	Prdm16	-3.04915	-4.17717	2.18558	0.000200667	0.0161432	up	-2.98463	-3.20352	-2.95929	-4.15588	-4.1235	-4.25211
ENSRNOT00000084867	protein_coding	Kng1	1.80293	-0.246504	4.13945	0.141775	0.288785	up	3.28639	0.594063	1.52835	-0.958694	-1.12622	1.3454
ENSRNOT00000031170	protein_coding	Fbxl7	0.428938	-1.12491	2.936	0.0142023	0.0733959	up	0.603031	0.0151005	0.668681	-1.46735	-0.504153	-1.40323
ENSRNOT00000074271	protein_coding	Abo3	-1.556	-2.65232	2.13808	0.022994	0.0957039	up	-1.27005	-1.95923	-1.43873	-2.59169	-3.0676	-2.29766
ENSRNOT00000066008	protein_coding	Lnp1	-2.57008	-3.75912	2.28001	0.215354	0.379273	up	-2.66472	-2.96033	-2.0852	-3.05123	-5.29085	-2.93527
NM_178095	protein_coding	Abca1	1.03295	-1.88593	7.56261	0.000583082	0.0202725	up	0.938632	0.872563	1.28765	-2.34889	-1.8781	-1.43082
NM_001107330	protein_coding	Irx4	-1.27682	-3.0063	3.31608	0.000991905	0.0241366	up	-0.966623	-1.62299	-1.24083	-2.99647	-2.9027	-3.11972
ENSRNOT00000032424	protein_coding	Med23	0.115791	-1.04365	2.23371	0.0478097	0.147418	up	0.179101	-0.205443	0.373715	-1.50311	-0.302251	-1.32559
ENSRNOT00000000025	protein_coding	Hebp1	0.645141	-1.09724	3.34586	0.00349302	0.0374659	up	1.06508	0.1832	0.687142	-0.995836	-0.95985	-1.33603
NM_012687	protein_coding	Tbxas1	0.23528	-2.02357	4.78609	0.000689294	0.0211891	up	0.508356	-0.0882541	0.285738	-2.21904	-2.15072	-1.70094
ENSRNOT00000032015	protein_coding	Ifi27l2b	4.20045	2.77761	2.68114	0.031219	0.114855	up	5.05656	3.87106	3.67374	2.80797	2.64832	2.87652
ENSRNOT00000001586	protein_coding	Trpv4	-1.83425	-3.58006	3.35383	0.0164602	0.0796114	up	-1.38303	-2.64399	-1.47574	-3.29855	-3.56225	-3.87939
ENSRNOT00000080602	protein_coding	Trnp1	4.70126	2.74398	3.88329	0.0489879	0.149725	up	4.30745	4.32645	5.46988	2.31692	2.01428	3.90073
ENSRNOT00000079417	protein_coding	Elf1	-0.0343851	-1.14415	2.15811	0.11709	0.255132	up	0.344714	-0.639661	0.191792	-1.62921	-1.58966	-0.213584
NM_057146	protein_coding	C9	-3.45381	-4.66887	2.32149	0.0539663	0.158802	up	-3.00994	-3.52732	-3.82418	-5.23666	-3.94345	-4.82649
ENSRNOT00000025314	protein_coding	Nes	-2.17364	-3.42025	2.37282	0.0107452	0.0637371	up	-1.81239	-2.45258	-2.25595	-3.72133	-3.03789	-3.50152
ENSRNOT00000072088	protein_coding	Sctr	-1.36155	-4.02702	6.34434	0.0343708	0.121305	up	-0.658867	-1.90797	-1.51782	-5.28168	-2.65593	-4.14345
ENSRNOT00000017675	protein_coding	Akr1d1	-2.62673	-3.89741	2.41275	0.015901	0.0780456	up	-2.72824	-2.95169	-2.20028	-3.97401	-4.24235	-3.47588
ENSRNOT00000084870	protein_coding	Abracl	2.39475	1.10025	2.45291	0.00379013	0.0389483	up	2.77428	2.17303	2.23694	1.16069	1.23137	0.9087
ENSRNOT00000004764	protein_coding	Efemp1	2.30792	0.140918	4.49088	0.00266491	0.0336464	up	2.02119	2.05768	2.84488	0.0749526	0.489101	-0.1413
ENSRNOT00000028818	protein_coding	Cpxm1	0.157335	-2.42962	6.00827	0.00200023	0.0303067	up	0.387747	-0.21913	0.303388	-2.80365	-1.82163	-2.66356
ENSRNOT00000090256	protein_coding	Slc43a3	-2.28664	-4.32941	4.12036	0.00990766	0.0614479	up	-2.084	-2.42591	-2.35001	-4.35304	-5.06242	-3.57277
ENSRNOT00000039850	protein_coding	Bcl2a1	3.38544	0.170059	9.2881	1.50852e-05	0.0106036	up	3.57802	3.26908	3.30922	0.251762	0.00186658	0.25655
ENSRNOT00000001139	protein_coding	Ncr3	-2.10976	-4.68743	5.96974	0.00161031	0.0280603	up	-1.70653	-2.31805	-2.30471	-5.14289	-4.72001	-4.19939
ENSRNOT00000022095	protein_coding	Clu	3.53038	2.38515	2.21181	0.00861072	0.0574151	up	3.7165	3.20701	3.66762	2.30332	2.13228	2.71985
NM_001271261	protein_coding	Pxdn	0.664038	-0.609804	2.41805	0.0254652	0.101693	up	0.306817	0.620551	1.06475	-0.938694	-0.0247089	-0.866008
ENSRNOT00000054719	protein_coding	Entpd1	1.90152	0.671578	2.34557	0.00952975	0.0603127	up	2.27275	1.53535	1.89644	0.41112	0.948086	0.655528
ENSRNOT00000001783	protein_coding	Fam20c	2.89226	1.40621	2.80121	0.0074859	0.0531599	up	2.80749	2.71056	3.15874	0.937043	1.85107	1.43051
ENSRNOT00000081946	protein_coding	Ly49si1	-2.77559	-4.36179	3.00257	0.00994438	0.0615592	up	-2.84928	-2.89113	-2.58636	-4.27479	-4.97271	-3.83786
ENSRNOT00000043820	protein_coding	Fhl1	-0.0458049	-1.16683	2.17501	0.0199149	0.088	up	0.184575	-0.536894	0.214904	-1.33037	-1.34324	-0.826865
ENSRNOT00000018622	protein_coding	Rbp1	4.459	1.81918	6.23255	0.00475596	0.0431346	up	4.90451	3.66255	4.80994	1.45159	2.26705	1.73888
ENSRNOT00000076664	protein_coding	Ebf1	-2.90715	-4.00427	2.13927	0.151027	0.300732	up	-3.18077	-3.18812	-2.35258	-3.78907	-5.05217	-3.17158
ENSRNOT00000089448	protein_coding	Troap	-2.48209	-3.81117	2.51242	0.0326341	0.117787	up	-2.9747	-2.64119	-1.83038	-4.01793	-4.07703	-3.33853
ENSRNOT00000005311	protein_coding	Col1a1	3.08595	1.85467	2.34776	0.000132192	0.0144668	up	2.97837	3.0429	3.23659	1.90366	1.87293	1.78741
ENSRNOT00000003224	protein_coding	Sgcd	-1.30276	-2.58089	2.42525	0.0107384	0.0637272	up	-1.36257	-1.60866	-0.93705	-2.721	-2.84365	-2.17804
ENSRNOT00000032783	protein_coding	Dmgdh	5.1551	4.02102	2.19479	0.0849194	0.208952	up	4.31699	5.35294	5.79538	3.8722	3.70712	4.48375
ENSRNOT00000032244	protein_coding	Sox13	6.82748	4.2895	5.80778	0.0987968	0.229571	up	7.71612	5.56659	7.19974	3.43442	3.16723	6.26684
ENSRNOT00000073034	protein_coding	C5ar1	-0.0404833	-1.52796	2.80398	0.0145731	0.0744967	up	0.218255	-0.491376	0.151671	-1.83589	-0.966912	-1.78109
ENSRNOT00000005977	protein_coding	Cep131	0.854535	-0.226799	2.11599	0.0172614	0.0818635	up	0.459329	0.795946	1.30833	-0.377145	-0.320928	0.0176743
ENSRNOT00000079180	protein_coding	Col4a6	-2.04588	-3.68796	3.12116	0.000112356	0.0143165	up	-2.05541	-2.18979	-1.89243	-3.76323	-3.55496	-3.74569
ENSRNOT00000030445	protein_coding	Map7d3	-2.65293	-4.14838	2.81952	0.00313089	0.0357238	up	-2.48298	-3.05892	-2.41689	-3.9371	-4.16675	-4.34128
ENSRNOT00000047747	protein_coding	Olr522	-3.0953	-4.40153	2.47293	0.0135876	0.0716732	up	-2.66156	-3.64805	-2.9763	-4.28625	-4.30125	-4.61708
ENSRNOT00000043872	protein_coding	Stard8	-0.302707	-1.89168	3.00836	0.0029336	0.0348631	up	-0.0936723	-0.736115	-0.0783335	-2.12135	-1.79205	-1.76165
ENSRNOT00000003349	protein_coding	Nid1	1.77793	0.278828	2.82666	0.00695929	0.0512833	up	1.8917	1.45456	1.98753	0.0593386	0.765219	0.0119249
ENSRNOT00000000079	protein_coding	Acot7	0.952392	-0.465063	2.67114	0.136147	0.281306	up	1.72818	-0.105451	1.23445	-0.990342	-0.997469	0.592622
NM_001106631	protein_coding	Rbpj	6.60514	4.54386	4.17359	0.0274021	0.10641	up	6.84525	5.93721	7.03298	4.0322	4.04728	5.55209
ENSRNOT00000001336	protein_coding	Bri3	0.104125	-0.966369	2.10015	0.00814378	0.055544	up	0.465338	-0.208695	0.0557306	-0.985752	-0.787641	-1.12571
ENSRNOT00000083342	protein_coding	Optn	-0.688751	-1.77862	2.12855	0.0146946	0.0747324	up	-0.330025	-1.18371	-0.552519	-1.69181	-1.72785	-1.9162
ENSRNOT00000064168	protein_coding	Ildr2	-0.682	-2.03191	2.54896	0.0154702	0.0770427	up	-0.193811	-1.0991	-0.753084	-2.21168	-1.62532	-2.25873
ENSRNOT00000056727	protein_coding	Plscr1	-2.14917	-3.65747	2.84475	0.0065982	0.0498928	up	-1.96899	-2.47779	-2.00071	-4.12618	-3.33278	-3.51344
ENSRNOT00000001036	protein_coding	RT1-S3	3.68092	2.43723	2.36804	0.00312168	0.0356909	up	3.86996	3.35774	3.81507	2.57333	2.22249	2.51586
ENSRNOT00000071560	protein_coding	Gnpda1	-0.776357	-2.03974	2.40057	0.00155717	0.0279324	up	-0.452964	-0.91695	-0.959158	-1.98085	-2.06524	-2.07311
ENSRNOT00000001894	protein_coding	Pcolce	-0.755529	-2.77138	4.04419	0.000715301	0.0213322	up	-0.645006	-0.967921	-0.653661	-2.57829	-2.59169	-3.14416
ENSRNOT00000008659	protein_coding	Rara	-1.47067	-3.12231	3.14191	0.00297771	0.0350398	up	-1.07098	-1.73359	-1.60744	-3.18006	-2.82782	-3.35905
ENSRNOT00000008971	protein_coding	Itga11	1.64882	0.609207	2.05567	0.0173023	0.0819652	up	1.17606	1.87526	1.89513	0.703852	0.754161	0.369609
ENSRNOT00000064141	protein_coding	Robo3	-2.45261	-3.72044	2.40799	0.0663011	0.180068	up	-2.02044	-3.13387	-2.20351	-4.34872	-3.7454	-3.06719
ENSRNOT00000028287	protein_coding	Hcst	1.9951	-1.5217	11.4462	0.000900951	0.0231566	up	2.60434	1.35744	2.02353	-1.64433	-1.18948	-1.73129
NM_001009488	protein_coding	Ly49s6	-2.52156	-5.03726	5.71874	0.000414182	0.0185529	up	-2.78369	-2.53805	-2.24294	-4.93013	-5.37422	-4.80742
ENSRNOT00000000523	protein_coding	RT1-Ba	-1.84346	-3.12106	2.42435	0.089926	0.216452	up	-1.57762	-2.00351	-1.94926	-3.65983	-2.00548	-3.69787
ENSRNOT00000002148	protein_coding	Hoxd10	-0.621636	-1.68259	2.08631	0.0456025	0.14337	up	-0.50724	-0.787429	-0.570239	-1.60469	-2.34173	-1.10134
ENSRNOT00000061995	protein_coding	Zc3h10	1.85655	0.757121	2.1427	0.012036	0.0670003	up	1.79982	1.53594	2.23388	0.525074	1.0342	0.712089
ENSRNOT00000093312	protein_coding	Etv3	-1.48678	-2.56258	2.1079	0.0158262	0.0779385	up	-1.42286	-1.83053	-1.20694	-2.8914	-2.21605	-2.58029
ENSRNOT00000032785	protein_coding	Pik3r5	-1.96556	-3.09105	2.18176	0.0187271	0.0852114	up	-1.83784	-2.21744	-1.84139	-3.13415	-3.52886	-2.61015
NM_001164307	protein_coding	Plec	1.3864	0.0862071	2.46261	0.00510579	0.0443609	up	1.12729	1.28375	1.74816	-0.064507	0.367556	-0.0444279
ENSRNOT00000040060	protein_coding	Relb	-2.8326	-3.97074	2.20097	0.192466	0.352185	up	-1.89763	-3.0665	-3.53366	-4.93321	-3.065	-3.91401
ENSRNOT00000086245	protein_coding	Cfi	-2.37456	-3.82488	2.73269	0.00396326	0.0398184	up	-2.33755	-2.57224	-2.21389	-3.46741	-4.22338	-3.78385
ENSRNOT00000077050	protein_coding	Fam3b	-2.33328	-3.35948	2.03665	0.113109	0.250008	up	-2.07273	-3.02425	-1.90288	-3.20781	-4.05934	-2.8113
ENSRNOT00000004313	protein_coding	Serpinf1	3.83328	2.01849	3.51809	0.00521709	0.0446176	up	4.11151	3.28137	4.10696	1.985	2.34107	1.72939
ENSRNOT00000091623	protein_coding	Rsph1	-0.400472	-2.21641	3.52088	0.00869345	0.0576734	up	-0.108571	-0.401576	-0.691268	-2.64616	-1.54627	-2.45679
ENSRNOT00000017559	protein_coding	Epha8	-2.78692	-3.81289	2.03632	0.0800626	0.201641	up	-2.61264	-3.39846	-2.34966	-3.68823	-4.39594	-3.35448
NM_001100970	protein_coding	Aebp1	-0.201551	-1.37225	2.2512	0.00508866	0.0443411	up	-0.203585	-0.191796	-0.209272	-1.37099	-1.00898	-1.73678
ENSRNOT00000031692	protein_coding	Lrrc25	-3.68126	-4.76112	2.11383	0.11738	0.255513	up	-3.26125	-4.18857	-3.59398	-5.35659	-3.83388	-5.0929
ENSRNOT00000057361	protein_coding	Emid1	1.07886	-0.00780567	2.12382	0.0896405	0.215998	up	1.65909	0.232687	1.34479	-0.252963	0.440007	-0.210461
ENSRNOT00000003841	protein_coding	Fam183b	0.364948	-0.911458	2.42235	0.0228476	0.0953261	up	1.00317	0.216536	-0.124861	-1.02787	-0.670877	-1.03563
ENSRNOT00000093743	protein_coding	Ecm2	-2.06432	-4.21622	4.44412	0.00312449	0.0356909	up	-1.97872	-2.45078	-1.76345	-4.65848	-4.26461	-3.72555
NM_012827	protein_coding	Bmp4	2.53404	1.45481	2.11291	0.0131558	0.0704719	up	2.57333	2.11864	2.91016	1.30208	1.66591	1.39644
ENSRNOT00000033112	protein_coding	C6	-2.35904	-5.08279	6.60588	0.00826265	0.055982	up	-3.12434	-2.65525	-1.29753	-5.26853	-5.11333	-4.86652
ENSRNOT00000017081	protein_coding	Mcm3	-0.159803	-1.20219	2.05963	0.0500677	0.15157	up	0.113133	-0.519983	-0.0725574	-1.79366	-0.671996	-1.14091
ENSRNOT00000042352	protein_coding	Alpk2	-2.46644	-3.66084	2.28849	0.025251	0.10124	up	-2.0581	-3.00297	-2.33826	-3.96523	-3.72657	-3.29072
ENSRNOT00000011727	protein_coding	Mmp12	2.38287	-2.16117	23.3287	0.00128803	0.0257694	up	3.14599	1.72682	2.27579	-2.30934	-2.73933	-1.43483
ENSRNOT00000092470	protein_coding	LOC103693999	6.00214	4.27898	3.30157	0.0384503	0.129901	up	5.94279	5.57643	6.48719	3.84606	3.7118	5.27909
ENSRNOT00000026115	protein_coding	P2ry2	-2.44916	-4.09201	3.12283	0.0289547	0.109951	up	-2.3143	-2.75756	-2.27563	-4.15139	-4.87065	-3.254
ENSRNOT00000081558	protein_coding	Ghr	1.31576	0.170915	2.21122	0.00665362	0.0500141	up	1.11229	1.38949	1.44549	0.319571	0.410782	-0.217609
ENSRNOT00000024344	protein_coding	Cd53	2.03444	0.286265	3.35934	0.0021026	0.030898	up	2.49372	1.82278	1.78683	0.130098	0.285738	0.442958
ENSRNOT00000039876	protein_coding	Mx1	-2.33349	-4.01396	3.20534	0.0537355	0.158383	up	-1.81977	-2.6092	-2.57149	-3.75159	-5.09736	-3.19293
ENSRNOT00000000792	protein_coding	Egr2	0.664371	-2.4324	8.55499	0.00158944	0.0280603	up	0.526573	0.332065	1.13447	-2.81416	-1.78272	-2.70031
NM_001024884	protein_coding	RGD1309362	1.2674	-0.527274	3.46937	0.00590865	0.047363	up	1.83931	0.81476	1.14813	-0.781752	-0.529095	-0.270977
ENSRNOT00000012121	protein_coding	Chrac1	2.62239	1.46509	2.23039	0.039548	0.131989	up	3.16952	1.96201	2.73562	1.22513	1.74676	1.42338
ENSRNOT00000074449	protein_coding	LOC684871	-0.958937	-3.24921	4.89148	0.0237182	0.0977855	up	-0.968305	-1.05319	-0.855313	-4.15979	-2.01016	-3.57767
NM_001015031	protein_coding	Arl5b	0.810124	-0.197005	2.00991	0.0333537	0.119321	up	0.582692	0.492842	1.35484	-0.247794	-0.442445	0.0992248
ENSRNOT00000022664	protein_coding	Cmtm5	4.64779	2.65714	3.97415	0.169227	0.32278	up	6.49881	2.97082	4.47374	1.99897	2.1045	3.86796
ENSRNOT00000014216	protein_coding	Lgals3	2.13451	-1.00385	8.8052	0.000354231	0.0177786	up	2.4959	1.6051	2.30251	-0.981028	-1.1295	-0.901025
ENSRNOT00000002838	protein_coding	Eva1c	-1.37708	-2.60103	2.33585	0.0286106	0.109235	up	-1.4845	-1.49894	-1.14781	-3.16871	-1.97127	-2.66312
ENSRNOT00000014065	protein_coding	Tmem123	-1.60742	-2.73076	2.1785	0.00392158	0.0395015	up	-1.4911	-1.37449	-1.95668	-2.84768	-2.69663	-2.64796
ENSRNOT00000075863	protein_coding	Mxd4	-0.721297	-2.00759	2.439	0.00369666	0.0384398	up	-0.749493	-0.862975	-0.551423	-2.31805	-1.65977	-2.04494
ENSRNOT00000046370	protein_coding	Cadm2	6.7324	5.12251	3.05228	0.0653527	0.178692	up	7.0223	5.95868	7.2162	4.61537	4.61909	6.13307
ENSRNOT00000019192	protein_coding	Hmox1	3.44692	1.41287	4.09552	0.00166334	0.0283396	up	3.69989	3.00461	3.63625	1.10538	1.57665	1.55657
ENSRNOT00000033406	protein_coding	Pf4	0.447507	-1.29482	3.34575	0.00577261	0.046888	up	0.392387	0.56404	0.386094	-1.62992	-0.657858	-1.59669
ENSRNOT00000077321	protein_coding	Pxdn	-2.75027	-4.1402	2.62066	0.00110083	0.0247363	up	-2.78323	-2.83208	-2.63551	-3.92968	-4.44165	-4.04929
ENSRNOT00000004977	protein_coding	RGD1565785	-0.0174606	-1.26431	2.37323	0.037882	0.128828	up	0.480607	-0.361592	-0.171397	-1.86531	-1.14841	-0.779222
ENSRNOT00000014559	protein_coding	Esm1	-0.843754	-2.02721	2.2712	0.0174117	0.0822789	up	-0.867259	-1.18063	-0.483372	-1.99191	-1.65484	-2.43488
ENSRNOT00000060150	protein_coding	Nhlrc4	-1.808	-3.02147	2.31896	0.00746321	0.0531343	up	-1.61239	-2.19234	-1.61925	-3.09028	-3.23603	-2.7381
ENSRNOT00000021577	protein_coding	Etv3	-0.219886	-1.25765	2.05304	0.0133599	0.0710363	up	0.0520129	-0.690841	-0.0208294	-1.33192	-1.31364	-1.12739
ENSRNOT00000021452	protein_coding	Mafb	0.898428	-1.01097	3.75651	0.00489012	0.0436997	up	1.14638	0.382588	1.16631	-1.43294	-0.907692	-0.692269
NM_001037368	protein_coding	Defb29	5.72519	2.12223	12.1507	0.10055	0.231916	up	7.28021	3.81947	6.07588	0.917749	0.618789	4.83014
ENSRNOT00000025495	protein_coding	Cystm1	1.40933	0.348439	2.08622	0.000300223	0.0173365	up	1.27907	1.38047	1.56846	0.288797	0.363076	0.393444
ENSRNOT00000047234	protein_coding	Fbln1	0.658244	-1.47897	4.39912	0.00117123	0.0252635	up	0.711779	0.199711	1.06324	-1.48233	-1.58771	-1.36687
ENSRNOT00000061345	protein_coding	Il10rb	-0.208893	-1.29616	2.12471	0.000365871	0.0179501	up	-0.355078	-0.220709	-0.0508928	-1.26568	-1.37847	-1.24433
ENSRNOT00000087737	protein_coding	Fam35a	2.34046	1.09019	2.37887	0.021844	0.092507	up	2.55863	2.1865	2.27626	1.14775	1.62046	0.50236
ENSRNOT00000006264	protein_coding	Itgbl1	0.739726	-0.518859	2.39261	0.0190016	0.0858713	up	0.551061	0.715795	0.952321	-0.531937	0.0235969	-1.04824
ENSRNOT00000012892	protein_coding	Rxra	1.09821	-0.19617	2.45272	0.00140704	0.0267094	up	0.984526	0.921316	1.3888	-0.193365	-0.0681139	-0.327031
ENSRNOT00000073289	protein_coding	Was	-1.45639	-2.7531	2.45668	0.00247003	0.0327632	up	-1.50337	-1.45752	-1.40829	-3.00634	-2.38282	-2.87015
ENSRNOT00000079456	protein_coding	Ahnak	1.61894	0.0217406	3.02555	0.00522614	0.0446176	up	1.5259	1.28263	2.04829	-0.0852013	0.372994	-0.222571
ENSRNOT00000085350	protein_coding	Stat6	1.01029	-1.19737	4.61926	0.00236083	0.0322555	up	1.0936	0.572022	1.36526	-1.47777	-0.758884	-1.35545
ENSRNOT00000000499	protein_coding	Egfl8	-1.64114	-2.97687	2.52402	0.00112503	0.0249703	up	-1.52884	-1.87866	-1.51593	-2.88018	-2.85961	-3.1908
ENSRNOT00000012939	protein_coding	Snai1	-0.233951	-1.46133	2.34141	0.00991273	0.0614622	up	-0.0502651	-0.572647	-0.07894	-1.53579	-1.77299	-1.0752
ENSRNOT00000002313	protein_coding	Runx1	0.359734	-1.05436	2.66493	0.00210587	0.030898	up	0.313555	0.293477	0.47217	-1.29886	-0.676342	-1.18789
ENSRNOT00000000528	protein_coding	Psmb8	-1.88849	-3.76302	3.66682	0.0263931	0.103857	up	-1.95218	-1.96479	-1.7485	-4.69896	-2.8247	-3.7654
ENSRNOT00000030320	protein_coding	Mmrn1	-2.83668	-4.33443	2.82402	0.0609299	0.171024	up	-2.41803	-3.11935	-2.97267	-4.04643	-5.37686	-3.58001
NM_001190237	protein_coding	Psap	5.0166	3.89286	2.17911	0.0131685	0.0704725	up	5.20532	4.568	5.27649	3.61587	4.0409	4.02182
ENSRNOT00000014139	protein_coding	Dapp1	1.82812	0.659559	2.24787	0.0285665	0.109115	up	2.16598	1.25781	2.06058	0.293477	0.975961	0.70924
ENSRNOT00000016885	protein_coding	Eif4ebp1	2.03948	-0.0902635	4.37639	0.00100517	0.0241842	up	2.21863	1.65013	2.24967	-0.377921	0.143257	-0.0361273
ENSRNOT00000050849	protein_coding	Olr670	-1.76714	-3.04195	2.41967	0.0529573	0.156949	up	-1.09321	-2.38658	-1.82163	-2.91357	-3.58146	-2.63081
ENSRNOT00000013913	protein_coding	Gpx7	0.170428	-1.28443	2.7413	0.00298275	0.0350567	up	0.530587	-0.155475	0.136172	-1.29698	-1.09321	-1.4631
ENSRNOT00000083881	protein_coding	Lox	-0.858549	-2.22591	2.57997	0.0011833	0.0253421	up	-1.07122	-0.776656	-0.727765	-2.47842	-2.11642	-2.08288
ENSRNOT00000036180	protein_coding	Syt7	2.40703	1.1047	2.46627	0.0699805	0.18599	up	2.24637	1.96486	3.00986	0.780328	0.579751	1.95403
ENSRNOT00000002819	protein_coding	Slc10a6	-3.46062	-4.70796	2.37404	0.110245	0.245757	up	-3.31395	-3.41378	-3.65414	-5.39212	-3.50922	-5.22254
ENSRNOT00000009327	protein_coding	Krcc1	2.08521	1.06568	2.02725	0.0175412	0.0825781	up	2.19504	1.6751	2.38548	0.760968	1.20505	1.23103
ENSRNOT00000006566	protein_coding	LOC100909505	1.9319	0.908397	2.03286	0.00412519	0.0403183	up	2.08102	1.70799	2.0067	0.648207	1.06039	1.01659
ENSRNOT00000009823	protein_coding	Zfp41	1.368	0.248632	2.17251	0.00841146	0.0566458	up	1.45705	1.06383	1.5831	0.0473398	0.110867	0.587689
ENSRNOT00000090838	protein_coding	Tead2	-2.16148	-3.22505	2.0901	0.0146561	0.074708	up	-2.17267	-2.31742	-1.99435	-3.12703	-3.68258	-2.86555
NM_019184	protein_coding	Cyp2c11	3.54071	-0.10494	12.5156	0.182655	0.340154	up	6.16924	0.997808	3.45509	-1.78312	-1.83021	3.29851
ENSRNOT00000050522	protein_coding	Spatc1	-1.98645	-3.15016	2.24033	0.033827	0.1203	up	-1.82503	-2.53035	-1.60399	-3.35235	-3.42231	-2.67583
ENSRNOT00000071515	protein_coding	Tnfsf9	0.0891198	-1.53268	3.07759	0.00845116	0.0567759	up	0.586918	-0.395505	0.075946	-1.84	-1.21854	-1.53951
ENSRNOT00000013989	protein_coding	Tfpi2	-2.84877	-4.0294	2.26676	0.00558221	0.046106	up	-2.79078	-2.81042	-2.94512	-3.76996	-4.4495	-3.86876
ENSRNOT00000079382	protein_coding	Map1lc3b	-3.16585	-4.42258	2.38954	0.0337718	0.120181	up	-3.6696	-3.17416	-2.65377	-4.34521	-4.91756	-4.00497
ENSRNOT00000023097	protein_coding	Slc35e2b	0.858159	-0.284401	2.20772	0.0014187	0.0267691	up	0.637878	0.840194	1.0964	-0.341423	-0.346548	-0.165232
ENSRNOT00000025055	protein_coding	Klk11	-0.0299907	-1.11945	2.12794	0.0570423	0.164153	up	-0.265201	-0.346202	0.521431	-1.42458	-1.42286	-0.5109
ENSRNOT00000086635	protein_coding	Bnc2	-1.69251	-3.33141	3.11427	0.00955938	0.0603354	up	-1.46899	-2.32757	-1.28098	-3.12475	-3.59922	-3.27026
ENSRNOT00000081593	protein_coding	Zfp217	-2.77005	-4.19077	2.67719	0.0509522	0.153404	up	-2.50549	-3.44018	-2.36448	-3.81143	-4.96895	-3.79192
ENSRNOT00000019379	protein_coding	Slc31a2	2.51504	0.785319	3.31665	0.0157088	0.077566	up	2.72298	1.96254	2.85961	0.183053	1.30208	0.870824
ENSRNOT00000001672	protein_coding	AC117299.1	-1.43541	-2.95444	2.86598	0.04648	0.144878	up	-1.34324	-1.94755	-1.01543	-2.89006	-3.77823	-2.19503
ENSRNOT00000000337	protein_coding	Mical1	0.95702	-0.764892	3.29873	0.00606141	0.0479652	up	0.906951	0.723878	1.24023	-1.09099	-0.192429	-1.01126
ENSRNOT00000088246	protein_coding	Arpc2	1.27017	0.0858095	2.27263	0.0139912	0.0728412	up	1.76536	0.804111	1.24104	0.0196433	0.200558	0.0372272
ENSRNOT00000051243	protein_coding	Cfap206	-2.71591	-4.61776	3.73692	0.0120445	0.0670003	up	-2.3258	-2.67137	-3.15056	-5.31366	-4.45844	-4.08118
NM_133307	protein_coding	Prkcd	-0.810672	-2.56614	3.37637	0.0022232	0.0315899	up	-1.04484	-0.834412	-0.552762	-2.74615	-2.15236	-2.79993
ENSRNOT00000093201	protein_coding	Phldb2	-2.22416	-3.52359	2.46133	0.00307489	0.0354566	up	-2.47385	-2.08887	-2.10975	-3.61411	-3.21195	-3.74472
ENSRNOT00000068435	protein_coding	Clic1	5.16182	3.59163	2.96944	0.000762487	0.0216533	up	5.15394	5.04426	5.28727	3.3903	3.89581	3.48878
ENSRNOT00000022113	protein_coding	Ttr	-1.32914	-3.43894	4.31632	0.135784	0.280745	up	0.76147	-2.2711	-2.47779	-3.90301	-3.83425	-2.57958
ENSRNOT00000082469	protein_coding	Dcaf8	-0.878019	-1.96115	2.11863	0.0112038	0.0649697	up	-0.720664	-1.04572	-0.867675	-1.9727	-2.34362	-1.56712
ENSRNOT00000017301	protein_coding	Vamp8	2.96248	1.38919	2.97584	0.0107053	0.0636315	up	3.5609	2.35509	2.97145	1.35673	1.39827	1.41256
ENSRNOT00000077943	protein_coding	Ptprj	3.66041	2.55697	2.14866	0.0251346	0.10113	up	3.98272	3.14422	3.85429	2.87652	2.2578	2.5366
ENSRNOT00000014135	protein_coding	Kank2	-0.891832	-2.42551	2.89522	0.0079856	0.0551787	up	-0.718148	-1.35725	-0.600103	-2.66329	-2.01621	-2.59702
ENSRNOT00000011823	protein_coding	Pon1	-3.56823	-4.71074	2.20765	0.171008	0.325011	up	-2.7416	-4.55726	-3.40583	-5.34011	-4.91528	-3.87684
ENSRNOT00000079040	protein_coding	Cfhr1	-3.67682	-4.80918	2.19217	0.0692224	0.18487	up	-4.4058	-3.55965	-3.065	-5.25584	-4.43402	-4.73767
ENSRNOT00000087177	protein_coding	Rspo2	-2.26171	-3.30263	2.05754	0.00932895	0.0598067	up	-2.01652	-2.5385	-2.2301	-3.50371	-2.98267	-3.42151
ENSRNOT00000039291	protein_coding	Hars	6.88425	5.57319	2.48124	0.0833004	0.206533	up	7.25474	6.12838	7.26961	5.04605	5.25264	6.42087
ENSRNOT00000089455	protein_coding	Zic2	-0.0914238	-1.84681	3.37616	0.000855915	0.0225185	up	-0.30774	-0.122203	0.155671	-1.99382	-1.56267	-1.98393
ENSRNOT00000076670	protein_coding	Rhpn1	-1.15394	-2.21754	2.09014	0.00165886	0.0283265	up	-1.2996	-1.22672	-0.935508	-2.24478	-2.35243	-2.05541
ENSRNOT00000015898	protein_coding	Alpk3	1.50405	-0.596229	4.28792	0.00130825	0.0258793	up	1.65969	1.21207	1.64038	-0.833088	-0.79304	-0.162558
ENSRNOT00000017948	protein_coding	Mrgprf	-3.30537	-4.97052	3.17147	0.00471651	0.0430572	up	-3.55163	-3.52273	-2.84174	-5.32105	-4.85441	-4.7361
ENSRNOT00000033784	protein_coding	Kif20a	-1.2082	-2.36181	2.22471	0.0433414	0.139167	up	-0.781553	-1.84699	-0.996053	-2.70262	-1.93779	-2.44503
ENSRNOT00000022635	protein_coding	Slc12a7	1.48186	-1.26924	6.73232	0.00160134	0.0280603	up	1.44318	0.981695	2.02072	-1.52107	-0.87198	-1.41467
ENSRNOT00000017373	protein_coding	Uap1l1	-1.48104	-3.21713	3.33133	0.0118311	0.0665098	up	-1.54149	-1.56362	-1.338	-3.66686	-2.44168	-3.54286
ENSRNOT00000044841	protein_coding	AABR07035818.1	0.447578	-0.992176	2.71275	0.00322883	0.0362475	up	0.4329	0.268795	0.641041	-1.37013	-0.683493	-0.922901
ENSRNOT00000093196	protein_coding	Plppr3	0.776586	-0.545443	2.50017	0.00386258	0.0391827	up	0.985405	0.344267	1.00009	-0.471515	-0.552238	-0.612578
ENSRNOT00000074384	protein_coding	Prr32	0.271268	-0.807207	2.1118	0.0327199	0.117982	up	0.880608	-0.046808	-0.0199956	-1.06745	-0.576695	-0.777472
ENSRNOT00000013948	protein_coding	Cpa5	3.55246	1.07292	5.57721	0.12212	0.261717	up	4.8113	2.10543	3.74065	0.187401	-0.0257601	3.05712
ENSRNOT00000067574	protein_coding	Arhgef19	1.65373	0.155969	2.82405	0.0623889	0.173784	up	2.67775	0.830715	1.45274	0.0585835	-0.160841	0.570164
ENSRNOT00000039777	protein_coding	Fbxl16	3.087	1.43741	3.13744	0.000223656	0.016426	up	2.98325	3.03076	3.247	1.62003	1.268	1.42422
ENSRNOT00000075476	protein_coding	Islr	3.00556	1.6871	2.49399	0.00134195	0.0261171	up	2.98464	2.7327	3.29934	1.64556	1.72109	1.69465
ENSRNOT00000091427	protein_coding	Cnot2	2.89384	0.330599	5.91035	0.194545	0.354769	up	5.73044	0.7684	2.18269	-0.438538	-0.359984	1.79032
ENSRNOT00000026783	protein_coding	Cavin1	5.01117	2.9791	4.08992	0.00560412	0.0461945	up	5.07164	4.46698	5.49489	2.75115	3.43262	2.75353
ENSRNOT00000057641	protein_coding	Tpm1	-0.612912	-1.95133	2.52874	0.00590868	0.047363	up	-0.374739	-0.904788	-0.55921	-2.12958	-1.55899	-2.16541
ENSRNOT00000023033	protein_coding	Klf6	0.0444311	-1.30747	2.55249	0.00156057	0.0279324	up	0.0433859	-0.0968725	0.18678	-1.51137	-1.00026	-1.41079
NM_001007802	protein_coding	Cmtm6	-1.53532	-2.65166	2.16796	0.0102166	0.0623303	up	-1.37145	-1.93163	-1.30288	-2.9335	-2.5068	-2.51467
ENSRNOT00000008813	protein_coding	Hk2	1.18251	0.0955116	2.12432	0.00931102	0.0598067	up	1.41429	0.928562	1.20468	-0.244656	0.385408	0.145782
ENSRNOT00000072550	protein_coding	AABR07033357.1	4.32439	3.2057	2.17149	0.0109495	0.0643393	up	4.51676	4.09103	4.36536	2.99279	3.63787	2.98644
ENSRNOT00000014502	protein_coding	Lcp1	-0.647493	-1.70856	2.08647	0.00687745	0.0509498	up	-0.271439	-0.827072	-0.843966	-1.86462	-1.6965	-1.56455
ENSRNOT00000091280	protein_coding	Cfap221	-3.91924	-4.93094	2.01628	0.135819	0.280785	up	-3.02839	-4.70156	-4.02778	-5.34072	-4.50381	-4.94829
NM_080782	protein_coding	Cdkn1a	0.23749	-0.781184	2.02606	0.00686858	0.0509498	up	0.177901	0.0544355	0.480132	-0.519983	-1.05124	-0.77233
ENSRNOT00000072190	protein_coding	Metrnl	0.536057	-2.0543	6.02248	0.00315696	0.0358488	up	0.837291	-0.0820331	0.852913	-2.49726	-1.57596	-2.08968
ENSRNOT00000087327	protein_coding	Dhh	0.00878795	-2.5463	5.87703	0.00831115	0.056157	up	-0.121344	-0.345433	0.493141	-3.16127	-1.63975	-2.83787
ENSRNOT00000022270	protein_coding	Dsg2	-3.94199	-5.17905	2.35718	0.00327293	0.0364853	up	-3.82575	-4.17159	-3.82863	-5.25827	-5.40772	-4.87117
ENSRNOT00000008302	protein_coding	Nr4a3	-2.309	-3.61603	2.47432	0.000266731	0.0169788	up	-2.29314	-2.15413	-2.47973	-3.68991	-3.64359	-3.5146
ENSRNOT00000015418	protein_coding	Zfp219	2.74214	1.63924	2.14787	0.0122318	0.0676195	up	2.76918	2.35216	3.10508	1.53097	1.89948	1.48726
ENSRNOT00000030119	protein_coding	Eya2	0.375565	-1.76194	4.4	0.000560758	0.0202725	up	0.472947	-0.00620917	0.659958	-1.91295	-1.6446	-1.72826
ENSRNOT00000028624	protein_coding	Fxyd1	4.19013	2.95447	2.35489	0.0048244	0.0434196	up	4.53289	3.87757	4.15992	2.97018	3.13398	2.75924
ENSRNOT00000006035	protein_coding	Sash3	-0.400054	-1.60617	2.30716	0.0296072	0.111428	up	-0.0677725	-0.795627	-0.336764	-2.04313	-1.04233	-1.73305
ENSRNOT00000016984	protein_coding	Vamp5	1.34934	-0.19104	2.90871	0.000863633	0.0226583	up	1.56555	1.06158	1.42088	-0.2249	-0.0300533	-0.318166
ENSRNOT00000068712	protein_coding	Egfl8	-2.46975	-3.56398	2.13499	0.010111	0.0620201	up	-2.25086	-2.77477	-2.38362	-3.59211	-3.24046	-3.85936
ENSRNOT00000080095	protein_coding	Ednra	-2.62427	-4.23067	3.04489	0.0955256	0.224896	up	-2.89507	-2.7056	-2.27216	-5.375	-2.91291	-4.40409
ENSRNOT00000087190	protein_coding	Plscr1	-2.42757	-3.93331	2.8397	0.00596633	0.0476783	up	-2.07825	-2.97926	-2.22519	-3.94749	-4.00118	-3.85125
ENSRNOT00000014552	protein_coding	Thbs2	3.42555	0.9297	5.64062	0.000813894	0.0222683	up	3.66663	2.92519	3.68484	0.807685	1.15623	0.825188
ENSRNOT00000043374	protein_coding	Slco1a4	-2.63291	-3.74953	2.16839	0.0035638	0.0379253	up	-2.6432	-2.61345	-2.64208	-4.03286	-3.80453	-3.4112
ENSRNOT00000022097	protein_coding	Plekha2	0.643931	-0.528459	2.25385	0.0319949	0.116523	up	1.16141	0.115848	0.654531	-0.859632	-0.16349	-0.562255
ENSRNOT00000014452	protein_coding	Lhx2	5.54333	3.77791	3.39971	0.0704027	0.186597	up	5.48729	4.88399	6.2587	3.21947	3.13612	4.97815
ENSRNOT00000042875	protein_coding	Nagk	1.11758	-0.515873	3.10255	0.00402959	0.0399999	up	1.48843	0.590476	1.27383	-0.549389	-0.577692	-0.420539
ENSRNOT00000067928	protein_coding	Ptpn18	-2.00911	-3.39583	2.61483	0.019893	0.0879517	up	-1.6043	-2.29153	-2.13152	-3.7404	-2.78628	-3.66082
ENSRNOT00000014763	protein_coding	Twist1	0.64819	-0.902022	2.9286	0.0415638	0.135775	up	0.579751	0.151467	1.21335	-1.20895	-0.0652504	-1.43186
ENSRNOT00000082999	protein_coding	Ppp1r18	-1.21217	-3.18108	3.91473	0.000798443	0.0221575	up	-0.980442	-1.62554	-1.03052	-3.20142	-3.27296	-3.06886
ENSRNOT00000038523	protein_coding	Taar9	-3.43096	-4.81673	2.61311	0.0644358	0.177283	up	-2.77702	-4.09028	-3.42558	-5.11314	-5.30145	-4.0356
ENSRNOT00000023456	protein_coding	Imp3	-0.872901	-2.17104	2.45911	0.00550546	0.0457775	up	-0.871579	-1.10398	-0.643146	-2.03673	-1.91637	-2.56001
ENSRNOT00000023951	protein_coding	Ccl21	-1.01105	-3.51518	5.67308	0.0186056	0.0849076	up	-0.482803	-1.51937	-1.03097	-2.68272	-4.63373	-3.22908
ENSRNOT00000032126	protein_coding	Slc35d1	-1.23491	-2.32059	2.12238	0.00175192	0.0288311	up	-1.0362	-1.51421	-1.15432	-2.33958	-2.35344	-2.26876
ENSRNOT00000007365	protein_coding	Coch	-0.478059	-2.12801	3.13823	0.00977268	0.0612101	up	-0.480973	-0.964872	0.0116671	-1.80826	-2.54305	-2.03272
ENSRNOT00000016009	protein_coding	Cxcl14	3.34714	2.24771	2.1427	0.00989715	0.0614078	up	3.61342	3.39972	3.02828	1.93317	2.31458	2.4954
ENSRNOT00000025037	protein_coding	Svil	-0.698752	-2.1839	2.79947	0.00454131	0.0423602	up	-0.703205	-0.899893	-0.493158	-2.39162	-1.72431	-2.43578
ENSRNOT00000082496	protein_coding	Rpp25l	6.04985	4.56661	2.79576	0.0183691	0.0842952	up	6.6069	5.61038	5.93227	4.42871	4.21919	5.05193
ENSRNOT00000029845	protein_coding	Tmem140	-1.57217	-2.80813	2.35538	0.00794026	0.0550437	up	-1.8007	-1.45225	-1.46355	-3.17912	-2.40575	-2.83951
ENSRNOT00000036978	protein_coding	Mboat1	-1.33594	-2.9605	3.08349	0.00505377	0.0443049	up	-0.927706	-1.73305	-1.34706	-2.66284	-3.26903	-2.94964
ENSRNOT00000030007	protein_coding	Ptk2b	-0.453658	-1.67638	2.33386	0.00550371	0.0457775	up	-0.137591	-0.871128	-0.352254	-1.63794	-1.78289	-1.6083
ENSRNOT00000026556	protein_coding	Ptpn22	-1.69296	-3.2639	2.97097	0.0205616	0.0895226	up	-1.01165	-2.3143	-1.75294	-3.28691	-3.58267	-2.92211
NM_001008839	protein_coding	LOC103690108	-0.171583	-1.89872	3.3107	0.00184524	0.0292637	up	-0.466365	0.0658036	-0.114187	-2.16147	-1.56342	-1.97127
ENSRNOT00000036366	protein_coding	Clta	2.98481	1.96586	2.02644	0.00335133	0.0367887	up	3.19121	2.75924	3.00396	1.98167	2.13894	1.77698
ENSRNOT00000001669	protein_coding	Gstt1	0.808252	-0.798128	3.04487	0.00203196	0.0304508	up	1.11804	0.444161	0.862551	-0.920992	-0.57965	-0.893741
ENSRNOT00000012578	protein_coding	Fstl3	-2.19647	-3.35405	2.23082	0.00294601	0.0349381	up	-2.36995	-2.10484	-2.11462	-3.63857	-3.09854	-3.32503
ENSRNOT00000080142	protein_coding	Ctsh	0.0159041	-1.16318	2.26434	0.00324569	0.0363635	up	-0.206866	0.205946	0.0486317	-0.877551	-1.32853	-1.28347
ENSRNOT00000088670	protein_coding	AABR07062154.2	-0.995043	-2.0627	2.09603	0.0180635	0.083564	up	-0.937281	-1.29886	-0.74899	-2.16719	-2.38807	-1.63285
ENSRNOT00000060376	protein_coding	AABR07008370.1	-0.477975	-1.70796	2.34565	0.0198243	0.087896	up	-0.21982	-0.986003	-0.228101	-1.72177	-2.05854	-1.34357
ENSRNOT00000090499	protein_coding	B4galt1	-2.27978	-3.97706	3.24289	0.0161034	0.0784883	up	-1.85698	-2.66561	-2.31674	-3.47886	-4.66085	-3.79145
NM_017173	protein_coding	Serpinh1	0.18186	-0.994844	2.2606	0.00944078	0.0600768	up	-0.170501	0.247534	0.468548	-1.09939	-0.666806	-1.21834
ENSRNOT00000043736	protein_coding	RGD1309362	4.92725	2.43751	5.61677	0.00193228	0.0298488	up	5.39869	4.30856	5.07451	2.22378	2.45932	2.62943
ENSRNOT00000073587	protein_coding	Chst14	-0.376425	-1.96518	3.00789	0.0471902	0.146196	up	0.180007	-1.33305	0.0237682	-2.51729	-1.53988	-1.83836
ENSRNOT00000054987	protein_coding	Slc26a11	-1.70415	-3.54476	3.58161	0.00161938	0.0281224	up	-1.6704	-2.03315	-1.40891	-3.46503	-3.3134	-3.85585
ENSRNOT00000028737	protein_coding	Fermt3	-0.117739	-2.25234	4.39116	0.00216642	0.0312967	up	-0.031592	-0.272678	-0.0489478	-2.7835	-1.76872	-2.2048
ENSRNOT00000036359	protein_coding	Abca12	-3.13284	-4.53952	2.65126	0.0561144	0.162631	up	-2.96141	-3.68991	-2.74722	-3.74051	-5.27516	-4.60289
ENSRNOT00000045233	protein_coding	Rela	3.40175	2.36138	2.05675	0.0342078	0.120984	up	3.71347	2.94517	3.54661	1.94795	2.75201	2.38418
ENSRNOT00000024578	protein_coding	B3gnt7	1.43117	-0.512836	3.84774	0.00260733	0.0335261	up	1.99044	1.09447	1.20861	-0.586382	-0.585561	-0.366565
ENSRNOT00000021949	protein_coding	Tmprss13	-1.43329	-2.71482	2.43095	0.0500361	0.151539	up	-0.712223	-2.05698	-1.53068	-2.8488	-2.23942	-3.05623
ENSRNOT00000001638	protein_coding	Pttg1ip	5.26563	3.63732	3.0915	0.00320009	0.0360264	up	5.5476	4.83228	5.41701	3.37524	3.81628	3.72045
ENSRNOT00000082627	protein_coding	Cp	3.22108	0.633262	6.01188	0.00127903	0.0257005	up	3.03471	2.93358	3.69494	0.21971	0.935109	0.744966
ENSRNOT00000008525	protein_coding	Galk1	1.33215	0.217104	2.16602	0.000944765	0.0237352	up	1.22422	1.21866	1.55356	0.194185	0.120528	0.336597
NM_138884	protein_coding	Akr1d1	-0.778487	-1.90624	2.18518	0.0933398	0.221865	up	-0.845158	-1.15618	-0.334127	-2.38162	-2.34036	-0.996741
ENSRNOT00000008772	protein_coding	Ccr1	-1.87241	-2.98891	2.16821	0.0726861	0.190222	up	-2.04617	-2.24865	-1.32241	-3.64527	-2.38175	-2.93973
ENSRNOT00000028555	protein_coding	Rpl18	4.88373	3.49976	2.60985	0.0114334	0.0656531	up	5.27909	4.37869	4.99339	3.21075	3.78072	3.5078
ENSRNOT00000083787	protein_coding	Thoc7	-0.940524	-2.07345	2.19303	0.0278868	0.107458	up	-1.15706	-1.13932	-0.525198	-2.44503	-2.21144	-1.56388
ENSRNOT00000032528	protein_coding	RGD1565767	4.96691	2.99785	3.91513	0.0203616	0.0890402	up	5.7484	4.02596	5.12637	2.68404	3.20988	3.09962
ENSRNOT00000026235	protein_coding	Nfkb2	1.36764	0.112428	2.38702	0.0110002	0.0644519	up	1.02035	1.23445	1.84812	-0.0847508	0.0631374	0.358898
NM_001128079	protein_coding	Ctdsp1	-0.307288	-1.37818	2.10074	0.000739828	0.0215132	up	-0.268503	-0.40428	-0.24908	-1.46706	-1.17067	-1.49681
ENSRNOT00000034188	protein_coding	Il20rb	-2.63219	-3.98628	2.55636	0.000762234	0.0216533	up	-2.40996	-2.66584	-2.82077	-3.90098	-3.90278	-4.15509
NM_013085	protein_coding	Plau	-0.168977	-3.27149	8.58912	0.000722016	0.0213671	up	0.0502781	-0.321612	-0.235598	-3.6674	-3.48982	-2.65724
NM_001270592	protein_coding	Tmem176b	0.905537	-1.14719	4.14889	0.00177868	0.0289104	up	1.37871	0.488319	0.849578	-1.3089	-0.963007	-1.16966
NM_001047878	protein_coding	F5	-3.32616	-5.24249	3.77462	0.00291119	0.0347452	up	-3.45118	-3.73598	-2.79132	-5.27088	-5.39067	-5.06593
ENSRNOT00000011801	protein_coding	Nav1	8.12034	6.91023	2.31355	0.0341223	0.120884	up	8.23823	7.73408	8.3887	6.55904	6.6069	7.56474
ENSRNOT00000005772	protein_coding	Rpl34	4.74932	3.46462	2.43631	0.0876202	0.212879	up	5.78474	3.85429	4.60892	3.28556	3.6398	3.46849
ENSRNOT00000003219	protein_coding	Scpep1	5.1806	2.80032	5.20635	0.00209512	0.0308574	up	5.49489	4.59242	5.45448	2.48658	3.02725	2.88714
ENSRNOT00000045830	protein_coding	Ctsm	0.225331	-0.810178	2.04984	0.0650133	0.178054	up	0.62826	-0.433837	0.481572	-0.987197	-1.10873	-0.334609
ENSRNOT00000005909	protein_coding	Tspan8	3.06655	1.05649	4.028	0.00252975	0.0330029	up	3.49292	2.51957	3.18715	1.10731	1.16287	0.899275
ENSRNOT00000022029	protein_coding	Fkbp10	-0.799981	-2.46812	3.17803	0.00253459	0.0330104	up	-0.489921	-1.1907	-0.719319	-2.62353	-2.19456	-2.58626
ENSRNOT00000001539	protein_coding	Srsf9	2.21763	1.10966	2.15543	0.0155059	0.0771279	up	2.69913	1.78282	2.17095	1.0139	1.23737	1.07771
ENSRNOT00000074616	protein_coding	Pdlim4	2.60077	1.13126	2.76927	0.0107913	0.0639219	up	3.0733	2.07097	2.65803	0.934047	1.03858	1.42115
ENSRNOT00000009334	protein_coding	Atp6v0d2	-2.20998	-4.15937	3.86213	0.0228076	0.0951946	up	-1.88906	-2.82249	-1.91837	-4.17784	-4.92409	-3.37618
ENSRNOT00000022852	protein_coding	Ubqlnl	-3.15374	-4.45405	2.46282	0.095619	0.224948	up	-2.85148	-3.84721	-2.76252	-4.34381	-5.34801	-3.67033
ENSRNOT00000071576	protein_coding	C5ar2	-0.646743	-1.94283	2.45562	0.0191986	0.0863443	up	-0.0569103	-1.23799	-0.645332	-1.90959	-1.93727	-1.98163
NM_001164297	protein_coding	Plec	-1.51603	-2.63587	2.17322	0.00726512	0.0525295	up	-1.56186	-1.51137	-1.47486	-2.75519	-2.20834	-2.94407
ENSRNOT00000080724	protein_coding	Oplah	2.98057	1.64639	2.52132	0.000548455	0.0202725	up	2.96812	2.78106	3.19252	1.53006	1.69258	1.71651
NM_017320	protein_coding	Ctss	5.67317	4.35337	2.49632	0.0156529	0.077438	up	6.06132	5.16801	5.79018	3.96966	4.5213	4.56915
ENSRNOT00000026891	protein_coding	Gmfg	2.52468	1.24074	2.43502	0.0116815	0.0661531	up	3.06077	2.1195	2.39375	1.09795	1.38749	1.23678
ENSRNOT00000093089	protein_coding	AABR07031193.1	-3.44592	-4.85586	2.65727	0.00828564	0.0560339	up	-3.32235	-3.56933	-3.44607	-5.41343	-4.51233	-4.64183
ENSRNOT00000011327	protein_coding	Tmem176b	0.950602	-1.12879	4.2263	0.00221151	0.0315474	up	1.42572	0.492984	0.933101	-1.29868	-0.88076	-1.20694
ENSRNOT00000006808	protein_coding	Sppl2c	5.69571	3.666	4.08322	0.0687562	0.184154	up	5.7551	4.98912	6.34291	3.02624	2.86617	5.1056
ENSRNOT00000088387	protein_coding	Ahnak	0.693382	-0.412644	2.15252	0.0110323	0.0645939	up	0.738769	0.400724	0.940653	-0.464399	-0.0599241	-0.713609
NM_001309447	protein_coding	Lama4	2.78462	0.753889	4.08612	0.00248013	0.0328097	up	2.99514	2.27225	3.08647	0.524553	1.04544	0.691675
ENSRNOT00000044435	protein_coding	Zfp280c	-2.30549	-3.59682	2.44753	0.0723473	0.189829	up	-1.98146	-2.75391	-2.18111	-3.31415	-4.53174	-2.94457
ENSRNOT00000029755	protein_coding	Ngp	-0.375431	-1.38277	2.01021	0.0927091	0.220861	up	0.474972	-0.988241	-0.613024	-1.46014	-1.12682	-1.56137
ENSRNOT00000020711	protein_coding	Slc9a3	-4.39456	-5.48544	2.13004	0.164528	0.317569	up	-5.48836	-4.43009	-3.26524	-5.49272	-5.47344	-5.49017
ENSRNOT00000010579	protein_coding	Mgst1	2.75966	1.66156	2.14074	0.00725426	0.0525021	up	3.17795	2.62158	2.47946	1.57884	1.72939	1.67643
ENSRNOT00000093497	protein_coding	Tax1bp3	-1.38289	-2.67789	2.45376	0.00224014	0.0316313	up	-1.49698	-1.24551	-1.40619	-2.65554	-2.39364	-2.98449
ENSRNOT00000028907	protein_coding	Cavin2	2.75113	1.46505	2.43865	0.0167455	0.0805434	up	2.80683	2.28914	3.15741	1.27383	1.87526	1.24604
ENSRNOT00000043343	protein_coding	Jade2	-0.50892	-1.63121	2.17693	0.000138854	0.0144668	up	-0.410804	-0.657858	-0.458098	-1.60399	-1.61796	-1.67168
ENSRNOT00000015752	protein_coding	Fam180a	-1.60405	-2.60932	2.00732	0.0201826	0.0886556	up	-1.40909	-1.83732	-1.56574	-2.72807	-2.15041	-2.94949
ENSRNOT00000074420	protein_coding	Exosc1	0.266954	-0.885673	2.22318	0.328893	0.498056	up	2.14832	-1.0433	-0.304159	-1.27718	-1.2587	-0.121133
NM_022697	protein_coding	Rpl28	3.05753	1.29797	3.38595	0.0162044	0.0788064	up	3.74182	2.28477	3.14599	1.09171	1.51766	1.28454
ENSRNOT00000016447	protein_coding	Txn1	3.49018	2.46936	2.02907	0.00574155	0.0467292	up	3.84606	3.20348	3.42101	2.43656	2.4959	2.47562
NM_173148	protein_coding	AABR07051244.2	0.160176	-0.840717	2.00124	0.0656336	0.179138	up	0.219332	-0.240277	0.501472	-0.95829	-1.35132	-0.212538
ENSRNOT00000005645	protein_coding	Ifitm1	2.13221	-3.49055	49.274	9.94752e-05	0.0143165	up	2.14361	1.80374	2.44927	-3.8093	-2.8718	-3.79054
ENSRNOT00000040116	protein_coding	MGC105567	-1.86572	-3.61816	3.36929	0.0123133	0.067794	up	-1.19298	-2.50095	-1.90323	-3.9032	-3.5051	-3.4462
ENSRNOT00000013535	protein_coding	Nol9	-0.380083	-1.81592	2.70538	0.023601	0.0974837	up	0.180924	-1.00102	-0.320149	-1.78465	-1.46341	-2.19969
ENSRNOT00000025983	protein_coding	Ggta1	-0.17511	-1.3476	2.254	0.0344076	0.121396	up	0.082418	-0.424749	-0.182998	-1.95001	-0.766629	-1.32616
ENSRNOT00000001695	protein_coding	Col6a2	3.07529	0.642436	5.39961	0.00320267	0.0360264	up	2.92361	2.69854	3.60373	0.468221	1.17606	0.283023
NM_001129997	protein_coding	Ehbp1l1	-2.40377	-3.67051	2.40617	0.00452676	0.0423147	up	-2.47932	-2.37795	-2.35404	-3.75924	-3.25856	-3.99372
NM_001270682	protein_coding	Apoe	6.09443	3.62621	5.5336	0.0001522	0.0150507	up	5.8679	6.18658	6.22881	3.36176	3.71118	3.8057
ENSRNOT00000088042	protein_coding	Fbln1	1.38584	-0.48316	3.65279	0.00030965	0.0173365	up	1.27566	1.18267	1.69918	-0.461686	-0.525198	-0.462597
ENSRNOT00000065494	protein_coding	Colec12	2.59616	0.378764	4.65054	0.029971	0.112097	up	2.83304	1.75413	3.20131	-0.152025	1.40484	-0.116525
ENSRNOT00000078473	protein_coding	Tmem176b	0.588426	-1.37083	3.88861	0.00147712	0.0272259	up	0.798567	0.225615	0.741097	-1.59898	-1.02865	-1.48486
ENSRNOT00000067638	protein_coding	Fam105a	1.98329	0.0939302	3.70472	0.00855149	0.0571741	up	2.27667	1.53885	2.13437	-0.53337	0.52373	0.291431
ENSRNOT00000084621	protein_coding	Pard6g	-0.767489	-2.54796	3.43539	0.0101826	0.0622181	up	-0.613409	-1.15217	-0.536894	-2.9751	-1.88264	-2.78614
ENSRNOT00000037181	protein_coding	Gbp7	-2.60311	-3.69526	2.13191	0.0413497	0.135326	up	-2.04746	-3.16564	-2.59624	-3.9914	-3.71643	-3.37794
ENSRNOT00000016730	protein_coding	Cflar	1.44712	0.196988	2.37863	0.00588477	0.0472563	up	1.40453	1.27566	1.66116	0.147486	0.573076	-0.129599
NM_178866	protein_coding	Igf1	2.38699	0.652359	3.32795	0.000940619	0.0236621	up	2.51586	2.11296	2.53216	0.482455	0.937043	0.537578
ENSRNOT00000077085	protein_coding	Cfap65	-2.74777	-4.59899	3.60806	0.00188309	0.0294495	up	-2.91073	-2.47213	-2.86044	-4.98002	-4.24412	-4.57283
ENSRNOT00000048076	protein_coding	AABR07044383.1	3.70878	2.25344	2.74221	0.000425429	0.0185529	up	3.79667	3.49429	3.83539	2.09368	2.30137	2.36529
ENSRNOT00000005687	protein_coding	Baiap2	-1.2879	-2.34	2.07355	0.0123391	0.0678089	up	-1.23194	-1.59381	-1.03794	-2.67885	-2.06418	-2.27697
NM_001109176	protein_coding	Fyb1	-2.12045	-3.26872	2.21649	0.00526379	0.0448	up	-1.98933	-2.22197	-2.15005	-3.66117	-3.08626	-3.05874
ENSRNOT00000066028	protein_coding	Ctsa	0.223379	-1.59799	3.53418	0.000282082	0.017035	up	0.484324	-0.0226455	0.208459	-1.67588	-1.52971	-1.58839
ENSRNOT00000042973	protein_coding	Tnfaip2	1.95617	-0.631202	6.01005	0.00200755	0.0303296	up	2.24354	1.4415	2.18348	-1.06032	-0.185496	-0.647794
ENSRNOT00000073271	protein_coding	Gas1	-0.0552264	-1.44052	2.61224	0.00465565	0.0428527	up	-0.27189	-0.128549	0.23476	-1.46472	-1.09977	-1.75706
ENSRNOT00000038057	protein_coding	Crtc1	-1.05761	-2.19167	2.19475	0.00717607	0.0521308	up	-1.11306	-1.2462	-0.813589	-2.32183	-2.42465	-1.82853
ENSRNOT00000008011	protein_coding	Gngt2	2.64008	-0.589934	9.3828	9.84123e-05	0.0143165	up	2.88597	2.3875	2.64678	-0.839535	-0.325087	-0.60518
NM_001270795	protein_coding	Slc4a8	5.49813	3.79545	3.25505	0.0299331	0.111993	up	5.62038	4.8571	6.01692	3.46849	3.34986	4.568
ENSRNOT00000005073	protein_coding	Col5a2	0.0586433	-1.55864	3.06797	0.0039679	0.0398471	up	-0.127352	0.0131374	0.290145	-1.70319	-1.08665	-1.88608
ENSRNOT00000081531	protein_coding	Arhgef2	-2.59759	-3.98003	2.6071	0.0193927	0.0867416	up	-2.71145	-2.70196	-2.37934	-4.23966	-3.28949	-4.41096
ENSRNOT00000087075	protein_coding	Hm13	1.23764	0.0549152	2.27005	0.00443735	0.0419167	up	1.36938	1.03858	1.30496	0.0904383	0.343274	-0.268967
ENSRNOT00000064758	protein_coding	Nav1	0.685916	-0.329326	2.02124	0.00400557	0.0399017	up	0.491639	0.581899	0.984209	-0.485415	-0.269316	-0.233247
NM_001099508	protein_coding	Vom2r62	-1.42069	-2.55853	2.20052	0.128282	0.270469	up	-1.63179	-1.77284	-0.857448	-3.10361	-3.05765	-1.51433
ENSRNOT00000014234	protein_coding	Cmtm3	0.243355	-0.992788	2.35568	0.00451151	0.0422769	up	0.628474	-0.0875064	0.189098	-0.944662	-1.09525	-0.938448
ENSRNOT00000084275	protein_coding	Gjd3	1.73128	0.696638	2.0486	0.0090889	0.0589971	up	1.72939	1.99679	1.46764	1.00178	0.484324	0.603814
ENSRNOT00000002760	protein_coding	Stap1	-1.31968	-5.34418	16.274	1.06435e-05	0.00976236	up	-1.14127	-1.5881	-1.22965	-5.34817	-5.43705	-5.24731
ENSRNOT00000004241	protein_coding	Prelp	0.643313	-1.23799	3.68408	0.00199431	0.0302844	up	0.729178	0.295406	0.905354	-1.2776	-0.892108	-1.54426
ENSRNOT00000041606	protein_coding	Pmp22	-0.734479	-2.52026	3.44805	0.000342247	0.0175565	up	-0.880424	-0.853248	-0.469764	-2.68533	-2.40705	-2.46839
ENSRNOT00000050702	protein_coding	AC128059.1	-2.34845	-3.88686	2.90474	0.0321811	0.116795	up	-2.20278	-1.94474	-2.89783	-4.53709	-3.21061	-3.91288
ENSRNOT00000075793	protein_coding	Ctdspl	-0.339298	-1.47344	2.19489	0.00352098	0.0376663	up	-0.208865	-0.578899	-0.230128	-1.49731	-1.2206	-1.70242
ENSRNOT00000061157	protein_coding	Sgk1	0.397137	-0.901375	2.45975	0.0032667	0.0364522	up	0.539759	0.231548	0.420104	-1.00428	-0.540352	-1.15949
ENSRNOT00000020925	protein_coding	Fbxo4	2.14627	0.886382	2.39478	0.0427972	0.138076	up	2.42823	1.47332	2.53727	0.649587	0.592622	1.41694
ENSRNOT00000014277	protein_coding	Atoh8	-0.540951	-2.12079	2.98936	0.00615195	0.0483222	up	-0.622163	-0.550253	-0.450437	-2.51807	-1.54488	-2.29941
ENSRNOT00000001315	protein_coding	Arpc1b	4.99767	3.68434	2.48514	0.00619485	0.0484369	up	5.01732	4.75505	5.22062	3.28396	3.99091	3.77816
ENSRNOT00000001792	protein_coding	Il3ra	0.314767	-0.845681	2.23527	0.00526527	0.0448	up	0.307061	0.0322662	0.604975	-0.989664	-0.960997	-0.586382
ENSRNOT00000021073	protein_coding	Tpm4	1.22198	-0.030159	2.38194	0.00425386	0.0409473	up	1.24104	1.03654	1.38835	-0.168089	0.34189	-0.264278
ENSRNOT00000066670	protein_coding	Cxcl12	-1.4858	-2.76234	2.42257	0.129889	0.272804	up	-2.70141	-0.529095	-1.2269	-2.69888	-2.45078	-3.13735
NM_001108651	protein_coding	Hebp1	-0.46986	-2.00143	2.89101	0.00495789	0.0439138	up	-0.176231	-0.654449	-0.578899	-1.98228	-1.61455	-2.40747
ENSRNOT00000086363	protein_coding	Ly49si1	-0.416382	-2.49067	4.21136	0.00836927	0.056447	up	-0.235367	-0.510403	-0.503376	-2.42717	-3.24509	-1.79974
ENSRNOT00000086863	protein_coding	Btk	-3.44205	-5.15717	3.28323	0.000344548	0.0175565	up	-3.47831	-3.25155	-3.5963	-5.36922	-5.1158	-4.98649
ENSRNOT00000023543	protein_coding	H6pd	0.514074	-1.89438	5.30906	0.191397	0.350942	up	2.58015	-1.3397	0.301766	-2.99827	-2.84798	0.163112
ENSRNOT00000055271	protein_coding	Ppp1r1a	-0.822369	-2.02602	2.30322	0.0384304	0.129901	up	-0.229625	-1.50185	-0.735628	-2.29531	-1.81481	-1.96795
ENSRNOT00000010208	protein_coding	Foxe3	-0.669272	-2.23426	2.95874	0.0020151	0.0304025	up	-0.663476	-0.901539	-0.4428	-2.31135	-2.48944	-1.90198
ENSRNOT00000012811	protein_coding	Rspo1	0.520619	-1.64385	4.483	0.00184531	0.0292637	up	0.991766	0.320981	0.249109	-1.96826	-1.35917	-1.60411
ENSRNOT00000006188	protein_coding	Myc	-0.422819	-1.55883	2.19773	0.00511547	0.0443749	up	-0.150836	-0.677211	-0.440411	-1.80199	-1.54349	-1.33101
ENSRNOT00000042681	protein_coding	Cd276	-0.705846	-1.78215	2.10863	0.0986914	0.229446	up	-0.736115	-1.10616	-0.275268	-1.9765	-2.42978	-0.940174
ENSRNOT00000020401	protein_coding	Fam46c	-0.67792	-2.72885	4.14374	0.000675842	0.0211784	up	-0.571791	-0.889642	-0.572326	-3.10167	-2.51146	-2.57342
ENSRNOT00000034201	protein_coding	Ap5s1	-1.46884	-2.8012	2.51814	0.0112049	0.0649697	up	-1.42458	-1.248	-1.73395	-3.31293	-2.43836	-2.65231
ENSRNOT00000012597	protein_coding	Cdk6	-0.990679	-2.8673	3.67215	9.09378e-05	0.0141285	up	-0.830908	-1.16888	-0.97225	-2.77763	-2.82951	-2.99478
ENSRNOT00000015620	protein_coding	Washc2c	6.99622	5.13626	3.62998	0.190783	0.350255	up	8.19783	5.36001	7.43082	4.36762	4.25751	6.78364
NM_001135030	protein_coding	Tctex1d1	-2.01918	-3.46198	2.71848	0.00934111	0.0598153	up	-1.57084	-2.2996	-2.18709	-3.4367	-3.11562	-3.83362
ENSRNOT00000009817	protein_coding	Serping1	5.07839	2.33936	6.67621	0.000785583	0.0219125	up	5.27649	4.58409	5.37457	2.00967	2.52751	2.48089
ENSRNOT00000079889	protein_coding	Flna	1.3558	-0.144302	2.82863	0.00571511	0.0466061	up	1.19074	1.14925	1.72741	-0.430046	0.257009	-0.25987
ENSRNOT00000077380	protein_coding	Eif2b1	7.92818	6.71872	2.31252	0.0547392	0.160059	up	8.24642	7.3228	8.21532	6.40507	6.36739	7.38369
ENSRNOT00000084597	protein_coding	Hilpda	-1.61661	-2.97544	2.56477	0.00488856	0.0436997	up	-1.44255	-2.03978	-1.36749	-3.00849	-2.76381	-3.15402
ENSRNOT00000028855	protein_coding	Siglec1	-1.63031	-4.09842	5.53317	0.0254254	0.101629	up	-1.27099	-1.93233	-1.68762	-5.43769	-3.19485	-3.66272
ENSRNOT00000021270	protein_coding	Slc9a2	-2.25189	-3.48333	2.34801	0.0180347	0.083532	up	-2.45866	-2.52598	-1.77103	-3.44309	-3.86179	-3.14511
ENSRNOT00000084031	protein_coding	Reck	-1.48211	-2.56554	2.11907	0.00353269	0.0376663	up	-1.52853	-1.5888	-1.32901	-2.32068	-2.51634	-2.85961
ENSRNOT00000070903	protein_coding	RT1-T24-3	-0.11768	-1.15497	2.05237	0.0130472	0.0702698	up	-0.567091	0.162039	0.0520129	-1.26455	-0.980562	-1.21979
ENSRNOT00000041590	protein_coding	RT1-A1	4.5681	2.10243	5.52386	4.55834e-05	0.0127439	up	4.649	4.34984	4.70547	1.96572	2.18477	2.15678
ENSRNOT00000064754	protein_coding	Mlip	-3.35558	-4.44159	2.12287	0.0794761	0.200935	up	-2.91094	-4.13657	-3.01923	-4.68525	-4.69645	-3.94308
ENSRNOT00000074579	protein_coding	Zfp296	-2.79685	-3.9223	2.18169	0.0212046	0.0908872	up	-3.23769	-2.73525	-2.41761	-4.29359	-3.81555	-3.65776
ENSRNOT00000050941	protein_coding	Foxo6	3.60258	2.58552	2.02379	0.0119539	0.0668172	up	3.9348	3.2876	3.58535	2.64349	2.32217	2.7909
ENSRNOT00000066776	protein_coding	Zfp964	0.3221	-0.901721	2.33564	0.0229232	0.0954984	up	0.354664	-0.130098	0.741733	-1.05877	-1.19596	-0.450437
NM_138828	protein_coding	Apoe	6.12104	3.72014	5.28131	0.000216273	0.016426	up	6.12838	6.02197	6.21276	3.49915	3.58535	4.07594
ENSRNOT00000020505	protein_coding	Cyp26b1	1.58879	0.336225	2.38264	0.0263442	0.103792	up	2.19922	0.948547	1.61859	0.388152	0.377287	0.243234
ENSRNOT00000050804	protein_coding	Cfap126	0.176341	-1.82825	4.01274	0.00627175	0.048612	up	0.76229	-0.0642383	-0.16903	-2.04036	-1.34484	-2.09953
ENSRNOT00000087796	protein_coding	Ly49i4	-3.1772	-5.03051	3.61329	0.0115197	0.0658392	up	-2.85738	-3.79714	-2.87709	-5.51696	-5.03601	-4.53857
ENSRNOT00000016608	protein_coding	Skap2	3.54369	2.13651	2.65218	0.0124718	0.0683526	up	3.97187	3.02725	3.63194	1.80106	2.37749	2.23096
NM_001002806	protein_coding	Capn11	-2.74725	-3.79507	2.06741	0.00404768	0.0400171	up	-2.89314	-2.88611	-2.4625	-3.60804	-3.80773	-3.96946
NM_012987	protein_coding	Nes	-3.3923	-4.48018	2.12562	0.0097704	0.0612101	up	-3.52712	-3.2165	-3.43328	-4.50675	-4.0936	-4.84021
ENSRNOT00000027452	protein_coding	Plekhh3	2.19483	0.997933	2.29246	0.0253089	0.101399	up	2.43995	1.79863	2.34592	0.537807	1.50325	0.952745
ENSRNOT00000077670	protein_coding	Slc16a7	-2.93455	-4.61443	3.204	0.0316356	0.115701	up	-2.60996	-3.54054	-2.65316	-5.42761	-4.39223	-4.02345
ENSRNOT00000014721	protein_coding	Tekt2	-0.612264	-1.67182	2.0843	0.0400009	0.132801	up	-0.188698	-1.24218	-0.405911	-1.90358	-1.39809	-1.7138
ENSRNOT00000067222	protein_coding	11-Sep	1.36092	0.300741	2.08519	0.000162921	0.0152072	up	1.47715	1.37871	1.2269	0.275193	0.352207	0.274824
ENSRNOT00000002799	protein_coding	Cd200r1	-0.646233	-2.8208	4.51451	0.000810163	0.0222683	up	-0.3962	-0.803709	-0.738788	-2.84838	-3.15767	-2.45636
ENSRNOT00000079116	protein_coding	Prelp	0.0930763	-1.39823	2.81143	0.0145855	0.0744967	up	-0.125319	-0.0754573	0.480006	-1.84193	-0.812967	-1.53979
ENSRNOT00000054757	protein_coding	Ifit2	-0.485425	-1.68634	2.29886	0.0716294	0.188546	up	0.247534	-1.03281	-0.671002	-2.30512	-1.29224	-1.46166
ENSRNOT00000034603	protein_coding	Sp140	-0.774486	-2.17101	2.63266	0.000534358	0.0201274	up	-0.719119	-0.995648	-0.60869	-2.29338	-2.18755	-2.0321
ENSRNOT00000038547	protein_coding	Icoslg	-0.63841	-2.2972	3.15751	0.00779462	0.0544841	up	-0.395505	-1.06708	-0.452646	-2.74973	-1.85765	-2.28421
ENSRNOT00000074998	protein_coding	Cnr2	-0.317312	-1.35268	2.04964	0.0421025	0.136646	up	0.0156841	-0.841853	-0.125768	-1.62591	-1.537	-0.895138
ENSRNOT00000001337	protein_coding	Rflna	-1.25818	-2.39297	2.19587	0.0496204	0.150831	up	-0.895635	-1.6726	-1.2063	-2.96774	-1.7929	-2.41827
ENSRNOT00000019052	protein_coding	Klf2	-2.717	-3.80664	2.1282	0.0196807	0.087573	up	-2.86096	-2.91854	-2.3715	-4.17329	-3.3783	-3.86832
ENSRNOT00000077060	protein_coding	Mxd4	1.30583	-0.0882483	2.62821	0.00218778	0.0314508	up	1.27813	1.09421	1.54515	-0.327363	0.188053	-0.125435
ENSRNOT00000003730	protein_coding	AABR07039648.1	1.15153	0.0287536	2.17766	0.0147315	0.0747781	up	1.58238	0.792916	1.0793	-0.0580648	0.314026	-0.1697
ENSRNOT00000092698	protein_coding	Cfb	-2.88399	-4.01343	2.18774	0.0116915	0.0661531	up	-3.37142	-2.68938	-2.59116	-4.02697	-3.87654	-4.13679
ENSRNOT00000066380	protein_coding	Klf13	3.20186	1.95528	2.37277	0.0111048	0.0647397	up	3.26551	2.81953	3.52053	1.59206	2.23096	2.04283
ENSRNOT00000017479	protein_coding	Nkain3	-1.16011	-2.308	2.21589	0.0138065	0.0723234	up	-1.03984	-1.44275	-0.997744	-2.28011	-2.72719	-1.91671
ENSRNOT00000074586	protein_coding	Cebpd	2.4028	0.648106	3.37454	0.00796217	0.0551359	up	2.44824	2.10084	2.65931	0.189653	1.25855	0.496116
ENSRNOT00000073675	protein_coding	Sh3pxd2b	-0.741596	-2.01038	2.40959	0.00241583	0.0324732	up	-0.559357	-1.00912	-0.656314	-2.23318	-1.79622	-2.00174
ENSRNOT00000050597	protein_coding	Lepr	-3.17653	-4.55496	2.59986	0.0280423	0.107858	up	-3.54286	-3.43931	-2.5474	-4.51417	-4.12688	-5.02383
ENSRNOT00000027925	protein_coding	Slc22a18	0.930624	-1.28658	4.6499	0.00191281	0.0297204	up	1.28857	0.340437	1.16287	-1.38106	-1.14977	-1.3289
ENSRNOT00000003733	protein_coding	Sell	3.87417	2.61916	2.3867	0.0542783	0.159401	up	3.95385	3.31355	4.35512	2.31597	2.21863	3.32287
ENSRNOT00000005349	protein_coding	Pi4k2b	-3.28525	-4.37447	2.12758	0.0194371	0.0868744	up	-3.10551	-3.29794	-3.45231	-4.88563	-4.27039	-3.96738
ENSRNOT00000018122	protein_coding	Tex264	3.37337	2.16157	2.31626	0.0177499	0.0829048	up	3.82105	2.90028	3.39877	1.91315	2.46743	2.10412
ENSRNOT00000039306	protein_coding	Stat6	0.480369	-1.25974	3.3406	0.000249704	0.0167177	up	0.603814	0.238041	0.599252	-1.16105	-1.40147	-1.2167
ENSRNOT00000024128	protein_coding	Sfrp1	-0.830994	-2.35626	2.8784	0.000648905	0.0209379	up	-0.990877	-0.87345	-0.628656	-2.42353	-2.12863	-2.51662
ENSRNOT00000007879	protein_coding	G0s2	1.97838	-0.106511	4.24242	0.00758619	0.0536098	up	2.59853	1.3394	1.99719	-0.409111	0.289897	-0.200318
ENSRNOT00000007876	protein_coding	AABR07066818.1	1.62385	0.530414	2.13381	0.000977506	0.0240163	up	1.75954	1.53257	1.57943	0.437701	0.741097	0.412445
ENSRNOT00000050834	protein_coding	Tead4	-3.78729	-5.19647	2.65587	0.00142755	0.026797	up	-3.75371	-4.02399	-3.58416	-5.40289	-4.96801	-5.21852
ENSRNOT00000065339	protein_coding	Itgb4	1.2968	-1.09599	5.25173	0.00113478	0.0250506	up	1.30833	0.803256	1.77881	-1.18606	-1.10939	-0.992531
ENSRNOT00000043909	protein_coding	AABR07048312.1	3.63473	2.52048	2.16483	0.00485899	0.0435156	up	3.51744	3.62502	3.76174	2.41701	2.87879	2.26564
ENSRNOT00000004143	protein_coding	Hic1	1.10246	-0.911597	4.03916	0.0103448	0.0626164	up	1.30057	0.605806	1.401	-1.39773	-0.198775	-1.13828
ENSRNOT00000008760	protein_coding	Cd44	-3.31007	-4.74392	2.70166	0.0238436	0.0981078	up	-2.80931	-3.7759	-3.34501	-5.06916	-4.16158	-5.00102
ENSRNOT00000090844	protein_coding	Cyp4f5	7.19439	5.82931	2.5759	0.0551584	0.16082	up	7.33939	6.69033	7.55345	5.36982	5.4131	6.70502
ENSRNOT00000065246	protein_coding	Rin3	2.31422	0.879919	2.70251	0.0082276	0.0558124	up	2.34264	1.91134	2.68868	0.869002	1.21493	0.555827
ENSRNOT00000018351	protein_coding	Trem2	4.00072	2.04484	3.87952	0.00320639	0.0360466	up	4.52256	3.55894	3.92066	1.78966	2.13346	2.21141
ENSRNOT00000031796	protein_coding	Cdk4	1.16009	-0.100808	2.39645	0.00634414	0.0488672	up	1.5807	0.758222	1.14136	-0.176458	-0.0532068	-0.0727577
ENSRNOT00000048858	protein_coding	RT1-CE10	-2.0322	-3.28848	2.38879	0.119969	0.258622	up	-1.5365	-2.20568	-2.35442	-4.16282	-2.17676	-3.52586
ENSRNOT00000007698	protein_coding	Gadd45a	3.27921	1.66331	3.06501	0.0069359	0.0511848	up	3.49915	2.80113	3.53734	1.27418	1.97904	1.73673
ENSRNOT00000047223	protein_coding	Klhl2	-0.193671	-1.43006	2.35608	0.0553272	0.161186	up	0.380737	-0.904597	-0.0571535	-1.57838	-1.79841	-0.913382
ENSRNOT00000038736	protein_coding	Slc8b1	2.67826	0.573036	4.30265	0.00101582	0.0242106	up	2.79019	2.23052	3.01407	0.419822	0.66777	0.631515
ENSRNOT00000025797	protein_coding	Pde8a	7.97686	6.86811	2.15659	0.0491349	0.149989	up	8.10344	7.48768	8.33946	6.47066	6.66594	7.46773
ENSRNOT00000089232	protein_coding	Acnat2	1.07878	-0.465237	2.91605	0.130733	0.274033	up	2.07498	0.0440403	1.11731	-1.40343	-0.539788	0.54751
ENSRNOT00000091057	protein_coding	Fstl1	0.780956	-0.378437	2.23363	0.00300774	0.0352019	up	0.786301	0.501156	1.05541	-0.371989	-0.237886	-0.525437
ENSRNOT00000083924	protein_coding	Olr292	-2.60393	-3.74466	2.20494	0.00551093	0.0457888	up	-2.38899	-2.96856	-2.45423	-3.69662	-3.93891	-3.59845
ENSRNOT00000044711	protein_coding	LOC100360087	5.40307	2.39817	8.0272	0.000578633	0.0202725	up	5.64708	4.87273	5.6894	2.11548	2.60006	2.47898
ENSRNOT00000024968	protein_coding	Cidea	-2.54686	-3.93854	2.62383	0.0172625	0.0818635	up	-2.14655	-2.36479	-3.12925	-4.0905	-3.55481	-4.17031
ENSRNOT00000030975	protein_coding	Parp9	0.962595	-0.207275	2.24991	0.0253732	0.101566	up	1.13776	0.637158	1.11287	-0.75127	0.258822	-0.129377
ENSRNOT00000001118	protein_coding	Ddah2	7.36543	5.47819	3.69925	0.0471396	0.14608	up	7.50557	6.89763	7.69308	4.90838	4.80725	6.71896
ENSRNOT00000013073	protein_coding	Akr1b8	0.472045	-0.842383	2.48704	0.000893917	0.0230024	up	0.296339	0.365256	0.754541	-0.922901	-0.795995	-0.808253
ENSRNOT00000093287	protein_coding	Kiss1r	-0.200507	-1.22203	2.03006	0.0192555	0.0864752	up	0.0964122	-0.712784	0.014852	-1.23209	-1.35589	-1.07812
NM_001309521	protein_coding	Ift122	4.29813	2.38114	3.77635	0.00175817	0.0288311	up	3.86517	4.30745	4.72177	2.35216	2.26934	2.52191
ENSRNOT00000051397	protein_coding	Set	-0.231707	-1.63646	2.64773	0.0181004	0.0836651	up	0.330476	-0.615924	-0.409672	-1.98884	-1.6967	-1.22384
ENSRNOT00000001916	protein_coding	Serpine1	-1.96879	-5.13126	8.95364	0.000104435	0.0143165	up	-1.94396	-1.9497	-2.0127	-5.52217	-5.04012	-4.8315
ENSRNOT00000008211	protein_coding	Cpq	-3.24045	-4.34012	2.14307	0.238836	0.405069	up	-2.68716	-3.2486	-3.78558	-5.38164	-2.93544	-4.70329
ENSRNOT00000085582	protein_coding	Myh4	-2.95725	-4.09265	2.19678	0.0124955	0.0684322	up	-2.82033	-3.13619	-2.91524	-4.56304	-3.98187	-3.73303
ENSRNOT00000047682	protein_coding	Tnnt2	-0.606882	-2.8983	4.89536	0.0065457	0.0496813	up	-0.550847	-1.08283	-0.186974	-2.93627	-2.26292	-3.4957
NM_001025129	protein_coding	Fam107a	1.3596	0.0886843	2.41315	0.00124705	0.0256002	up	1.58614	1.3978	1.09486	-0.0371341	0.143523	0.159664
ENSRNOT00000051749	protein_coding	Ppp1r14b	1.67122	0.100778	2.96997	0.0113509	0.0654448	up	2.06501	1.04316	1.9055	-0.15246	0.386592	0.0682035
ENSRNOT00000093366	protein_coding	Ier5	-0.223968	-1.9102	3.21815	0.000279064	0.017035	up	-0.145889	-0.428174	-0.0978411	-2.09557	-1.86112	-1.77391
ENSRNOT00000005619	protein_coding	Arhgap30	-1.71783	-3.36196	3.1256	0.0639341	0.176565	up	-1.23351	-2.52071	-1.39927	-4.24708	-2.49704	-3.34176
ENSRNOT00000004637	protein_coding	AABR07021804.1	-3.7415	-4.97157	2.34579	0.016998	0.0812493	up	-3.68142	-3.98342	-3.55965	-5.52894	-4.5824	-4.80337
ENSRNOT00000006266	protein_coding	Cd244	-1.98242	-3.33726	2.55769	0.000307529	0.0173365	up	-1.78755	-2.17706	-1.98264	-3.28178	-3.35278	-3.37721
ENSRNOT00000092112	protein_coding	Rab13	2.09233	0.203174	3.7042	0.00115105	0.0251303	up	2.45163	1.71054	2.11484	0.190406	0.0767328	0.342383
NM_001193568	protein_coding	Sgk1	0.146944	-1.14725	2.4524	0.00139401	0.0266187	up	0.353063	-0.0594336	0.147204	-1.25777	-0.921773	-1.26222
ENSRNOT00000034152	protein_coding	Sp100	0.130756	-1.51496	3.12902	0.00364528	0.038232	up	0.567563	-0.258698	0.0834023	-1.73998	-1.49041	-1.31448
ENSRNOT00000028720	protein_coding	Plcb3	-1.28663	-2.35851	2.10217	0.0234951	0.0971726	up	-1.30432	-1.51692	-1.03866	-2.7416	-1.84475	-2.48918
ENSRNOT00000038566	protein_coding	Cped1	-0.0620625	-1.29294	2.34709	0.00385535	0.0391758	up	-0.335534	-0.17417	0.323516	-1.28269	-1.38569	-1.21043
ENSRNOT00000047000	protein_coding	Trappc3l	-3.23878	-4.59287	2.55636	0.0298762	0.111897	up	-2.71463	-3.71236	-3.28935	-4.80946	-4.95204	-4.01711
ENSRNOT00000038006	protein_coding	Slamf7	-3.18111	-4.2703	2.12754	0.00839964	0.0565833	up	-3.03475	-3.56954	-2.93904	-4.34128	-4.41563	-4.05398
ENSRNOT00000077200	protein_coding	Nfkbil1	3.34419	1.94528	2.63703	0.0574825	0.164878	up	4.37869	3.01243	2.64145	1.924	1.89328	2.01855
ENSRNOT00000016330	protein_coding	C1s	-1.18826	-2.34158	2.22424	0.0334256	0.119475	up	-1.20226	-1.43294	-0.929588	-2.36177	-1.75706	-2.9059
ENSRNOT00000074217	protein_coding	Ccnd3	1.38064	0.183834	2.29232	0.00869286	0.0576734	up	1.62307	0.99358	1.52527	0.0301384	0.494312	0.0270516
ENSRNOT00000023279	protein_coding	Olr184	-2.15057	-4.31759	4.49095	0.0115316	0.0658392	up	-1.58826	-2.84108	-2.02237	-4.87439	-3.74827	-4.33011
ENSRNOT00000035523	protein_coding	Tmem106a	-1.56232	-3.06375	2.83123	0.00105539	0.0244473	up	-1.45894	-1.86422	-1.3638	-3.1162	-2.89212	-3.18294
ENSRNOT00000087062	protein_coding	Enpep	-2.27633	-3.4581	2.26854	0.0676981	0.182664	up	-2.96033	-2.41548	-1.45318	-3.62051	-3.10271	-3.65107
ENSRNOT00000064946	protein_coding	Eya1	-0.702472	-1.92279	2.32997	0.00607969	0.0480255	up	-0.824285	-0.765272	-0.517858	-1.97814	-1.53427	-2.25595
ENSRNOT00000082385	protein_coding	Prrx1	-0.81787	-1.98115	2.23966	0.0128337	0.0695963	up	-0.67416	-1.05362	-0.725835	-2.18493	-1.49458	-2.26395
ENSRNOT00000042056	protein_coding	AABR07030647.1	4.73404	2.67044	4.18026	0.0421905	0.136832	up	4.51496	4.23743	5.44972	2.10217	2.04482	3.86434
ENSRNOT00000020767	protein_coding	Man2a1	0.581306	-0.787726	2.58297	0.00137787	0.0264779	up	0.626518	0.360665	0.756736	-0.952785	-0.536267	-0.874127
ENSRNOT00000049862	protein_coding	LOC100910732	2.20558	0.990053	2.32225	0.051184	0.153886	up	1.82589	1.92112	2.86973	0.676839	0.72486	1.56846
ENSRNOT00000061417	protein_coding	Dsc2	-2.49045	-3.92116	2.69578	0.0047637	0.0431346	up	-2.83447	-2.47992	-2.15697	-4.18796	-3.63743	-3.93809
ENSRNOT00000026488	protein_coding	Olr223	-0.14032	-1.27365	2.19364	1.04131e-05	0.00976236	up	-0.138004	-0.193365	-0.089589	-1.31513	-1.28625	-1.21957
ENSRNOT00000082799	protein_coding	Sh3pxd2a	-0.609452	-2.12382	2.85674	0.00640569	0.0491375	up	-0.575685	-1.00011	-0.252565	-2.50562	-1.88683	-1.97902
ENSRNOT00000047527	protein_coding	RT1-CE7	2.73214	0.563633	4.49559	7.61369e-05	0.0131673	up	2.82499	2.62943	2.742	0.442958	0.798041	0.449899
ENSRNOT00000023439	protein_coding	Wnt6	0.103432	-1.44615	2.92731	0.00828292	0.0560339	up	0.450619	-0.443861	0.303538	-1.74205	-1.20158	-1.39481
ENSRNOT00000000383	protein_coding	Nid2	-0.604891	-2.29059	3.21695	0.00104065	0.0244473	up	-0.911456	-0.580311	-0.322904	-2.37749	-2.09001	-2.40426
ENSRNOT00000089624	protein_coding	Plscr1	-1.73829	-5.31388	11.9223	0.000111629	0.0143165	up	-1.59304	-2.17286	-1.44898	-5.42068	-5.37212	-5.14883
ENSRNOT00000017070	protein_coding	Ppp1r14d	-3.24002	-4.26352	2.03284	0.156812	0.308056	up	-2.87846	-3.66286	-3.17874	-3.9123	-5.32719	-3.55106
ENSRNOT00000014010	protein_coding	Wdr91	3.30128	2.15322	2.21616	0.0164841	0.079699	up	3.52407	2.91718	3.4626	1.80045	2.5428	2.11641
ENSRNOT00000034051	protein_coding	AABR07062533.1	-3.78525	-5.25808	2.77565	0.00924527	0.0595955	up	-4.12833	-3.16826	-4.05917	-5.16412	-5.29393	-5.31619
ENSRNOT00000001990	protein_coding	LOC100361492	-3.5364	-4.78227	2.37162	0.0957845	0.225133	up	-3.27665	-4.03059	-3.30194	-5.23214	-5.36576	-3.74891
ENSRNOT00000078910	protein_coding	Gm2a	5.44261	2.24808	9.15485	0.00129469	0.0257694	up	5.80032	4.71511	5.81242	1.93269	2.44038	2.37117
ENSRNOT00000077158	protein_coding	LOC100909671	1.79477	0.584164	2.31434	0.00940858	0.0600294	up	1.9865	1.329	2.06881	0.385672	0.603971	0.76285
ENSRNOT00000082699	protein_coding	Adcy6	3.60919	2.02974	2.98855	0.0382302	0.129531	up	3.65134	3.20437	3.97187	1.63705	1.48913	2.96306
ENSRNOT00000010180	protein_coding	Cd63	0.460764	-1.38802	3.60196	0.000613194	0.0204251	up	0.567411	0.315072	0.499808	-1.39341	-1.08502	-1.68562
ENSRNOT00000012626	protein_coding	Cd164l2	3.02524	1.76243	2.39962	0.0282985	0.108328	up	2.8667	2.64592	3.5631	1.54554	1.4718	2.26995
ENSRNOT00000026609	protein_coding	Cuedc2	0.365873	-1.32942	3.23842	0.00188343	0.0294495	up	0.239859	0.14298	0.714781	-1.51568	-1.02981	-1.44275
NM_001198589	protein_coding	Tead1	-0.97603	-2.42799	2.73579	0.00172339	0.02868	up	-0.775244	-1.31551	-0.837338	-2.58689	-2.26345	-2.43362
ENSRNOT00000046529	protein_coding	Nav2	0.0853611	-1.41781	2.83465	0.0387009	0.130352	up	0.524553	-0.570611	0.302141	-1.70155	-1.86061	-0.691268
ENSRNOT00000080759	protein_coding	F5	-3.22304	-5.11944	3.72285	0.0146913	0.0747324	up	-3.64052	-3.24509	-2.7835	-5.50856	-4.3417	-5.50807
ENSRNOT00000040472	protein_coding	Grn	-0.462864	-1.68913	2.3396	0.000111364	0.0143165	up	-0.349942	-0.613256	-0.425394	-1.6814	-1.65712	-1.72886
ENSRNOT00000012495	protein_coding	Psen1	0.856176	-0.18472	2.05751	0.0254773	0.101693	up	1.02949	0.334669	1.20437	-0.353969	-0.29017	0.0899784
ENSRNOT00000077532	protein_coding	Dazl	-2.51831	-4.09436	2.98151	0.1502	0.299673	up	-2.42613	-2.58987	-2.53895	-4.31328	-5.50697	-2.46281
NM_001270589	protein_coding	Tmem176b	0.555597	-1.23612	3.46228	0.00273257	0.0340418	up	0.7684	0.142725	0.755668	-1.35917	-0.888363	-1.46084
ENSRNOT00000024947	protein_coding	Tubb6	2.42086	0.528186	3.71323	0.00622388	0.0484771	up	2.60124	2.05083	2.61051	0.0451222	1.10082	0.438613
ENSRNOT00000080846	protein_coding	Bicc1	-3.319	-4.32952	2.01463	0.0111118	0.0647397	up	-3.65642	-3.27933	-3.02125	-4.52631	-4.08102	-4.38122
ENSRNOT00000076857	protein_coding	Sox13	7.03713	4.55469	5.58844	0.107051	0.241255	up	7.92738	5.80032	7.38369	3.64711	3.43701	6.57994
ENSRNOT00000005770	protein_coding	Pkn1	0.309411	-1.01751	2.50866	0.00781069	0.0544939	up	0.453445	0.0874789	0.38731	-1.3047	-0.532649	-1.21517
ENSRNOT00000091561	protein_coding	Optn	1.30351	-0.072613	2.59569	0.0053749	0.0452833	up	1.03994	1.132	1.73857	-0.29017	-0.0594336	0.131765
ENSRNOT00000026860	protein_coding	Des	-0.0945034	-1.43892	2.53927	0.0265295	0.104192	up	-0.168309	-0.111241	-0.00395994	-1.8282	-0.661005	-1.82755
ENSRNOT00000050364	protein_coding	Nrros	0.630083	-0.622879	2.3833	0.104021	0.236652	up	1.18022	-0.074185	0.784219	-1.50377	0.0968239	-0.461686
ENSRNOT00000078936	protein_coding	Cd86	7.91113	6.60194	2.47801	0.0903265	0.217018	up	8.27335	7.28021	8.17982	6.1131	6.09757	7.59516
ENSRNOT00000018688	protein_coding	Tmem86a	0.978805	-0.768022	3.3562	0.00102371	0.024295	up	1.21705	0.610837	1.10852	-0.924471	-0.64348	-0.736115
ENSRNOT00000040270	protein_coding	Col20a1	0.658021	-1.04274	3.25073	0.00507592	0.0443411	up	1.00558	0.252362	0.716127	-1.27468	-1.23427	-0.619266
ENSRNOT00000000340	protein_coding	LOC102554658	-1.45906	-2.7311	2.41502	0.00335043	0.0367887	up	-1.43597	-1.43916	-1.50206	-3.04056	-2.80273	-2.35001
ENSRNOT00000035826	protein_coding	Syne3	-1.83112	-3.08405	2.38325	0.0105525	0.0632301	up	-1.48889	-2.24791	-1.75654	-2.93596	-3.41213	-2.90405
ENSRNOT00000079697	protein_coding	Ptpn21	-0.448525	-1.73306	2.43603	0.00637766	0.0490237	up	-0.383872	-0.563692	-0.398011	-2.08948	-1.27989	-1.82981
ENSRNOT00000036025	protein_coding	Celsr1	-1.67897	-2.75476	2.10787	0.00302536	0.0352969	up	-1.9361	-1.42323	-1.67757	-2.84928	-2.81598	-2.59901
ENSRNOT00000048504	protein_coding	Prr13	1.87435	0.809321	2.09221	0.0036413	0.038232	up	1.99113	1.95878	1.67313	1.07125	0.582485	0.774223
ENSRNOT00000018982	protein_coding	Acin1	3.63916	2.61454	2.03442	0.0131673	0.0704725	up	3.61879	3.29059	4.0081	2.37117	2.76787	2.70459
ENSRNOT00000061158	protein_coding	Fam107a	-1.81847	-2.83185	2.01863	0.000833916	0.0223396	up	-1.90574	-1.77043	-1.77925	-2.87878	-2.63398	-2.9828
ENSRNOT00000093715	protein_coding	Mocos	-0.470075	-2.35807	3.70121	0.00340827	0.0370638	up	-0.00746153	-1.01806	-0.3847	-2.43634	-2.21252	-2.42536
ENSRNOT00000092721	protein_coding	LOC103693999	4.89813	3.70174	2.29166	0.0763387	0.196186	up	4.37536	4.76313	5.55591	3.41342	3.26596	4.42584
ENSRNOT00000046611	protein_coding	Spint2	-1.2711	-2.89448	3.08097	0.0036176	0.0381595	up	-1.07039	-1.66824	-1.07467	-2.72836	-2.7086	-3.24648
ENSRNOT00000087237	protein_coding	Toe1	-2.1438	-3.18596	2.0593	0.00765627	0.0538956	up	-2.21873	-2.35931	-1.85337	-3.2861	-2.89876	-3.37301
ENSRNOT00000077755	protein_coding	AABR07053830.1	5.95622	3.82307	4.38673	0.0934322	0.221966	up	6.58461	4.85425	6.4298	3.01243	3.03249	5.4243
ENSRNOT00000035948	protein_coding	RGD1565611	-1.88002	-3.4204	2.90872	0.0168186	0.0808425	up	-2.05954	-1.88298	-1.69753	-4.12237	-3.30159	-2.83724
ENSRNOT00000023086	protein_coding	Prl3b1	0.754455	-0.439587	2.28793	0.115106	0.252685	up	0.428256	0.357244	1.47787	-0.73362	-1.06882	0.48368
ENSRNOT00000089895	protein_coding	Ano6	-1.76525	-3.03075	2.4041	0.000666121	0.0210598	up	-1.80554	-1.8454	-1.64482	-3.00212	-3.24648	-2.84365
ENSRNOT00000038994	protein_coding	Cybb	0.137003	-1.23512	2.58852	0.000959295	0.0238253	up	0.294334	0.17227	-0.0555953	-1.06876	-1.46746	-1.16914
ENSRNOT00000000092	protein_coding	Antxr2	-1.76625	-2.87972	2.16366	0.0348932	0.122682	up	-1.85569	-1.85569	-1.58736	-3.40071	-2.23193	-3.00652
NM_001100885	protein_coding	Myl9	-1.38249	-2.48511	2.14745	0.0375077	0.128153	up	-0.915663	-1.68613	-1.54568	-2.83223	-1.95137	-2.67174
ENSRNOT00000081768	protein_coding	Plscr4	0.208263	-0.842222	2.07123	0.0264875	0.104099	up	0.322486	-0.136975	0.439278	-1.29192	-0.426079	-0.808665
ENSRNOT00000055963	protein_coding	Slfn13	0.541902	-1.49799	4.11214	0.00386482	0.0391827	up	0.814411	0.253335	0.55796	-2.05677	-1.39976	-1.03743
ENSRNOT00000074889	protein_coding	Gbp6	-2.95615	-4.21275	2.38932	0.0362283	0.125281	up	-2.60767	-3.22574	-3.03504	-3.89618	-4.93466	-3.80741
ENSRNOT00000000737	protein_coding	Lama4	-2.29105	-3.46561	2.25725	0.0110199	0.0645382	up	-2.12915	-2.63618	-2.10782	-3.69174	-3.07194	-3.63317
ENSRNOT00000079947	protein_coding	Ptpn6	0.901218	-0.547654	2.72995	0.038069	0.12924	up	1.55073	0.244484	0.908443	-1.03743	-0.569153	-0.0363831
ENSRNOT00000093186	protein_coding	Slc26a7	-1.90571	-3.41979	2.85617	0.0244862	0.0998629	up	-1.53594	-2.48772	-1.69347	-3.59823	-2.80958	-3.85157
ENSRNOT00000046231	protein_coding	AABR07051551.1	6.24641	5.12152	2.18086	0.00736671	0.0527845	up	6.33373	5.8525	6.55301	4.96995	5.12803	5.26657
ENSRNOT00000010691	protein_coding	Tp53i13	-0.184114	-2.98158	6.95218	0.00408081	0.0401746	up	0.706282	-0.479291	-0.779332	-2.82844	-2.86989	-3.24641
ENSRNOT00000064276	protein_coding	Scarb1	2.13408	0.713729	2.6765	0.00321787	0.0361427	up	2.27626	1.91764	2.20833	0.361658	1.03994	0.739586
ENSRNOT00000018695	protein_coding	Enpp3	0.376024	-2.04295	5.34791	0.000991003	0.0241366	up	-0.016141	0.369276	0.774937	-2.19404	-1.71829	-2.21652
ENSRNOT00000028003	protein_coding	Ppp1r32	-1.04635	-2.12662	2.11443	0.000833349	0.0223396	up	-0.954268	-1.15579	-1.02898	-2.31284	-2.11446	-1.95256
ENSRNOT00000023664	protein_coding	Anxa1	3.02969	0.967131	4.17725	0.00057728	0.0202725	up	3.05573	2.85601	3.17731	0.774223	1.33777	0.7894
ENSRNOT00000086924	protein_coding	Gprc5c	-2.51719	-3.63614	2.17188	0.000486177	0.0195234	up	-2.4418	-2.69249	-2.41729	-3.5115	-3.70136	-3.69555
ENSRNOT00000007897	protein_coding	Abi3	0.709089	-0.477975	2.27689	0.0104926	0.0630578	up	1.02678	0.395974	0.704518	-0.838534	-0.387422	-0.20797
ENSRNOT00000029125	protein_coding	Mgll	1.37089	0.0556958	2.48837	0.00773528	0.0542565	up	1.52009	0.974474	1.61812	-0.275996	0.314299	0.128784
ENSRNOT00000023504	protein_coding	Irf7	-2.3477	-3.562	2.32028	0.0196699	0.0875436	up	-2.48944	-2.18854	-2.36512	-4.09541	-3.02031	-3.57027
ENSRNOT00000027232	protein_coding	Klhl30	-1.16799	-4.2323	8.3647	0.00195438	0.0299548	up	-0.745193	-1.64054	-1.11823	-4.83511	-4.18779	-3.674
ENSRNOT00000081021	protein_coding	Plec	1.55198	0.289331	2.39936	0.00168812	0.0284985	up	1.37543	1.46022	1.82028	0.18023	0.486155	0.201606
NM_017249	protein_coding	Esyt1	-0.939674	-1.99786	2.08232	0.00528266	0.0448624	up	-0.910425	-1.19778	-0.710815	-2.10999	-1.7389	-2.1447
ENSRNOT00000091942	protein_coding	AC129395.1	6.01718	4.13275	3.69207	0.0370971	0.127219	up	5.29318	5.94605	6.81231	3.7165	3.69614	4.98561
ENSRNOT00000010065	protein_coding	Rhpn1	1.11091	0.00174965	2.1572	0.00295899	0.0350025	up	0.879488	1.04069	1.41256	-0.0816585	-0.0488222	0.13573
ENSRNOT00000052315	protein_coding	Efemp2	-1.65874	-3.53007	3.65869	0.00533072	0.0450925	up	-1.21716	-2.18552	-1.57355	-3.24917	-3.89037	-3.45067
ENSRNOT00000026173	protein_coding	Lyzl4	-0.463025	-1.52422	2.08667	0.0413142	0.135289	up	-0.530339	-0.704864	-0.153873	-1.45772	-2.10653	-1.00842
ENSRNOT00000085262	protein_coding	Cd300a	-2.47969	-5.36792	7.4036	0.00385159	0.0391733	up	-3.41054	-1.93415	-2.09438	-5.44493	-5.15222	-5.50659
ENSRNOT00000026286	protein_coding	Atg16l2	0.709914	-0.37489	2.12109	0.00629237	0.0486926	up	0.96686	0.350486	0.812398	-0.558024	-0.278611	-0.288034
ENSRNOT00000004435	protein_coding	Chad	2.64318	0.304049	5.05996	0.000892375	0.0230024	up	2.42873	2.36856	3.13224	0.441742	0.354053	0.116351
ENSRNOT00000004320	protein_coding	Lgals3bp	4.12379	1.61136	5.7058	0.000678963	0.0211788	up	4.25304	3.70269	4.41564	1.30922	1.73488	1.78999
ENSRNOT00000040634	protein_coding	RT1-M6-1	3.38561	1.33158	4.15263	0.000121455	0.0143165	up	3.48732	3.11454	3.55495	1.28602	1.3563	1.35243
ENSRNOT00000051979	protein_coding	Slc25a45	-1.53699	-2.58162	2.06284	0.00954814	0.0603308	up	-1.58243	-1.31141	-1.71713	-2.93829	-2.2925	-2.51408
ENSRNOT00000064614	protein_coding	Dppa4	-2.80182	-3.93791	2.19786	0.0589003	0.167095	up	-3.14197	-2.76124	-2.50223	-3.60729	-4.71906	-3.48738
ENSRNOT00000010796	protein_coding	Tbxas1	-0.501534	-1.63664	2.19635	0.000505123	0.0198521	up	-0.285215	-0.611153	-0.608233	-1.66567	-1.65133	-1.59292
ENSRNOT00000074212	protein_coding	Tns2	0.861832	-0.595519	2.74604	0.00108787	0.0247195	up	0.862909	0.618511	1.10408	-0.670877	-0.394717	-0.720962
ENSRNOT00000058309	protein_coding	LOC100363193	-0.257588	-1.62254	2.57568	0.0181344	0.0837616	up	-0.101529	-0.697812	0.0265784	-1.74942	-2.02109	-1.0971
ENSRNOT00000086579	protein_coding	Slc47a1	-1.18481	-2.22645	2.05858	0.00560927	0.0461945	up	-0.971792	-1.5401	-1.04253	-2.20069	-2.11977	-2.35891
NM_012676	protein_coding	Tnnt2	1.87363	-0.660281	5.79138	0.00368027	0.038369	up	1.91993	1.32702	2.37393	-0.937537	-0.0898955	-0.95341
ENSRNOT00000009139	protein_coding	St14	1.88325	0.149269	3.32644	0.00716936	0.0521247	up	2.36483	1.45531	1.8296	-0.181271	0.561684	0.067395
ENSRNOT00000013341	protein_coding	Adamts15	0.468946	-1.63836	4.30885	0.00195736	0.0299573	up	0.169964	0.414031	0.822843	-1.61142	-1.26895	-2.0347
ENSRNOT00000025966	protein_coding	Npr3	-0.472228	-1.52073	2.06838	0.0104925	0.0630578	up	-0.318707	-0.830908	-0.267069	-1.41886	-1.80625	-1.33708
NM_001161691	protein_coding	Raet1e	-1.73421	-3.19832	2.75894	0.0314163	0.115241	up	-1.2881	-2.35404	-1.56049	-3.47588	-3.5544	-2.56469
ENSRNOT00000027793	protein_coding	Scamp3	-2.13422	-3.15518	2.02927	0.00112236	0.0249703	up	-2.21709	-2.04036	-2.1452	-3.1959	-3.32366	-2.94597
ENSRNOT00000075656	protein_coding	Crlf2	1.08452	-0.228736	2.48501	0.00568047	0.0464356	up	1.40986	0.642347	1.20134	-0.336035	-0.28038	-0.0697923
ENSRNOT00000086293	protein_coding	LOC103690108	1.21447	-4.475	51.6061	5.09241e-05	0.0127439	up	0.643753	1.68084	1.31881	-4.37871	-4.48218	-4.56412
ENSRNOT00000093587	protein_coding	Cabin1	3.26188	1.97844	2.43419	0.101108	0.23271	up	3.79069	2.46555	3.52939	1.43836	1.62722	2.86973
ENSRNOT00000077526	protein_coding	Ehbp1l1	-2.33601	-3.45589	2.17328	0.0222684	0.0937207	up	-2.30934	-2.33099	-2.3677	-3.7056	-2.8424	-3.81966
ENSRNOT00000014661	protein_coding	Tox	0.0697244	-1.09515	2.24214	0.0475162	0.146777	up	0.128123	-0.492781	0.57383	-1.39637	-1.33766	-0.551423
NM_031652	protein_coding	Kcnab3	0.924367	-0.111026	2.04967	0.00318002	0.0359615	up	0.877922	0.749355	1.14582	-0.288862	-0.146694	0.102477
ENSRNOT00000090152	protein_coding	Fnip2	-0.663384	-2.6496	3.96198	0.0001631	0.0152072	up	-0.599703	-0.83592	-0.554529	-2.86555	-2.47103	-2.61223
ENSRNOT00000003871	protein_coding	Akap10	1.88377	0.776063	2.15503	0.0525964	0.156191	up	2.20206	1.36033	2.08892	0.316782	1.36353	0.647874
ENSRNOT00000016286	protein_coding	Ifngr1	2.48296	1.3197	2.23963	0.0102833	0.0625079	up	2.37039	2.28831	2.79019	0.939033	1.62608	1.394
ENSRNOT00000000313	protein_coding	Scarf2	-0.149696	-1.28877	2.20239	0.00746157	0.0531343	up	0.10886	-0.560642	0.00269313	-1.47452	-1.19819	-1.19359
ENSRNOT00000076269	protein_coding	Slfn13	-1.40049	-3.38828	3.96629	0.00300228	0.0351893	up	-1.09189	-1.5495	-1.56009	-3.09117	-3.92249	-3.15118
ENSRNOT00000079722	protein_coding	LOC100365112	-0.423346	-1.66807	2.36974	0.0117548	0.0662887	up	-0.273945	-0.665161	-0.330933	-1.69339	-2.09779	-1.21304
ENSRNOT00000028031	protein_coding	Ucn2	-3.00769	-5.21933	4.63202	0.00251224	0.0329605	up	-2.47466	-3.25296	-3.29545	-5.4726	-5.3386	-4.84679
ENSRNOT00000084651	protein_coding	P3h1	0.673527	-0.633798	2.47482	0.00549911	0.045767	up	0.518749	0.456028	1.0458	-0.719319	-0.341875	-0.840201
ENSRNOT00000090042	protein_coding	Tead1	-0.973164	-2.52906	2.94017	0.000148547	0.0148441	up	-0.963854	-1.14489	-0.810751	-2.62383	-2.52677	-2.4366
ENSRNOT00000031946	protein_coding	LOC362863	-1.73037	-2.8658	2.19685	0.0389674	0.130854	up	-1.66126	-2.14969	-1.38014	-3.01647	-3.29443	-2.2865
ENSRNOT00000030754	protein_coding	LOC691418	-2.48841	-3.65818	2.24976	0.0398811	0.132485	up	-2.08887	-2.98157	-2.39479	-4.1329	-3.70512	-3.13651
ENSRNOT00000000053	protein_coding	Cd244	-3.39846	-4.41518	2.02331	0.125787	0.26693	up	-2.77647	-4.42509	-2.99383	-4.2913	-4.61345	-4.34081
ENSRNOT00000050701	protein_coding	Cxadr	-1.60442	-4.41392	7.01041	0.000737863	0.0215132	up	-1.64754	-2.00197	-1.16375	-4.75959	-4.31845	-4.16372
ENSRNOT00000078349	protein_coding	C1r	3.13052	1.4569	3.19013	0.000599799	0.0204086	up	3.03934	2.9178	3.43442	1.32205	1.54183	1.50683
ENSRNOT00000005361	protein_coding	Phlda1	4.09546	2.45685	3.11366	0.00886027	0.0582328	up	4.24114	3.49915	4.54609	2.22854	2.73055	2.41145
ENSRNOT00000067875	protein_coding	Spp1	1.27199	-0.67462	3.85467	0.000161421	0.0152072	up	1.20896	1.11071	1.49629	-0.597296	-0.589313	-0.837252
ENSRNOT00000015836	protein_coding	F3	1.80654	0.571655	2.35363	0.0127065	0.0692809	up	1.89834	1.34007	2.18122	0.384459	0.861813	0.468693
ENSRNOT00000071248	protein_coding	Cryaa	2.47211	1.39194	2.11429	0.20274	0.364607	up	2.14141	2.09206	3.18285	0.956081	0.615018	2.60471
ENSRNOT00000065386	protein_coding	Tiam2	-3.1687	-4.20271	2.0477	0.0267945	0.104918	up	-3.06836	-3.58016	-2.85758	-4.54575	-3.81214	-4.25023
ENSRNOT00000003891	protein_coding	9-Sep	-0.579676	-2.01816	2.71036	0.000276743	0.017035	up	-0.50468	-0.727108	-0.50724	-2.19379	-1.86955	-1.99113
ENSRNOT00000019772	protein_coding	Fn1	0.920283	-0.420544	2.53296	0.00247514	0.0327725	up	1.02658	0.541651	1.19261	-0.357268	-0.458436	-0.445929
NM_031061	protein_coding	Musk	-0.250126	-1.48245	2.34946	0.0370723	0.127205	up	0.393444	-0.938934	-0.204888	-1.38825	-1.70124	-1.35786
ENSRNOT00000021432	protein_coding	Vil1	-2.64387	-4.23415	3.01109	0.00548773	0.0457601	up	-2.39875	-2.63317	-2.89968	-4.65098	-4.27438	-3.7771
ENSRNOT00000072951	protein_coding	Col6a1	0.468569	-1.5028	3.92141	0.000456237	0.0191182	up	0.352207	0.288001	0.765498	-1.42276	-1.36187	-1.72377
ENSRNOT00000076610	protein_coding	Prelp	0.122892	-1.93564	4.16564	0.00626093	0.0485451	up	0.0917881	-0.141485	0.418373	-2.11411	-1.24911	-2.44372
ENSRNOT00000073247	protein_coding	Gpx1	5.50664	3.23307	4.8352	0.00181125	0.0289537	up	5.93721	4.95651	5.62621	3.0387	3.4104	3.2501
ENSRNOT00000078680	protein_coding	C1galt1	-2.84958	-4.21781	2.58152	0.00698328	0.0513921	up	-2.55112	-3.04033	-2.95731	-4.6228	-3.85915	-4.17147
ENSRNOT00000003077	protein_coding	Pdgfra	3.8714	2.38266	2.80644	0.00331921	0.0366787	up	4.01559	3.43207	4.16653	2.34034	2.53727	2.27036
ENSRNOT00000009497	protein_coding	Kdelc2	1.92538	0.843019	2.1175	0.0371819	0.127412	up	2.0635	1.55835	2.15428	0.34839	1.38286	0.797811
ENSRNOT00000084903	protein_coding	Klhl29	-0.108082	-1.45434	2.54252	0.00948699	0.0601445	up	-0.0889663	-0.492082	0.256802	-1.60285	-1.6831	-1.07707
ENSRNOT00000012826	protein_coding	Oaf	0.810329	-0.248226	2.08284	0.0164209	0.0795311	up	0.827246	0.519888	1.08385	-0.452964	0.17227	-0.463983
NM_053582	protein_coding	Tinagl1	-1.53704	-2.62926	2.13201	0.0136759	0.0718761	up	-1.47736	-1.43253	-1.70124	-2.63911	-2.19782	-3.05084
ENSRNOT00000017060	protein_coding	C1qb	2.7254	0.853262	3.66074	0.00153813	0.0277987	up	2.99742	2.447	2.73177	0.504982	1.13256	0.922248
ENSRNOT00000058007	protein_coding	Megf11	-0.31085	-1.44366	2.19285	0.0129438	0.0699757	up	0.116902	-0.374186	-0.675266	-1.58595	-1.18276	-1.56227
ENSRNOT00000035142	protein_coding	Lrrc8e	-3.14301	-4.80671	3.1683	0.0298344	0.111849	up	-3.21173	-3.47627	-2.74102	-5.49164	-3.9443	-4.9842
ENSRNOT00000072242	protein_coding	Kcne4	-0.500776	-1.57762	2.10941	0.000571561	0.0202725	up	-0.310356	-0.641718	-0.550253	-1.66108	-1.51177	-1.56
ENSRNOT00000072368	protein_coding	Prr14l	3.88188	2.63789	2.36853	0.0177432	0.0829048	up	3.85706	3.39877	4.38981	2.50616	2.4839	2.92361
ENSRNOT00000024840	protein_coding	Nt5dc2	0.396995	-0.643268	2.0566	0.00301329	0.0352299	up	0.548997	0.434902	0.207088	-0.566009	-0.472589	-0.891207
ENSRNOT00000019053	protein_coding	Myo7a	-2.69126	-3.95266	2.39729	0.000281957	0.017035	up	-2.83208	-2.50824	-2.73346	-4.03755	-3.88723	-3.93322
ENSRNOT00000057585	protein_coding	Fn1	1.38704	-0.466324	3.61342	0.0016562	0.0283238	up	1.59856	0.923067	1.63949	-0.489921	-0.31701	-0.592041
ENSRNOT00000058162	protein_coding	Ednra	-1.69264	-3.09146	2.63685	0.0278257	0.107346	up	-1.76044	-1.87932	-1.43816	-3.32539	-2.32553	-3.62344
ENSRNOT00000021081	protein_coding	Ghr	-0.513681	-1.60489	2.13053	0.00153345	0.027759	up	-0.544461	-0.718148	-0.278435	-1.62803	-1.48911	-1.69753
ENSRNOT00000010628	protein_coding	Bend5	-1.3009	-2.34175	2.05745	0.0520037	0.155113	up	-1.33561	-1.72732	-0.839755	-2.28595	-2.85268	-1.88663
NM_031557	protein_coding	AABR07054614.1	0.0481473	-2.34517	5.25365	0.00256548	0.0332185	up	0.0366565	-0.0958457	0.203631	-2.3715	-1.7333	-2.93071
ENSRNOT00000016390	protein_coding	Tgfbi	1.29569	-0.0699251	2.57686	0.043813	0.140155	up	1.4265	0.603555	1.85702	-0.321383	0.513005	-0.401397
ENSRNOT00000022646	protein_coding	Zfp346	2.8886	1.77926	2.15746	0.0206073	0.0896201	up	2.70805	2.62784	3.3299	1.56247	1.59623	2.17909
ENSRNOT00000071728	protein_coding	LOC100911825	1.56017	-0.642346	4.6028	0.000106243	0.0143165	up	1.63049	1.47435	1.57566	-0.892859	-0.610723	-0.423457
ENSRNOT00000025693	protein_coding	Adamts12	-0.436791	-2.74327	4.94674	0.000785346	0.0219125	up	-0.44653	-0.731689	-0.132154	-3.00279	-2.39134	-2.83568
ENSRNOT00000028732	protein_coding	Ctss	4.10634	2.741	2.57636	0.000754295	0.0216328	up	4.25867	3.85089	4.20945	2.60124	2.8415	2.78026
ENSRNOT00000025978	protein_coding	Alpp	-1.20367	-2.81718	3.05996	0.00388607	0.0392909	up	-1.45668	-1.3735	-0.780829	-3.06284	-2.50468	-2.88402
ENSRNOT00000085754	protein_coding	Plcxd2	-0.932442	-2.36442	2.69816	0.0232786	0.0965816	up	-0.627158	-1.52224	-0.647928	-2.60996	-2.66022	-1.82308
ENSRNOT00000044865	protein_coding	Ptbp1	3.14467	1.71589	2.69218	0.000750102	0.0215681	up	3.27469	2.87375	3.28556	1.57665	1.82426	1.74676
ENSRNOT00000009716	protein_coding	Calml4	-0.106822	-1.52447	2.67149	0.00123464	0.0255834	up	0.0992248	-0.247528	-0.172162	-1.61776	-1.25193	-1.70371
ENSRNOT00000032926	protein_coding	Cxcl16	3.24485	1.40993	3.56751	0.00234299	0.03215	up	3.69722	2.81643	3.2209	1.29024	1.56186	1.3777
ENSRNOT00000012632	protein_coding	Epsti1	0.809274	-0.826343	3.1072	0.0211402	0.0906984	up	1.51424	0.22212	0.691463	-1.29274	-0.568925	-0.617365
ENSRNOT00000025718	protein_coding	Notch2	-0.447555	-1.83532	2.61673	0.0103987	0.0628489	up	-0.299973	-0.662871	-0.379821	-2.17568	-1.27076	-2.05954
ENSRNOT00000077539	protein_coding	Ly49s6	-2.91305	-5.03383	4.34929	0.00108373	0.0247183	up	-3.25296	-2.84912	-2.63706	-4.77267	-5.3663	-4.96251
ENSRNOT00000080628	protein_coding	Mplkip	1.70809	0.380938	2.50906	0.0141408	0.0732139	up	1.47682	1.46969	2.17775	0.198049	0.133653	0.811113
ENSRNOT00000025372	protein_coding	Slc16a11	0.465467	-1.17243	3.11211	0.000803331	0.0222378	up	0.534537	0.166499	0.695364	-1.16329	-1.32959	-1.02441
ENSRNOT00000029526	protein_coding	Sgo2	-3.81211	-4.89129	2.11284	0.0336179	0.119882	up	-4.24541	-3.37413	-3.8168	-5.34776	-4.66377	-4.66236
ENSRNOT00000000754	protein_coding	Bicc1	-0.615944	-2.00611	2.62108	0.002231	0.0316057	up	-0.552762	-0.7732	-0.52187	-2.14318	-1.64336	-2.23177
NM_031686	protein_coding	Scn7a	0.809826	-2.6417	10.9399	0.00206515	0.0307003	up	1.13568	0.0987307	1.19506	-3.10748	-2.00422	-2.81339
ENSRNOT00000093033	protein_coding	Arhgef2	-2.4399	-3.44263	2.00379	0.021442	0.0915528	up	-2.4788	-2.66854	-2.17236	-3.40459	-3.06101	-3.8623
ENSRNOT00000052300	protein_coding	Vom1r2	-2.97758	-4.0896	2.16149	0.138608	0.284363	up	-3.42361	-3.16303	-2.3461	-3.64569	-5.10191	-3.52122
ENSRNOT00000002373	protein_coding	Meltf	-1.74243	-3.79298	4.14265	0.0113222	0.0653369	up	-1.27791	-2.13097	-1.8184	-4.53957	-3.60729	-3.23209
ENSRNOT00000083511	protein_coding	Rcl1	-2.21224	-3.39037	2.26283	0.0679223	0.183021	up	-1.7802	-2.8177	-2.03882	-3.34044	-4.03286	-2.79781
ENSRNOT00000011867	protein_coding	Guca2a	0.928744	-1.538	5.52793	0.178978	0.335156	up	3.42322	-1.0695	0.432515	-2.3706	-2.19018	-0.0532068
ENSRNOT00000038556	protein_coding	Plekhn1	-1.96953	-3.27063	2.46417	0.0174128	0.0822789	up	-2.2996	-2.11152	-1.49748	-3.48038	-2.81441	-3.5171
ENSRNOT00000045753	protein_coding	Srpx	-0.746545	-2.37266	3.08681	7.18528e-05	0.0131673	up	-0.731965	-0.849159	-0.65851	-2.39934	-2.22519	-2.49345
ENSRNOT00000090939	protein_coding	Clec2g	-0.296495	-1.37689	2.11461	0.000640065	0.0208345	up	-0.224551	-0.259695	-0.405238	-1.26932	-1.29068	-1.57066
ENSRNOT00000071522	protein_coding	Slc39a4	-2.80992	-4.22038	2.65821	0.0310119	0.114482	up	-2.84519	-2.85369	-2.73088	-4.20911	-4.97164	-3.48038
ENSRNOT00000001403	protein_coding	Rilpl2	4.96488	3.44762	2.86248	0.0334559	0.119514	up	5.4243	4.27731	5.19304	2.85172	3.96382	3.5273
ENSRNOT00000037699	protein_coding	Man2b1	4.25822	2.93888	2.49551	0.00297699	0.0350398	up	4.30274	3.91445	4.55746	2.77316	3.03362	3.00986
ENSRNOT00000027969	protein_coding	Lipf	-1.56763	-2.87344	2.47223	0.24093	0.407306	up	-1.85279	-1.85279	-0.997295	-2.84222	-4.45696	-1.32113
ENSRNOT00000011513	protein_coding	Myo1f	2.0385	-0.589675	6.18244	0.00266646	0.0336464	up	2.27036	1.55005	2.2951	-1.20404	-0.195976	-0.369008
ENSRNOT00000002540	protein_coding	Sdf2l1	2.47199	0.981261	2.81032	0.00194644	0.0299548	up	2.69345	2.08961	2.63292	0.831106	1.04142	1.07125
ENSRNOT00000022341	protein_coding	Ninj1	0.0657611	-1.3507	2.66931	0.00143517	0.026875	up	0.304652	-0.275268	0.167899	-1.43309	-1.27578	-1.34324
ENSRNOT00000024156	protein_coding	Ucp2	2.24589	0.929993	2.48957	0.000432831	0.0185529	up	2.29692	2.04645	2.3943	0.907906	0.827745	1.05433
ENSRNOT00000078562	protein_coding	Man2b2	2.23078	0.240443	3.97329	0.000251609	0.0167269	up	2.3288	2.01513	2.3484	0.016921	0.431001	0.273407
ENSRNOT00000033288	protein_coding	Cnpy4	4.3437	2.58605	3.38147	0.0158312	0.0779406	up	4.86139	3.55235	4.61735	2.27667	2.86893	2.61254
ENSRNOT00000014701	protein_coding	Fabp4	3.00508	-3.31301	79.7875	4.87262e-05	0.0127439	up	3.21162	2.7794	3.02423	-2.79663	-3.88357	-3.25882
ENSRNOT00000045644	protein_coding	Ambra1	-0.122217	-1.12488	2.0037	0.01976	0.0877536	up	0.196003	-0.489045	-0.0736087	-1.22798	-1.36687	-0.77979
ENSRNOT00000027965	protein_coding	Rhbdf1	-0.0177722	-1.10536	2.12518	0.00602286	0.0478761	up	0.232035	-0.4012	0.115848	-1.20537	-1.122	-0.988709
ENSRNOT00000024771	protein_coding	Prx	3.10511	0.655897	5.46118	0.0184149	0.0844359	up	2.93147	2.68249	3.70137	-0.213007	1.69882	0.481873
ENSRNOT00000003980	protein_coding	Lyl1	0.284639	-1.24937	2.8959	0.00262123	0.0335786	up	0.617023	0.0875934	0.149302	-1.54588	-1.00735	-1.19489
ENSRNOT00000058495	protein_coding	Spry1	-2.46387	-3.78809	2.50398	0.010528	0.0631939	up	-2.37414	-2.90747	-2.10999	-4.01978	-3.89668	-3.44781
NM_001014094	protein_coding	Plscr1	0.327217	-1.39114	3.29061	0.0249753	0.100762	up	0.236171	-0.0291823	0.774662	-1.93366	-1.69959	-0.540165
ENSRNOT00000088385	protein_coding	Col15a1	2.36938	-0.774785	8.84071	0.00157915	0.0280603	up	2.24813	2.09166	2.76834	-1.30265	-0.0936723	-0.928033
ENSRNOT00000020230	protein_coding	Mcoln3	-1.61212	-3.04001	2.69052	0.00336205	0.0368069	up	-1.5313	-1.72322	-1.58185	-3.2041	-3.31437	-2.60157
ENSRNOT00000023017	protein_coding	B2m	6.07198	4.97547	2.13837	0.0462426	0.144399	up	6.59394	5.53973	6.08228	4.53843	5.04605	5.34193
NM_001039339	protein_coding	Zdhhc18	2.3606	0.820883	2.90736	0.00728705	0.0526329	up	2.7794	1.80648	2.4959	0.621833	0.917749	0.923067
ENSRNOT00000035798	protein_coding	Olr202	-0.392123	-1.51574	2.17893	0.00483753	0.0434548	up	-0.307183	-0.645588	-0.223599	-1.72194	-1.60469	-1.2206
ENSRNOT00000077903	protein_coding	Ost4	1.53961	-0.0709854	3.05379	0.00995621	0.0615592	up	2.16451	0.958688	1.49564	-0.0879298	-0.0305595	-0.0944668
ENSRNOT00000068494	protein_coding	AABR07052585.2	-1.77947	-3.00547	2.33916	0.0405172	0.133701	up	-1.93011	-2.02467	-1.38364	-2.69456	-3.72096	-2.60087
NM_001305435	protein_coding	Kif1b	4.79007	3.17641	3.06029	0.00965183	0.0606798	up	5.23374	4.16653	4.96995	2.95146	3.40769	3.17007
ENSRNOT00000073049	protein_coding	Snai2	-0.751032	-3.08703	5.049	0.00533256	0.0450925	up	-0.533694	-0.977609	-0.741794	-3.88112	-2.55153	-2.82844
ENSRNOT00000025499	protein_coding	Rnf40	-0.763874	-1.77934	2.02155	0.00141206	0.0267094	up	-0.678977	-0.925881	-0.686764	-1.96023	-1.7648	-1.61298
ENSRNOT00000084796	protein_coding	LOC497796	-1.89342	-5.48164	12.0272	3.11845e-06	0.00844437	up	-2.08335	-1.81239	-1.7845	-5.50702	-5.48237	-5.45553
ENSRNOT00000019175	protein_coding	Zdhhc13	-0.249659	-1.70019	2.73308	0.0448259	0.14176	up	-0.0871953	-0.745352	0.0835722	-2.35186	-1.87309	-0.875613
ENSRNOT00000012308	protein_coding	Lctl	-2.85922	-3.89952	2.05666	0.0206207	0.0896607	up	-2.77495	-2.9836	-2.8191	-4.34447	-3.95104	-3.40305
ENSRNOT00000066341	protein_coding	Tgif2	-0.191105	-1.37511	2.27206	0.00465306	0.0428466	up	0.0727462	-0.470565	-0.175495	-1.60079	-1.13255	-1.39198
ENSRNOT00000016939	protein_coding	Chsy1	1.23302	-0.079844	2.48435	0.00854182	0.0571609	up	1.33245	0.96364	1.40297	-0.43617	0.366566	-0.169928
ENSRNOT00000078073	protein_coding	Gls	2.61981	1.41216	2.3096	0.0342727	0.121098	up	3.34311	2.10601	2.4103	1.266	1.571	1.39948
ENSRNOT00000072029	protein_coding	Npy2r	0.248158	-0.769777	2.02502	0.0198429	0.0879436	up	0.445174	-0.147031	0.44633	-1.01024	-0.894183	-0.40491
ENSRNOT00000085410	protein_coding	Arhgap4	-2.63718	-3.85364	2.32376	0.0147258	0.0747781	up	-2.07559	-3.07214	-2.76381	-3.89836	-3.86189	-3.80068
ENSRNOT00000025183	protein_coding	Crabp2	4.12023	2.06321	4.16125	0.00497644	0.0439393	up	4.67977	3.45048	4.23045	1.96801	2.21271	2.00892
NM_001270703	protein_coding	Kcnn4	-3.28914	-4.42615	2.19925	0.00733845	0.0527836	up	-3.12508	-3.49699	-3.24535	-4.80321	-4.13418	-4.34106
NM_001008840	protein_coding	RT1-CE4	1.12076	-0.402641	2.87468	0.000100013	0.0143165	up	1.02881	1.09106	1.24242	-0.499333	-0.255626	-0.452964
ENSRNOT00000004853	protein_coding	Nt5c	3.65272	1.07296	5.9784	0.0575757	0.16499	up	3.61449	2.88081	4.46285	0.255044	0.164365	2.79946
ENSRNOT00000012363	protein_coding	Nudt4	3.87827	2.7489	2.18763	0.00886975	0.0582533	up	4.18835	3.44852	3.99795	2.66224	2.91585	2.66861
ENSRNOT00000089482	protein_coding	Slc6a12	0.647207	-1.27637	3.79364	0.00034098	0.0175565	up	0.702846	0.346121	0.892655	-1.2269	-1.21743	-1.38479
ENSRNOT00000026705	protein_coding	Lmna	1.32159	-0.0214977	2.53693	0.00483807	0.0434548	up	1.15174	1.09879	1.71423	-0.253162	-0.0197895	0.208459
ENSRNOT00000063995	protein_coding	Polq	-1.27397	-2.80198	2.88386	0.185185	0.343546	up	-1.23783	-2.09726	-0.486831	-3.5255	-3.74383	-1.1366
NM_001014093	protein_coding	Parp16	-0.834096	-1.89374	2.08442	0.0165987	0.0800617	up	-1.19012	-0.763968	-0.548197	-2.12652	-1.5188	-2.03591
NM_001134995	protein_coding	Gnpda1	-0.886573	-2.30939	2.68108	0.000250778	0.0167269	up	-0.741954	-0.906298	-1.01147	-2.3258	-2.15464	-2.44772
ENSRNOT00000021976	protein_coding	Strn4	6.12168	4.79063	2.51587	0.0469789	0.145793	up	5.6378	6.06132	6.66594	4.51496	4.34874	5.50819
NM_001024771	protein_coding	Tnip2	-1.3707	-2.84374	2.77607	0.00360781	0.0380845	up	-1.37498	-1.46899	-1.26814	-3.28202	-2.4847	-2.76451
ENSRNOT00000072208	protein_coding	Ephb4	0.74304	-1.18595	3.80788	0.00405156	0.0400265	up	0.860949	0.354053	1.01412	-1.48889	-0.675025	-1.39393
ENSRNOT00000000169	protein_coding	LOC100911486	-0.739	-2.67241	3.81957	0.0107242	0.0636663	up	-0.310707	-1.16991	-0.736388	-3.19451	-2.00904	-2.81368
ENSRNOT00000079824	protein_coding	Actn1	1.81926	0.755338	2.0906	0.0399214	0.132579	up	1.67313	1.64467	2.13997	0.372172	0.511355	1.38249
ENSRNOT00000080990	protein_coding	Emd	2.24791	0.866917	2.60447	0.0340696	0.120816	up	2.89284	1.47053	2.38036	0.734161	1.13225	0.734344
ENSRNOT00000021801	protein_coding	Bambi	-2.66813	-4.61602	3.85809	0.0236664	0.0976962	up	-1.73794	-3.42231	-2.84415	-5.06945	-4.27371	-4.5049
ENSRNOT00000079815	protein_coding	Gcnt3	0.28651	-0.778207	2.09176	0.187714	0.346534	up	-0.114665	-0.00883767	0.983034	-1.23142	-1.46248	0.359276
ENSRNOT00000078123	protein_coding	Ptcd3	-1.56206	-3.61501	4.14955	0.00202821	0.0304379	up	-2.04634	-1.53876	-1.10108	-3.54187	-3.51099	-3.79218
ENSRNOT00000050984	protein_coding	AABR07006691.1	-0.667183	-2	2.51895	0.0191134	0.0861898	up	-0.26051	-1.25248	-0.48856	-2.1626	-2.20052	-1.63689
ENSRNOT00000074082	protein_coding	RGD1559482	3.21692	1.33812	3.6777	0.00391556	0.0394816	up	3.25625	2.75567	3.63885	1.31049	1.03763	1.66624
ENSRNOT00000020528	protein_coding	Ctgf	-0.300469	-1.82543	2.87779	0.01722	0.0817596	up	-0.230515	-0.621741	-0.0491508	-2.17286	-1.12502	-2.1784
ENSRNOT00000040052	protein_coding	Cubn	-2.81063	-3.91237	2.14613	0.0837919	0.207167	up	-3.27147	-2.94457	-2.21584	-3.49868	-4.64226	-3.59616
ENSRNOT00000013720	protein_coding	Chmp4c	-0.077896	-1.74547	3.17681	0.00147302	0.0271903	up	0.134637	-0.378544	0.0102187	-1.89444	-1.44832	-1.89366
ENSRNOT00000075209	protein_coding	Ptger2	-0.842208	-2.99726	4.45384	0.00871938	0.0576975	up	-0.984891	-1.23813	-0.303599	-3.35026	-2.29114	-3.35037
ENSRNOT00000045315	protein_coding	Col18a1	2.66829	-0.108089	6.85132	0.000912425	0.0232637	up	2.71264	2.53079	2.76146	-0.451352	0.50423	-0.377145
ENSRNOT00000066819	protein_coding	Foxd1	2.43226	-0.0871817	5.73359	0.012217	0.0675713	up	2.87375	1.3888	3.03423	-0.253772	0.402807	-0.410581
ENSRNOT00000050445	protein_coding	AABR07028859.1	1.19003	0.135203	2.07747	0.00326186	0.0364451	up	1.45159	1.02332	1.09517	0.130746	0.315555	-0.0406913
NM_178103	protein_coding	Eddm3b	0.483962	-0.536374	2.02839	0.10527	0.238471	up	0.491348	0.0602384	0.9003	-0.782327	-1.11747	0.290674
ENSRNOT00000064358	protein_coding	Bmyc	7.39033	6.02835	2.57039	0.0176551	0.0828158	up	7.15968	7.25474	7.75658	5.66754	5.80032	6.61718
ENSRNOT00000084491	protein_coding	Brd3	0.7242	-1.01742	3.3441	0.134978	0.279721	up	1.33394	-0.79435	1.63301	-1.49785	-1.60175	0.0473398
ENSRNOT00000080222	protein_coding	Erap1	0.120732	-1.11935	2.36212	0.0103462	0.0626164	up	-0.0226455	0.117976	0.266865	-1.37498	-0.601678	-1.38139
ENSRNOT00000074826	protein_coding	Tmem41a	3.13867	0.771745	5.15841	0.151629	0.301476	up	4.9276	1.3795	3.10892	-0.0363831	-0.14081	2.49243
ENSRNOT00000093144	protein_coding	Dmkn	-1.89153	-3.0221	2.18944	0.044512	0.141277	up	-1.43765	-2.27874	-1.95821	-3.12016	-3.49397	-2.45216
ENSRNOT00000037519	protein_coding	AABR07002945.1	-1.49102	-3.42428	3.81915	0.00141197	0.0267094	up	-1.11883	-1.78136	-1.57289	-3.68164	-3.42519	-3.166
ENSRNOT00000092890	protein_coding	Trim21	-2.88428	-4.24281	2.56424	0.0278967	0.107477	up	-2.65116	-3.2573	-2.74437	-4.15185	-4.89914	-3.67742
ENSRNOT00000017103	protein_coding	Lrrc17	-1.30287	-3.30024	3.99272	0.0225521	0.0946003	up	-0.672677	-2.23423	-1.00171	-3.57929	-2.73383	-3.58761
ENSRNOT00000021402	protein_coding	LOC497940	-1.82626	-2.84349	2.02402	0.0208096	0.0900775	up	-1.68944	-1.93656	-1.85279	-3.2087	-2.32809	-2.99367
ENSRNOT00000079115	protein_coding	Aldh1a2	2.90536	1.38557	2.86749	0.0196319	0.0875127	up	3.10956	2.39952	3.20701	1.08919	2.01104	1.0565
ENSRNOT00000087011	protein_coding	Jak2	2.37915	1.21489	2.24119	0.00729359	0.0526329	up	2.45546	2.11484	2.56716	0.884662	1.53143	1.22856
NM_012974	protein_coding	Lamb2	-0.192377	-1.57172	2.60151	0.0137786	0.0722346	up	-0.459384	-0.348325	0.230579	-2.00134	-1.13545	-1.57838
ENSRNOT00000051897	protein_coding	Sts	-0.474076	-1.60978	2.19726	0.00411948	0.0402862	up	-0.375322	-0.784197	-0.262709	-1.7717	-1.65554	-1.4021
NM_001164308	protein_coding	Plec	-0.135736	-1.72592	3.01087	0.00121258	0.0254675	up	-0.28481	-0.176458	0.05406	-1.75012	-1.42607	-2.00156
ENSRNOT00000051181	protein_coding	Glt8d2	-2.0346	-3.13003	2.13677	0.0185309	0.084741	up	-1.98713	-2.22171	-1.89494	-2.76287	-3.65305	-2.97417
ENSRNOT00000065379	protein_coding	Slc4a8	6.32514	4.46327	3.6348	0.0461165	0.144193	up	6.55301	5.67208	6.75034	3.98087	3.82647	5.58246
ENSRNOT00000085892	protein_coding	AABR07013843.1	-0.965015	-2.99737	4.09073	0.0592742	0.167776	up	-0.063113	-1.72933	-1.1026	-3.94673	-1.86577	-3.17962
NM_199491	protein_coding	Fut7	0.834575	-0.296651	2.19045	0.000432934	0.0185529	up	0.916394	0.679948	0.907384	-0.440879	-0.226753	-0.222323
ENSRNOT00000033068	protein_coding	Aox4	-1.53137	-3.07567	2.91663	0.0243822	0.0995663	up	-1.31494	-1.9295	-1.34969	-3.66949	-3.21783	-2.3397
ENSRNOT00000017022	protein_coding	Zfp451	-2.33285	-3.36883	2.0505	0.00272057	0.0339636	up	-2.26001	-2.42803	-2.31052	-3.40163	-3.60842	-3.09645
ENSRNOT00000068689	protein_coding	Ninl	-1.4899	-2.91754	2.69007	0.00650273	0.0495239	up	-1.67391	-1.72212	-1.07366	-3.06015	-2.56323	-3.12925
ENSRNOT00000021200	protein_coding	Qpctl	7.80945	6.33873	2.7716	0.0324351	0.117335	up	7.74614	7.59516	8.08703	5.99938	5.81706	7.19974
ENSRNOT00000009046	protein_coding	Rpl34	4.94096	3.58446	2.56062	0.0751179	0.19424	up	5.95868	4.05102	4.81316	3.37784	3.79667	3.57887
ENSRNOT00000050232	protein_coding	Nxn	0.441785	-0.823213	2.40327	0.00543006	0.0455262	up	0.759624	0.127579	0.438153	-0.968305	-0.539227	-0.962108
ENSRNOT00000057461	protein_coding	Col4a2	-0.544291	-2.52324	3.94205	0.000772101	0.0217791	up	-0.572027	-0.863451	-0.197395	-2.70637	-2.38855	-2.47479
ENSRNOT00000026186	protein_coding	Sult1a1	3.67245	1.54475	4.37022	0.00194314	0.0299246	up	3.84253	3.19828	3.97655	1.44759	1.87569	1.31096
ENSRNOT00000062055	protein_coding	Cast	0.157949	-1.02321	2.26758	0.00475754	0.0431346	up	0.430612	-0.139423	0.182658	-1.25271	-1.00209	-0.814817
NM_134452	protein_coding	Col5a1	-0.399224	-1.85143	2.73626	0.00520087	0.0446098	up	-0.659662	-0.401801	-0.136208	-1.94419	-1.44255	-2.16755
ENSRNOT00000073506	protein_coding	Ncmap	-1.61813	-3.03432	2.66879	0.0394863	0.131881	up	-2.03239	-1.65802	-1.16398	-3.59308	-2.26557	-3.2443
ENSRNOT00000038543	protein_coding	Fnip2	-1.32292	-3.26143	3.83308	0.000141335	0.0144668	up	-1.32262	-1.54332	-1.10283	-3.35513	-3.23739	-3.19176
ENSRNOT00000027759	protein_coding	Ripk3	-0.243213	-1.72167	2.78651	0.00357054	0.0379456	up	-0.133535	-0.356027	-0.240077	-2.11642	-1.31269	-1.73591
ENSRNOT00000056483	protein_coding	RGD1310507	-3.66632	-5.25786	3.01371	0.000691718	0.0211891	up	-3.5132	-3.82537	-3.6604	-5.50529	-5.25375	-5.01454
ENSRNOT00000035312	protein_coding	Pomgnt1	4.17977	2.54868	3.09748	0.0863414	0.210807	up	5.44777	3.1658	3.92573	2.25339	2.31934	3.0733
ENSRNOT00000001475	protein_coding	Brca2	-0.94403	-2.15231	2.31062	0.0101087	0.0620201	up	-0.739629	-1.25966	-0.832798	-2.47012	-1.75831	-2.22852
ENSRNOT00000004387	protein_coding	Rcsd1	0.732349	-0.442309	2.25739	0.00410618	0.0402653	up	0.560788	0.538604	1.09765	-0.388682	-0.59637	-0.341875
ENSRNOT00000084984	protein_coding	LOC691286	-2.58326	-3.8464	2.40018	0.0190988	0.0861881	up	-2.22852	-3.12965	-2.39162	-4.19854	-3.75906	-3.58161
ENSRNOT00000004074	protein_coding	Cox18	1.3447	0.307544	2.05218	0.00981536	0.0612101	up	1.06914	1.72818	1.23678	0.209064	0.51809	0.195479
ENSRNOT00000028997	protein_coding	Lcn10	-3.15546	-4.45744	2.46567	0.0417614	0.136179	up	-2.9641	-3.64154	-2.86074	-4.52161	-5.05736	-3.79335
ENSRNOT00000018328	protein_coding	Tgm2	2.90845	1.17011	3.33651	0.00277539	0.0341429	up	2.97474	2.63059	3.12001	0.815044	1.57613	1.11914
ENSRNOT00000017968	protein_coding	Map3k1	-1.03637	-2.22458	2.2787	0.00348777	0.037455	up	-1.24911	-1.15567	-0.704324	-2.40747	-2.16514	-2.10113
ENSRNOT00000077912	protein_coding	LOC100365958	8.15761	7.13051	2.03793	0.0841465	0.207746	up	8.3887	7.55345	8.53069	6.7749	6.82716	7.78947
ENSRNOT00000036718	protein_coding	Adm	1.04022	-0.257931	2.45913	0.00579933	0.0469684	up	1.14469	0.819217	1.15674	-0.580004	0.149512	-0.3433
ENSRNOT00000002738	protein_coding	Alcam	3.73968	2.66341	2.10857	0.0378773	0.128828	up	4.21786	3.16952	3.83165	2.36242	2.96727	2.66054
ENSRNOT00000009342	protein_coding	Eepd1	1.94343	0.913546	2.04186	0.00974186	0.0610998	up	2.01428	1.67765	2.13835	0.580562	1.1688	0.991275
ENSRNOT00000031492	protein_coding	Arhgap42	-0.515044	-2.47034	3.87797	0.000526428	0.0199539	up	-0.291013	-0.806096	-0.448022	-2.70328	-2.33157	-2.37619
ENSRNOT00000051525	protein_coding	Clec4a2	-1.9826	-3.7068	3.30397	0.0497516	0.151106	up	-1.39835	-2.2376	-2.31184	-3.6672	-4.67229	-2.78089
ENSRNOT00000011580	protein_coding	Emp1	1.70922	0.49772	2.31579	0.0100928	0.0619752	up	1.60188	1.42422	2.10158	0.42208	0.820484	0.250596
NM_053873	protein_coding	Cacna1s	-1.92901	-2.99123	2.08814	0.142964	0.290226	up	-1.95438	-2.23227	-1.60038	-3.18156	-3.84212	-1.95001
ENSRNOT00000046011	protein_coding	Cyp24a1	2.78293	1.58302	2.29725	0.000196318	0.0159955	up	2.73703	2.7398	2.87195	1.63184	1.69072	1.4265
ENSRNOT00000055466	protein_coding	Tnfrsf25	-0.669802	-1.6857	2.02216	0.0167163	0.0804376	up	-0.489045	-0.891001	-0.62936	-2.0496	-1.26546	-1.74205
NM_001126287	protein_coding	Ppp1r18	-1.08395	-2.32873	2.36983	0.000418499	0.0185529	up	-1.09816	-1.04647	-1.1072	-2.51342	-2.12116	-2.3516
ENSRNOT00000029774	protein_coding	AABR07006542.1	4.78295	2.69877	4.24034	0.000116243	0.0143165	up	4.81893	4.649	4.88091	2.49636	2.91428	2.68566
ENSRNOT00000087392	protein_coding	LOC100360619	3.22625	1.95326	2.41662	0.0152004	0.0762554	up	3.69878	2.68747	3.29251	1.79982	2.15877	1.90119
NM_001309453	protein_coding	Sec24d	0.822793	-0.201562	2.03405	0.00806686	0.055352	up	1.0964	0.588669	0.783304	-0.311786	0.0914354	-0.384335
ENSRNOT00000027346	protein_coding	Cdh1	3.49885	1.51825	3.94656	0.00104224	0.0244473	up	3.57887	3.10508	3.81259	1.51105	1.70135	1.34235
ENSRNOT00000056562	protein_coding	Zic4	-1.62605	-3.00034	2.5924	0.00694133	0.0511848	up	-1.61863	-1.85661	-1.4029	-2.70031	-2.83715	-3.46355
ENSRNOT00000005251	protein_coding	Rgs1	-3.12172	-4.67299	2.93074	0.0500551	0.151562	up	-2.64095	-3.51885	-3.20535	-4.69668	-5.52073	-3.80154
ENSRNOT00000012700	protein_coding	Fgf7	-1.55714	-2.77326	2.32321	0.111189	0.246954	up	-0.874127	-2.32865	-1.46865	-3.23838	-1.93149	-3.14992
ENSRNOT00000010243	protein_coding	Casp12	-0.21062	-1.39512	2.27285	0.00463347	0.0427723	up	-0.0419047	-0.555962	-0.0339922	-1.29224	-1.6238	-1.26932
ENSRNOT00000071932	protein_coding	Lnp1	-2.20662	-3.3435	2.19905	0.0725936	0.19003	up	-2.76862	-2.24318	-1.60806	-3.50122	-3.81649	-2.7128
NM_001303537	protein_coding	Shtn1	5.89049	4.5781	2.48353	0.008519	0.0570596	up	5.65538	5.73954	6.27655	4.43879	4.34077	4.95474
ENSRNOT00000060327	protein_coding	RT1-Db1	-1.36534	-2.54418	2.26396	0.02175	0.0922842	up	-1.47024	-0.965567	-1.6602	-2.10484	-2.56614	-2.96157
NM_001035237	protein_coding	Tcf3	-2.30749	-3.68564	2.59935	0.0015977	0.0280603	up	-2.34691	-2.50724	-2.06833	-3.58739	-3.93906	-3.53048
ENSRNOT00000016121	protein_coding	Sgk1	1.2222	0.0250614	2.29285	0.00431117	0.0412268	up	1.06614	1.39644	1.20403	-0.0184313	0.359103	-0.265488
ENSRNOT00000015139	protein_coding	Ccl3	-0.886628	-2.55635	3.18153	0.00155728	0.0279324	up	-0.534429	-0.944952	-1.1805	-2.76832	-2.49225	-2.40847
ENSRNOT00000017012	protein_coding	Pabpc4l	0.253324	-1.08335	2.52569	0.0254389	0.101664	up	0.26908	-0.187469	0.678359	-1.35096	-1.39927	-0.499825
ENSRNOT00000028051	protein_coding	Tgfb1	-3.1939	-4.93697	3.34747	0.00263973	0.0336464	up	-3.29583	-3.42361	-2.86226	-5.32177	-4.83319	-4.65595
ENSRNOT00000015875	protein_coding	Ybx1	2.728	1.14355	2.99892	0.00176257	0.0288311	up	2.77261	2.38808	3.02329	0.94146	1.18237	1.30683
ENSRNOT00000012538	protein_coding	Tbx21	-3.08307	-4.96652	3.68959	0.00253105	0.0330029	up	-2.9434	-3.33386	-2.97193	-5.42961	-4.89729	-4.57268
NM_001034137	protein_coding	Sp110	0.902409	-0.32148	2.33575	0.0059058	0.047363	up	0.925977	0.547242	1.23401	-0.501873	-0.1106	-0.351966
ENSRNOT00000013625	protein_coding	Erap1	0.375675	-1.06178	2.70842	0.00135561	0.0262769	up	0.418373	0.259834	0.448818	-1.24659	-0.720058	-1.21868
ENSRNOT00000010251	protein_coding	Hm13	0.440878	-0.831389	2.41541	0.000689146	0.0211891	up	0.583382	0.198787	0.540465	-0.907289	-0.721134	-0.865744
ENSRNOT00000010891	protein_coding	AABR07054614.1	1.16525	-0.210583	2.59517	0.000198718	0.0161027	up	1.31263	0.975961	1.20714	-0.1413	-0.253312	-0.237137
ENSRNOT00000011930	protein_coding	Plbd1	1.13153	-3.37441	22.7209	0.000116158	0.0143165	up	1.06541	0.885281	1.44391	-3.765	-2.90294	-3.4553
ENSRNOT00000013623	protein_coding	Slc17a9	-1.66727	-3.76202	4.27151	0.00110633	0.0247525	up	-1.49383	-1.8094	-1.69858	-4.00034	-3.98777	-3.29794
ENSRNOT00000091484	protein_coding	Card9	-0.350075	-1.69089	2.53294	0.00264657	0.0336464	up	-0.327363	-0.617146	-0.105716	-1.78109	-1.42247	-1.8691
ENSRNOT00000024413	protein_coding	Mvb12a	1.8969	0.540043	2.56127	0.00168776	0.0284985	up	2.09955	1.59437	1.99679	0.422656	0.72709	0.470382
ENSRNOT00000028284	protein_coding	Tyrobp	4.26123	1.94358	4.9852	0.000160564	0.0152072	up	4.46025	4.01766	4.30578	1.73594	2.09243	2.00236
ENSRNOT00000064792	protein_coding	Ciz1	-2.04055	-3.10061	2.08501	0.000162662	0.0152072	up	-2.05506	-2.1033	-1.96329	-3.02478	-3.04637	-3.23067
ENSRNOT00000072838	protein_coding	Trip6	-0.165987	-1.57654	2.65839	0.00878538	0.0579234	up	0.238943	-0.511423	-0.225483	-1.75363	-1.18063	-1.79537
ENSRNOT00000014517	protein_coding	Cebpa	2.66386	0.928218	3.33029	0.00112934	0.0250161	up	2.71461	2.44582	2.83117	0.582692	1.13722	1.06475
ENSRNOT00000019938	protein_coding	Zic4	-1.66046	-3.28119	3.0753	0.00632544	0.0487958	up	-1.74885	-1.90825	-1.32428	-3.51933	-2.771	-3.55324
ENSRNOT00000004463	protein_coding	Gulp1	-2.06894	-3.14889	2.11397	0.00461801	0.0426826	up	-1.82691	-2.24162	-2.13828	-3.11219	-2.92379	-3.4107
ENSRNOT00000004315	protein_coding	Upk1b	-0.1678	-1.77685	3.05051	0.0191139	0.0861898	up	0.472455	-0.813151	-0.162705	-1.77503	-1.42442	-2.1311
NM_145879	protein_coding	Socs1	0.730695	-0.397241	2.18546	0.0186108	0.0849076	up	0.931972	0.45409	0.806021	-0.512188	0.0948247	-0.77436
ENSRNOT00000071840	protein_coding	RT1-CE3	2.38333	0.734669	3.13543	2.1899e-05	0.011619	up	2.41559	2.3313	2.40312	0.740273	0.848422	0.615313
ENSRNOT00000061114	protein_coding	RT1-CE7	1.98315	0.228089	3.3754	0.00127679	0.0257005	up	2.22249	1.7223	2.00465	0.058197	0.0740385	0.552032
ENSRNOT00000022594	protein_coding	Pltp	2.43197	1.28288	2.21774	0.000588533	0.0202725	up	2.28352	2.39331	2.61909	1.37543	1.16682	1.30639
ENSRNOT00000018128	protein_coding	Vax2	-3.73586	-4.75676	2.02919	0.0697035	0.185598	up	-3.40658	-3.89234	-3.90867	-5.51746	-4.41332	-4.33951
ENSRNOT00000037363	protein_coding	Rassf1	-2.04058	-3.24342	2.30191	0.00736614	0.0527845	up	-1.86437	-2.41678	-1.84061	-3.47401	-2.96743	-3.2888
ENSRNOT00000005161	protein_coding	C1qtnf2	1.67937	0.331981	2.54451	0.00400409	0.0399017	up	1.92269	1.26323	1.85218	0.20616	0.290674	0.499108
ENSRNOT00000080456	protein_coding	Hoxd11	-3.64703	-4.67725	2.04234	0.12541	0.266436	up	-3.10608	-3.7404	-4.09462	-5.51428	-3.98302	-4.53445
ENSRNOT00000017407	protein_coding	Unc45a	1.54142	0.428566	2.16274	0.0119153	0.0667543	up	1.38332	1.36526	1.87569	0.257596	0.811113	0.216988
ENSRNOT00000091139	protein_coding	Piezo1	0.0908486	-1.05843	2.21803	0.015984	0.0781971	up	0.0190861	-0.257192	0.510652	-1.28437	-0.707212	-1.18371
ENSRNOT00000063900	protein_coding	Bbof1	-1.01982	-2.06741	2.06707	0.0329317	0.118497	up	-1.16485	-1.34969	-0.544909	-2.28305	-2.28996	-1.62921
ENSRNOT00000014151	protein_coding	Ada	1.47997	0.0747317	2.64861	0.0139861	0.0728412	up	1.81572	0.922248	1.70193	0.0290782	0.416844	-0.221727
ENSRNOT00000017867	protein_coding	Arhgap10	-2.84521	-4.7268	3.6848	0.00268606	0.0337897	up	-2.85576	-3.05765	-2.62223	-4.45512	-4.49002	-5.23525
ENSRNOT00000041891	protein_coding	Apoe	5.05253	2.93475	4.34024	0.000316089	0.0173605	up	4.75375	5.18827	5.21555	2.82422	2.83582	3.14422
NM_138850	protein_coding	Fap	-2.6092	-4.16745	2.94498	0.00207463	0.0307797	up	-2.85244	-2.35667	-2.61848	-3.9522	-4.4944	-4.05576
ENSRNOT00000024452	protein_coding	Lactb	1.97846	0.6551	2.50248	0.0187811	0.0853073	up	2.2174	1.60405	2.11393	0.156615	1.16104	0.647647
ENSRNOT00000004956	protein_coding	Col3a1	5.60064	3.22048	5.20595	0.00290097	0.0346809	up	5.55792	5.07164	6.17237	3.05206	3.58315	3.02624
ENSRNOT00000017065	protein_coding	C1qc	3.03606	0.937259	4.28354	0.00622088	0.0484706	up	3.67842	2.39901	3.03076	0.70576	1.21658	0.88944
ENSRNOT00000041502	protein_coding	RT1-T24-1	-1.77136	-3.33818	2.96253	0.000691898	0.0211891	up	-1.63624	-1.73545	-1.94238	-3.10188	-3.58179	-3.33088
NM_001025151	protein_coding	Atad2b	1.04647	-0.467869	2.85667	0.00195353	0.0299548	up	0.890894	0.831885	1.41662	-0.366565	-0.662439	-0.374602
ENSRNOT00000049198	protein_coding	Wdr97	-3.76289	-5.33608	2.97562	0.00453122	0.0423147	up	-3.87921	-4.06227	-3.34719	-5.50032	-5.51134	-4.99659
ENSRNOT00000089016	protein_coding	Slc39a1	5.00449	3.97829	2.03665	0.0122615	0.0676826	up	5.33542	4.63378	5.04426	3.74768	4.15399	4.03321
ENSRNOT00000076536	protein_coding	Slfn2	-3.04551	-4.2412	2.29054	0.0929151	0.221091	up	-3.31554	-3.0497	-2.77129	-4.49838	-3.23823	-4.98698
ENSRNOT00000021098	protein_coding	Olr78	-0.828129	-1.91655	2.12641	0.224155	0.389327	up	-1.65072	-0.9905	0.156832	-2.46746	-2.45198	-0.830204
ENSRNOT00000012328	protein_coding	Epha2	-2.32672	-3.46404	2.19972	0.0699409	0.185942	up	-2.2193	-2.50743	-2.25344	-4.10207	-2.58568	-3.70438
ENSRNOT00000027719	protein_coding	Adcy4	-1.65332	-2.73366	2.11454	0.00275085	0.034137	up	-1.51748	-1.6736	-1.76887	-2.92715	-2.44583	-2.82801
ENSRNOT00000014153	protein_coding	Igfbp4	1.41533	-0.445759	3.63281	0.00218861	0.0314508	up	1.90023	1.05949	1.28627	-0.534178	-0.27189	-0.531209
ENSRNOT00000023942	protein_coding	Nkg7	-3.48136	-4.62865	2.21498	0.013183	0.0705098	up	-3.14339	-3.74846	-3.55222	-4.40236	-5.03364	-4.44997
ENSRNOT00000026426	protein_coding	Smim3	-0.750496	-1.8479	2.1397	0.0484968	0.148834	up	-0.569809	-1.11404	-0.567636	-2.40705	-1.21458	-1.92207
ENSRNOT00000004532	protein_coding	Map3k14	0.266383	-1.10469	2.58663	0.0511975	0.153903	up	0.635235	-0.269316	0.433229	-1.79537	-0.358478	-1.16023
ENSRNOT00000064972	protein_coding	Eva1b	1.57265	-0.171558	3.3501	0.00474737	0.0431346	up	1.87376	1.26217	1.58201	-0.460185	0.329147	-0.383635
ENSRNOT00000047780	protein_coding	AABR07048271.1	-1.33644	-3.96073	6.16582	0.000572811	0.0202725	up	-1.18621	-1.62921	-1.19389	-4.25746	-3.53253	-4.0922
ENSRNOT00000024021	protein_coding	Mylip	0.441717	-1.28183	3.30247	0.0192064	0.0863592	up	0.249554	0.084885	0.990712	-1.68521	-0.566009	-1.59426
ENSRNOT00000058663	protein_coding	Loxl2	-2.72888	-4.11375	2.61148	0.000183495	0.0155475	up	-2.78047	-2.59097	-2.8152	-4.20286	-3.96013	-4.17825
ENSRNOT00000024119	protein_coding	Cavin3	2.70766	0.880979	3.54721	0.00437518	0.0415843	up	2.72973	2.32614	3.06712	0.555054	1.32599	0.761891
ENSRNOT00000039730	protein_coding	Smad3	1.65516	0.530537	2.18045	0.0337054	0.120002	up	1.81355	1.15064	2.0013	0.0454953	0.755798	0.790319
ENSRNOT00000023724	protein_coding	Gabarap	4.9703	3.72289	2.37415	0.0174666	0.0824023	up	5.42087	4.41334	5.07669	3.61163	3.96444	3.59259
ENSRNOT00000032780	protein_coding	Eln	1.91923	-0.248416	4.4929	0.00171491	0.0286517	up	2.29636	1.70274	1.75859	-0.658081	-0.181992	0.0948247
ENSRNOT00000014623	protein_coding	Pdgfrl	3.32781	0.911913	5.3365	0.00793683	0.0550437	up	3.63787	2.57457	3.77098	0.76229	1.51302	0.46043
ENSRNOT00000073402	protein_coding	Vmac	-0.673296	-1.76322	2.12863	0.0277514	0.107252	up	-0.786287	-0.940174	-0.293425	-2.028	-2.01158	-1.25007
ENSRNOT00000025743	protein_coding	NEWGENE_1311658	0.770768	-0.257276	2.03926	0.0728019	0.190413	up	0.470638	0.53002	1.31165	-0.417658	-0.726657	0.372489
ENSRNOT00000086033	protein_coding	Pdgfrb	3.02398	1.17299	3.60747	0.00215227	0.031188	up	2.95094	2.7415	3.3795	1.01555	1.54045	0.962978
ENSRNOT00000064554	protein_coding	Dsc3	-0.847626	-2.00321	2.22775	0.0375131	0.128153	up	-1.07922	-1.10743	-0.356229	-1.94595	-2.52477	-1.53892
ENSRNOT00000083876	protein_coding	Cebpb	4.88112	2.62231	4.78595	0.0050376	0.0442259	up	5.19632	4.21551	5.23152	2.23168	3.02624	2.60901
ENSRNOT00000036040	protein_coding	Mnda	-1.76896	-3.6416	3.66203	0.0021885	0.0314508	up	-1.47261	-2.0802	-1.75407	-3.3567	-3.53672	-4.03139
ENSRNOT00000059487	protein_coding	Dram1	-0.714889	-2.07416	2.56556	0.00491571	0.0437803	up	-0.292322	-1.08939	-0.762952	-2.10156	-1.94161	-2.17931
ENSRNOT00000090518	protein_coding	Ppt2	-0.544247	-1.63352	2.12766	0.00704943	0.0516742	up	-0.240769	-0.883335	-0.508636	-1.57269	-1.48889	-1.83897
ENSRNOT00000020735	protein_coding	Apobec1	3.41739	0.188149	9.37775	0.000297483	0.0173365	up	3.73352	3.00617	3.51248	-0.147993	0.398412	0.314026
ENSRNOT00000014248	protein_coding	Fgl1	-0.897122	-2.13203	2.35366	0.0186031	0.0849076	up	-0.589554	-1.35937	-0.742439	-2.54667	-2.05387	-1.79554
ENSRNOT00000020646	protein_coding	Ctdsp1	-0.329195	-1.4644	2.1965	0.00296628	0.035016	up	-0.179367	-0.602927	-0.205291	-1.59096	-1.24485	-1.5574
ENSRNOT00000029328	protein_coding	Slc38a6	-0.700515	-1.79226	2.13132	0.00271647	0.0339585	up	-0.958694	-0.712223	-0.43063	-1.88157	-1.66976	-1.82545
ENSRNOT00000063930	protein_coding	Pstpip1	2.39756	1.34997	2.06708	0.00696464	0.0512969	up	2.51442	2.04994	2.62834	1.21866	1.27566	1.55559
ENSRNOT00000020926	protein_coding	Ptgds	6.85109	5.32101	2.88802	0.000359251	0.0179095	up	6.78364	6.6984	7.07124	5.18459	5.44972	5.32874
ENSRNOT00000078968	protein_coding	AABR07030590.1	-2.45306	-4.11826	3.17159	0.0025933	0.0334234	up	-2.46839	-2.61112	-2.27967	-4.07178	-4.53709	-3.74592
ENSRNOT00000025653	protein_coding	Crebzf	0.823111	-0.216528	2.05571	0.0558891	0.16225	up	0.875592	0.318547	1.27519	-0.641484	-0.302433	0.294334
ENSRNOT00000077613	protein_coding	Mns1	-1.13659	-2.26636	2.18824	0.0116828	0.0661531	up	-0.814487	-1.08415	-1.51113	-2.41928	-1.95163	-2.42818
ENSRNOT00000033918	protein_coding	Rarres2	5.04374	3.20228	3.58374	0.00224356	0.0316313	up	5.44972	4.55033	5.13118	3.14931	3.2404	3.21712
ENSRNOT00000031190	protein_coding	Ccdc190	-3.57655	-4.57667	2.00016	0.120599	0.259529	up	-3.17305	-3.40325	-4.15336	-5.32367	-3.896	-4.51033
ENSRNOT00000076233	protein_coding	Slfn5	-1.57576	-2.67591	2.14376	0.0156587	0.0774385	up	-1.27941	-1.73119	-1.71669	-2.76748	-2.2419	-3.01835
ENSRNOT00000092993	protein_coding	Lmna	-0.0355275	-1.0597	2.03379	0.02732	0.106192	up	0.270824	-0.488102	0.110695	-1.10467	-0.70414	-1.3703
ENSRNOT00000086065	protein_coding	Tcf19	-1.1671	-2.57924	2.66133	0.000677626	0.0211784	up	-1.05537	-1.26875	-1.17716	-2.7574	-2.31512	-2.66521
ENSRNOT00000005143	protein_coding	Cxcr4	-1.47217	-3.32821	3.62013	0.00162469	0.0281228	up	-1.04792	-1.7717	-1.59689	-3.10532	-3.43944	-3.43987
ENSRNOT00000023152	protein_coding	Cyp27a1	0.842844	-0.929308	3.41563	0.000957787	0.0238253	up	1.05187	0.547611	0.929052	-1.14661	-0.680317	-0.960997
ENSRNOT00000035240	protein_coding	S100a10	4.94105	3.69674	2.36906	0.0016103	0.0280603	up	5.22062	4.67493	4.9276	3.61269	3.76312	3.7144
NM_001107837	protein_coding	Lhx6	-3.21045	-4.84546	3.10591	0.00947677	0.0601205	up	-2.81287	-3.11219	-3.70629	-4.86104	-5.23747	-4.43788
ENSRNOT00000005553	protein_coding	LOC298795	-1.06419	-2.56812	2.83614	0.00614398	0.0482936	up	-0.845463	-1.52205	-0.825048	-2.85369	-2.26939	-2.58127
ENSRNOT00000082675	protein_coding	Lgals3	3.32235	1.39844	3.79448	0.000660237	0.0210531	up	3.55235	2.96812	3.44656	1.44187	1.22716	1.5263
ENSRNOT00000037100	protein_coding	Nav1	8.00818	6.87924	2.18698	0.0353747	0.123527	up	8.11717	7.66914	8.23823	6.54452	6.57994	7.51326
ENSRNOT00000033900	protein_coding	Gldn	1.19749	-1.41927	6.13372	0.00162548	0.0281228	up	1.22571	0.8557	1.51105	-1.78906	-0.850804	-1.61796
ENSRNOT00000055674	protein_coding	Trim25	1.56862	-0.120495	3.22459	0.0178187	0.0830348	up	1.91886	0.817471	1.96953	-0.49459	0.264925	-0.131818
ENSRNOT00000050269	protein_coding	Comt	4.63683	3.57849	2.08253	0.00203792	0.030499	up	4.56401	4.47374	4.87273	3.69173	3.63398	3.40976
ENSRNOT00000009635	protein_coding	Efnb1	1.92755	0.256851	3.18368	0.00814312	0.055544	up	2.16754	1.3489	2.26621	0.0863842	0.617477	0.0666907
ENSRNOT00000040847	protein_coding	Osmr	-2.91126	-4.01977	2.15623	0.00126205	0.0256446	up	-2.84768	-2.82508	-3.06101	-3.82609	-4.2219	-4.01131
ENSRNOT00000034216	protein_coding	Mamdc2	-3.81418	-4.9164	2.14685	0.168311	0.321888	up	-5.10166	-3.32488	-3.01599	-4.78809	-5.09172	-4.86939
ENSRNOT00000019155	protein_coding	Cebpe	-2.49177	-4.15651	3.17055	0.00230602	0.0320264	up	-2.16632	-2.75706	-2.55194	-3.91195	-4.08001	-4.47756
NM_053719	protein_coding	Emb	3.21683	1.92875	2.44203	0.00521184	0.0446176	up	3.43604	2.77316	3.44129	1.8775	2.0681	1.84065
ENSRNOT00000042882	protein_coding	RT1-S2	1.54019	0.0117598	2.88472	0.000383165	0.0181885	up	1.56452	1.30297	1.75308	-0.0730193	0.0865585	0.0217401
ENSRNOT00000084563	protein_coding	Tnc	2.70122	0.51295	4.5576	0.00276673	0.034137	up	2.66612	2.49924	2.93831	-0.0533754	0.590054	1.00217
ENSRNOT00000030726	protein_coding	Gata6	2.32766	0.686901	3.11831	0.0491127	0.149963	up	2.92786	1.51302	2.54212	0.17846	0.388152	1.49409
ENSRNOT00000008172	protein_coding	Slc6a20	-1.72675	-3.39288	3.17364	0.000232931	0.016426	up	-1.55198	-1.91781	-1.71045	-3.23235	-3.47142	-3.47488
ENSRNOT00000050191	protein_coding	Lrrfip1	-1.48982	-3.03494	2.91829	0.000196678	0.0159955	up	-1.68531	-1.29735	-1.48679	-2.97124	-3.03328	-3.10032
ENSRNOT00000012610	protein_coding	Sulf1	-0.628391	-1.68461	2.07948	0.019488	0.0870455	up	-0.161795	-0.676524	-1.04685	-1.8079	-1.46282	-1.78312
ENSRNOT00000082548	protein_coding	C7	-0.931735	-2.61704	3.21608	0.000526515	0.0199539	up	-0.757416	-0.95985	-1.07794	-2.45337	-2.50908	-2.88866
ENSRNOT00000012611	protein_coding	Ogfr	-0.266862	-1.32153	2.07725	4.9868e-05	0.0127439	up	-0.279358	-0.300303	-0.220924	-1.28696	-1.42323	-1.25441
ENSRNOT00000001218	protein_coding	Nupr2	7.21488	5.58674	3.09114	0.0592505	0.167776	up	7.78947	6.3496	7.50557	5.05039	5.24866	6.46117
ENSRNOT00000045443	protein_coding	Gabpb1	3.43439	1.23362	4.59727	0.162597	0.315372	up	4.53063	1.94608	3.82647	0.204063	0.201252	3.29554
ENSRNOT00000078533	protein_coding	Olr806	2.86137	0.719602	4.41302	0.108336	0.243043	up	2.9419	2.18612	3.45608	-0.139423	-0.36032	2.65855
ENSRNOT00000019487	protein_coding	Scara5	0.166852	-1.321	2.80471	0.00299778	0.0351592	up	0.0861264	-0.0599241	0.474352	-1.16513	-1.14232	-1.65554
ENSRNOT00000079988	protein_coding	AC115420.4	-0.00879066	-1.84263	3.56485	0.0837237	0.207093	up	0.666817	-0.983864	0.290674	-2.68451	-2.22259	-0.620804
ENSRNOT00000079545	protein_coding	Cd300a	0.51087	-1.5286	4.11094	7.24542e-05	0.0131673	up	0.390676	0.392579	0.749355	-1.56881	-1.50875	-1.50823
ENSRNOT00000003713	protein_coding	Npl	-2.25034	-3.41635	2.2439	0.00630905	0.0487317	up	-1.89886	-2.53435	-2.3178	-3.65041	-3.35102	-3.24762
ENSRNOT00000056114	protein_coding	Prss50	1.11004	-0.230462	2.5324	0.00771303	0.0541686	up	1.13681	0.706282	1.48704	-0.343946	-0.411726	0.0642853
ENSRNOT00000021164	protein_coding	Wnt5a	-1.96092	-3.74461	3.44304	0.00506286	0.044339	up	-2.22519	-2.10195	-1.55563	-3.99098	-3.25507	-3.98777
ENSRNOT00000082196	protein_coding	Nid2	0.259484	-1.0322	2.44814	0.00142885	0.026797	up	0.229195	0.0632915	0.485965	-0.960792	-1.24746	-0.888363
ENSRNOT00000085756	protein_coding	Ggta1	-2.51508	-3.92327	2.65404	0.0142555	0.0735458	up	-2.06789	-2.66137	-2.81598	-4.42147	-3.61728	-3.73106
NM_172035	protein_coding	Fzd2	-0.598506	-2.04184	2.71948	0.00401177	0.0399277	up	-0.399495	-0.881081	-0.514942	-2.17777	-1.65819	-2.28955
ENSRNOT00000011048	protein_coding	Allc	-2.44017	-3.74367	2.46827	0.0216232	0.0919739	up	-2.46062	-2.55738	-2.3025	-3.35037	-4.43874	-3.44189
ENSRNOT00000017302	protein_coding	Ccr6	-3.49768	-5.02272	2.87794	0.0187369	0.0852114	up	-2.96503	-3.92897	-3.59905	-5.4952	-4.52178	-5.05118
ENSRNOT00000036343	protein_coding	Cemip	3.59316	0.582876	8.05726	0.000720777	0.0213671	up	3.45375	3.32392	4.00182	0.368358	1.07125	0.309017
ENSRNOT00000080404	protein_coding	Stk10	-2.44952	-3.60123	2.22176	0.0132784	0.0707649	up	-2.36534	-2.54073	-2.4425	-3.62417	-3.12783	-4.05168
ENSRNOT00000058111	protein_coding	Sh3bp2	0.488381	-1.19945	3.22172	0.00213023	0.0310669	up	0.800153	0.104413	0.560576	-1.42984	-1.00036	-1.16816
ENSRNOT00000022093	protein_coding	Prl2a1	-2.22802	-3.89518	3.17588	0.127473	0.269252	up	-1.79217	-2.94793	-1.94396	-4.44599	-4.90161	-2.33793
ENSRNOT00000011450	protein_coding	Cfap45	0.967217	-0.61555	2.99544	0.0137214	0.0720471	up	1.44187	0.637878	0.821904	-1.07812	-0.0866006	-0.681935
ENSRNOT00000026996	protein_coding	Pla2g15	1.99834	0.585364	2.66286	0.0159961	0.078239	up	2.34346	1.42985	2.22171	0.199711	0.899993	0.656388
ENSRNOT00000019787	protein_coding	Lbp	0.736006	-3.46855	18.4373	0.000135801	0.0144668	up	0.960946	0.179101	1.06797	-3.49132	-3.60039	-3.31395
ENSRNOT00000082739	protein_coding	Ptpn6	0.480831	-0.839264	2.49683	0.001416	0.0267409	up	0.56538	0.344935	0.532178	-1.0472	-0.540165	-0.930431
ENSRNOT00000021979	protein_coding	Fzd1	-1.91052	-4.10202	4.5678	0.000734986	0.0214658	up	-1.64925	-2.24643	-1.83589	-4.40168	-3.88237	-4.02201
ENSRNOT00000031109	protein_coding	Rab20	-0.430854	-2.2049	3.42011	0.0317883	0.116114	up	-0.549992	-0.936506	0.193935	-2.84957	-1.37294	-2.39218
ENSRNOT00000078764	protein_coding	Pdgfrb	-0.102436	-1.49343	2.6226	0.00222564	0.0315899	up	-0.106206	-0.399149	0.198049	-1.50538	-1.31383	-1.66108
ENSRNOT00000022983	protein_coding	Serpinh1	6.20789	4.1288	4.2254	0.00336786	0.0368069	up	6.43518	5.65958	6.52891	3.79179	4.44063	4.15399
ENSRNOT00000003327	protein_coding	Rbm47	1.63578	-0.103845	3.33949	0.00244703	0.0326721	up	1.86044	1.16317	1.88374	-0.191915	-0.211571	0.0919501
ENSRNOT00000030043	protein_coding	Rpl11	5.17757	3.74878	2.69221	0.0198779	0.0879517	up	5.77824	4.50882	5.24565	3.58126	3.9174	3.74768
ENSRNOT00000007761	protein_coding	Zfp362	-1.7615	-3.0783	2.49113	0.000507247	0.0198654	up	-1.91173	-1.85908	-1.5137	-3.0942	-3.11935	-3.02135
ENSRNOT00000014080	protein_coding	Cysrt1	0.680963	-0.588001	2.40988	0.00491782	0.0437803	up	0.937547	0.841615	0.263728	-0.694537	-0.427981	-0.641484
NM_053920	protein_coding	Trip10	-0.545599	-1.78139	2.3551	0.000317075	0.0173605	up	-0.534813	-0.656508	-0.445476	-1.76117	-1.64115	-1.94184
ENSRNOT00000007851	protein_coding	A3galt2	1.47174	-1.32511	6.9492	0.000685117	0.0211891	up	1.59284	1.03804	1.78433	-1.62203	-0.967748	-1.38555
ENSRNOT00000006311	protein_coding	Plec	-0.0923897	-1.7426	3.1388	0.00148872	0.0273719	up	-0.133761	-0.264711	0.121303	-1.83815	-1.39415	-1.9955
ENSRNOT00000084527	protein_coding	Postn	-2.1889	-4.2058	4.04714	0.00374938	0.0387654	up	-2.52332	-2.08539	-1.95798	-4.27688	-4.66105	-3.67947
ENSRNOT00000024710	protein_coding	Hpx	-4.00558	-5.09535	2.12841	0.0131281	0.0704056	up	-3.96792	-4.27929	-3.76952	-5.49356	-4.78658	-5.00591
ENSRNOT00000037998	protein_coding	Ccdc155	-2.15709	-3.26457	2.15468	0.00580733	0.0469862	up	-2.15718	-2.40965	-1.90443	-3.49294	-2.99331	-3.30745
ENSRNOT00000006387	protein_coding	Cytip	-0.533528	-2.3704	3.57235	0.00298976	0.0350837	up	-0.107035	-0.858346	-0.635205	-2.66854	-2.0526	-2.39006
ENSRNOT00000015579	protein_coding	Cnn3	4.04564	2.98158	2.0908	0.0204621	0.0892497	up	4.49247	3.65465	3.98978	2.68609	3.1746	3.08404
ENSRNOT00000082453	protein_coding	Mdfic	0.935852	-0.154117	2.1287	0.0252087	0.101222	up	1.50638	0.656565	0.644611	-0.407139	0.00510968	-0.0603216
ENSRNOT00000078454	protein_coding	RT1-T24-3	0.0766507	-0.993678	2.09991	0.00310535	0.0355965	up	-0.232067	0.284838	0.177181	-1.04647	-0.877315	-1.05724
ENSRNOT00000080900	protein_coding	RT1-A1	4.19707	1.90751	4.88907	0.000165311	0.015223	up	4.35751	3.93323	4.30046	1.75807	2.10158	1.86288
NM_022177	protein_coding	Cxcl12	-0.400944	-3.5214	8.69663	0.000288546	0.0171584	up	-0.872878	-0.0171985	-0.312756	-3.66539	-3.50356	-3.39526
ENSRNOT00000023945	protein_coding	Net1	3.41161	2.04474	2.57909	0.0134074	0.071159	up	3.33784	3.03471	3.86227	1.77093	2.46843	1.89487
ENSRNOT00000021938	protein_coding	Fcrl2	2.12802	-0.215413	5.0751	0.037562	0.128227	up	2.56889	1.90483	1.91035	-1.41316	1.11471	-0.347787
NM_001007144	protein_coding	Plin2	-0.12599	-1.17481	2.06883	0.000232835	0.016426	up	-0.283538	-0.0569103	-0.0375212	-1.15863	-1.22857	-1.13722
ENSRNOT00000090449	protein_coding	AC121415.2	-0.356325	-1.49287	2.19854	0.0370815	0.127205	up	-0.135124	-0.764594	-0.169256	-1.68776	-1.90121	-0.889642
ENSRNOT00000036394	protein_coding	LOC100911668	-0.934014	-1.95256	2.02588	0.0481911	0.148266	up	-1.33603	-0.934243	-0.531772	-1.93544	-2.44228	-1.47996
ENSRNOT00000003255	protein_coding	Golgb1	4.57862	3.41975	2.23281	0.0307344	0.114015	up	4.1426	4.48375	5.10951	3.26908	3.15036	3.83982
ENSRNOT00000022765	protein_coding	LOC308990	1.20738	-0.565035	3.41627	0.0136737	0.0718761	up	1.72035	0.623673	1.27813	-1.09727	-0.16903	-0.428809
ENSRNOT00000015092	protein_coding	Pkd1	2.34146	1.08791	2.38427	0.00461494	0.0426826	up	2.32979	2.0067	2.68788	1.06383	1.26552	0.93438
ENSRNOT00000056051	protein_coding	C1r	-0.365566	-2.02445	3.15771	0.00118567	0.0253565	up	-0.559568	-0.467574	-0.0695561	-1.9629	-1.82924	-2.28119
ENSRNOT00000020216	protein_coding	Ifitm2	2.2703	0.23224	4.10694	0.000637404	0.0208216	up	2.54687	1.97489	2.28914	0.126855	0.491348	0.0785167
ENSRNOT00000047678	protein_coding	Masp1	-1.86091	-3.00101	2.20396	0.0158964	0.0780456	up	-1.76846	-2.30707	-1.5072	-2.90519	-2.78749	-3.31035
ENSRNOT00000010020	protein_coding	Dok1	2.80441	0.579395	4.67515	0.00706116	0.0517234	up	3.40342	2.05111	2.9587	0.248619	0.877171	0.612396
ENSRNOT00000039040	protein_coding	Ccdc69	-2.86807	-4.22796	2.56666	0.00193212	0.0298488	up	-2.84174	-3.17334	-2.58912	-4.38289	-4.19531	-4.10568
ENSRNOT00000084734	protein_coding	Fhod1	1.1851	0.0758206	2.15739	0.0080974	0.0554184	up	1.39802	0.951012	1.20629	-0.280132	0.348731	0.158863
ENSRNOT00000051858	protein_coding	Pparg	-2.35784	-4.2613	3.74108	0.000325439	0.0174131	up	-2.4425	-2.32961	-2.30141	-4.35259	-4.48067	-3.95063
ENSRNOT00000089609	protein_coding	Capsl	-1.97419	-3.63396	3.15967	0.0119953	0.0668762	up	-1.51204	-1.92157	-2.48895	-3.65642	-3.18421	-4.06125
ENSRNOT00000082754	protein_coding	Crispld2	-0.370961	-1.45527	2.12036	0.0459424	0.143989	up	-0.338572	-0.703916	-0.0703947	-1.84561	-0.795446	-1.72475
ENSRNOT00000075610	protein_coding	Mmp14	3.79851	1.98023	3.52661	0.0171099	0.081417	up	4.26327	3.07239	4.05987	1.48476	2.45696	1.99897
ENSRNOT00000028557	protein_coding	Grn	0.749424	-0.5846	2.52105	0.000159186	0.0152072	up	0.864674	0.565695	0.817904	-0.628394	-0.588715	-0.536691
ENSRNOT00000074003	protein_coding	Cd300c2	2.7777	0.794684	3.95319	0.0150425	0.0757186	up	2.81899	2.18477	3.32934	0.485748	0.395307	1.503
ENSRNOT00000056918	protein_coding	Cd68	4.75468	0.358618	21.0546	0.000597826	0.0204011	up	4.88554	4.20262	5.17589	-0.323232	0.684306	0.714781
ENSRNOT00000083127	protein_coding	Mitf	2.33015	1.19946	2.18964	0.0142786	0.0735687	up	2.44101	1.97151	2.57793	1.09725	0.913103	1.58802
ENSRNOT00000089458	protein_coding	Fndc1	-2.01313	-3.28206	2.40981	0.0280917	0.10793	up	-1.58758	-2.32632	-2.12551	-3.50806	-2.67754	-3.66057
ENSRNOT00000077186	protein_coding	Lilrb4	-1.0789	-5.0254	15.4175	9.49337e-05	0.0142939	up	-0.965857	-1.19962	-1.07122	-4.78842	-4.77985	-5.50793
ENSRNOT00000019340	protein_coding	Rap2b	-1.24264	-2.44962	2.30854	0.00105709	0.0244613	up	-1.04037	-1.48507	-1.20247	-2.3555	-2.43844	-2.55492
ENSRNOT00000078467	protein_coding	AABR07015977.1	0.0645232	-1.04772	2.16181	0.0297322	0.111654	up	0.00474966	-0.163893	0.352713	-1.06116	-0.521599	-1.5604
ENSRNOT00000078653	protein_coding	NEWGENE_1304700	-0.733639	-1.84282	2.15723	0.00739766	0.0529382	up	-0.553689	-1.1459	-0.50133	-1.98613	-1.8263	-1.71603
ENSRNOT00000027301	protein_coding	Il18bp	3.09939	-0.216585	9.95882	0.000833422	0.0223396	up	3.58535	2.45809	3.25473	-0.493649	0.0281428	-0.184248
ENSRNOT00000085403	protein_coding	Ccpg1	0.662779	-0.350149	2.018	0.0633086	0.17549	up	0.633802	0.174732	1.1798	-0.829527	-0.32923	0.108311
ENSRNOT00000026597	protein_coding	Pgpep1	2.38756	0.742717	3.12714	0.0200234	0.0882519	up	2.65144	2.22648	2.28477	1.0314	1.27878	-0.0820331
ENSRNOT00000008222	protein_coding	Pawr	0.315702	-1.52581	3.58386	0.00510592	0.0443609	up	0.430894	-0.0375212	0.553732	-1.89763	-0.982912	-1.69689
ENSRNOT00000066222	protein_coding	Slc35f2	-0.853552	-2.11519	2.39768	0.00254018	0.0330617	up	-0.639937	-1.22596	-0.694755	-2.13097	-2.08512	-2.12949
ENSRNOT00000070842	protein_coding	Card14	-1.12678	-3.49564	5.16532	7.39076e-05	0.0131673	up	-1.18276	-1.28715	-0.910425	-3.55607	-3.32681	-3.60403
ENSRNOT00000035309	protein_coding	Heatr5a	1.65751	-0.194655	3.61042	0.00682446	0.0508055	up	1.87714	1.09486	2.00054	-0.583666	0.189258	-0.189557
ENSRNOT00000064611	protein_coding	Fxyd2	-0.169918	-3.1823	8.06896	0.00170116	0.028575	up	0.258822	-0.716566	-0.0520108	-3.41956	-2.62204	-3.5053
ENSRNOT00000004361	protein_coding	Maml1	0.671488	-0.370026	2.05839	0.0477715	0.147341	up	0.944473	0.285519	0.784473	-0.819995	0.227646	-0.517729
ENSRNOT00000051853	protein_coding	Cpxm2	1.58603	0.0307226	2.93897	0.0128124	0.069579	up	1.74676	1.03899	1.97235	0.056568	0.415101	-0.379502
ENSRNOT00000008537	protein_coding	Amdhd2	1.77913	-0.570707	5.09766	0.000444541	0.0189049	up	2.02516	1.47917	1.83305	-0.767192	-0.269664	-0.675266
ENSRNOT00000017339	protein_coding	Msr1	0.0193015	-1.79031	3.50547	0.0625997	0.174132	up	0.132142	-0.521468	0.44723	-2.21802	-2.63333	-0.519565
ENSRNOT00000067128	protein_coding	Slc16a11	1.24564	-0.12498	2.58582	0.00100936	0.0241856	up	1.06414	1.13803	1.53476	-0.131092	-0.0109867	-0.23286
ENSRNOT00000060442	protein_coding	Cd72	-0.985671	-2.88841	3.73923	0.0191719	0.086283	up	-0.80837	-1.29171	-0.856936	-3.74908	-2.10113	-2.81502
ENSRNOT00000087883	protein_coding	Foxj2	3.68919	0.757914	7.62786	0.113322	0.250224	up	5.4083	2.0013	3.65798	-0.315935	-0.299303	2.88898
ENSRNOT00000009094	protein_coding	AABR07060833.1	-0.495278	-1.63187	2.19861	0.0860879	0.210406	up	0.196529	-1.14314	-0.539227	-2.12847	-1.03781	-1.72933
ENSRNOT00000011945	protein_coding	Gpnmb	7.01733	2.90634	17.2796	0.000696074	0.0211891	up	6.81231	7.00023	7.23947	2.13044	3.03158	3.557
ENSRNOT00000011208	protein_coding	Tagln2	4.29901	1.5463	6.73978	0.0017963	0.0289537	up	4.8006	3.6083	4.48812	1.41555	1.76084	1.46253
ENSRNOT00000001081	protein_coding	Smpdl3a	3.4281	0.901761	5.76108	0.000431732	0.0185529	up	3.83165	3.03249	3.42016	0.811113	0.91162	0.982549
ENSRNOT00000051338	protein_coding	Inpp5d	1.32095	0.0265836	2.45269	0.0197947	0.0878483	up	1.65484	0.928786	1.37921	-0.448314	0.49262	0.0354449
ENSRNOT00000046369	protein_coding	Gypc	0.297699	-0.985018	2.43297	0.0328165	0.118216	up	0.397244	-0.197958	0.693811	-1.274	-0.37971	-1.30135
ENSRNOT00000080524	protein_coding	Stk11ip	-2.27819	-3.38403	2.15224	0.0189302	0.0857226	up	-2.35462	-2.52832	-1.95163	-3.30916	-3.82261	-3.02031
ENSRNOT00000047856	protein_coding	Vom1r36	0.855583	-0.154871	2.01455	0.00209446	0.0308574	up	1.04616	0.82756	0.693027	-0.112435	-0.343104	-0.00907334
ENSRNOT00000082871	protein_coding	Myh4	-3.50017	-4.80302	2.46715	0.176485	0.331871	up	-4.66377	-2.75631	-3.08044	-5.49111	-3.7533	-5.16464
ENSRNOT00000037130	protein_coding	AABR07008293.1	2.34879	0.112278	4.71258	0.000580999	0.0202725	up	1.97309	2.52248	2.55081	0.031102	0.35695	-0.0512192
ENSRNOT00000088918	protein_coding	LOC103692048	-0.678338	-2.02608	2.54513	0.105345	0.238591	up	-0.756597	-1.18789	-0.0905277	-2.19154	-2.9059	-0.980797
NM_001013146	protein_coding	Fosl2	-0.949655	-2.10934	2.23408	0.00091113	0.0232637	up	-0.877551	-1.19359	-0.777827	-2.18869	-2.07181	-2.06752
ENSRNOT00000080775	protein_coding	Pcolce	1.47654	0.449271	2.03816	0.000841927	0.0223794	up	1.46457	1.50798	1.45705	0.444582	0.647232	0.255998
ENSRNOT00000002076	protein_coding	Dlx2	-0.0127849	-1.6206	3.04789	0.00735633	0.0527845	up	-0.509269	-0.0650299	0.535944	-1.60192	-1.45208	-1.80779
ENSRNOT00000021730	protein_coding	Ccl20	-3.41778	-4.45729	2.05552	0.130791	0.274076	up	-3.09891	-3.67857	-3.47588	-4.07081	-5.48892	-3.81214
ENSRNOT00000051480	protein_coding	RT1-M6-1	-2.05384	-3.43635	2.60721	0.00157755	0.0280603	up	-1.93693	-2.31197	-1.91263	-3.26787	-3.68447	-3.3567
NM_001009496	protein_coding	LOC497796	-1.85802	-5.25938	10.566	4.99512e-05	0.0127439	up	-1.73514	-2.05409	-1.78484	-4.96288	-5.48333	-5.33193
ENSRNOT00000021840	protein_coding	Igf2r	1.33296	0.29826	2.04868	0.0136428	0.0718057	up	1.50228	0.993347	1.50325	0.0133243	0.625834	0.255623
ENSRNOT00000004293	protein_coding	Acbd3	4.69408	2.7488	3.85114	0.128637	0.270914	up	6.18658	3.2803	4.61537	2.32309	2.03575	3.88755
ENSRNOT00000008321	protein_coding	Lamb1	4.05248	1.20268	7.209	0.00147087	0.0271827	up	4.11986	3.53028	4.5073	0.868094	1.64635	1.0936
ENSRNOT00000003326	protein_coding	Hcls1	1.79126	0.0384981	3.37002	0.0130835	0.0703358	up	2.29596	1.22114	1.85666	-0.496728	0.347099	0.265124
ENSRNOT00000014152	protein_coding	Nr2f2	-2.06722	-3.36309	2.45524	0.03713	0.127289	up	-2.31024	-2.05744	-1.83399	-3.69868	-2.56942	-3.82117
ENSRNOT00000004599	protein_coding	Fmo4	5.39992	3.93459	2.76127	0.0508806	0.153261	up	5.16612	4.97232	6.06132	3.53582	3.51008	4.75786
NM_019222	protein_coding	Coro1b	1.61105	0.599343	2.0163	0.00346677	0.0373386	up	1.86667	1.32801	1.63848	0.639029	0.656388	0.502613
ENSRNOT00000024222	protein_coding	Cfap100	-1.53369	-3.00698	2.77654	0.0109131	0.0642657	up	-1.65802	-1.63958	-1.30347	-3.55567	-2.49285	-2.97242
ENSRNOT00000093244	protein_coding	Lgals9	1.64004	0.550425	2.12817	0.0618614	0.172901	up	1.59742	1.32281	1.99988	0.307842	0.056568	1.28686
NM_052797	protein_coding	Fga	-1.86623	-2.89632	2.04215	0.0328713	0.118356	up	-1.57187	-2.22612	-1.8007	-3.07876	-3.224	-2.38619
ENSRNOT00000002330	protein_coding	LOC100360218	1.35923	0.26381	2.13675	0.00290393	0.0346977	up	1.54096	1.21822	1.31851	0.0805457	0.536964	0.173919
ENSRNOT00000079770	protein_coding	Wdr86	-0.859242	-2.85523	3.98888	0.00276723	0.034137	up	-0.723664	-1.2587	-0.59536	-2.62151	-3.30613	-2.63804
ENSRNOT00000015511	protein_coding	Mapk1ip1l	0.345484	-0.895522	2.36363	0.0496023	0.15083	up	0.615313	-0.0939083	0.515049	-1.12554	-1.42006	-0.140972
ENSRNOT00000002640	protein_coding	Cldn1	0.155424	-1.33601	2.81168	0.00124161	0.0255834	up	0.109436	-0.0338404	0.390676	-1.41239	-1.07467	-1.52097
ENSRNOT00000020532	protein_coding	Ogn	5.95979	3.89107	4.19513	0.0378927	0.128828	up	6.10875	5.36982	6.40079	3.38044	3.19828	5.0945
ENSRNOT00000024827	protein_coding	Pgls	1.94056	0.701666	2.36017	0.00551767	0.0458106	up	2.27579	1.58897	1.95691	0.573607	0.923067	0.608323
ENSRNOT00000022290	protein_coding	Sned1	-1.27859	-3.05057	3.41523	0.00101614	0.0242106	up	-1.37979	-1.45668	-0.999304	-2.90712	-2.89272	-3.35189
ENSRNOT00000001299	protein_coding	Scarb1	-0.285554	-1.79224	2.84157	0.000284189	0.0170697	up	-0.263367	-0.380288	-0.213007	-1.82108	-1.57788	-1.97778
ENSRNOT00000010975	protein_coding	Pimreg	-1.29236	-2.73066	2.71002	0.0158885	0.0780456	up	-0.679382	-1.81167	-1.38604	-2.87264	-2.45434	-2.86502
ENSRNOT00000007247	protein_coding	Itpka	0.904461	-0.31468	2.32808	0.0915465	0.218934	up	0.649049	0.45976	1.60458	-0.877315	-0.579537	0.512811
ENSRNOT00000016032	protein_coding	Fes	2.06857	0.73465	2.52086	0.0025047	0.0329605	up	2.16413	1.82735	2.21422	0.423262	0.888815	0.891873
ENSRNOT00000010688	protein_coding	RGD1561149	-1.00063	-2.49021	2.80806	0.000344287	0.0175565	up	-1.11797	-1.14536	-0.738563	-2.48508	-2.49579	-2.48976
ENSRNOT00000072732	protein_coding	Zfp353	-1.73943	-3.79643	4.1612	0.00222437	0.0315899	up	-2.04729	-1.67612	-1.49488	-3.97685	-4.10293	-3.30952
ENSRNOT00000025451	protein_coding	Sstr5	3.38614	2.06873	2.49218	0.21902	0.383669	up	1.94682	3.63398	4.57763	1.65909	1.53006	3.01704
ENSRNOT00000068633	protein_coding	Aox1	0.598348	-0.70518	2.46832	0.0210321	0.0904713	up	0.612108	0.508526	0.674412	-1.16485	-0.0181471	-0.932538
ENSRNOT00000005545	protein_coding	Grip1	1.3719	0.187904	2.27206	0.0251928	0.101209	up	1.0598	1.50477	1.55114	-0.281647	0.0956637	0.749694
ENSRNOT00000028468	protein_coding	Sertad1	0.308869	-0.787287	2.13784	0.0252327	0.101222	up	0.603369	0.0386136	0.284625	-0.958098	-0.260628	-1.14314
ENSRNOT00000015890	protein_coding	Slc15a1	-2.54909	-3.63434	2.12173	0.0771113	0.197398	up	-3.24935	-2.2004	-2.19754	-4.06328	-3.77359	-3.06614
ENSRNOT00000075153	protein_coding	Kcnk5	0.119701	-1.12351	2.36724	0.0483521	0.148556	up	-0.186636	-0.15246	0.698199	-1.30754	-0.473975	-1.58901
ENSRNOT00000035023	protein_coding	Tac4	-1.78925	-3.68579	3.72318	0.00141994	0.0267699	up	-1.75044	-2.00453	-1.61279	-3.91427	-3.88184	-3.26125
ENSRNOT00000015316	protein_coding	Inmt	-1.28825	-3.5319	4.73593	0.00398326	0.0398869	up	-1.50912	-1.67561	-0.68002	-3.7187	-3.77738	-3.0996
ENSRNOT00000018494	protein_coding	Tnfrsf14	-2.66636	-3.9744	2.47605	0.0144044	0.0738887	up	-2.6982	-3.12703	-2.17385	-4.28316	-3.79943	-3.84061
ENSRNOT00000009899	protein_coding	Epha7	-1.83134	-2.98537	2.22534	0.0495963	0.15083	up	-1.23314	-2.51649	-1.7444	-3.28847	-3.0042	-2.66344
NM_001033691	protein_coding	Irf7	1.47473	-0.619794	4.27084	0.00289404	0.0346789	up	2.03922	1.18697	1.198	-0.925245	-0.414656	-0.51948
ENSRNOT00000056179	protein_coding	Fam227a	-1.88419	-2.92573	2.05842	0.0148893	0.0752538	up	-1.66194	-1.99762	-1.99302	-3.38157	-2.66636	-2.72927
NM_176856	protein_coding	9-Sep	-0.308118	-2.18812	3.68075	0.00171399	0.0286517	up	-0.181271	-0.563233	-0.179851	-2.56293	-1.8118	-2.18962
ENSRNOT00000023348	protein_coding	Il21	-1.77233	-3.09606	2.50313	0.137759	0.283304	up	-1.2561	-2.51579	-1.54509	-3.0847	-4.14962	-2.05387
ENSRNOT00000008826	protein_coding	Hpgds	-1.44237	-3.81297	5.17157	0.0074581	0.0531343	up	-0.78479	-1.9647	-1.57762	-3.67171	-4.42765	-3.33955
ENSRNOT00000083484	protein_coding	B3glct	-1.41957	-2.51882	2.14243	0.0241802	0.0989406	up	-1.64637	-1.69375	-0.918594	-2.54426	-2.82429	-2.18789
NM_001024279	protein_coding	Ly96	0.380772	-1.40754	3.4541	0.000397568	0.0183425	up	0.410782	0.211427	0.520108	-1.31412	-1.67612	-1.23237
ENSRNOT00000068535	protein_coding	Pdgfrb	0.254553	-1.30134	2.94015	0.0373048	0.127774	up	0.781805	-0.419457	0.40131	-1.63376	-1.69272	-0.577518
ENSRNOT00000029298	protein_coding	Otud6a	-1.73882	-2.78041	2.05849	0.0402911	0.133251	up	-1.61572	-2.26992	-1.33083	-2.94764	-3.02989	-2.36369
ENSRNOT00000059892	protein_coding	Slc13a4	0.0935946	-0.943251	2.05174	0.0185736	0.0848187	up	0.337539	-0.356334	0.299579	-0.973958	-1.18606	-0.669735
ENSRNOT00000083890	protein_coding	Tpcn1	-1.27912	-2.29535	2.02263	0.0170084	0.0812647	up	-0.924471	-1.6626	-1.25028	-2.3596	-2.50817	-2.01828
ENSRNOT00000035496	protein_coding	Gml	-2.89	-4.01913	2.18726	0.00522782	0.0446176	up	-2.85133	-3.01074	-2.80794	-4.21848	-4.20911	-3.62979
ENSRNOT00000083203	protein_coding	Dnase1l1	-1.23845	-2.49186	2.38404	0.0164552	0.0796107	up	-0.77202	-1.78188	-1.16145	-2.69663	-2.47479	-2.30417
ENSRNOT00000027574	protein_coding	Sh3pxd2a	-0.327522	-1.82743	2.82824	0.00158805	0.0280603	up	-0.368462	-0.502154	-0.111951	-1.83272	-1.54779	-2.10178
NM_001134718	protein_coding	Ptcd3	1.52258	-0.132097	3.14853	0.00658343	0.0498319	up	1.47917	1.1988	1.88977	-0.518365	0.330939	-0.208865
ENSRNOT00000018154	protein_coding	Nr1h3	0.154556	-1.30996	2.75971	0.00493916	0.043813	up	0.0141959	0.0265784	0.422895	-1.59323	-0.868743	-1.46791
ENSRNOT00000084295	protein_coding	Adgrv1	-1.83867	-2.94244	2.14916	0.140455	0.287095	up	-1.73545	-2.22435	-1.55621	-2.67195	-4.03231	-2.12306
ENSRNOT00000072369	protein_coding	Foxc2	1.99046	0.0604602	3.81055	0.00913841	0.0591634	up	2.31435	1.36434	2.29269	-0.302725	0.569903	-0.0857969
ENSRNOT00000050002	protein_coding	Cyp2d3	-3.22381	-4.26504	2.05798	0.21179	0.374931	up	-2.7142	-4.49245	-2.46477	-4.82492	-4.11818	-3.85201
ENSRNOT00000038879	protein_coding	Dnajb1	6.75902	5.4987	2.39549	0.00643929	0.0493025	up	7.04157	6.49881	6.73668	5.36001	5.27375	5.86235
ENSRNOT00000023091	protein_coding	Foxl2	-1.01124	-2.39025	2.6009	0.00221273	0.0315474	up	-1.3732	-0.903911	-0.756597	-2.33387	-2.52302	-2.31385
ENSRNOT00000038807	protein_coding	Tmem109	2.20349	1.09619	2.15442	0.0455709	0.143291	up	2.8641	1.64606	2.10032	0.918495	1.39644	0.973634
ENSRNOT00000018359	protein_coding	Bmp6	-0.0147753	-1.42156	2.65146	0.00431249	0.0412268	up	0.126233	-0.449115	0.278556	-1.5035	-1.2311	-1.53009
ENSRNOT00000024897	protein_coding	Vwa1	2.71289	1.25795	2.74145	0.0291034	0.110165	up	2.75924	2.20936	3.17007	0.753693	1.89687	1.12329
ENSRNOT00000065044	protein_coding	Cfb	-2.28172	-4.14735	3.64427	9.66999e-05	0.0143165	up	-2.37825	-2.16856	-2.29836	-4.32857	-3.97516	-4.13833
ENSRNOT00000065753	protein_coding	Nckap1l	1.80432	0.391711	2.66219	0.00944328	0.0600768	up	2.09718	1.49654	1.81926	-0.033364	0.821904	0.386592
ENSRNOT00000017601	protein_coding	Rnaset2	4.24861	2.34066	3.75277	0.00216441	0.0312967	up	4.68552	3.82647	4.23384	2.14704	2.34475	2.53018
ENSRNOT00000084216	protein_coding	Spag8	-1.48649	-3.62223	4.39463	0.0839465	0.207391	up	-1.83299	-1.25441	-1.37206	-2.78832	-5.45219	-2.62618
ENSRNOT00000022461	protein_coding	Ptgir	-3.41506	-4.6057	2.28254	0.0445415	0.14129	up	-3.36048	-3.59398	-3.29072	-5.4088	-4.19567	-4.21262
ENSRNOT00000022774	protein_coding	Angpt2	0.0173626	-1.93863	3.87983	0.0729505	0.190699	up	0.622966	-0.960233	0.389356	-3.08723	-0.870524	-1.85814
ENSRNOT00000022347	protein_coding	Mc2r	-2.33822	-3.88077	2.91307	0.0580664	0.165721	up	-2.51485	-2.68025	-1.81957	-4.44695	-4.36021	-2.83514
ENSRNOT00000008518	protein_coding	Copa	0.26053	-0.88358	2.2101	0.0322179	0.116805	up	0.54751	-0.24908	0.483161	-1.10248	-1.1569	-0.39136
NM_001106889	protein_coding	Ptk7	-2.36472	-3.85754	2.81439	0.0248083	0.100429	up	-2.36642	-3.04787	-1.67988	-3.82516	-4.14924	-3.59823
ENSRNOT00000061389	protein_coding	Samd3	-3.14725	-4.25364	2.15306	0.248577	0.415115	up	-4.31157	-2.72872	-2.40146	-4.22209	-5.25584	-3.28299
ENSRNOT00000052270	protein_coding	RT1-A2	1.96344	-0.291677	4.77375	0.000340771	0.0175565	up	1.6554	2.23168	2.00325	-0.208695	-0.164182	-0.502154
ENSRNOT00000029859	protein_coding	Trappc12	1.04673	0.00406464	2.06003	0.0357249	0.124118	up	1.50091	0.808177	0.831106	-0.202503	-0.279228	0.493924
ENSRNOT00000015547	protein_coding	Arhgap18	0.496076	-0.56379	2.08474	0.00411481	0.0402862	up	0.557302	0.312766	0.618161	-0.824479	-0.293688	-0.573204
ENSRNOT00000041726	protein_coding	Syk	-0.81777	-2.57771	3.38685	0.000155536	0.0152016	up	-0.689494	-0.972662	-0.791153	-2.52145	-2.76451	-2.44718
ENSRNOT00000076261	protein_coding	Sap25	-2.07854	-3.62039	2.91167	0.0115803	0.0660328	up	-1.68594	-2.7564	-1.79328	-3.63994	-3.74682	-3.47441
ENSRNOT00000061267	protein_coding	Abcg3l3	-4.09266	-5.17765	2.12137	0.0183356	0.0842127	up	-3.60468	-4.3948	-4.2785	-5.36863	-4.9113	-5.25303
ENSRNOT00000001921	protein_coding	Plod3	3.46416	2.09217	2.58827	0.00814565	0.055544	up	3.54224	3.02509	3.82516	1.81525	2.35216	2.10911
NM_031745	protein_coding	Clip1	-1.46646	-2.56717	2.1446	0.00823566	0.0558331	up	-1.36687	-1.83316	-1.19936	-2.42497	-2.46393	-2.8126
ENSRNOT00000078909	protein_coding	Plcg1	3.0031	1.84537	2.23106	0.0139801	0.0728412	up	3.21947	2.51061	3.27921	1.59338	1.95356	1.98917
ENSRNOT00000002809	protein_coding	Igfbp7	4.72765	3.20741	2.86838	0.00657053	0.0497689	up	4.69848	4.42584	5.05862	2.93191	3.6613	3.02902
ENSRNOT00000072081	protein_coding	Btnl9	-0.909555	-2.31643	2.65161	0.0448297	0.14176	up	-0.0976342	-1.50238	-1.12865	-2.74506	-2.31832	-1.8859
ENSRNOT00000071929	protein_coding	Rbpj	7.2459	5.41269	3.56329	0.0282593	0.108236	up	7.45545	6.71246	7.5698	4.92012	4.95651	6.36144
ENSRNOT00000015218	protein_coding	Sec11a	2.71627	1.50444	2.31631	0.00525577	0.0447533	up	3.02329	2.33171	2.79382	1.40903	1.6689	1.4354
ENSRNOT00000093151	protein_coding	Btla	-3.10311	-4.23004	2.18395	0.021636	0.0920108	up	-2.59262	-3.35764	-3.35905	-4.30446	-4.48485	-3.90082
ENSRNOT00000025546	protein_coding	Ssh3	-2.36506	-3.41716	2.07355	0.0199235	0.0880207	up	-2.21252	-2.5822	-2.30046	-3.91734	-3.27215	-3.06199
ENSRNOT00000023550	protein_coding	Tmem131	-0.555614	-1.56758	2.01666	0.00667448	0.0501126	up	-0.300303	-0.869351	-0.497188	-1.71891	-1.61221	-1.37163
ENSRNOT00000077846	protein_coding	Tbc1d14	-1.32905	-2.53739	2.31073	0.00214419	0.031188	up	-1.08939	-1.59814	-1.2996	-2.51146	-2.70031	-2.40041
ENSRNOT00000067227	protein_coding	AC130035.1	-0.153675	-1.36136	2.30967	0.00188269	0.0294495	up	-0.326429	-0.240077	0.105481	-1.41532	-1.5015	-1.16726
NM_001305219	protein_coding	Golga7b	-1.98332	-3.22505	2.36482	0.123552	0.263868	up	-1.51403	-2.82567	-1.61025	-4.04427	-3.2443	-2.38658
ENSRNOT00000011682	protein_coding	Rbms1	0.171324	-0.854991	2.03682	0.0123655	0.0679369	up	0.284838	-0.14117	0.370305	-0.622998	-1.20172	-0.740257
ENSRNOT00000073121	protein_coding	AABR07002247.1	-2.16568	-3.43234	2.40605	0.0249244	0.100655	up	-1.9023	-2.58315	-2.01158	-4.0204	-3.12607	-3.15056
ENSRNOT00000026925	protein_coding	Folr2	0.590047	-1.41784	4.02194	0.00106996	0.0245297	up	1.0282	0.228296	0.513646	-1.47851	-1.34379	-1.43123
ENSRNOT00000058390	protein_coding	Usp21	7.83302	6.75762	2.1073	0.0506638	0.152835	up	8.28484	7.5698	7.64442	6.4298	6.45337	7.38969
ENSRNOT00000082357	protein_coding	Olr463	-3.36375	-4.40359	2.056	0.205468	0.367576	up	-3.30085	-3.70438	-3.08602	-4.58855	-5.45029	-3.17192
ENSRNOT00000074993	protein_coding	Lrg1	0.276492	-1.27596	2.93316	0.0197585	0.0877536	up	0.531618	0.0599902	0.237867	-1.84821	-0.532848	-1.44684
ENSRNOT00000014887	protein_coding	Dnase2	4.03708	2.86674	2.25065	0.00368124	0.038369	up	3.87393	3.93559	4.30173	2.96255	3.04359	2.59409
ENSRNOT00000021693	protein_coding	Mpzl2	0.274586	-1.21173	2.80173	0.00407997	0.0401746	up	0.536553	-0.1697	0.456907	-1.32143	-0.982247	-1.33152
ENSRNOT00000087530	protein_coding	Eya2	-1.4447	-2.60139	2.22947	0.00382802	0.0390466	up	-1.77486	-1.4029	-1.15633	-2.47232	-2.70039	-2.63147
ENSRNOT00000027407	protein_coding	Ctsd	5.72774	4.70575	2.03073	0.0106104	0.0634403	up	6.07588	5.44777	5.65958	4.47054	4.72658	4.92012
ENSRNOT00000081667	protein_coding	Dnhd1	-3.47894	-4.59758	2.17141	0.134322	0.278777	up	-3.04056	-4.08741	-3.30887	-5.37908	-4.76902	-3.64464
ENSRNOT00000058387	protein_coding	Focad	0.879606	-0.214841	2.13531	0.022757	0.0950257	up	1.25005	0.408183	0.980582	-0.263367	-0.491684	0.110527
ENSRNOT00000018467	protein_coding	Tle3	1.50661	0.379739	2.18385	0.0053257	0.0450925	up	1.61159	1.24814	1.6601	0.0921102	0.638279	0.408827
ENSRNOT00000076650	protein_coding	Tcaf2	-0.37663	-1.87886	2.83281	0.000873222	0.0228	up	-0.419623	-0.553689	-0.156578	-1.97093	-1.63811	-2.02755
ENSRNOT00000052008	protein_coding	Hs3st6	-2.71613	-4.12403	2.65351	0.0289048	0.109813	up	-2.20246	-3.42999	-2.51594	-4.37409	-4.28224	-3.71578
ENSRNOT00000027893	protein_coding	Ryr1	-3.67176	-4.83026	2.23226	0.0683849	0.183601	up	-3.5363	-3.93891	-3.54007	-5.36146	-5.18976	-3.93957
ENSRNOT00000047466	protein_coding	Pxn	2.97862	1.24615	3.32295	0.00334987	0.0367887	up	3.08023	2.52293	3.33269	0.989714	1.47355	1.27519
NM_133623	protein_coding	Slc6a13	1.79532	0.404453	2.62236	0.00153121	0.027759	up	1.83054	1.49112	2.06429	0.479378	0.263881	0.4701
ENSRNOT00000021048	protein_coding	Myl12a	2.64702	1.24973	2.63406	0.00109074	0.0247195	up	2.90608	2.46462	2.57036	1.12696	1.44618	1.17606
ENSRNOT00000001827	protein_coding	Ap4m1	-1.11803	-2.22699	2.1569	0.00871667	0.0576975	up	-1.23974	-1.21957	-0.894783	-2.27522	-2.55162	-1.85412
ENSRNOT00000087081	protein_coding	Ptpn13	-0.17335	-1.42136	2.37514	0.0106648	0.0635071	up	0.0226132	-0.696914	0.15425	-1.56473	-1.29093	-1.40843
ENSRNOT00000083240	protein_coding	AC128059.4	-2.48436	-4.37104	3.69785	0.0034862	0.037455	up	-2.42283	-2.02176	-3.00849	-4.16305	-4.50747	-4.44261
ENSRNOT00000076485	protein_coding	Susd6	3.60698	2.43774	2.24892	0.00880633	0.0580076	up	3.94679	3.16891	3.70524	2.27361	2.55363	2.48599
ENSRNOT00000090977	protein_coding	Rps27l	3.51353	2.45943	2.07642	0.0108289	0.0639698	up	3.94988	3.27273	3.31797	2.32457	2.61467	2.43905
ENSRNOT00000091493	protein_coding	Siglec1	-1.38861	-5.12867	13.362	0.000423466	0.0185529	up	-1.22461	-1.30197	-1.63924	-5.43655	-5.46765	-4.4818
ENSRNOT00000033413	protein_coding	Slc39a8	-1.16377	-3.43976	4.8433	0.00087201	0.0228	up	-0.834325	-1.6098	-1.0472	-3.64938	-3.37596	-3.29396
ENSRNOT00000008161	protein_coding	Psd4	-3.12953	-4.8293	3.2485	0.0156402	0.077438	up	-3.17598	-3.50152	-2.71107	-4.91201	-5.39527	-4.18062
ENSRNOT00000084873	protein_coding	Ifi44	-2.37823	-3.49335	2.16613	0.0204061	0.0891102	up	-1.94634	-2.82724	-2.36112	-3.63937	-3.17783	-3.66286
ENSRNOT00000046054	protein_coding	Bmp1	3.12318	0.899179	4.67187	0.000933685	0.0235365	up	3.24463	2.64832	3.47659	0.813234	1.01286	0.871446
ENSRNOT00000009852	protein_coding	Sox12	-1.29801	-2.65618	2.56359	0.000590354	0.0203016	up	-1.06733	-1.49681	-1.32989	-2.54209	-2.72447	-2.70196
ENSRNOT00000082348	protein_coding	Rab34	0.0493609	-1.24022	2.44457	0.00162041	0.0281224	up	0.340668	-0.221498	0.0289133	-1.15193	-1.24498	-1.32376
ENSRNOT00000018232	protein_coding	Dok3	2.02601	0.362571	3.16771	0.00611788	0.0481564	up	2.14274	1.66201	2.27329	0.0529571	0.169789	0.864968
ENSRNOT00000092521	protein_coding	Lamc1	-1.45613	-3.01387	2.94392	0.0905298	0.217324	up	-2.27697	-0.104518	-1.98691	-2.93465	-2.77045	-3.33651
ENSRNOT00000088623	protein_coding	Plxnb2	-0.459552	-2.18762	3.31284	0.00154237	0.02783	up	-0.266273	-0.78479	-0.327595	-2.42997	-1.90096	-2.23193
ENSRNOT00000012640	protein_coding	Krt75	-2.33579	-3.48343	2.21552	0.000305568	0.0173365	up	-2.34395	-2.37278	-2.29063	-3.64876	-3.48229	-3.31924
ENSRNOT00000056058	protein_coding	C1s	-0.993778	-2.8072	3.51475	0.00157041	0.0280214	up	-0.967067	-1.24297	-0.771295	-2.8331	-2.45958	-3.12892
NM_001106926	protein_coding	D2hgdh	-2.17397	-3.43293	2.39323	0.0592513	0.167776	up	-2.66695	-2.32568	-1.52927	-3.999	-3.48958	-2.81019
ENSRNOT00000044446	protein_coding	LOC103690002	2.27681	1.00167	2.42021	0.0247926	0.100429	up	2.86973	1.62899	2.33171	0.918818	1.11299	0.973212
ENSRNOT00000013587	protein_coding	Polr1a	0.141392	-0.920418	2.08755	0.0442359	0.140782	up	0.242119	-0.27369	0.455748	-1.3606	-0.358321	-1.04233
ENSRNOT00000001093	protein_coding	Dse	-0.9453	-2.76348	3.52635	0.00797673	0.0551686	up	-0.671002	-1.47452	-0.690379	-3.19652	-2.30141	-2.7925
ENSRNOT00000082522	protein_coding	Ak7	-3.05092	-4.30077	2.37817	0.012753	0.0694459	up	-3.55254	-2.99169	-2.60854	-4.26268	-4.15185	-4.48779
ENSRNOT00000083971	protein_coding	Adamts2	0.505759	-1.21606	3.29852	0.00194916	0.0299548	up	0.490084	0.197083	0.830109	-1.51626	-1.11642	-1.0155
ENSRNOT00000081513	protein_coding	Adgre4	-0.353598	-1.4983	2.211	0.00123689	0.0255834	up	-0.318403	-0.444374	-0.298015	-1.56574	-1.68722	-1.24193
ENSRNOT00000016289	protein_coding	Il16	-0.614674	-2.17073	2.94049	0.0328354	0.118246	up	-0.817162	-0.782807	-0.244052	-2.65116	-1.27323	-2.58779
NM_001109188	protein_coding	Lce1f	-2.82126	-4.31606	2.81827	0.0202674	0.0888054	up	-3.06862	-2.92079	-2.47436	-4.84423	-4.47202	-3.63194
ENSRNOT00000084171	protein_coding	Cyp1b1	-0.0161801	-2.0698	4.15148	0.00125944	0.0256446	up	0.179254	-0.486249	0.258454	-2.20568	-1.89494	-2.10879
ENSRNOT00000001084	protein_coding	Ppp1r18	-0.720831	-1.91338	2.28556	0.000259496	0.0169357	up	-0.662439	-0.755086	-0.744968	-1.92668	-2.06789	-1.74558
ENSRNOT00000047053	protein_coding	Srebf1	-2.45695	-4.60956	4.44632	0.00520681	0.0446176	up	-2.20718	-2.867	-2.29668	-5.26829	-4.29332	-4.26708
ENSRNOT00000001752	protein_coding	P2rx4	1.56453	0.039416	2.87809	0.000661333	0.0210531	up	1.36561	1.70421	1.62378	-0.204369	0.16763	0.154987
ENSRNOT00000034629	protein_coding	Lat2	-2.7463	-4.49058	3.35027	0.0385316	0.130051	up	-2.22355	-3.36763	-2.64773	-5.42442	-4.06004	-3.98729
ENSRNOT00000088687	protein_coding	Fam84a	-0.731776	-1.77974	2.06761	0.00620568	0.0484369	up	-0.562255	-0.589141	-1.04393	-1.91014	-1.53413	-1.89494
ENSRNOT00000049891	protein_coding	Tmem176a	3.43628	1.56223	3.66559	0.000585192	0.0202725	up	3.62097	3.18007	3.5078	1.38604	1.82885	1.4718
ENSRNOT00000038677	protein_coding	Anxa2	3.35326	2.32751	2.03602	0.00248749	0.0328614	up	3.43207	3.16063	3.46709	2.13922	2.5408	2.30251
ENSRNOT00000025904	protein_coding	Stom	1.64445	0.54907	2.13669	0.000418493	0.0185529	up	1.62871	1.57499	1.72964	0.656858	0.368518	0.621833
ENSRNOT00000077453	protein_coding	Rbm10	3.59589	2.25794	2.52792	0.0871805	0.212135	up	4.69727	2.96306	3.12735	2.19002	1.92269	2.66111
ENSRNOT00000041910	protein_coding	Fmn1	-2.29262	-3.87095	2.98624	0.00981105	0.0612101	up	-1.84183	-2.94088	-2.09516	-3.725	-3.9052	-3.98266
ENSRNOT00000048027	protein_coding	Aox2	-2.44977	-3.733	2.43383	0.0310012	0.114471	up	-2.37713	-2.72973	-2.24246	-3.63194	-4.4105	-3.15658
ENSRNOT00000093561	protein_coding	NEWGENE_1308171	2.82765	1.58767	2.36194	0.00225756	0.0316689	up	3.08404	2.50685	2.89205	1.64015	1.64606	1.47682
ENSRNOT00000014073	protein_coding	LOC299282	-0.699145	-1.81997	2.17471	0.027176	0.105874	up	-0.851961	-0.996741	-0.248731	-2.17949	-1.90648	-1.37393
ENSRNOT00000027918	protein_coding	Mcpt3	-2.80991	-3.89542	2.12212	0.0703503	0.186496	up	-2.3248	-3.39699	-2.70793	-4.52057	-3.58488	-3.5808
ENSRNOT00000010169	protein_coding	Arrdc1	0.187359	-1.27325	2.75224	0.0133789	0.0710395	up	0.564343	-0.384101	0.381834	-1.5015	-0.903186	-1.41506
ENSRNOT00000018114	protein_coding	Ddx41	0.994718	-0.0248441	2.0273	0.00979577	0.0612101	up	1.30118	0.629506	1.05347	-0.170501	-0.0707164	0.166685
ENSRNOT00000001120	protein_coding	Ly6g6d	-3.47472	-4.85412	2.60161	0.05215	0.155342	up	-4.24929	-3.01322	-3.16164	-4.71376	-5.46524	-4.38336
ENSRNOT00000012432	protein_coding	Hck	-0.694419	-2.17643	2.79338	0.0137697	0.0722261	up	-0.621564	-1.25317	-0.208521	-2.52783	-1.92788	-2.07358
ENSRNOT00000040909	protein_coding	Rplp0l1	0.432632	-1.14578	2.9864	0.0096531	0.0606798	up	1.06773	0.0684939	0.161678	-1.18477	-0.927095	-1.32546
ENSRNOT00000035400	protein_coding	Fcgr2b	0.242171	-1.04288	2.43691	0.00105266	0.0244473	up	0.336822	0.0928715	0.296818	-1.29842	-0.965567	-0.864655
ENSRNOT00000085315	protein_coding	Errfi1	3.21992	2.14601	2.10513	0.0750467	0.194097	up	2.95294	2.94954	3.75728	1.62806	2.83762	1.97235
ENSRNOT00000057177	protein_coding	Pld3	3.48021	2.29216	2.27844	0.00732151	0.0527143	up	3.63194	3.08647	3.72221	2.13346	2.54474	2.19829
ENSRNOT00000036337	protein_coding	AABR07063975.1	2.45218	0.608276	3.58981	0.0121331	0.0672311	up	3.1527	1.85169	2.35216	0.338525	0.973769	0.512533
ENSRNOT00000015651	protein_coding	Spag5	1.99922	0.904303	2.13602	0.00899883	0.0586345	up	1.9921	2.19236	1.81321	0.598298	1.28857	0.826043
ENSRNOT00000083079	protein_coding	Ldhc	-2.6652	-4.25397	3.00794	0.0213471	0.0913224	up	-2.24865	-3.15362	-2.59333	-4.2386	-4.85556	-3.66776
ENSRNOT00000020405	protein_coding	Tradd	1.35649	0.1537	2.30184	0.0258196	0.102566	up	1.69122	0.846818	1.53143	-0.215656	0.58133	0.0954253
NM_001011959	protein_coding	Ctsa	3.48047	1.08868	5.24806	0.000219713	0.016426	up	3.56372	3.13224	3.74545	1.01874	1.17946	1.06786
ENSRNOT00000026966	protein_coding	Pak4	1.00006	-0.191024	2.28324	0.0233643	0.0967933	up	1.2036	0.427201	1.36938	-0.472589	0.0959871	-0.19647
ENSRNOT00000021689	protein_coding	Fam129b	3.44876	2.11261	2.52476	0.0101792	0.0622142	up	3.61718	3.05114	3.67795	1.72109	2.4526	2.16413
ENSRNOT00000083269	protein_coding	Cldn10	1.74213	0.467824	2.41883	0.0468997	0.14564	up	1.132	1.74148	2.35292	0.166499	0.214099	1.02287
ENSRNOT00000058615	protein_coding	Frem1	-1.9101	-3.21833	2.47639	0.0264013	0.103868	up	-1.34405	-2.5454	-1.84084	-3.38649	-3.3565	-2.91201
ENSRNOT00000028131	protein_coding	Axl	-1.88755	-3.77622	3.70293	0.00225521	0.0316689	up	-1.86727	-1.97751	-1.81787	-3.70408	-4.27179	-3.35278
ENSRNOT00000017393	protein_coding	Efhc1	-1.46138	-2.91802	2.74469	0.00216847	0.0312967	up	-1.19132	-1.62848	-1.56433	-3.21772	-2.6903	-2.84604
ENSRNOT00000047779	protein_coding	RT1-CE4	3.7005	1.82983	3.65703	0.00125215	0.0256442	up	3.92066	3.29934	3.88151	1.66819	1.77419	2.04711
ENSRNOT00000039954	protein_coding	Vtn	-0.122227	-1.21594	2.13422	0.0131005	0.070362	up	0.112532	-0.182998	-0.296214	-1.31339	-0.784452	-1.54997
ENSRNOT00000043661	protein_coding	Abl1	-1.46833	-2.47491	2.00914	0.0910227	0.218132	up	-1.84373	-1.76338	-0.797869	-2.90468	-2.63651	-1.88354
ENSRNOT00000077157	protein_coding	Ier5	-2.95572	-4.0117	2.07914	0.0479744	0.147783	up	-2.75412	-3.31178	-2.80126	-4.19138	-3.37258	-4.47115
NM_022401	protein_coding	Plec	1.31311	0.191151	2.17643	0.000887802	0.0230024	up	1.21524	1.22022	1.50388	0.105063	0.356723	0.111668
ENSRNOT00000049914	protein_coding	Hoga1	-1.35012	-2.39448	2.06245	0.00209288	0.0308574	up	-1.4002	-1.33037	-1.31979	-2.66239	-2.16354	-2.35751
ENSRNOT00000007092	protein_coding	Shmt1	-0.0474012	-1.19228	2.21128	0.00777017	0.0544327	up	0.116122	-0.374949	0.116623	-1.26076	-1.43483	-0.881266
ENSRNOT00000091311	protein_coding	Asz1	-1.79399	-2.80392	2.01381	0.11835	0.256672	up	-1.6098	-2.3178	-1.45438	-2.5855	-3.64133	-2.18493
ENSRNOT00000022579	protein_coding	Pla2g2d	-1.21564	-2.25369	2.05345	0.0318141	0.116114	up	-0.862329	-1.75831	-1.02628	-2.24124	-2.54474	-1.97508
ENSRNOT00000044284	protein_coding	Lcn9	-2.75053	-4.00662	2.38847	0.0793834	0.200747	up	-2.14202	-3.02894	-3.08063	-4.08356	-4.73081	-3.20548
ENSRNOT00000072069	protein_coding	Ctsz	3.56658	1.61258	3.87447	0.000605759	0.0204086	up	3.69614	3.2918	3.7118	1.34152	1.66283	1.8334
ENSRNOT00000007467	protein_coding	Slc6a20	2.02643	0.738666	2.44149	0.00205395	0.0305746	up	2.01964	1.7971	2.26255	0.931665	0.515933	0.7684
NM_022605	protein_coding	Hpse	-1.26588	-2.91368	3.13355	0.00346641	0.0373386	up	-1.61311	-1.26546	-0.919069	-3.01128	-2.57306	-3.1567
NM_001109172	protein_coding	Col13a1	0.156273	-1.85765	4.03879	0.0184274	0.0844583	up	-0.302725	0.0571103	0.714434	-2.45507	-1.01988	-2.098
ENSRNOT00000052129	protein_coding	Sult2a2	0.073358	-1.69617	3.40943	0.00445351	0.0419983	up	0.298085	-0.342655	0.264644	-1.75074	-1.28292	-2.05487
ENSRNOT00000019554	protein_coding	Anxa5	3.87255	2.59365	2.42654	0.0210673	0.0905079	up	4.17394	3.28893	4.15479	2.24813	2.64078	2.89205
ENSRNOT00000017174	protein_coding	Nqo1	4.8834	3.29275	3.01185	0.0513071	0.15417	up	5.28126	4.15742	5.21151	2.77642	2.91348	4.18835
ENSRNOT00000047473	protein_coding	Cd33	-0.697132	-1.76602	2.09781	0.00696573	0.0512969	up	-0.325949	-0.891726	-0.873721	-1.88867	-1.57468	-1.8347
ENSRNOT00000089944	protein_coding	Cacng7	6.08771	4.70713	2.60372	0.158786	0.310413	up	6.82716	4.92435	6.51162	4.19793	4.13873	5.78474
NM_001014235	protein_coding	AABR07018078.1	-1.97826	-3.82704	3.60194	0.0042872	0.0410554	up	-2.51959	-1.57338	-1.84183	-3.68032	-3.68414	-4.11666
ENSRNOT00000011244	protein_coding	AABR07049516.1	4.54493	3.5168	2.03939	0.0378366	0.128784	up	5.07669	3.99948	4.55863	3.29467	3.73967	3.51605
ENSRNOT00000011084	protein_coding	Shc4	-0.860019	-2.01117	2.22091	0.00534263	0.0451351	up	-0.447887	-1.06062	-1.07155	-2.07489	-1.94535	-2.01327
ENSRNOT00000024069	protein_coding	Irf8	2.30467	0.847541	2.74562	0.0366539	0.126146	up	2.75281	1.84187	2.31934	0.0716652	1.33027	1.14069
ENSRNOT00000075493	protein_coding	Fabp5	7.15504	4.09788	8.32331	0.000481551	0.0195021	up	7.36531	6.76903	7.33078	3.65569	4.30463	4.33333
ENSRNOT00000000653	protein_coding	Frk	-2.39134	-4.27784	3.69737	0.0042373	0.04091	up	-1.85781	-2.84519	-2.47103	-4.01664	-4.3015	-4.51539
ENSRNOT00000012463	protein_coding	Map3k6	0.929799	-1.40032	5.02845	0.00438843	0.0416312	up	0.510028	0.914425	1.36494	-1.88829	-0.806572	-1.50608
ENSRNOT00000045545	protein_coding	Irgm	0.586753	-0.494747	2.11624	0.0991782	0.22998	up	1.15812	0.0466056	0.555535	-1.26176	0.0151005	-0.237581
ENSRNOT00000065128	protein_coding	Crat	-0.0611529	-1.51644	2.74211	0.0210828	0.0905447	up	0.314026	-0.593897	0.0964122	-1.50364	-1.03022	-2.01546
ENSRNOT00000006351	protein_coding	Cela1	0.872751	-3.08134	15.4989	7.14019e-05	0.0131673	up	1.00351	0.428801	1.18594	-3.10985	-2.98379	-3.15038
ENSRNOT00000080281	protein_coding	AC114389.1	-1.34634	-2.58716	2.36334	0.00511557	0.0443749	up	-1.68776	-1.30641	-1.04484	-2.34362	-2.72556	-2.69231
ENSRNOT00000009132	protein_coding	Sema3c	0.890247	-0.522601	2.66262	0.00842356	0.0566759	up	0.877713	0.612396	1.18063	-0.879485	-0.0618872	-0.626432
ENSRNOT00000000532	protein_coding	Psmb9	-0.112336	-1.85382	3.34379	0.0159092	0.0780456	up	0.610837	-0.664973	-0.282873	-2.11616	-1.43351	-2.01179
ENSRNOT00000088367	protein_coding	Rps5	3.37496	2.13902	2.35533	0.017806	0.0830104	up	3.96555	2.92575	3.23356	1.98124	2.20936	2.22648
ENSRNOT00000013745	protein_coding	Timp1	4.35403	2.00252	5.10359	0.00513623	0.0444395	up	5.09921	3.65235	4.31054	1.89948	2.12209	1.986
ENSRNOT00000081175	protein_coding	1700020N01Rik	-2.61322	-4.1922	2.98759	0.0105241	0.0631939	up	-2.2927	-2.94053	-2.60643	-3.88527	-4.77904	-3.9123
ENSRNOT00000026585	protein_coding	Lcat	2.53007	0.595251	3.82331	0.0051903	0.0445878	up	3.10108	2.32389	2.16524	0.25112	0.929361	0.605272
ENSRNOT00000005731	protein_coding	Nt5c1b	4.42318	3.33918	2.1199	0.0209819	0.0903532	up	4.45867	3.9416	4.86926	3.19168	3.25102	3.57485
ENSRNOT00000018083	protein_coding	Slc6a13	-1.84394	-2.87382	2.04186	0.0152945	0.0765032	up	-2.01752	-1.86826	-1.64604	-2.58704	-3.32706	-2.70738
ENSRNOT00000086719	protein_coding	Crebl2	-1.96864	-3.7691	3.48332	0.0102935	0.0625185	up	-2.54474	-2.03422	-1.32696	-3.67525	-4.10915	-3.52289
ENSRNOT00000041583	protein_coding	AABR07013464.1	-2.09562	-3.47664	2.60452	0.0625854	0.174132	up	-1.46454	-2.81861	-2.00371	-4.16613	-3.35825	-2.90553
ENSRNOT00000017564	protein_coding	Cyba	4.97572	2.46144	5.71314	0.0012077	0.0254378	up	5.5052	4.46113	4.96083	2.34901	2.53175	2.50354
ENSRNOT00000056903	protein_coding	Tnfsf13	-0.0175413	-1.52837	2.84973	0.00482772	0.0434197	up	0.396471	-0.490636	0.0415407	-1.56227	-1.3925	-1.63033
NM_001107830	protein_coding	Lamc3	-2.9006	-4.25577	2.55828	0.108828	0.243853	up	-2.91714	-2.76819	-3.01647	-4.5554	-3.00178	-5.21014
ENSRNOT00000012861	protein_coding	Serpina9	-0.835812	-1.98045	2.21091	0.016342	0.0792869	up	-0.693302	-1.22154	-0.5926	-2.19503	-2.18771	-1.55861
NM_001130548	protein_coding	Col14a1	-3.44864	-4.57757	2.18697	0.0382818	0.129618	up	-4.12488	-3.08602	-3.13502	-4.45052	-4.40201	-4.88019
ENSRNOT00000088923	protein_coding	Krt75	-1.89184	-5.08348	9.13653	4.17308e-05	0.0127388	up	-1.93619	-1.95844	-1.78087	-5.18691	-5.28461	-4.77893
ENSRNOT00000026843	protein_coding	Sipa1l2	3.20178	1.6437	2.94462	0.110972	0.246648	up	2.94104	2.54212	4.12218	1.18969	0.911194	2.83021
ENSRNOT00000041957	protein_coding	AABR07061950.1	-1.13103	-2.59623	2.76102	0.0200655	0.088385	up	-1.10518	-1.56694	-0.720962	-2.92399	-2.87919	-1.98551
ENSRNOT00000085840	protein_coding	AABR07028568.1	-3.38795	-4.5529	2.24225	0.113581	0.2505	up	-4.13636	-3.0245	-3.00297	-4.29182	-5.40944	-3.95743
ENSRNOT00000006330	protein_coding	Hao1	-0.976805	-2.27392	2.45738	0.029367	0.110913	up	-0.420786	-1.58081	-0.928822	-2.54474	-2.39283	-1.8842
ENSRNOT00000022585	protein_coding	Angptl2	-0.278114	-1.71888	2.71464	0.00651615	0.0495922	up	0.0682035	-0.67596	-0.226586	-1.88724	-1.37277	-1.89662
ENSRNOT00000016648	protein_coding	Agmat	-2.23071	-4.40706	4.52008	0.00841403	0.056646	up	-2.06052	-2.64917	-1.98245	-5.20154	-4.0399	-3.97975
ENSRNOT00000022241	protein_coding	Rnh1	-1.35608	-2.83811	2.79343	0.00380525	0.0389562	up	-0.921963	-1.7381	-1.40817	-2.71503	-2.93313	-2.86618
ENSRNOT00000088853	protein_coding	Cyp2c11	-0.616799	-2.79006	4.51041	0.177246	0.332834	up	0.609488	-1.86112	-0.59877	-3.47441	-4.29679	-0.598967
ENSRNOT00000057504	protein_coding	Rarres1	2.63183	1.547	2.12113	0.00560348	0.0461945	up	2.81421	2.30627	2.77502	1.41364	1.77741	1.44995
ENSRNOT00000013836	protein_coding	LOC103694864	-2.10406	-3.23638	2.19211	0.0171517	0.0815617	up	-2.04141	-2.53862	-1.73215	-3.13099	-3.56403	-3.01413
ENSRNOT00000020432	protein_coding	Mdfi	0.377543	-1.34085	3.29069	0.0177248	0.0828745	up	1.05023	-0.253312	0.33571	-1.63591	-0.8856	-1.50103
ENSRNOT00000023043	protein_coding	Trim6	-3.42405	-4.85505	2.69633	0.0252301	0.101222	up	-3.03762	-3.8095	-3.42503	-4.93503	-5.40834	-4.22178
ENSRNOT00000082474	protein_coding	AABR07054614.1	-2.29183	-4.18522	3.71506	0.00402356	0.0399916	up	-2.59486	-2.21763	-2.06302	-4.17084	-3.71322	-4.6716
ENSRNOT00000025149	protein_coding	Zpr1	-1.12895	-2.3414	2.31732	0.102202	0.234165	up	-1.35204	-1.52903	-0.505784	-2.85694	-2.7835	-1.38377
ENSRNOT00000013043	protein_coding	Nampt	-0.109757	-1.30594	2.29133	0.00356785	0.0379456	up	0.0200209	-0.42494	0.0756483	-1.53273	-1.19688	-1.18822
ENSRNOT00000001943	protein_coding	Rasa4	-2.34066	-3.69579	2.55821	0.000239248	0.0164752	up	-2.48597	-2.34501	-2.19099	-3.67412	-3.82246	-3.5908
ENSRNOT00000079773	protein_coding	Slc34a3	-0.451075	-1.57964	2.18642	0.0608521	0.170871	up	-0.129064	-1.03546	-0.188698	-1.93175	-1.87344	-0.933737
ENSRNOT00000015668	protein_coding	Dock8	-1.8792	-3.19513	2.48963	0.00134112	0.0261171	up	-1.74026	-1.8464	-2.05092	-3.24726	-3.40305	-2.93507
ENSRNOT00000083251	protein_coding	Prrx2	0.679639	-1.6209	4.9264	0.00513658	0.0444395	up	1.16204	0.21745	0.65943	-1.92055	-0.998176	-1.94396
ENSRNOT00000093687	protein_coding	Cyp4f39	-1.07962	-2.1405	2.08621	0.0122891	0.0677845	up	-1.08117	-1.41107	-0.746619	-2.16541	-2.39021	-1.86589
ENSRNOT00000023262	protein_coding	Igsf6	-1.60121	-2.79686	2.29048	0.00953997	0.0603259	up	-1.28613	-2.09411	-1.42339	-2.90018	-2.78967	-2.70071
ENSRNOT00000010645	protein_coding	Rab3b	2.78629	1.62723	2.23312	0.0120192	0.0669649	up	3.20613	2.35436	2.79838	1.43184	1.76295	1.68689
ENSRNOT00000031642	protein_coding	Smr3b	-2.92201	-4.06113	2.20247	0.1162	0.253963	up	-3.63046	-2.30311	-2.83245	-3.62947	-4.89952	-3.65439
ENSRNOT00000088508	protein_coding	Slc10a6	-3.14245	-4.76376	3.07654	0.0686722	0.184027	up	-2.09479	-3.75178	-3.5808	-4.73148	-4.10359	-5.45622
ENSRNOT00000018021	protein_coding	Iqgap1	-0.968382	-2.54003	2.97244	0.000157498	0.0152072	up	-0.938096	-1.07142	-0.895635	-2.61496	-2.34132	-2.66381
ENSRNOT00000038546	protein_coding	Car13	-3.38619	-4.48252	2.13809	0.0930428	0.221305	up	-3.63124	-3.26737	-3.25996	-4.27579	-5.40469	-3.76707
ENSRNOT00000076998	protein_coding	Arc	-0.413689	-1.50964	2.13754	0.0226965	0.0948912	up	-0.149143	-0.900128	-0.191796	-1.59934	-1.77074	-1.15884
ENSRNOT00000017353	protein_coding	Ehd2	3.0177	1.55518	2.75588	0.00178032	0.0289141	up	2.89205	2.7738	3.38724	1.43281	1.6072	1.62554
ENSRNOT00000087888	protein_coding	Kdelr3	-0.19886	-1.94729	3.35993	0.00235699	0.0322229	up	0.158341	-0.651023	-0.103899	-1.77157	-2.06463	-2.00567
ENSRNOT00000008255	protein_coding	Lztfl1	3.293	1.76049	2.89288	0.114722	0.252242	up	3.20648	2.65069	4.02182	1.25833	0.973212	3.04993
ENSRNOT00000047309	protein_coding	Actl11	-3.85969	-5.04776	2.27847	0.264256	0.432292	up	-2.29443	-5.32729	-3.95736	-5.26996	-5.3512	-4.52211
ENSRNOT00000093641	protein_coding	Mocos	-0.597913	-2.27087	3.18867	0.00769475	0.0540744	up	-0.171087	-1.11797	-0.50468	-2.61071	-2.25496	-1.94693
ENSRNOT00000036953	protein_coding	Gng14	-0.345633	-1.67308	2.50958	0.011634	0.0661526	up	0.139987	-0.894379	-0.282507	-1.70398	-1.69064	-1.62461
ENSRNOT00000000814	protein_coding	Ptprc	1.34329	-0.682157	4.07118	0.000732089	0.0214658	up	1.71225	0.977555	1.34007	-0.743986	-0.708774	-0.593712
ENSRNOT00000083568	protein_coding	Adamts2	0.707561	-0.630884	2.52879	0.00658778	0.0498479	up	0.728891	0.29654	1.09725	-0.738788	-0.751911	-0.401954
ENSRNOT00000023485	protein_coding	Ppic	2.80499	0.772234	4.09185	0.000960539	0.0238253	up	3.21392	2.44824	2.75281	0.794697	0.882425	0.639582
ENSRNOT00000041264	protein_coding	Cald1	-1.31486	-2.31541	2.00076	0.0517067	0.154787	up	-1.20579	-1.64754	-1.09125	-2.80588	-1.70653	-2.43381
ENSRNOT00000055957	protein_coding	Slfn2	-1.92895	-3.80804	3.67845	0.0110417	0.0646074	up	-1.54282	-2.14403	-2.09999	-4.16933	-3.06257	-4.19223
ENSRNOT00000057136	protein_coding	Per1	-1.13596	-2.26661	2.18957	0.0835505	0.206869	up	-1.79444	-1.06649	-0.546958	-2.74309	-1.62063	-2.43611
ENSRNOT00000070975	protein_coding	Tspan10	-1.68434	-2.90322	2.32766	0.00308144	0.0354903	up	-1.67052	-1.94881	-1.4337	-3.06826	-2.97005	-2.67137
ENSRNOT00000085671	protein_coding	Klrc1	-2.29218	-3.68504	2.62599	0.0590383	0.167373	up	-1.52414	-2.67713	-2.67528	-4.4201	-3.26524	-3.36979
ENSRNOT00000022480	protein_coding	Ssc5d	3.3682	1.85016	2.86402	0.0045065	0.0422477	up	3.42557	3.43442	3.24463	1.3441	2.17264	2.03374
NM_001167842	protein_coding	Sned1	-0.0881975	-2.59595	5.68733	0.00116697	0.0252635	up	-0.0648746	-0.544909	0.345191	-2.48077	-2.3938	-2.91328
ENSRNOT00000029577	protein_coding	Cnn1	-1.41344	-2.90135	2.80481	0.0693377	0.185018	up	-0.780681	-1.44455	-2.0151	-3.53176	-1.94307	-3.22921
ENSRNOT00000028536	protein_coding	Gpha2	3.98431	2.59479	2.61992	0.120353	0.25915	up	4.8468	3.09283	4.01329	1.96016	2.26192	3.56228
ENSRNOT00000046135	protein_coding	Lcp2	0.587979	-1.0582	3.13005	0.0026663	0.0336464	up	0.945548	0.322666	0.495725	-1.37393	-0.978541	-0.822142
ENSRNOT00000022020	protein_coding	Scara3	0.97334	-0.149593	2.17789	0.0359784	0.124765	up	0.693972	0.727376	1.49867	-0.645006	0.0745427	0.121685
ENSRNOT00000000149	protein_coding	Ly86	1.70862	0.435373	2.41705	0.0182059	0.0838918	up	2.24	1.32492	1.56094	0.0679045	0.628474	0.60974
ENSRNOT00000071436	protein_coding	LOC367975	-2.93738	-4.09396	2.22927	0.065958	0.17953	up	-2.96319	-3.01861	-2.83035	-4.18019	-4.83908	-3.2626
ENSRNOT00000042754	protein_coding	Phldb2	-1.94571	-3.38013	2.70273	0.00269381	0.0338572	up	-1.94945	-2.01036	-1.87731	-3.66135	-2.96217	-3.51686
ENSRNOT00000004762	protein_coding	Fmo2	-1.12564	-2.37277	2.37369	0.031966	0.116489	up	-1.21555	-1.12622	-1.03515	-2.69272	-1.61093	-2.81466
ENSRNOT00000080520	protein_coding	Efemp2	-1.35564	-2.91785	2.95305	0.00651869	0.0495945	up	-0.902758	-1.92094	-1.24322	-2.91201	-2.87448	-2.96706
ENSRNOT00000033716	protein_coding	LOC680520	-3.76376	-4.91704	2.22418	0.394228	0.558522	up	-1.52281	-5.29091	-4.47756	-5.27502	-4.13905	-5.33704
NM_001007798	protein_coding	Btk	-1.19599	-2.8635	3.17665	0.000617958	0.0205531	up	-1.01315	-1.45361	-1.1212	-3.07863	-2.77026	-2.7416
ENSRNOT00000002396	protein_coding	Tm4sf19	-2.56232	-3.92072	2.564	0.00497966	0.0439393	up	-2.42122	-2.64853	-2.61721	-3.80606	-3.58915	-4.36695
ENSRNOT00000022342	protein_coding	Ctsc	-0.998717	-2.52527	2.88096	0.000318561	0.0173966	up	-1.01853	-0.781425	-1.19619	-2.62637	-2.43955	-2.50988
ENSRNOT00000079138	protein_coding	Lama2	1.63133	0.171992	2.74983	0.00185705	0.0292913	up	1.3665	1.51373	2.01376	0.156832	0.243526	0.115618
ENSRNOT00000081377	protein_coding	Syngr1	-1.55687	-2.94862	2.62397	0.00172989	0.0287068	up	-1.52716	-1.63125	-1.51222	-3.05034	-2.59347	-3.20207
ENSRNOT00000068233	protein_coding	Lars2	-1.99498	-3.12277	2.18525	0.0657841	0.179342	up	-1.16957	-2.24657	-2.56879	-3.4203	-2.95228	-2.99573
ENSRNOT00000041344	protein_coding	AABR07019341.1	4.06975	3.01173	2.08208	0.0248047	0.100429	up	4.58268	3.6569	3.96966	2.80306	3.25415	2.97798
ENSRNOT00000038780	protein_coding	Igf1	2.72504	1.17567	2.9269	0.00084353	0.0223794	up	2.64892	2.74682	2.7794	1.18594	1.46071	0.880363
ENSRNOT00000077438	protein_coding	Il2rb	-3.24859	-4.70756	2.74913	6.11569e-05	0.013104	up	-3.28691	-3.2868	-3.17205	-4.56424	-4.80766	-4.75079
ENSRNOT00000007947	protein_coding	Smoc1	-1.88131	-3.10837	2.3409	0.0205517	0.0895184	up	-2.2419	-1.37042	-2.03161	-2.82451	-3.00551	-3.49511
ENSRNOT00000090242	protein_coding	Nfxl1	-0.913587	-2.36415	2.73315	0.111311	0.247106	up	0.309294	-1.46248	-1.58758	-2.66746	-2.78405	-1.64095
ENSRNOT00000084455	protein_coding	Lmna	-0.452204	-1.75782	2.4719	0.00132387	0.0259923	up	-0.288704	-0.547548	-0.520362	-1.73101	-1.52806	-2.0144
ENSRNOT00000016083	protein_coding	Cp	2.52331	0.0563374	5.52884	0.0016369	0.0281238	up	2.30627	2.34682	2.91685	-0.442626	0.431408	0.18023
ENSRNOT00000082129	protein_coding	AABR07021204.1	-2.9249	-4.59765	3.18822	0.0392539	0.13142	up	-2.68847	-3.71522	-2.37101	-4.43471	-5.31807	-4.04017
ENSRNOT00000026482	protein_coding	Akap12	-2.78488	-3.84542	2.0857	0.300876	0.47083	up	-3.1553	-3.13573	-2.06361	-3.66487	-5.34273	-2.52865
ENSRNOT00000074399	protein_coding	AABR07007146.1	0.16253	-1.2901	2.73706	0.0302082	0.112681	up	0.467053	-0.391535	0.412071	-1.52684	-1.73004	-0.613409
ENSRNOT00000082052	protein_coding	LOC100364500	-1.29624	-4.68517	10.4754	0.000718961	0.0213671	up	-1.19182	-1.19113	-1.50576	-5.20167	-4.02893	-4.82492
ENSRNOT00000020990	protein_coding	Taf1c	0.813975	-0.263241	2.10996	0.0129166	0.0699132	up	0.872978	0.571138	0.997808	-0.633795	0.120862	-0.276791
ENSRNOT00000060843	protein_coding	Baiap2l1	-2.55469	-3.90392	2.54776	0.00186792	0.0293752	up	-2.42197	-2.84316	-2.39894	-4.10163	-3.90749	-3.70263
ENSRNOT00000008106	protein_coding	Sostdc1	-1.50832	-2.71674	2.31083	0.00363399	0.038232	up	-1.3425	-1.54726	-1.63521	-2.59359	-3.06719	-2.48944
ENSRNOT00000085673	protein_coding	Lyc2	2.82787	0.298166	5.77455	0.000298721	0.0173365	up	2.47378	3.03362	2.97623	0.457227	0.376381	0.0608896
ENSRNOT00000019062	protein_coding	Ogfrl1	0.83133	-0.191051	2.03127	0.0362527	0.125326	up	0.729457	0.458555	1.30598	-0.525666	0.211211	-0.258698
ENSRNOT00000083633	protein_coding	Ppfibp1	0.294714	-0.762735	2.08125	0.00296213	0.035016	up	0.52288	0.115206	0.246057	-0.772948	-0.565125	-0.950133
NM_134350	protein_coding	Mx2	-2.45747	-3.75009	2.44973	0.0200175	0.0882519	up	-2.05445	-2.39628	-2.92167	-4.13503	-3.32253	-3.79272
ENSRNOT00000026220	protein_coding	Amh	2.44137	1.35332	2.12587	0.0428762	0.138191	up	2.22525	2.20142	2.89745	1.19182	0.945803	1.92234
ENSRNOT00000035815	protein_coding	RGD1309106	-0.494456	-1.88043	2.61349	0.0812637	0.203401	up	0.350131	-1.32131	-0.512188	-1.9907	-1.2218	-2.42879
ENSRNOT00000056169	protein_coding	Kdelr3	-0.507706	-1.72067	2.31813	0.0009193	0.0233588	up	-0.658663	-0.520927	-0.343526	-1.88056	-1.52738	-1.75407
ENSRNOT00000032960	protein_coding	AABR07007769.1	-2.52259	-3.60699	2.1205	0.0146287	0.0746569	up	-2.2677	-2.59652	-2.70354	-3.55481	-4.02594	-3.24022
ENSRNOT00000027150	protein_coding	LOC100361543	4.40963	3.2308	2.26393	0.0457769	0.143734	up	4.98561	3.74182	4.50146	2.89081	3.5703	3.23128
ENSRNOT00000025913	protein_coding	Bcl3	-3.28836	-4.78124	2.81449	0.0356232	0.123954	up	-2.58433	-3.39117	-3.88958	-4.51051	-5.36299	-4.4702
ENSRNOT00000022142	protein_coding	Tmem204	1.46882	-0.227816	3.24145	0.00205742	0.0306059	up	1.57943	1.23997	1.58707	-0.349601	0.179432	-0.51328
ENSRNOT00000090498	protein_coding	AC114111.1	4.16327	3.07073	2.13249	0.0294589	0.111076	up	4.14857	3.71118	4.63006	2.83196	2.92282	3.4574
ENSRNOT00000047674	protein_coding	Ltbp1	1.05484	-0.770417	3.5437	0.00854764	0.0571741	up	0.618789	1.0139	1.53182	-1.05698	-0.227562	-1.02671
ENSRNOT00000022898	protein_coding	Nr2f6	-1.37423	-2.44272	2.09724	0.0189454	0.0857376	up	-1.07615	-1.71518	-1.33135	-2.78463	-2.06001	-2.48351
NM_139193	protein_coding	Prlhr	-1.31361	-2.34383	2.04234	0.0962005	0.225639	up	-0.385813	-1.94438	-1.61064	-2.28469	-2.32466	-2.42215
ENSRNOT00000017400	protein_coding	Cnmd	-0.376718	-1.85408	2.78439	0.0690481	0.18467	up	-0.593218	-0.559357	0.0224228	-2.67642	-0.773965	-2.11185
ENSRNOT00000026992	protein_coding	Napsa	-1.29726	-2.73146	2.70232	0.0254056	0.101613	up	-0.782605	-1.55198	-1.55719	-2.85652	-2.12135	-3.2165
ENSRNOT00000012913	protein_coding	Prokr1	0.0719625	-1.43489	2.84188	0.00833805	0.0562899	up	0.346121	-0.525931	0.395698	-1.39033	-1.59626	-1.31807
ENSRNOT00000086311	protein_coding	Sat1	-0.558589	-2.10722	2.9254	0.0148892	0.0752538	up	-0.213205	-0.494001	-0.968562	-2.19559	-1.53673	-2.58935
ENSRNOT00000021988	protein_coding	Frrs1	-1.49582	-3.76879	4.83319	0.0041981	0.0407983	up	-1.63905	-1.90872	-0.939676	-4.13465	-3.27156	-3.90017
ENSRNOT00000011936	protein_coding	Fgf22	-0.338989	-1.68856	2.54836	0.0236504	0.0976516	up	-0.395754	-0.676342	0.0551287	-1.8268	-2.14987	-1.08901
ENSRNOT00000023385	protein_coding	Ephx2	1.3398	-0.290924	3.09668	0.110719	0.246333	up	1.84219	0.827246	1.34995	-1.56654	1.00692	-0.313148
ENSRNOT00000047752	protein_coding	Ltf	-2.69274	-3.9012	2.31091	0.132011	0.275591	up	-2.97005	-2.87448	-2.23371	-3.79636	-4.98326	-2.92399
ENSRNOT00000004141	protein_coding	Kif19	0.0258087	-1.38997	2.66803	0.00911603	0.0591043	up	0.213757	-0.428444	0.292113	-1.59366	-1.00253	-1.57371
ENSRNOT00000034970	protein_coding	Cndp1	1.85266	-0.487808	5.06466	0.0011002	0.0247363	up	2.24878	1.45303	1.85616	-0.759112	-0.212538	-0.491774
ENSRNOT00000044678	protein_coding	Lsr	-1.86695	-3.25051	2.60911	0.00288695	0.0346434	up	-1.90886	-2.20965	-1.48233	-3.21071	-3.30342	-3.23739
ENSRNOT00000085201	protein_coding	Bgn	1.96344	0.0160005	3.8569	0.00142958	0.026797	up	1.77302	1.74816	2.36915	0.0623815	0.237539	-0.251919
ENSRNOT00000084697	protein_coding	Obscn	-1.68418	-3.1831	2.82631	0.00169651	0.028575	up	-1.9546	-1.77897	-1.31898	-3.07122	-3.18511	-3.29297
ENSRNOT00000066071	protein_coding	Aff1	-3.10827	-4.4072	2.46046	0.149814	0.299277	up	-1.92871	-4.01748	-3.37863	-5.18463	-4.02229	-4.01468
ENSRNOT00000026988	protein_coding	Nfkbie	-2.97647	-4.16943	2.28621	0.063292	0.175488	up	-2.41815	-3.73499	-2.77628	-4.46613	-3.66487	-4.37728
ENSRNOT00000054696	protein_coding	Neurl1	2.71185	0.52874	4.54131	0.0420978	0.136646	up	2.19898	2.3357	3.60087	-0.193209	0.0785167	1.70091
ENSRNOT00000043811	protein_coding	Wdfy4	-0.115345	-1.55118	2.70539	0.00405222	0.0400265	up	0.223576	-0.471515	-0.0980965	-1.78993	-1.54183	-1.32179
ENSRNOT00000007004	protein_coding	Fbln5	-1.63585	-2.73044	2.13552	0.00319589	0.0360264	up	-1.64445	-1.681	-1.58211	-2.57513	-3.07122	-2.54498
ENSRNOT00000003425	protein_coding	Rhoh	-0.638698	-2.89803	4.7877	0.0335736	0.119762	up	-0.144213	-1.58211	-0.189768	-3.94602	-2.52811	-2.21996
ENSRNOT00000019057	protein_coding	Lhfpl6	3.94294	2.68271	2.39534	0.0283332	0.108376	up	4.40448	3.32665	4.09768	2.37851	3.04578	2.62385
NM_001134710	protein_coding	Cnpy3	2.30863	0.766267	2.91272	0.00518834	0.0445878	up	2.4445	1.90986	2.57154	0.529815	1.14381	0.625179
ENSRNOT00000082401	protein_coding	Megf11	-0.144745	-1.31628	2.25251	0.0116594	0.0661531	up	0.327175	-0.226281	-0.535129	-1.48525	-1.22461	-1.23899
ENSRNOT00000033119	protein_coding	Fkbp5	-0.873342	-2.34996	2.78296	0.00794529	0.0550537	up	-1.10345	-0.854822	-0.661753	-2.46993	-1.83095	-2.74901
ENSRNOT00000030694	protein_coding	Tor2a	-3.00756	-4.08989	2.11746	0.098123	0.228506	up	-2.03591	-3.42519	-3.56158	-4.26557	-3.843	-4.1611
ENSRNOT00000061746	protein_coding	Stpg4	-2.37391	-3.48386	2.15839	0.028659	0.109278	up	-1.80508	-2.65577	-2.66088	-3.42279	-3.22367	-3.80513
NM_032416	protein_coding	Aldh2	3.40722	1.38008	4.07598	0.00177015	0.0288744	up	3.6603	2.98012	3.58126	1.07548	1.66116	1.40359
ENSRNOT00000011849	protein_coding	Adamts10	-2.91199	-4.21126	2.46105	0.00301533	0.0352352	up	-2.82394	-3.13099	-2.78103	-4.54202	-3.98137	-4.1104
ENSRNOT00000067532	protein_coding	Atg7	2.03734	0.978982	2.08256	0.0185746	0.0848187	up	2.43468	1.51982	2.15753	0.909023	1.0847	0.943219
ENSRNOT00000024084	protein_coding	Acta1	0.729837	-0.300346	2.04228	0.0761573	0.195924	up	-0.0911251	1.35243	0.928206	-0.171087	-0.370591	-0.359361
ENSRNOT00000039607	protein_coding	Gmip	3.31251	1.96104	2.55172	0.00229713	0.0319723	up	3.20496	3.08023	3.65235	2.14036	1.87714	1.86564
ENSRNOT00000088615	protein_coding	Tap1	-1.52151	-3.31404	3.46422	0.0773143	0.197687	up	-0.545057	-2.3677	-1.65177	-3.40534	-4.20391	-2.33286
ENSRNOT00000012050	protein_coding	Pon3	-3.25862	-4.57553	2.49132	0.00639128	0.0490776	up	-2.92048	-3.45906	-3.39633	-4.20391	-4.75685	-4.76584
ENSRNOT00000060143	protein_coding	Pxdc1	2.91586	1.46061	2.74203	0.0160767	0.0784147	up	3.35042	2.37722	3.01994	1.06739	1.84541	1.46905
ENSRNOT00000011563	protein_coding	Batf	-2.54852	-4.30415	3.37673	0.0222929	0.0937666	up	-1.8771	-3.48861	-2.27985	-4.33807	-4.29749	-4.27688
ENSRNOT00000001301	protein_coding	Scarb1	0.337268	-2.20786	5.83662	0.000887993	0.0230024	up	0.574057	-0.0465763	0.484324	-2.49807	-1.79688	-2.32865
ENSRNOT00000003125	protein_coding	Tec	-1.46533	-3.35371	3.70218	0.0118266	0.0665008	up	-1.0877	-1.83764	-1.47066	-3.26666	-2.75692	-4.03755
NM_012685	protein_coding	AABR07071765.1	-1.60831	-2.76652	2.23181	0.0385308	0.130051	up	-1.24703	-2.27006	-1.30783	-2.80319	-3.07388	-2.4225
ENSRNOT00000010927	protein_coding	Tmem178a	0.861942	-0.289561	2.22145	0.0783891	0.199326	up	0.829367	0.103743	1.65272	-0.684408	-0.135124	-0.0491508
ENSRNOT00000043949	protein_coding	RGD1561212	-2.2395	-3.30453	2.0922	0.0699898	0.18599	up	-2.52677	-2.28421	-1.90753	-3.72247	-3.675	-2.51611
ENSRNOT00000007419	protein_coding	Gxylt2	-2.85872	-3.99171	2.19314	0.0288163	0.109637	up	-2.98379	-3.307	-2.28536	-4.25185	-4.00876	-3.71453
ENSRNOT00000005511	protein_coding	AABR07064667.1	1.02174	-0.0479097	2.09892	0.0101585	0.0621364	up	1.17629	1.0189	0.87002	-0.0150579	0.308673	-0.437344
ENSRNOT00000085520	protein_coding	AABR07050543.1	4.29269	2.37644	3.7744	0.0827905	0.205721	up	4.83614	3.48732	4.55461	1.74375	1.56452	3.82105
ENSRNOT00000056262	protein_coding	Mtmr11	1.81107	0.403406	2.65308	0.0171489	0.0815617	up	2.03679	1.27312	2.12331	0.0992248	0.867267	0.243727
NM_001308255	protein_coding	Ahr	-2.77591	-4.53966	3.3958	0.0165959	0.0800617	up	-2.53529	-3.22885	-2.56358	-4.29848	-5.28927	-4.03124
ENSRNOT00000001696	protein_coding	Snx8	2.90274	1.66114	2.36461	0.0214619	0.0916201	up	3.45509	2.33728	2.91585	1.47251	1.82529	1.68564
ENSRNOT00000066548	protein_coding	Fbn2	-2.47866	-4.59227	4.32772	0.00433312	0.0413885	up	-2.15614	-2.60125	-2.67861	-5.13951	-4.62067	-4.01664
ENSRNOT00000086995	protein_coding	Cdh5	0.202057	-1.27321	2.78036	0.00455739	0.0424037	up	0.128784	-0.179851	0.657237	-1.21282	-1.43016	-1.17665
ENSRNOT00000074695	protein_coding	Sh3gl1	0.940526	-0.261239	2.30021	0.000575427	0.0202725	up	0.966558	0.728703	1.12632	-0.32908	-0.20797	-0.246667
ENSRNOT00000007194	protein_coding	AABR07040944.1	3.77651	2.47591	2.46331	0.00958985	0.0604747	up	4.26205	3.43348	3.63398	2.35131	2.72577	2.35064
ENSRNOT00000023068	protein_coding	Igfbp2	6.40011	4.37092	4.08177	0.00268518	0.0337897	up	6.47676	5.90471	6.81887	4.07723	4.57267	4.46285
ENSRNOT00000010594	protein_coding	Slamf9	3.73711	0.269426	11.0631	0.000404734	0.0184063	up	4.08256	3.29251	3.83626	-0.0346374	0.689507	0.153408
ENSRNOT00000056461	protein_coding	LOC102548071	1.18743	0.0354464	2.22219	0.0260609	0.103151	up	1.07732	0.797577	1.68739	-0.213382	-0.124861	0.444582
ENSRNOT00000028137	protein_coding	Sipa1	2.63237	1.36101	2.41389	0.0439317	0.140335	up	2.96727	1.94722	2.98261	0.857715	1.79377	1.43153
ENSRNOT00000081551	protein_coding	Fmo1	0.125712	-1.09367	2.32848	0.185885	0.344413	up	1.1935	-0.895138	0.0787714	-1.93693	-1.02881	-0.315288
ENSRNOT00000016768	protein_coding	Plk2	1.89678	0.464643	2.69846	0.00891665	0.0584143	up	2.08671	1.42454	2.17909	0.166122	0.802428	0.425379
ENSRNOT00000017195	protein_coding	Cfhr1	-0.586993	-2.0786	2.81202	0.00307564	0.0354566	up	-0.498412	-0.839324	-0.423244	-2.38196	-1.71434	-2.1395
NM_145081	protein_coding	Optn	1.62376	0.385835	2.3586	0.0116739	0.0661531	up	1.44391	1.42355	2.00383	0.149897	0.208725	0.798885
ENSRNOT00000033080	protein_coding	Arse	-2.08151	-3.11316	2.04435	0.00933024	0.0598067	up	-1.9665	-2.28938	-1.98865	-2.74024	-3.21071	-3.38851
ENSRNOT00000004753	protein_coding	Srebf1	-0.806016	-2.86736	4.17375	0.000175927	0.0153317	up	-0.723426	-0.906982	-0.787641	-2.59767	-2.91816	-3.08626
ENSRNOT00000012212	protein_coding	Gucy2c	-2.73906	-5.25268	5.71053	0.00070922	0.0213132	up	-2.29796	-2.75506	-3.16416	-5.07591	-5.29005	-5.39208
ENSRNOT00000001822	protein_coding	Erp29	3.97372	2.07528	3.72809	0.00303703	0.0353698	up	3.81947	3.75294	4.34874	1.6852	2.47562	2.06501
ENSRNOT00000018899	protein_coding	Pdlim7	1.11786	-0.955026	4.20727	0.00190397	0.0296585	up	1.56953	0.647232	1.13681	-1.15794	-0.837954	-0.869184
ENSRNOT00000050099	protein_coding	RT1-CE3	3.02317	1.40505	3.06974	0.00265818	0.0336464	up	3.26509	2.55431	3.2501	1.27449	1.4656	1.47505
ENSRNOT00000064847	protein_coding	Anxa13	1.94557	0.513592	2.69816	0.0104894	0.0630578	up	2.0489	1.46324	2.32457	0.36778	0.288335	0.884662
NM_130402	protein_coding	Clec2d	0.622838	-0.817885	2.71457	0.000725737	0.0214011	up	0.613331	0.819758	0.435425	-0.660775	-1.02124	-0.771638
ENSRNOT00000080218	protein_coding	Pabpc1	1.55837	0.465477	2.13301	0.00268047	0.0337658	up	1.54322	1.52874	1.60314	0.14675	0.685641	0.56404
ENSRNOT00000079368	protein_coding	Sfrp4	-1.25839	-2.45053	2.28492	0.0152903	0.0764998	up	-1.16991	-1.51709	-1.08817	-2.50995	-1.96965	-2.87199
ENSRNOT00000036229	protein_coding	Nr1h5	0.0381279	-1.03588	2.10527	0.0230446	0.0958384	up	0.409057	-0.423457	0.128784	-1.24968	-1.16433	-0.69363
ENSRNOT00000054959	protein_coding	Ppp1r27	-2.57963	-3.59923	2.02735	0.0342218	0.12099	up	-2.87264	-2.00071	-2.86555	-3.33602	-3.63483	-3.82683
ENSRNOT00000061657	protein_coding	Itga7	-1.5719	-2.59524	2.03262	0.0235785	0.0974131	up	-1.39901	-1.94743	-1.36928	-2.8152	-2.81019	-2.16035
NM_001134552	protein_coding	Ism1	-1.84498	-3.60517	3.38743	0.00804064	0.055286	up	-1.85337	-2.11814	-1.56342	-3.9443	-2.96254	-3.90867
ENSRNOT00000087380	protein_coding	AABR07048387.1	-1.51564	-2.92991	2.66525	0.0363099	0.125385	up	-2.29494	-1.46166	-0.7903	-3.20327	-2.75863	-2.82782
ENSRNOT00000007821	protein_coding	Fkbp9	2.43988	1.17167	2.40863	0.0137878	0.0722594	up	2.82422	1.9824	2.51304	0.95686	1.52163	1.03654
ENSRNOT00000004758	protein_coding	Gpr143	-0.394894	-3.05793	6.33363	0.00176134	0.0288311	up	-0.347138	-0.84117	0.00362694	-3.58108	-2.76319	-2.82951
ENSRNOT00000036506	protein_coding	Smim19	-3.37311	-4.51412	2.20535	0.0774022	0.197779	up	-4.00684	-3.52486	-2.58763	-4.59113	-4.89294	-4.05828
ENSRNOT00000091574	protein_coding	Apoe	5.23503	2.76002	5.55973	0.000107845	0.0143165	up	5.02316	5.38875	5.29318	2.54537	2.77502	2.95966
ENSRNOT00000006880	protein_coding	Itga4	-3.41094	-4.76388	2.55432	0.106845	0.240898	up	-2.22807	-4.37026	-3.63449	-4.76021	-4.46094	-5.07049
ENSRNOT00000004692	protein_coding	Ogt	0.567409	-0.463684	2.04357	0.0438372	0.140156	up	0.203471	0.47217	1.02658	-0.842347	-0.580724	0.0320197
ENSRNOT00000078615	protein_coding	Rbbp8	0.348538	-0.872754	2.33156	0.00246546	0.0327632	up	0.590476	0.184111	0.271028	-0.792418	-1.12882	-0.697024
ENSRNOT00000092741	protein_coding	Klc1	1.79519	0.747804	2.06678	0.00364535	0.038232	up	1.74205	1.61731	2.02621	0.603971	0.989714	0.649728
ENSRNOT00000021155	protein_coding	Dhrs3	2.65411	1.47131	2.27016	0.00709013	0.0517923	up	2.44537	2.47649	3.04045	1.38361	1.30351	1.72682
ENSRNOT00000085222	protein_coding	RGD1559482	2.42629	0.60755	3.52772	0.00137219	0.0264743	up	2.61552	2.01334	2.65	0.707343	0.408183	0.707124
ENSRNOT00000027526	protein_coding	Calhm2	0.620657	-0.638875	2.39418	0.0425335	0.13759	up	1.05065	-0.114424	0.925748	-1.00532	-0.250664	-0.660637
ENSRNOT00000083067	protein_coding	Mx2	-2.13202	-3.20405	2.10239	0.0672975	0.182064	up	-1.84139	-2.66695	-1.88771	-3.37721	-3.68074	-2.55419
ENSRNOT00000092906	protein_coding	Aox3	-1.55127	-3.24634	3.23794	1.72097e-05	0.0111964	up	-1.5888	-1.50851	-1.5565	-3.3781	-3.18598	-3.17496
ENSRNOT00000011356	protein_coding	Smo	-2.84029	-4.57642	3.33141	0.00747759	0.0531517	up	-2.6056	-3.39143	-2.52386	-4.98326	-4.28508	-4.46094
ENSRNOT00000038109	protein_coding	Cyp11b2	4.55058	2.47452	4.21655	0.0893676	0.21562	up	4.44436	3.86996	5.33743	1.82073	1.48726	4.11557
ENSRNOT00000081077	protein_coding	Rel	-0.252374	-1.49162	2.36075	0.0159156	0.0780456	up	-0.00195004	-0.721332	-0.0338404	-1.85879	-1.44708	-1.16898
ENSRNOT00000084336	protein_coding	Nr2f2	-3.47548	-4.62013	2.21093	0.0537044	0.158363	up	-4.14021	-3.40509	-2.88113	-4.76816	-4.19979	-4.89244
ENSRNOT00000009448	protein_coding	Ccl2	0.30434	-2.05913	5.14608	0.00285898	0.0344876	up	1.00265	0.0742636	-0.163893	-1.94561	-2.18493	-2.04686
ENSRNOT00000080590	protein_coding	RT1-Db1	-0.614364	-2.00376	2.61969	0.00628244	0.0486691	up	-0.799034	-0.516891	-0.527167	-2.4847	-1.65958	-1.86701
ENSRNOT00000082208	protein_coding	Arhgap22	-1.33911	-2.44489	2.15214	0.00180444	0.0289537	up	-1.26994	-1.53558	-1.21181	-2.53343	-2.57901	-2.22222
ENSRNOT00000004042	protein_coding	Rad23a	-1.05734	-2.31209	2.38626	0.0690261	0.18467	up	-1.73647	-0.42004	-1.0155	-2.31052	-1.72952	-2.89622
ENSRNOT00000040736	protein_coding	Sgk1	-1.94871	-4.81101	7.27173	7.03218e-05	0.0131673	up	-1.99382	-2.08075	-1.77157	-4.99211	-4.53313	-4.90779
ENSRNOT00000017684	protein_coding	Bet1l	1.55428	0.469145	2.12158	0.0133036	0.0708209	up	1.61254	1.18945	1.86085	0.247534	0.368358	0.791543
ENSRNOT00000041106	protein_coding	Mknk2	2.65769	0.857024	3.48382	0.0030464	0.035406	up	2.61254	2.27866	3.08188	0.635235	1.16069	0.775148
ENSRNOT00000017385	protein_coding	C1qa	6.88073	4.979	3.7366	0.00179701	0.0289537	up	7.05418	6.57994	7.00806	4.56247	5.21361	5.16093
ENSRNOT00000080311	protein_coding	AABR07013701.1	-2.43786	-4.01416	2.98204	0.0223617	0.0939848	up	-1.9471	-3.24588	-2.1206	-4.07461	-4.24654	-3.72133
ENSRNOT00000087850	protein_coding	Clec2dl1	-2.39636	-3.57959	2.27084	0.0187563	0.0852467	up	-2.40553	-2.44617	-2.33737	-3.41911	-4.17488	-3.14477
NM_173149	protein_coding	Havcr1	0.813179	-0.523951	2.52648	0.224574	0.389707	up	2.50036	-0.269884	0.209064	-0.769359	-1.00688	0.204384
ENSRNOT00000006087	protein_coding	Egfr	-3.1387	-4.17971	2.05766	0.0320143	0.116532	up	-3.01371	-3.66496	-2.73742	-4.48511	-3.90407	-4.14993
ENSRNOT00000063879	protein_coding	Ms4a8	-2.15834	-3.5362	2.59883	0.0884512	0.214182	up	-2.16354	-2.45711	-1.85437	-3.02839	-4.71157	-2.86864
NM_001302967	protein_coding	Col16a1	-1.37589	-2.90151	2.87911	0.00772559	0.0542394	up	-1.00026	-1.72194	-1.40548	-3.21216	-2.46159	-3.03079
ENSRNOT00000027944	protein_coding	Fcgrt	2.99865	0.929924	4.19517	0.00309621	0.035537	up	3.22966	2.47296	3.29334	0.840194	1.29272	0.656858
ENSRNOT00000091910	protein_coding	Osbpl8	-0.46563	-1.60169	2.1978	0.00127815	0.0257005	up	-0.626148	-0.475029	-0.295711	-1.53876	-1.46269	-1.80361
ENSRNOT00000019304	protein_coding	Arhgap17	-2.24616	-3.89738	3.141	0.0307141	0.113967	up	-1.4342	-2.75119	-2.55309	-4.36828	-3.3567	-3.96716
ENSRNOT00000020656	protein_coding	Lpar3	-0.446768	-2.24083	3.46791	0.000785433	0.0219125	up	-0.501518	-0.219654	-0.619132	-2.53243	-2.18954	-2.00053
ENSRNOT00000068078	protein_coding	Sat1	2.63953	1.24653	2.62626	0.000756413	0.0216407	up	2.81643	2.3628	2.73937	1.20153	1.35538	1.18267
ENSRNOT00000072536	protein_coding	Comp	-2.21963	-3.43943	2.32915	0.0787965	0.199925	up	-2.1934	-2.97754	-1.48795	-3.55243	-3.87865	-2.88722
ENSRNOT00000076763	protein_coding	Gas6	2.93731	1.27056	3.175	0.000835805	0.0223408	up	3.04359	2.57793	3.19042	1.26286	1.28329	1.26552
ENSRNOT00000080951	protein_coding	AABR07010944.1	-3.27507	-4.60671	2.51688	0.0296652	0.111581	up	-2.74205	-3.50776	-3.57541	-5.01001	-4.79164	-4.01847
ENSRNOT00000025421	protein_coding	Rpl18a	5.7848	4.48213	2.46685	0.0167801	0.0806924	up	6.21276	5.27375	5.8679	4.15127	4.78218	4.51296
ENSRNOT00000073025	protein_coding	Rfx2	0.511009	-0.659824	2.25142	0.0100606	0.0618801	up	0.515676	0.213241	0.804111	-0.888918	-0.806096	-0.284459
ENSRNOT00000015776	protein_coding	Tcea3	-0.555777	-1.72457	2.24823	0.00120703	0.0254378	up	-0.592768	-0.549546	-0.525016	-1.92559	-1.45225	-1.79586
ENSRNOT00000037665	protein_coding	Cd109	1.05552	-0.858141	3.76765	0.000974748	0.0240014	up	1.25125	0.905765	1.00955	-0.903186	-1.17218	-0.499055
ENSRNOT00000016975	protein_coding	Irx4	-0.869379	-2.82018	3.86588	0.00307278	0.0354566	up	-1.13196	-0.92394	-0.552238	-2.40821	-2.7697	-3.28262
ENSRNOT00000019130	protein_coding	Snx20	-0.276131	-1.42861	2.22296	0.0321564	0.116765	up	0.197646	-0.668128	-0.357911	-1.90152	-1.03984	-1.34448
ENSRNOT00000087162	protein_coding	Bst2	0.775779	-0.828514	3.04047	0.000128327	0.0144668	up	0.772605	0.938114	0.616616	-0.735213	-0.812794	-0.937537
ENSRNOT00000028656	protein_coding	Emp3	1.14295	-1.64637	6.91304	0.00172119	0.0286659	up	1.68891	0.559727	1.18022	-1.79666	-1.28464	-1.85781
ENSRNOT00000013538	protein_coding	Lgals1	3.63781	2.57818	2.08439	0.00455576	0.0424037	up	3.73154	3.35404	3.82783	2.48936	2.43955	2.80563
ENSRNOT00000012622	protein_coding	Ptcd3	1.18508	-0.600728	3.44811	0.00659039	0.0498507	up	1.01001	0.798041	1.74719	-0.881899	-0.680544	-0.23974
ENSRNOT00000014180	protein_coding	Car3	-1.43706	-3.45699	4.05563	0.00950148	0.060185	up	-1.11446	-1.68411	-1.51261	-4.24692	-3.14737	-2.97667
ENSRNOT00000023652	protein_coding	Trappc6a	-0.646388	-1.75386	2.15467	0.0280258	0.107849	up	-0.242381	-1.03984	-0.656947	-2.0051	-1.28554	-1.97093
ENSRNOT00000021400	protein_coding	Cndp2	2.24498	0.909937	2.52283	0.00332336	0.0366787	up	2.44636	1.85616	2.43242	0.736872	1.02071	0.97223
ENSRNOT00000083247	protein_coding	Nipbl	2.13613	0.887602	2.37598	0.0202069	0.0886809	up	1.99719	1.81112	2.60006	0.552032	1.3394	0.771373
NM_021593	protein_coding	Kmo	-2.74132	-4.36553	3.08274	0.00893407	0.0584143	up	-2.64276	-2.60157	-2.97964	-4.98715	-3.92387	-4.18558
ENSRNOT00000017232	protein_coding	Fgl2	3.3115	1.91648	2.62993	0.0159139	0.0780456	up	3.7884	2.75683	3.38927	1.62231	2.22628	1.90084
ENSRNOT00000032274	protein_coding	Hcar1	-2.85857	-4.85901	4.00123	0.0103114	0.0625752	up	-2.34736	-3.71106	-2.51729	-5.03859	-4.76676	-4.77169
ENSRNOT00000059565	protein_coding	Ankrd33b	1.81857	-0.918294	6.66619	0.00257143	0.033257	up	1.73021	1.28932	2.43617	-1.38224	-0.62821	-0.74443
ENSRNOT00000067252	protein_coding	Mxra8	-1.13923	-2.71766	2.98645	0.0235716	0.0974131	up	-1.34998	-1.20404	-0.863667	-3.05949	-1.88371	-3.20979
ENSRNOT00000091223	protein_coding	Csk	3.18231	-0.130232	9.93517	0.173211	0.327995	up	6.11691	0.56538	2.86465	-1.4986	-1.1282	2.2361
NM_173045	protein_coding	Zc3hav1	-0.243159	-1.48031	2.35733	0.0115244	0.0658392	up	0.260184	-0.682633	-0.307027	-1.59206	-1.44768	-1.4012
ENSRNOT00000016622	protein_coding	St6galnac2	0.69842	-0.560012	2.39236	0.0107529	0.0637623	up	0.390951	0.475747	1.22856	-0.723909	-0.509767	-0.44636
ENSRNOT00000037016	protein_coding	Rab34	0.268672	-1.23384	2.83336	0.00269893	0.0338833	up	0.628935	-0.10002	0.277102	-1.27837	-1.06973	-1.35342
ENSRNOT00000086375	protein_coding	Wnt10a	-2.93682	-4.69427	3.38099	0.00339117	0.0369711	up	-3.10618	-3.21302	-2.49126	-4.78688	-4.93246	-4.36346
ENSRNOT00000067460	protein_coding	Vti1a	5.12651	1.80118	10.0236	0.161516	0.314013	up	7.10077	2.81553	5.46322	0.435425	0.202488	4.76563
ENSRNOT00000028238	protein_coding	Sost	-0.476055	-2.99278	5.72283	0.000853587	0.0224956	up	-0.758364	-0.536267	-0.133535	-3.41363	-2.83568	-2.72905
ENSRNOT00000005005	protein_coding	Kmo	0.712426	-0.715019	2.6897	0.0135426	0.0715827	up	0.946316	0.245582	0.94538	-0.995316	-0.92394	-0.225801
ENSRNOT00000080859	protein_coding	Acot1	0.220361	-0.888876	2.15732	0.104769	0.237869	up	0.307298	0.405186	-0.0514009	-0.40491	-0.349087	-1.91263
ENSRNOT00000054848	protein_coding	LOC689065	1.08849	0.0725398	2.02224	0.0381426	0.129391	up	1.00114	0.815432	1.4489	-0.207125	-0.19852	0.623265
ENSRNOT00000019408	protein_coding	Zfhx3	-1.1051	-2.16642	2.08685	0.00727047	0.0525512	up	-0.932538	-1.29753	-1.08521	-2.45741	-1.8317	-2.21014
ENSRNOT00000078267	protein_coding	AABR07062183.1	-2.12788	-5.05581	7.61018	5.36265e-05	0.0127439	up	-2.01387	-2.27687	-2.09291	-5.02026	-4.83171	-5.31546
NM_001270961	protein_coding	Cp	1.30211	-0.445901	3.35895	0.00538177	0.045312	up	0.991017	1.31126	1.60405	-0.95373	-0.0605192	-0.323455
ENSRNOT00000026530	protein_coding	Bglap	-1.31077	-2.96657	3.15096	0.0272184	0.105908	up	-0.604749	-1.32601	-2.00156	-2.4516	-3.37794	-3.07016
ENSRNOT00000046937	protein_coding	Slc5a12	-1.68584	-2.795	2.15721	0.025821	0.102566	up	-1.37582	-2.2461	-1.43558	-2.82487	-3.04714	-2.51299
ENSRNOT00000089931	protein_coding	Serpina1	-1.72118	-3.15184	2.69571	0.0392933	0.131444	up	-2.11088	-1.97962	-1.07303	-3.4443	-3.54528	-2.46594
ENSRNOT00000012455	protein_coding	Fuca1	4.25015	3.22611	2.03361	0.0852906	0.209504	up	4.887	3.52053	4.34293	2.80223	3.43348	3.44262
ENSRNOT00000051439	protein_coding	Was	-2.84259	-4.22309	2.60359	0.0523182	0.15561	up	-3.0002	-2.70758	-2.81999	-4.71176	-3.22713	-4.73039
ENSRNOT00000001415	protein_coding	Elavl1	1.79544	0.417498	2.59898	0.020659	0.0897048	up	2.39542	1.19639	1.79451	0.157499	0.60903	0.485965
ENSRNOT00000014182	protein_coding	Dnajc3	2.4895	1.11083	2.60028	0.00806102	0.0553395	up	2.82162	1.95088	2.69598	0.990275	1.24426	1.09795
ENSRNOT00000026290	protein_coding	Hsd3b5	-0.930504	-2.06092	2.18922	0.0157868	0.0777959	up	-0.786714	-1.27567	-0.729128	-2.02192	-2.46147	-1.69938
ENSRNOT00000085014	protein_coding	Igsf5	3.21136	2.14913	2.08816	0.0784279	0.199326	up	2.32506	3.65334	3.65569	2.08067	2.04283	2.32389
ENSRNOT00000035405	protein_coding	Pgr15l	-2.48052	-3.59932	2.17167	0.133006	0.276839	up	-2.66872	-2.71913	-2.05371	-3.81423	-4.4345	-2.54924
ENSRNOT00000091906	protein_coding	Bst2	-0.319995	-1.90771	3.00572	0.000199698	0.0161235	up	-0.355773	-0.319401	-0.28481	-1.69707	-1.91328	-2.11277
ENSRNOT00000021289	protein_coding	Sorbs1	2.49926	1.37577	2.17873	0.00135088	0.0262678	up	2.68249	2.27409	2.54119	1.22992	1.47748	1.4199
ENSRNOT00000023080	protein_coding	Qprt	-0.377967	-1.53085	2.22358	0.08783	0.21311	up	0.356073	-1.23278	-0.257192	-1.86045	-1.11023	-1.62188
NM_001270704	protein_coding	Ehbp1l1	-2.5051	-3.52798	2.03196	0.0756268	0.194941	up	-2.10222	-2.98463	-2.42845	-3.6052	-2.89899	-4.07974
ENSRNOT00000025858	protein_coding	Prkcd	-0.592816	-2.57756	3.95791	0.00315793	0.0358488	up	-0.890492	-0.720058	-0.167898	-2.8168	-2.12958	-2.78628
ENSRNOT00000092622	protein_coding	Rhox5	-2.21025	-4.23044	4.05638	0.0103228	0.0625768	up	-3.02603	-1.57703	-2.02769	-4.02679	-4.41761	-4.24692
ENSRNOT00000066139	protein_coding	Kank4	7.6113	6.59087	2.02853	0.0856514	0.209931	up	7.69308	7.24872	7.8921	6.2587	6.1131	7.40081
ENSRNOT00000077727	protein_coding	Pla1a	0.860669	-1.42166	4.86463	0.00135662	0.0262769	up	1.16597	0.524161	0.891873	-1.85591	-1.15772	-1.25135
ENSRNOT00000025157	protein_coding	Hbegf	1.71338	0.458419	2.3866	0.0501244	0.151618	up	2.19858	0.938632	2.00292	0.0584402	0.843505	0.473311
ENSRNOT00000033123	protein_coding	Gas2l3	1.68501	-0.620987	4.94509	0.00225073	0.0316437	up	1.79763	1.30384	1.95356	-1.0971	-0.170501	-0.59536
ENSRNOT00000011086	protein_coding	Gzmm	-1.4108	-2.5434	2.19254	0.00340803	0.0370638	up	-1.11381	-1.65548	-1.4631	-2.45899	-2.72284	-2.44837
ENSRNOT00000017271	protein_coding	Dpp7	3.42124	1.55277	3.65145	0.000996635	0.0241521	up	3.64057	3.06712	3.55603	1.31608	1.72741	1.61481
ENSRNOT00000080820	protein_coding	Lilrb3a	0.00389497	-1.05521	2.08364	0.00398298	0.0398869	up	-0.212538	-0.0323268	0.25655	-1.03927	-1.25966	-0.866711
ENSRNOT00000026408	protein_coding	Agpat2	-0.680443	-2.26721	3.00374	0.00264664	0.0336464	up	-0.511639	-1.03743	-0.492265	-2.57958	-2.15175	-2.07028
ENSRNOT00000013747	protein_coding	Hexa	2.49883	-0.0786253	5.96887	0.000202861	0.0162457	up	2.5797	2.29829	2.61851	-0.278435	0.261466	-0.218907
NM_001109029	protein_coding	Sgcd	-2.10205	-3.17661	2.10607	0.0140129	0.07288	up	-1.81203	-2.53882	-1.9553	-3.04819	-3.04466	-3.43697
NM_001008838	protein_coding	LOC100364500	-2.75451	-4.22227	2.76593	0.111755	0.247723	up	-1.52684	-3.27226	-3.46443	-4.74004	-3.49207	-4.43471
NM_012843	protein_coding	Emp1	1.65091	0.387235	2.40107	0.0106498	0.0634718	up	1.52669	1.37167	2.05438	0.26095	0.757497	0.143257
ENSRNOT00000022478	protein_coding	Tnfrsf1b	-0.0683211	-2.35983	4.89568	0.00306063	0.0354261	up	0.30573	-0.741954	0.231261	-2.51245	-2.1242	-2.44284
ENSRNOT00000012174	protein_coding	Sprr1a	-0.901621	-1.90358	2.00271	0.157452	0.308749	up	-0.735966	-1.21716	-0.751733	-1.84084	-2.89458	-0.975303
ENSRNOT00000044477	protein_coding	Hnrnpu	2.58211	1.55804	2.03365	0.0181762	0.0838066	up	2.57838	2.31934	2.84862	1.33699	1.9921	1.34504
ENSRNOT00000054686	protein_coding	Smc3	0.541781	-0.532751	2.10604	0.0283118	0.108328	up	0.536964	0.281476	0.806901	-0.996053	-0.0238908	-0.578308
ENSRNOT00000018562	protein_coding	Capg	3.66698	0.664198	8.01546	0.0016655	0.028353	up	4.21677	3.02828	3.7559	0.275528	0.927118	0.789947
ENSRNOT00000016912	protein_coding	Mgam	-3.52641	-5.08111	2.93771	0.190667	0.350102	up	-1.56227	-4.63543	-4.38154	-4.93333	-5.20033	-5.10966
ENSRNOT00000026748	protein_coding	Itgad	0.0402363	-0.979563	2.02764	0.00546991	0.0456566	up	-0.0829385	-0.169589	0.373237	-1.09301	-1.02263	-0.823058
ENSRNOT00000047984	protein_coding	Olr1407	6.77344	4.48104	4.89869	0.170152	0.323936	up	7.79853	5.00853	7.51326	3.84183	3.07239	6.52891
NM_001106314	protein_coding	Ifitm1	1.87874	-2.56098	21.7015	4.12288e-05	0.0127388	up	1.92291	1.51502	2.19829	-2.75797	-2.55788	-2.3671
ENSRNOT00000033048	protein_coding	Rarb	0.790081	-0.348625	2.20184	0.0106439	0.0634718	up	0.774662	0.463789	1.13179	-0.602927	-0.0482311	-0.394717
ENSRNOT00000019349	protein_coding	Wnt2b	-2.46918	-4.05762	3.00722	0.028134	0.107987	up	-2.18724	-3.26053	-1.95979	-3.65923	-3.99944	-4.51417
ENSRNOT00000040762	protein_coding	Plec	-1.58406	-2.70312	2.17206	0.00065532	0.0210117	up	-1.76219	-1.44146	-1.54854	-2.64962	-2.62095	-2.8388
ENSRNOT00000022074	protein_coding	Fxyd2	-1.91595	-4.42285	5.68396	0.0024809	0.0328097	up	-1.98512	-2.1102	-1.65254	-3.83425	-4.40844	-5.02586
ENSRNOT00000090203	protein_coding	Treh	-1.2495	-2.51477	2.40372	0.0631071	0.175128	up	-0.767464	-1.33466	-1.64637	-2.34262	-3.31924	-1.88243
NM_001047939	protein_coding	LOC499407	-1.66692	-3.07698	2.6575	0.00730647	0.0526917	up	-1.3116	-2.19559	-1.49356	-2.96792	-3.22343	-3.0396
ENSRNOT00000067358	protein_coding	Tbx15	-0.728086	-1.76633	2.05372	0.00508664	0.0443411	up	-0.470063	-1.07707	-0.637124	-1.78188	-1.83399	-1.6831
ENSRNOT00000028730	protein_coding	Ctsk	4.33905	0.779076	11.7939	0.00070169	0.0212753	up	4.46469	3.75185	4.8006	0.481226	1.19846	0.657539
ENSRNOT00000078354	protein_coding	Oxr1	-0.202891	-1.2402	2.05239	0.00142927	0.026797	up	-0.283427	-0.288862	-0.0363831	-1.4029	-1.04995	-1.26773
NM_001134862	protein_coding	Pbx1	-0.386005	-1.38664	2.00088	0.0709337	0.187574	up	-0.0594336	-0.900799	-0.197783	-1.6216	-1.77721	-0.761117
ENSRNOT00000030199	protein_coding	Tmem202	0.452307	-1.47734	3.80962	0.00180698	0.0289537	up	0.594063	0.0649724	0.697886	-1.72706	-1.1434	-1.56157
ENSRNOT00000066582	protein_coding	Efhb	0.146472	-0.930732	2.10994	0.0617904	0.17282	up	0.535075	-0.44178	0.346121	-1.04374	-1.37206	-0.376399
ENSRNOT00000040069	protein_coding	Eln	-1.64677	-3.277	3.09563	0.00657064	0.0497689	up	-1.55468	-1.36468	-2.02095	-3.12806	-2.94457	-3.75838
NM_021684	protein_coding	Adcy10	-0.950056	-1.97145	2.02988	5.60449e-05	0.0127439	up	-0.944119	-1.04282	-0.863223	-2.0144	-1.93619	-1.96377
ENSRNOT00000003182	protein_coding	Aldh3a1	-3.08043	-4.34352	2.40009	0.109231	0.244412	up	-2.55818	-4.11989	-2.56323	-4.12658	-3.91427	-4.98971
ENSRNOT00000081297	protein_coding	Thsd1	6.03232	2.62937	10.5777	0.120641	0.259593	up	7.56474	4.08256	6.44967	1.5072	0.982222	5.39869
ENSRNOT00000050284	protein_coding	Tnnt2	-0.0444523	-2.45157	5.30415	0.00337744	0.0368574	up	-0.0107212	-0.53247	0.409834	-2.67091	-1.90753	-2.77628
ENSRNOT00000046854	protein_coding	Mybph	-0.329884	-1.56854	2.35978	0.134504	0.278998	up	0.611062	-1.17067	-0.430046	-2.17526	-1.75103	-0.779332
ENSRNOT00000060292	protein_coding	Ptprc	-0.249449	-1.52535	2.4215	0.0276517	0.107015	up	0.228856	-0.880602	-0.0966017	-1.85569	-1.49832	-1.22205
ENSRNOT00000024430	protein_coding	Vim	6.6011	5.2889	2.4832	0.00305813	0.0354261	up	6.44967	6.58461	6.76903	4.9356	5.5476	5.38351
ENSRNOT00000076573	protein_coding	Cd36	-2.73552	-3.90297	2.24613	0.0844529	0.208203	up	-3.50338	-2.54315	-2.16004	-3.86001	-4.47563	-3.37326
ENSRNOT00000018454	protein_coding	Sec61a1	3.51942	2.21054	2.4775	0.00634891	0.0488702	up	3.81357	3.14509	3.59961	1.98709	2.50485	2.13967
ENSRNOT00000071955	protein_coding	LOC100359907	-2.19326	-3.5665	2.59052	0.0444325	0.141164	up	-2.26668	-2.7243	-1.5888	-3.66176	-4.10437	-2.93338
ENSRNOT00000001099	protein_coding	Ier3	3.12448	1.15685	3.91125	0.00292835	0.03484	up	3.55075	2.60471	3.218	1.07066	1.40241	0.997497
NM_001012174	protein_coding	Fkbp5	1.08137	-0.690862	3.41582	0.0156005	0.0773568	up	0.361095	1.17919	1.70382	-0.651023	-0.367088	-1.05448
ENSRNOT00000076445	protein_coding	Slfn5	-0.137806	-1.30904	2.25205	0.00233982	0.0321458	up	0.152313	-0.361813	-0.203918	-1.19519	-1.27718	-1.45476
ENSRNOT00000078196	protein_coding	Rfx8	-0.409297	-1.71051	2.46436	0.0186178	0.084912	up	-0.12252	-0.985752	-0.119618	-1.93569	-1.84084	-1.35499
ENSRNOT00000019346	protein_coding	A2m	3.51495	1.53807	3.93641	0.00039937	0.0183428	up	3.49679	3.36454	3.68351	1.23137	1.73715	1.64568
ENSRNOT00000045996	protein_coding	Haao	0.657768	-0.443097	2.14483	0.110192	0.245718	up	1.62135	0.0260111	0.325945	-0.640906	-0.691079	0.00269313
ENSRNOT00000068020	protein_coding	Naga	1.84108	0.787308	2.07595	0.00423166	0.04091	up	1.93067	1.51602	2.07656	0.671056	0.89329	0.797577
ENSRNOT00000007548	protein_coding	Cyp4f39	-3.03014	-4.05843	2.03961	0.129143	0.271799	up	-3.43115	-3.29216	-2.3671	-3.78934	-4.88805	-3.4979
ENSRNOT00000026652	protein_coding	Gdf15	-3.14978	-5.1442	3.98457	0.00996951	0.0615699	up	-3.81995	-3.2559	-2.37347	-5.01511	-5.07483	-5.34267
ENSRNOT00000073646	protein_coding	AABR07030793.1	1.71733	-0.431558	4.43486	0.000298616	0.0173365	up	1.7245	1.4623	1.96519	-0.356589	-0.6496	-0.288484
ENSRNOT00000093043	protein_coding	LOC103694540	0.88938	-0.505789	2.63019	0.00117502	0.0252976	up	0.782486	0.743143	1.14251	-0.623978	-0.61035	-0.28304
NM_001257349	protein_coding	Gng2	7.42043	5.82992	3.01156	0.115275	0.252891	up	7.93782	6.47676	7.8467	5.25779	5.13118	7.10077
ENSRNOT00000067626	protein_coding	Mocs1	1.01687	-0.261111	2.42499	0.00142448	0.026797	up	1.07548	0.770077	1.20505	-0.43958	-0.0957112	-0.248042
NM_001164296	protein_coding	Plec	1.20137	-0.0172501	2.32725	0.00202243	0.0304379	up	1.06739	1.04348	1.49325	-0.086063	0.156832	-0.12252
ENSRNOT00000050655	protein_coding	Dab2	0.942127	-0.983038	3.7978	0.00335303	0.0367893	up	1.24493	0.503744	1.07771	-1.19793	-1.1909	-0.560281
ENSRNOT00000090809	protein_coding	Dnah2	-2.94537	-4.38796	2.71809	0.0315667	0.115544	up	-2.44071	-2.67565	-3.71974	-4.78239	-4.07587	-4.30562
ENSRNOT00000085619	protein_coding	Mreg	-1.77226	-2.91854	2.21342	0.011182	0.064941	up	-2.05677	-1.70124	-1.55876	-2.66636	-3.33602	-2.75323
ENSRNOT00000078897	protein_coding	Vtn	-0.574759	-1.6908	2.16752	0.055292	0.161126	up	-0.345018	-0.778875	-0.600383	-1.54854	-1.08521	-2.43866
ENSRNOT00000014020	protein_coding	Tlr4	0.226796	-1.19525	2.67966	0.0247934	0.100429	up	0.657375	-0.279358	0.30237	-1.74466	-0.711	-1.1301
ENSRNOT00000012436	protein_coding	Srp68	5.46063	4.21416	2.37261	0.0209265	0.0902335	up	5.14437	5.21555	6.02197	4.14599	3.93152	4.56497
ENSRNOT00000014388	protein_coding	Col8a2	3.07679	0.711691	5.15189	0.00117642	0.0252976	up	3.23608	2.64628	3.34802	0.63333	1.06662	0.435122
NM_012759	protein_coding	Vav1	-1.41591	-2.73663	2.4979	0.0331839	0.119039	up	-1.45417	-1.48943	-1.30414	-2.49371	-2.17989	-3.5363
NM_013138	protein_coding	Itpr3	-2.28657	-3.53492	2.37569	0.0519508	0.15502	up	-2.22164	-2.48533	-2.15275	-2.67583	-4.16134	-3.76758
ENSRNOT00000088487	protein_coding	Tinag	-1.18609	-2.24425	2.08228	0.048465	0.14878	up	-0.683798	-1.83746	-1.037	-2.3311	-2.46778	-1.93387
ENSRNOT00000045237	protein_coding	Fblim1	1.46571	0.0934738	2.58872	0.0295455	0.11129	up	1.80613	0.906111	1.68489	-0.267397	-0.148203	0.696021
ENSRNOT00000017090	protein_coding	Lpcat3	3.38412	2.13403	2.37856	0.0195052	0.0870634	up	3.7278	2.83196	3.59259	1.83367	2.45135	2.11707
ENSRNOT00000057386	protein_coding	Col4a1	2.06885	-0.164972	4.70378	0.00126589	0.0256446	up	2.33728	1.83054	2.03872	-0.478937	0.291431	-0.307411
ENSRNOT00000042642	protein_coding	Plec	1.00279	-0.27496	2.4246	0.00156942	0.0280214	up	0.828145	0.968141	1.21207	-0.482343	-0.0542107	-0.288327
ENSRNOT00000009840	protein_coding	Trib3	-1.2599	-3.9946	6.6562	0.00282767	0.0343388	up	-0.868561	-1.89456	-1.01658	-4.2089	-4.31501	-3.4599
ENSRNOT00000014346	protein_coding	Wisp2	1.72453	0.244118	2.79029	0.00323661	0.0363165	up	1.61894	1.46598	2.08868	0.259616	0.481226	-0.00848907
ENSRNOT00000001570	protein_coding	Oasl	-0.428603	-3.0254	6.04941	0.00450335	0.0422359	up	0.280548	-1.08025	-0.486104	-3.45649	-2.74141	-2.8783
ENSRNOT00000041665	protein_coding	Fgd2	-0.733218	-1.73649	2.00454	0.0170195	0.0812647	up	-0.48856	-0.898902	-0.812191	-1.96457	-1.29208	-1.95282
ENSRNOT00000004117	protein_coding	Olfml2b	2.37388	0.989535	2.61054	0.00183372	0.0291876	up	2.50786	2.16971	2.44408	0.805679	1.30297	0.85996
ENSRNOT00000023807	protein_coding	Dennd2d	-3.15154	-4.4981	2.54305	0.166952	0.320252	up	-1.98376	-3.79054	-3.68032	-4.86883	-3.42769	-5.19778
ENSRNOT00000047163	protein_coding	AABR07035218.1	1.61551	0.420943	2.28876	0.365409	0.532277	up	1.32678	2.15753	1.36223	1.67866	1.43764	-1.85347
ENSRNOT00000088165	protein_coding	Slc26a7	-1.60365	-2.84854	2.37001	0.0278289	0.107346	up	-1.66859	-1.65155	-1.49081	-2.64569	-2.34425	-3.55567
ENSRNOT00000071027	protein_coding	AC115420.2	-1.16628	-2.60746	2.71542	0.0215305	0.0918131	up	-0.968562	-1.57468	-0.955597	-2.40041	-2.15673	-3.26524
ENSRNOT00000087037	protein_coding	Gdf10	-2.87706	-3.92089	2.06169	0.203258	0.365087	up	-2.53788	-3.12475	-2.96856	-3.18844	-3.32746	-5.24676
ENSRNOT00000080588	protein_coding	Iqch	-2.81873	-3.85018	2.04407	0.0695415	0.185344	up	-2.82951	-2.86449	-2.76219	-3.51757	-4.68047	-3.35249
ENSRNOT00000019646	protein_coding	Arl11	4.29566	2.7346	2.95072	0.00191568	0.0297277	up	4.54769	3.99407	4.34523	2.71828	2.4974	2.98811
ENSRNOT00000033491	protein_coding	Kif7	-2.21598	-3.27456	2.08288	0.126934	0.268444	up	-1.67612	-2.4736	-2.49822	-3.4723	-2.36225	-3.98913
ENSRNOT00000090369	protein_coding	Nfatc1	-1.71527	-2.80987	2.13555	0.0146593	0.074708	up	-1.36327	-2.00533	-1.77721	-2.76579	-2.50824	-3.15559
ENSRNOT00000045256	protein_coding	Plp2	0.946817	-0.729459	3.19602	0.00260056	0.0334783	up	1.06575	0.713124	1.06158	-0.751911	-0.334609	-1.10186
ENSRNOT00000008698	protein_coding	Thnsl2	0.447731	-0.973415	2.67798	0.230153	0.395495	up	0.794697	0.300963	0.247534	-0.262315	0.270568	-2.9285
ENSRNOT00000008803	protein_coding	Meox2	-2.05322	-3.55085	2.82379	0.0294031	0.110979	up	-1.99789	-2.62701	-1.53475	-3.82372	-2.91005	-3.91877
ENSRNOT00000032937	protein_coding	Ms4a6e	-1.86891	-3.42147	2.93337	0.0106879	0.0635938	up	-1.93078	-1.63092	-2.04504	-3.3052	-4.02608	-2.93313
ENSRNOT00000002695	protein_coding	Mx2	0.573744	-0.661392	2.35403	0.0368656	0.126738	up	1.23638	0.17344	0.31141	-1.1002	-0.383872	-0.500099
NM_053478	protein_coding	Plcb2	-0.423049	-1.74753	2.50443	0.0102557	0.0624078	up	-0.157966	-0.674818	-0.436362	-2.11524	-1.85279	-1.27456
NM_001108638	protein_coding	Slc25a26	3.94734	2.04046	3.74998	0.188364	0.347234	up	5.40154	1.86995	4.57054	1.29788	1.68739	3.13612
ENSRNOT00000064858	protein_coding	Tbc1d2	-2.73955	-4.48504	3.35309	0.00770654	0.0541402	up	-2.83363	-2.47754	-2.90747	-4.18519	-5.13622	-4.13371

## Sheet: hypo-down mRNAs
Transcript_ID	transcript_type	GeneSymbol	Test4(mean)	Control(mean)	Foldchange	Pvalue(unpaired t-test)	FDR	Regulation	[Exp1,Test4](Expression_level,Normalized)	[Exp5,Test4](Expression_level,Normalized)	[Exp6,Test4](Expression_level,Normalized)	[Con1,Control](Expression_level,Normalized)	[Con2,Control](Expression_level,Normalized)	[Con3,Control](Expression_level,Normalized)
ENSRNOT00000008282	protein_coding	Gpr37l1	1.25149	2.67987	0.371547	0.00282594	0.0343388	down	1.54045	1.35071	0.863299	2.66923	2.83021	2.54017
NM_198779	protein_coding	Gpcpd1	-1.98376	-0.557767	0.372164	0.0118017	0.0664476	down	-1.63521	-1.73278	-2.58328	-0.313148	-0.677842	-0.682312
ENSRNOT00000034042	protein_coding	Wdr93	-4.25815	-2.84711	0.37604	0.186088	0.344647	down	-5.22059	-2.91141	-4.64246	-2.23636	-2.36112	-3.94385
ENSRNOT00000057777	protein_coding	Ttc19	-2.9157	-1.52688	0.381877	0.000167642	0.0152479	down	-3.09555	-2.79578	-2.85576	-1.43932	-1.55563	-1.58568
ENSRNOT00000064344	protein_coding	Slc4a10	-3.67165	-2.10949	0.338642	0.00474595	0.0431346	down	-3.4998	-4.15155	-3.36361	-1.85228	-2.23106	-2.24512
ENSRNOT00000028380	protein_coding	S1pr5	1.80123	3.79806	0.25055	0.00815168	0.0555511	down	2.4026	1.42338	1.5777	3.40976	4.32645	3.65798
ENSRNOT00000024402	protein_coding	Apbb1	3.81463	4.87489	0.479543	0.0799165	0.201409	down	4.36228	3.2203	3.8613	4.26946	5.30646	5.04876
NM_203336	protein_coding	Esrrg	-3.84372	-2.2068	0.321542	0.00120597	0.0254378	down	-3.63602	-4.18342	-3.71171	-2.07358	-2.13811	-2.4087
ENSRNOT00000014720	protein_coding	Mpped1	-4.92928	-0.653573	0.0516278	0.000189078	0.0157805	down	-5.30061	-4.60595	-4.88128	-0.76364	-0.171585	-1.02549
NM_001109065	protein_coding	RGD1563482	5.48673	7.14127	0.317639	0.0781531	0.198899	down	6.26684	5.24565	4.9477	7.55345	7.87097	5.99938
ENSRNOT00000082358	protein_coding	Fancb	-3.23406	-1.9601	0.413523	0.00109181	0.0247195	down	-3.14511	-3.47339	-3.08366	-1.809	-2.12358	-1.94771
ENSRNOT00000078730	protein_coding	Git1	-1.6266	-0.34135	0.4103	0.00672151	0.0503131	down	-1.41143	-1.63165	-1.83672	-0.652105	0.0763695	-0.448314
ENSRNOT00000076794	protein_coding	Sema4d	-1.72935	0.016798	0.298097	3.34557e-05	0.0122996	down	-1.66745	-1.63033	-1.89025	0.0320197	0.0520129	-0.0336386
ENSRNOT00000004010	protein_coding	Mapk9	-4.28869	-1.5311	0.147871	0.000748758	0.0215681	down	-3.843	-4.27266	-4.75042	-1.25151	-1.67111	-1.67069
NM_214459	protein_coding	Phactr3	-3.77794	-1.10335	0.156627	0.0237164	0.0977855	down	-4.91495	-2.4786	-3.94026	-1.14977	-0.63985	-1.52041
ENSRNOT00000007609	protein_coding	Vsnl1	0.198064	4.81577	0.0407316	0.000568585	0.0202725	down	0.868285	0.40339	-0.677481	4.68986	4.93067	4.82678
ENSRNOT00000008034	protein_coding	Slc2a6	-2.14437	-0.337425	0.285795	0.000583724	0.0202725	down	-1.93863	-2.40937	-2.08512	-0.396775	-0.109715	-0.505784
ENSRNOT00000016893	protein_coding	Apobec2	-2.05035	-0.0225712	0.245233	0.0117664	0.0663131	down	-1.72525	-1.48795	-2.93784	-0.151546	0.191141	-0.107308
ENSRNOT00000044171	protein_coding	Msmo1	-0.15552	2.64658	0.143379	0.00129503	0.0257694	down	0.289897	-0.499425	-0.257032	2.26379	3.13868	2.53727
ENSRNOT00000014014	protein_coding	Foxb1	-3.593	-1.89443	0.308091	0.00884899	0.0582027	down	-3.23067	-3.32192	-4.22643	-1.88648	-1.61987	-2.17694
NM_001131014	protein_coding	Cstf2	-2.78192	-1.03013	0.296934	0.00279354	0.0342624	down	-2.25957	-3.01549	-3.07069	-1.13416	-0.957144	-0.999098
ENSRNOT00000081278	protein_coding	Selenoi	-3.07945	-1.8586	0.429031	0.000196214	0.0159955	down	-2.93904	-3.14812	-3.15118	-1.73775	-1.93708	-1.90096
NM_001270576	protein_coding	Snap25	0.0758805	2.56137	0.178564	0.000221432	0.016426	down	0.267871	0.268377	-0.308607	2.60189	2.59409	2.48814
ENSRNOT00000072196	protein_coding	Cxxc4	-3.30991	-1.30397	0.248973	0.00554544	0.0459214	down	-2.63817	-3.9043	-3.38725	-1.29159	-1.25886	-1.36146
ENSRNOT00000065458	protein_coding	Dcun1d4	-1.84052	0.649672	0.177983	0.000387024	0.0181885	down	-1.4174	-2.03161	-2.07254	0.553014	0.806699	0.589304
ENSRNOT00000023554	protein_coding	Hmgcs1	-2.13882	0.0888114	0.213509	0.00022435	0.016426	down	-1.88178	-2.43634	-2.09834	0.193277	0.117976	-0.0448185
ENSRNOT00000080581	protein_coding	Snap25	-1.93496	2.41677	0.0489777	5.97969e-05	0.013104	down	-1.95617	-1.72452	-2.1242	2.66677	2.59853	1.985
ENSRNOT00000088070	protein_coding	Cntn6	-4.24061	-2.73016	0.351001	0.0430065	0.138451	down	-5.19897	-3.74745	-3.77542	-2.3938	-3.05906	-2.73762
ENSRNOT00000077877	protein_coding	Gabrb3	-4.33056	-1.39854	0.131031	0.000119107	0.0143165	down	-4.02544	-4.43993	-4.52631	-1.3056	-1.24887	-1.64115
ENSRNOT00000089141	protein_coding	Pak3	-4.80625	-2.52747	0.206072	0.00275968	0.034137	down	-5.26661	-4.79438	-4.35777	-2.60753	-2.1024	-2.8725
ENSRNOT00000088651	protein_coding	Daam2	-2.11829	-1.10943	0.496939	0.0261815	0.103388	down	-2.4786	-1.73045	-2.14581	-1.18343	-0.736687	-1.40817
NM_021682	protein_coding	Negr1	-3.57561	-1.93147	0.319936	0.00461005	0.0426798	down	-3.08626	-4.02138	-3.61919	-2.01569	-1.74058	-2.03814
ENSRNOT00000028544	protein_coding	Mag	-1.26758	0.575712	0.278686	0.00589217	0.0472987	down	-1.09595	-0.894513	-1.81227	0.381017	0.981695	0.364425
ENSRNOT00000041188	protein_coding	Ppp2r2b	-0.781798	1.57768	0.194861	0.00271831	0.0339585	down	-0.227258	-1.0124	-1.10574	1.18621	1.95978	1.58707
ENSRNOT00000061525	protein_coding	Spetex-2F	-2.00647	-0.258713	0.297765	0.000246079	0.0166814	down	-1.80698	-1.98568	-2.22673	-0.168309	-0.206629	-0.4012
ENSRNOT00000067949	protein_coding	Ryr2	-5.01443	-1.21447	0.0717954	2.37817e-05	0.01198	down	-5.31948	-4.87627	-4.84754	-1.06708	-1.26519	-1.31113
ENSRNOT00000015474	protein_coding	Hspa4l	-1.17373	0.368437	0.34337	0.00162953	0.0281238	down	-0.790481	-1.30414	-1.42656	0.290946	0.484486	0.329878
ENSRNOT00000076555	protein_coding	Crtac1	-1.13108	0.0659953	0.436158	0.00259856	0.0334718	down	-0.893928	-1.30919	-1.19012	0.0318744	0.305535	-0.139423
ENSRNOT00000007721	protein_coding	Kif5a	-2.04521	2.16589	0.0539924	0.000184432	0.0155678	down	-2.15709	-1.68115	-2.29738	1.92825	2.67692	1.89251
ENSRNOT00000012670	protein_coding	Fbxo2	-2.45794	0.233748	0.154782	0.00146021	0.0271244	down	-2.58258	-2.43193	-2.35931	0.17227	0.849121	-0.320149
ENSRNOT00000051488	protein_coding	AABR07055309.1	-4.48868	-2.96878	0.348711	0.0336972	0.120002	down	-4.47563	-3.90695	-5.08346	-2.38916	-2.95967	-3.55752
NM_133587	protein_coding	Dscam	-2.79165	-1.3542	0.36922	0.0012576	0.0256446	down	-2.75269	-2.56846	-3.0538	-1.21012	-1.28956	-1.56292
ENSRNOT00000089857	protein_coding	Zfp106	-1.58948	-0.490545	0.466861	0.00387788	0.0392438	down	-1.64309	-1.32546	-1.79989	-0.459207	-0.302725	-0.709702
NM_017354	protein_coding	Ntm	-3.2117	-1.57063	0.32062	0.0548154	0.160219	down	-2.90859	-2.49082	-4.23568	-1.84139	-0.951719	-1.91879
ENSRNOT00000008154	protein_coding	AABR07016841.1	-1.29213	1.00418	0.203583	0.00126258	0.0256446	down	-1.18843	-0.930239	-1.75771	0.891095	1.28932	0.832125
ENSRNOT00000050782	protein_coding	RGD1311899	0.29182	1.86827	0.335307	0.0397733	0.132403	down	0.750132	0.465037	-0.339709	1.32599	2.67423	1.60458
ENSRNOT00000080185	protein_coding	Fdps	0.870546	3.11078	0.211652	0.000275566	0.017035	down	1.0442	0.755668	0.81177	2.96583	3.43865	2.92786
ENSRNOT00000084154	protein_coding	Cops2	-4.43788	-2.83619	0.329491	0.00195294	0.0299548	down	-4.35452	-4.77535	-4.18376	-3.10245	-2.74561	-2.6605
ENSRNOT00000089142	protein_coding	Mff	-1.99	-0.523041	0.361744	0.000610187	0.0204251	down	-1.7389	-2.03454	-2.19656	-0.455426	-0.456435	-0.657263
ENSRNOT00000025625	protein_coding	Fa2h	-0.0198916	3.18179	0.108692	0.000726178	0.0214011	down	-0.0199956	0.556275	-0.595954	3.16063	3.3299	3.05484
ENSRNOT00000002908	protein_coding	RGD1311575	-3.22934	-0.527289	0.153674	0.00350898	0.037611	down	-3.37413	-2.7013	-3.61259	-0.964755	0.148555	-0.765666
ENSRNOT00000041839	protein_coding	Ntrk3	-4.15689	-2.27419	0.271176	0.0107045	0.0636315	down	-3.75736	-4.00559	-4.70773	-2.54099	-1.666	-2.61559
ENSRNOT00000087489	protein_coding	Fbxo45	-4.25626	-1.82254	0.185088	0.00488985	0.0436997	down	-4.06453	-5.00576	-3.69849	-2.04295	-1.4498	-1.97488
ENSRNOT00000037405	protein_coding	Sez6l2	-1.30649	1.68653	0.125606	0.000604455	0.0204086	down	-1.23664	-1.17128	-1.51155	1.51766	2.24538	1.29657
ENSRNOT00000084613	protein_coding	Usp14	-2.93642	-0.544213	0.190491	0.00457175	0.0424841	down	-2.53094	-2.57901	-3.6993	-0.21821	-0.638222	-0.776208
ENSRNOT00000065172	protein_coding	Mgea5	-3.71743	-1.65786	0.239888	0.0239847	0.0984663	down	-2.94709	-4.72262	-3.48258	-1.94926	-1.16356	-1.86077
ENSRNOT00000010679	protein_coding	Scg5	1.99547	4.08772	0.234515	0.00217688	0.0313776	down	2.55582	1.71118	1.71942	3.94679	4.28705	4.02933
ENSRNOT00000065953	protein_coding	Olfm1	-0.0512461	1.63059	0.311685	0.0021365	0.0311378	down	0.420104	-0.246479	-0.327363	1.67106	1.64682	1.57391
NM_001014139	protein_coding	Slain1	-0.700446	0.746506	0.366795	0.00498449	0.0439487	down	-0.225801	-0.862709	-1.01283	0.601003	0.917439	0.721077
NM_001204879	protein_coding	Kif1b	-2.27507	-0.755491	0.348787	0.0165194	0.0798347	down	-1.93163	-1.96663	-2.92695	-0.862329	-0.367942	-1.0362
ENSRNOT00000058151	protein_coding	Phyhipl	-0.345798	0.927409	0.413739	0.00700912	0.0514973	down	-0.100603	-0.107623	-0.829168	1.01744	0.960148	0.804639
ENSRNOT00000085725	protein_coding	Tmem30a	0.161863	1.90823	0.298051	0.000659585	0.0210531	down	0.315555	0.36881	-0.198775	1.94722	1.88874	1.88874
ENSRNOT00000089608	protein_coding	AABR07000385.1	1.85055	3.13595	0.41026	0.0138393	0.0724612	down	1.99961	2.22688	1.32517	3.35774	2.8641	3.186
ENSRNOT00000047069	protein_coding	Fam196a	-3.27943	-2.14386	0.455156	0.146503	0.294522	down	-2.96613	-2.40118	-4.47098	-2.32221	-1.88867	-2.22071
ENSRNOT00000090271	protein_coding	Arap2	-3.18895	-1.98162	0.433071	0.118956	0.257383	down	-2.27203	-2.95967	-4.33513	-2.10595	-1.95923	-1.87969
ENSRNOT00000028892	protein_coding	Chgb	0.157145	3.60008	0.0919548	0.00190629	0.0296647	down	0.145782	0.698199	-0.372546	3.10508	4.29838	3.39677
ENSRNOT00000022849	protein_coding	Epb41l3	-2.60204	-0.331187	0.207208	0.00130037	0.0257694	down	-2.39735	-2.3405	-3.06826	-0.181096	-0.163893	-0.648572
ENSRNOT00000012091	protein_coding	Nptn	-0.524638	1.01875	0.343078	0.000278347	0.017035	down	-0.415245	-0.377657	-0.781013	1.00448	1.02589	1.02589
ENSRNOT00000065710	protein_coding	Slain1	-3.05425	-1.4925	0.338739	0.00273446	0.0340418	down	-2.94172	-2.88995	-3.33109	-1.77721	-1.12842	-1.57187
NM_134377	protein_coding	Clstn2	-2.96998	-1.64115	0.398089	0.0334428	0.119492	down	-3.24067	-2.30934	-3.35994	-1.49383	-1.2956	-2.13402
ENSRNOT00000056050	protein_coding	Epm2aip1	0.538003	2.12711	0.332377	0.000582141	0.0202725	down	0.777593	0.586082	0.250334	2.05083	2.20463	2.12587
ENSRNOT00000077973	protein_coding	Kcnab1	-2.06074	0.928154	0.125966	8.71443e-05	0.0139106	down	-1.82785	-1.99625	-2.3581	0.832386	1.12823	0.823844
ENSRNOT00000091952	protein_coding	Pak1	-1.4647	-0.128031	0.395934	0.000695711	0.0211891	down	-1.33192	-1.46042	-1.60175	-0.156307	0.0887018	-0.316488
ENSRNOT00000014382	protein_coding	Ppif	-3.2864	-1.05387	0.212785	0.00926993	0.0597026	down	-2.58514	-3.08346	-4.19061	-1.04925	-1.0574	-1.05496
ENSRNOT00000082840	protein_coding	Celf6	-2.19368	0.717741	0.132915	0.00132068	0.0259923	down	-1.65499	-2.26085	-2.66521	0.443484	1.14104	0.568703
ENSRNOT00000020608	protein_coding	Rufy3	-3.52505	-0.231736	0.102003	0.000426539	0.0185529	down	-3.765	-2.96217	-3.84797	-0.116525	-0.107805	-0.470877
ENSRNOT00000031683	protein_coding	Defb29	1.57446	3.52726	0.258314	0.0957608	0.225122	down	2.13997	1.40941	1.17399	3.96829	4.73113	1.88235
ENSRNOT00000009985	protein_coding	Cyp51	-1.42566	1.41686	0.139417	0.000757408	0.0216407	down	-0.971295	-1.5324	-1.77329	1.17919	1.80254	1.26887
ENSRNOT00000078977	protein_coding	Me1	-0.091957	1.5801	0.313807	0.000510171	0.0199024	down	0.0133243	0.105202	-0.394397	1.56984	1.68006	1.49038
ENSRNOT00000026261	protein_coding	Hhatl	-0.31818	2.43003	0.148836	0.0028685	0.0345522	down	0.40937	-0.362704	-1.0012	2.28914	2.64303	2.35791
ENSRNOT00000080039	protein_coding	Ccdc186	-3.2484	-2.18409	0.478203	0.114183	0.25133	down	-2.23056	-3.84292	-3.67171	-2.2301	-1.93462	-2.38755
ENSRNOT00000011756	protein_coding	Ppp1r9a	-4.14307	-2.65854	0.357363	0.0106919	0.0635938	down	-3.64805	-4.74363	-4.03755	-2.61301	-2.56203	-2.80057
ENSRNOT00000005006	protein_coding	Tmem163	-0.953645	0.682384	0.321741	0.00645916	0.0493608	down	-0.407674	-1.06938	-1.38388	0.465037	0.899592	0.682524
ENSRNOT00000092395	protein_coding	Mapk10	-4.31069	-0.963393	0.0982571	6.34019e-05	0.0131673	down	-4.06252	-4.25023	-4.6193	-0.869658	-0.856537	-1.16398
ENSRNOT00000067881	protein_coding	Fam19a4	-5.1389	-2.87949	0.208857	0.000480979	0.0195021	down	-5.27679	-4.96087	-5.17905	-2.78066	-2.60051	-3.2573
ENSRNOT00000017360	protein_coding	Madd	-1.4587	-0.345282	0.462198	0.00669159	0.0501735	down	-1.19489	-1.45335	-1.72785	-0.404709	-0.0588124	-0.572326
ENSRNOT00000090881	protein_coding	Sphkap	-4.96528	-2.80793	0.224168	0.000436676	0.0186773	down	-5.31072	-4.92931	-4.65582	-2.7429	-2.73448	-2.94642
ENSRNOT00000077317	protein_coding	Dao	-3.83633	-2.725	0.462865	0.0113157	0.0653369	down	-4.18212	-3.71986	-3.60702	-2.53455	-2.56001	-3.08044
ENSRNOT00000076318	protein_coding	Iqsec3	-0.375087	2.97891	0.0978018	0.00122949	0.0255816	down	0.0966236	-0.192429	-1.02946	2.6244	3.42246	2.88986
ENSRNOT00000029041	protein_coding	LOC100910838	-4.3529	-1.97697	0.192652	0.00683449	0.0508055	down	-5.17948	-3.69365	-4.18558	-2.08843	-1.67414	-2.16835
ENSRNOT00000077167	protein_coding	Fry	-3.3278	-2.16093	0.445386	0.0736462	0.191706	down	-2.53555	-3.26315	-4.1847	-2.125	-2.03773	-2.32005
ENSRNOT00000072509	protein_coding	Cox19	-0.882316	0.475519	0.390167	0.0296745	0.111587	down	-0.3693	-1.22082	-1.05683	-0.00794596	1.07173	0.362779
ENSRNOT00000068007	protein_coding	Pkd2l1	-5.18104	-3.38853	0.288669	0.00045616	0.0191182	down	-5.29606	-5.02507	-5.22201	-3.68711	-3.24829	-3.2302
ENSRNOT00000065001	protein_coding	Sorcs3	-3.60089	-2.5616	0.486567	0.0692971	0.18498	down	-2.8126	-4.03207	-3.95801	-2.49792	-2.34305	-2.84384
ENSRNOT00000022740	protein_coding	Olr142	-3.16603	-1.47902	0.31057	0.0155921	0.0773497	down	-2.42899	-3.45623	-3.61286	-1.15003	-1.81129	-1.47574
ENSRNOT00000013209	protein_coding	Pls1	0.431522	1.64104	0.432412	0.0397123	0.13224	down	1.18828	0.0584402	0.0478448	1.39869	1.87249	1.65196
ENSRNOT00000064877	protein_coding	Samd12	-1.1484	-0.0836267	0.478047	0.00821677	0.0557729	down	-0.787429	-1.14451	-1.51327	-0.148824	0.0410121	-0.143068
NM_017007	protein_coding	Gad1	-4.55067	-1.62729	0.131818	0.00603442	0.0479056	down	-3.51236	-4.93897	-5.20068	-1.58211	-1.36514	-1.93462
NM_019294	protein_coding	Cacna1e	-2.76575	-1.28059	0.35721	0.00220248	0.0314616	down	-2.77941	-2.41854	-3.09931	-1.16677	-1.2392	-1.43581
ENSRNOT00000082892	protein_coding	Scn5a	-5.23194	-3.1009	0.228292	0.000227411	0.016426	down	-5.37809	-5.11852	-5.19922	-2.89705	-3.01094	-3.3947
ENSRNOT00000059496	protein_coding	Cyfip2	-4.06732	-1.41922	0.159529	0.00604402	0.0479131	down	-3.36089	-4.0154	-4.82568	-1.59814	-0.90136	-1.75816
ENSRNOT00000003407	protein_coding	Tnr	-3.00479	-1.36519	0.320944	0.000829894	0.0223396	down	-2.78233	-3.34625	-2.88579	-1.25829	-1.4148	-1.42247
ENSRNOT00000080024	protein_coding	Ncald	-3.89741	-2.46514	0.370549	0.0473728	0.146497	down	-4.37889	-2.94009	-4.37324	-2.33501	-2.26815	-2.79227
ENSRNOT00000091206	protein_coding	Park7	-0.913495	0.416216	0.397848	0.00944221	0.0600768	down	-0.861611	-0.613409	-1.26546	0.282131	0.830109	0.136409
ENSRNOT00000014404	protein_coding	Nrgn	-4.54084	-0.390538	0.0563164	0.00157058	0.0280214	down	-3.52896	-5.17361	-4.91994	-0.540352	-0.0281123	-0.603149
ENSRNOT00000025392	protein_coding	Jph3	-3.26748	1.03319	0.0507424	0.00232626	0.0321348	down	-2.52357	-4.30743	-2.97143	0.664596	1.67106	0.76391
ENSRNOT00000000060	protein_coding	Abhd8	-2.36124	-0.50723	0.276623	0.0017636	0.0288311	down	-2.63235	-2.24761	-2.20375	-0.53247	-0.132154	-0.857067
ENSRNOT00000037199	protein_coding	Arpp21	-5.10124	-2.22186	0.1359	0.000169405	0.0153317	down	-5.36823	-5.21422	-4.72128	-2.21784	-2.08132	-2.36642
NM_173146	protein_coding	Unc13c	-3.79404	-1.36336	0.185479	0.00983038	0.0612242	down	-2.78183	-4.40384	-4.19644	-1.44635	-1.11306	-1.53068
ENSRNOT00000017379	protein_coding	Naa15	-3.17593	-1.21259	0.256434	0.000391739	0.0182626	down	-3.15693	-3.46118	-2.90968	-1.22287	-1.06733	-1.34756
ENSRNOT00000010183	protein_coding	Padi2	1.08183	2.08801	0.497865	0.0068023	0.0507134	down	1.15222	1.12764	0.965648	1.88703	2.46143	1.91556
ENSRNOT00000024000	protein_coding	Aldh1a1	-0.814663	1.08039	0.268864	0.00316406	0.0358636	down	-0.337679	-0.830733	-1.27558	0.935833	1.33156	0.973769
ENSRNOT00000005832	protein_coding	Klhl12	-4.63568	-2.76304	0.273073	0.00913571	0.0591632	down	-4.03448	-5.04861	-4.82396	-2.28536	-3.12965	-2.87411
ENSRNOT00000024694	protein_coding	Ttl	-4.01203	-2.44308	0.337053	0.00277783	0.0341429	down	-3.76818	-4.30031	-3.96761	-2.47345	-2.11462	-2.74117
ENSRNOT00000009660	protein_coding	Prepl	-4.36892	-0.775938	0.0828712	0.00876071	0.0578784	down	-2.88683	-4.98941	-5.23053	-0.572994	-0.854822	-0.899999
ENSRNOT00000031370	protein_coding	Stk32a	-1.1933	0.435612	0.323331	0.0308576	0.11415	down	-0.796215	-0.808823	-1.97488	0.0361753	1.04479	0.225867
NM_031728	protein_coding	Snap91	-4.52236	0.00899094	0.0432442	0.000230099	0.016426	down	-4.07849	-4.27826	-5.21033	0.189884	-0.0829385	-0.0799723
ENSRNOT00000071270	protein_coding	Elovl6	-3.6934	-1.86743	0.282052	0.0114748	0.0657312	down	-2.96519	-4.03593	-4.07908	-1.96987	-1.49217	-2.14026
ENSRNOT00000021258	protein_coding	Pja2	-2.31308	-1.12336	0.438388	0.0120675	0.067073	down	-1.86859	-2.62367	-2.44698	-1.09374	-0.879735	-1.39662
ENSRNOT00000063986	protein_coding	LOC100909840	-0.44324	1.65363	0.233766	0.000463678	0.0192772	down	-0.4428	-0.119456	-0.767464	1.78755	1.61859	1.55474
ENSRNOT00000015076	protein_coding	Atp1b2	1.18061	2.30219	0.459589	0.0232192	0.0963712	down	1.58119	1.27208	0.688542	2.10601	2.64628	2.15428
ENSRNOT00000010620	protein_coding	Sema7a	-3.09058	-1.10514	0.252535	0.010917	0.0642657	down	-2.21389	-3.44764	-3.61022	-1.04233	-1.10598	-1.16711
ENSRNOT00000041374	protein_coding	Lurap1l	0.499892	1.76873	0.414994	0.0146978	0.0747324	down	0.976605	-0.0138935	0.536964	1.63587	1.99636	1.67396
ENSRNOT00000082536	protein_coding	Atp6v1g2	-3.40592	-2.17355	0.425617	0.0340277	0.120725	down	-2.93698	-3.4166	-3.86419	-2.3171	-1.62803	-2.57552
ENSRNOT00000007410	protein_coding	Pak7	-1.52287	0.369464	0.269371	0.00849277	0.0570039	down	-0.764888	-1.86716	-1.93656	0.214904	0.553732	0.339755
ENSRNOT00000023452	protein_coding	Tubb3	0.667721	2.79157	0.229434	0.00210382	0.030898	down	0.989426	0.553977	0.45976	2.4623	3.28639	2.62601
NM_001035233	protein_coding	Slc1a2	1.1023	3.15362	0.241264	0.00105348	0.0244473	down	1.28297	1.39568	0.62826	3.10217	3.21505	3.14365
ENSRNOT00000008030	protein_coding	Nsg1	1.90696	4.13591	0.213314	0.00202054	0.0304379	down	2.21071	2.03965	1.47053	3.88755	4.568	3.95218
ENSRNOT00000091567	protein_coding	Stmn4	0.40085	2.05559	0.317595	0.0178971	0.0832261	down	1.23737	0.0608896	-0.0957112	1.93364	2.18424	2.0489
ENSRNOT00000016060	protein_coding	Ndufb3	1.12512	3.20394	0.236708	0.000954401	0.0238253	down	1.00081	1.56345	0.811113	3.35559	3.14599	3.11025
ENSRNOT00000037848	protein_coding	Magi1	-4.60242	-3.10974	0.355353	0.0210385	0.0904713	down	-4.71352	-3.92531	-5.16842	-2.91969	-2.94302	-3.46651
ENSRNOT00000037072	protein_coding	Tmem98	-3.53554	-1.64031	0.268831	0.00600664	0.0478384	down	-4.18892	-2.98379	-3.4339	-1.61428	-1.55621	-1.75044
ENSRNOT00000007218	protein_coding	Slc4a10	-4.45443	-2.09157	0.194405	0.00211563	0.0309755	down	-4.99145	-4.50049	-3.87134	-1.94535	-2.10049	-2.22886
ENSRNOT00000073673	protein_coding	AABR07066648.1	-2.48785	-0.509368	0.253757	0.00376599	0.0388165	down	-2.90387	-1.91173	-2.64796	-0.274772	-0.507362	-0.745971
ENSRNOT00000020720	protein_coding	Slc32a1	-0.925967	2.50938	0.0924393	9.25666e-05	0.0141285	down	-0.753259	-0.787824	-1.23682	2.41191	2.80512	2.31112
ENSRNOT00000007773	protein_coding	Them6	-1.01956	1.22378	0.211197	0.000248909	0.0167177	down	-0.862709	-0.902647	-1.29331	1.2027	1.44032	1.02833
ENSRNOT00000033673	protein_coding	Lyrm1	2.68877	3.87965	0.438036	0.0819723	0.20442	down	1.76751	3.48236	2.81643	4.12649	3.81751	3.69494
ENSRNOT00000012190	protein_coding	Cntn2	0.14595	1.42907	0.410904	0.0467456	0.145283	down	0.854668	-0.285215	-0.131604	0.958978	1.91496	1.41328
ENSRNOT00000049180	protein_coding	Adcy5	-1.74023	-0.618632	0.459586	0.081395	0.203661	down	-0.957144	-1.70428	-2.55925	-0.678277	-0.348829	-0.828791
ENSRNOT00000024163	protein_coding	Camsap1	-2.20442	-0.847039	0.39029	0.0145808	0.0744967	down	-1.96778	-2.56984	-2.07564	-1.14451	-0.303599	-1.09301
ENSRNOT00000039540	protein_coding	Ppfia4	-1.46602	-0.0255101	0.368437	0.00745862	0.0531343	down	-1.4942	-1.57269	-1.33117	-0.242227	0.527829	-0.362132
ENSRNOT00000006897	protein_coding	Vstm2a	-3.95467	-1.7642	0.219081	7.79969e-05	0.0131673	down	-3.71466	-4.02957	-4.11977	-1.666	-1.82108	-1.80554
ENSRNOT00000075159	protein_coding	Rnf14	-1.8184	0.274511	0.234408	0.000214929	0.016426	down	-1.50454	-2.01202	-1.93863	0.211918	0.35143	0.260184
ENSRNOT00000016354	protein_coding	Il22ra2	-5.06602	-3.20155	0.274625	0.00106032	0.0244851	down	-4.75637	-5.17589	-5.2658	-3.18338	-3.47683	-2.94444
ENSRNOT00000015720	protein_coding	Stmn2	-1.05384	2.99638	0.0603616	0.000399417	0.0183428	down	-0.727108	-0.641914	-1.79251	2.96447	3.0429	2.98178
ENSRNOT00000020206	protein_coding	Slc25a25	0.00976246	1.88165	0.273216	0.00133813	0.0261171	down	-0.0722675	0.0819116	0.0196433	1.60562	2.33906	1.70026
ENSRNOT00000091662	protein_coding	Tigar	-0.633482	0.818753	0.365455	0.00922185	0.0594962	down	-0.32908	-1.03603	-0.535335	0.527482	1.26286	0.665913
ENSRNOT00000046085	protein_coding	Atl1	-2.68261	0.198242	0.135762	0.00393158	0.0395715	down	-2.13889	-2.98831	-2.92063	-0.290647	0.985119	-0.0997475
ENSRNOT00000074071	protein_coding	Pja1	-2.00171	-0.530278	0.360625	0.00130096	0.0257694	down	-1.9813	-2.24246	-1.78136	-0.401576	-0.408429	-0.780829
ENSRNOT00000030485	protein_coding	Ube2k	-0.798435	0.846592	0.31974	0.000161555	0.0152072	down	-0.724946	-0.674424	-0.995935	0.96364	0.736118	0.840018
ENSRNOT00000044595	protein_coding	Lrrc4c	-3.90889	-2.28352	0.324128	0.0179185	0.083291	down	-3.19397	-4.23994	-4.29275	-2.49201	-1.8458	-2.51276
ENSRNOT00000025624	protein_coding	Hapln2	-2.10121	-0.274307	0.281868	0.000325374	0.0174131	down	-2.09999	-1.96879	-2.23486	-0.312623	-0.0168512	-0.493447
ENSRNOT00000022845	protein_coding	Grp	-4.17023	-1.92293	0.210617	0.039212	0.131326	down	-2.72541	-5.15634	-4.62895	-1.98146	-1.73591	-2.05141
NM_001107310	protein_coding	Spock3	-4.63995	0.0887103	0.0377164	6.57591e-05	0.0131673	down	-4.36225	-4.68955	-4.86806	-0.201404	0.542992	-0.0754573
ENSRNOT00000085062	protein_coding	AABR07061178.1	-4.04535	-1.85686	0.219381	0.000232688	0.016426	down	-4.24562	-4.10365	-3.78677	-1.65484	-1.88319	-2.03256
ENSRNOT00000079919	protein_coding	Kif1b	-0.667404	0.558979	0.427388	0.000246283	0.0166814	down	-0.598573	-0.854451	-0.549189	0.50423	0.607327	0.56538
ENSRNOT00000014257	protein_coding	Plekhh1	-1.69908	0.065391	0.294334	0.000141022	0.0144668	down	-1.54449	-1.70371	-1.84905	0.0379258	0.228296	-0.0700488
ENSRNOT00000054828	protein_coding	Nrxn2	-1.89361	-0.562259	0.397396	0.00174528	0.0288311	down	-1.57637	-2.11863	-1.98584	-0.514942	-0.465248	-0.706588
ENSRNOT00000055310	protein_coding	Tp53inp2	1.4002	3.56776	0.222587	0.000906925	0.0232533	down	1.75466	1.50973	0.936214	3.49292	3.60206	3.6083
NM_001107584	protein_coding	Ranbp6	-0.940907	0.488705	0.371231	0.0154878	0.0770722	down	-0.497188	-1.14248	-1.18306	0.022093	0.97223	0.471791
NM_012994	protein_coding	AABR07059778.1	-3.43621	-1.2148	0.214431	0.00201782	0.0304229	down	-3.85655	-3.00035	-3.45174	-1.29658	-0.856731	-1.4911
ENSRNOT00000041878	protein_coding	Abhd3	1.18968	2.82283	0.322384	0.0027036	0.0338847	down	1.64232	0.92029	1.00644	2.6929	3.00833	2.76726
ENSRNOT00000013408	protein_coding	Htr2a	-4.88519	-1.97088	0.132649	0.000432929	0.0185529	down	-4.49092	-4.8846	-5.28007	-2.12401	-1.67195	-2.11669
ENSRNOT00000012396	protein_coding	Hook1	-4.56335	-2.54543	0.246915	0.0002851	0.0170784	down	-4.48725	-4.8596	-4.3432	-2.49212	-2.68629	-2.45789
ENSRNOT00000087657	protein_coding	Rundc3b	-3.88908	-1.59794	0.204315	0.00314062	0.0357616	down	-3.21115	-4.03675	-4.41934	-1.56137	-1.52927	-1.70319
ENSRNOT00000018318	protein_coding	S1pr1	-1.71197	0.4133	0.229209	0.00120801	0.0254378	down	-1.52768	-1.52041	-2.08781	0.206388	0.76917	0.264341
ENSRNOT00000005899	protein_coding	NEWGENE_6497122	-1.31692	-0.10877	0.432822	0.00986243	0.061321	down	-1.02508	-1.5188	-1.40689	-0.211233	0.303081	-0.418156
ENSRNOT00000075365	protein_coding	Tmem151a	-0.958971	0.394441	0.391366	0.00575909	0.0468378	down	-1.05124	-0.751733	-1.07394	0.273717	0.837435	0.0721703
NM_133422	protein_coding	Zfp483	-3.38775	-2.22298	0.446037	0.037061	0.127205	down	-4.01775	-2.77883	-3.36667	-1.99336	-2.25756	-2.41803
ENSRNOT00000089243	protein_coding	Grb14	-2.29095	-1.17363	0.460951	0.0088196	0.0580437	down	-1.91729	-2.28623	-2.66932	-1.09039	-1.08189	-1.34861
ENSRNOT00000068404	protein_coding	Cadps2	-5.22788	-3.42198	0.286002	0.00214919	0.031188	down	-5.26127	-5.11303	-5.30936	-2.9641	-3.82372	-3.47813
NM_022609	protein_coding	B3gat2	-3.23653	-2.05128	0.439749	0.0778083	0.198452	down	-2.61815	-2.91268	-4.17875	-2.18194	-1.74626	-2.22563
ENSRNOT00000027474	protein_coding	Syt11	1.77501	3.53185	0.295896	0.00250521	0.0329605	down	2.11771	1.77953	1.42781	3.26784	3.84183	3.48588
ENSRNOT00000056880	protein_coding	Pacs2	-1.13407	0.809262	0.260015	0.000514441	0.0199024	down	-0.88076	-1.28292	-1.23854	0.765498	1.07236	0.589924
ENSRNOT00000018780	protein_coding	Sertm1	-4.85431	-3.1737	0.31195	0.00319535	0.0360264	down	-4.5513	-5.06448	-4.94717	-3.41213	-2.74337	-3.36559
ENSRNOT00000000743	protein_coding	Hs3st5	-4.42718	-0.824789	0.082333	0.0003784	0.018095	down	-4.24258	-4.93975	-4.0992	-0.997469	-0.433469	-1.04343
ENSRNOT00000074063	protein_coding	AABR07002134.1	-5.17618	-3.6803	0.354566	0.00228269	0.0319193	down	-5.41021	-4.84009	-5.27824	-3.81232	-3.80884	-3.41975
ENSRNOT00000058727	protein_coding	Nrg1	-4.3353	-1.75579	0.167298	0.000820335	0.0222931	down	-4.80053	-3.89852	-4.30683	-1.67223	-1.61428	-1.98085
ENSRNOT00000005537	protein_coding	Fam19a2	-3.74985	-0.624922	0.114632	0.00044054	0.0187706	down	-3.89252	-3.42841	-3.9286	-0.929246	-0.139423	-0.806096
ENSRNOT00000008969	protein_coding	Laptm4b	2.07207	3.3877	0.40175	0.0025628	0.0332154	down	2.32831	2.19465	1.69325	3.45125	3.34656	3.36529
NM_031113	protein_coding	Rps27a	0.445024	2.5241	0.236665	0.00359232	0.038017	down	0.373237	0.991017	-0.0291823	2.85075	2.32614	2.39542
ENSRNOT00000079965	protein_coding	Trpc1	-3.71495	-2.06076	0.317716	0.0087204	0.0576975	down	-4.33872	-3.33774	-3.46841	-2.0127	-1.83948	-2.3301
ENSRNOT00000049743	protein_coding	Kcnip4	4.17721	5.97692	0.287234	0.146314	0.294344	down	5.50819	3.69878	3.32467	6.67442	6.75599	4.50034
NM_001033679	protein_coding	Prkar1b	2.30842	3.43903	0.456725	0.0351626	0.123279	down	2.06058	2.96255	1.90214	3.63308	3.1527	3.5313
NM_001270583	protein_coding	Adcyap1r1	-3.85274	-2.50422	0.392694	0.0113636	0.0654517	down	-4.04735	-3.29747	-4.21341	-2.46898	-2.32667	-2.71701
ENSRNOT00000004884	protein_coding	Pir	-3.4235	-1.3924	0.244669	0.00449915	0.0422321	down	-3.11419	-3.38635	-3.76996	-1.56534	-0.814303	-1.79757
ENSRNOT00000005690	protein_coding	Kcnc2	-4.96613	-3.24384	0.303068	0.0116254	0.0661526	down	-5.41223	-4.20361	-5.28254	-3.09404	-3.28669	-3.35079
NM_032078	protein_coding	Ryr2	-3.14002	-1.68661	0.365156	0.0142259	0.0734497	down	-2.66219	-2.96284	-3.79504	-1.7093	-1.52471	-1.82582
ENSRNOT00000020192	protein_coding	Hagh	0.655966	2.76582	0.231671	0.00519986	0.0446098	down	1.40241	0.349822	0.215668	2.63502	2.8496	2.81284
ENSRNOT00000028664	protein_coding	Mllt11	-0.314769	2.97232	0.102444	0.000331921	0.0174859	down	0.114896	-0.204511	-0.854692	2.98178	3.02237	2.91281
ENSRNOT00000031739	protein_coding	Cyb561d2	5.15227	7.0174	0.274499	0.103995	0.236617	down	6.3496	4.73475	4.37246	7.45545	7.8572	5.73954
ENSRNOT00000020786	protein_coding	Emx1	2.34763	3.57302	0.42768	0.0538816	0.158655	down	1.68172	3.13314	2.22802	3.89581	3.43758	3.38568
ENSRNOT00000088182	protein_coding	Gdpd1	-2.75111	-1.15832	0.331529	7.69474e-05	0.0131673	down	-2.74085	-2.81209	-2.70039	-1.0695	-1.06682	-1.33863
ENSRNOT00000064043	protein_coding	Tmem245	-2.47286	-1.06882	0.377871	0.00953503	0.0603259	down	-2.63578	-2.03863	-2.74416	-1.03895	-0.728196	-1.43932
ENSRNOT00000016965	protein_coding	Ndufv2	-0.240896	2.44239	0.155687	0.000107254	0.0143165	down	-0.10674	-0.0388806	-0.577067	2.53322	2.42001	2.37393
ENSRNOT00000060594	protein_coding	Ccl27	-1.75978	-0.224308	0.344967	0.00569076	0.0465027	down	-1.40817	-1.66139	-2.20978	-0.40458	0.0899784	-0.358321
ENSRNOT00000054887	protein_coding	Nkx6-2	-1.44018	0.494016	0.261667	0.0204453	0.0892291	down	-0.538211	-2.10378	-1.67856	0.265124	0.948547	0.268377
ENSRNOT00000009693	protein_coding	Map3k9	-3.67206	-2.39509	0.412661	0.0484534	0.148765	down	-2.93994	-3.80029	-4.27595	-2.50743	-1.9481	-2.72973
ENSRNOT00000076327	protein_coding	Samd12	-4.01417	-1.9205	0.234285	0.0080535	0.0553146	down	-3.43201	-4.00441	-4.60608	-2.06773	-1.4143	-2.27947
ENSRNOT00000088376	protein_coding	Pfkm	-3.30571	-1.9169	0.38188	0.0190843	0.0861404	down	-3.83512	-2.81824	-3.26377	-1.87441	-1.56494	-2.31135
ENSRNOT00000068082	protein_coding	Pdzd8	-3.21294	-1.90453	0.403766	0.00617369	0.0484043	down	-3.18844	-2.80711	-3.64326	-1.8007	-1.92546	-1.98743
ENSRNOT00000083476	protein_coding	LOC100911769	-1.24524	0.54919	0.288285	0.000994317	0.0241366	down	-1.08158	-1.32262	-1.33152	0.510371	0.898256	0.238943
ENSRNOT00000009679	protein_coding	Sntg1	-4.46062	-1.88562	0.167821	0.000121429	0.0143165	down	-4.5272	-4.59488	-4.25978	-1.66454	-2.14714	-1.84517
ENSRNOT00000032089	protein_coding	Fdft1	-3.3861	-0.384985	0.124903	0.00246651	0.0327632	down	-3.57743	-2.81641	-3.76447	-0.663298	0.280548	-0.772205
ENSRNOT00000078412	protein_coding	Lss	-2.24298	-0.965389	0.412484	0.00169969	0.028575	down	-2.02109	-2.32781	-2.38003	-1.07176	-0.709225	-1.11518
ENSRNOT00000089590	protein_coding	Adap1	-0.688498	0.456704	0.452126	0.00954826	0.0603308	down	-0.291237	-0.980244	-0.794013	0.385065	0.715795	0.269251
ENSRNOT00000003696	protein_coding	Pafah1b1	1.163	2.55269	0.381646	0.00243648	0.0326094	down	1.56247	1.0342	0.892336	2.57457	2.53541	2.54811
ENSRNOT00000047387	protein_coding	Cpeb3	-1.13997	1.40172	0.171742	0.000385301	0.0181885	down	-0.708392	-1.23253	-1.47897	1.44825	1.43379	1.32312
ENSRNOT00000006329	protein_coding	Napb	-2.08667	1.53948	0.0809882	0.000353052	0.0177594	down	-1.45248	-2.34816	-2.45936	1.62722	1.49298	1.49823
ENSRNOT00000013620	protein_coding	Mturn	-1.56534	-0.260773	0.404843	0.0129592	0.0700417	down	-1.19549	-2.10725	-1.39328	-0.363703	-0.00395994	-0.414656
ENSRNOT00000089904	protein_coding	MGC116197	-2.91848	0.256299	0.110738	0.000806146	0.0222656	down	-3.20628	-2.27787	-3.27128	0.426393	0.355641	-0.0131363
ENSRNOT00000024264	protein_coding	Nars	-3.73059	-1.57659	0.22469	0.000561244	0.0202725	down	-3.94283	-3.79542	-3.45351	-1.5066	-1.3425	-1.88068
ENSRNOT00000026391	protein_coding	Rab3a	2.4005	5.22131	0.141531	0.00076361	0.0216533	down	2.88081	2.29777	2.02291	4.99922	5.55792	5.1068
ENSRNOT00000088753	protein_coding	Chchd6	-0.0761245	1.86186	0.26098	0.000765426	0.0216533	down	0.244914	-0.13496	-0.338328	1.79951	2.09718	1.68891
ENSRNOT00000018882	protein_coding	Sgpp2	-2.10741	0.814424	0.131959	0.000323148	0.0174131	down	-2.17223	-1.89557	-2.25444	0.610692	1.27151	0.561068
ENSRNOT00000078738	protein_coding	LOC685933	-3.60259	-1.95714	0.319647	0.0106142	0.0634462	down	-3.18198	-3.30979	-4.316	-1.91489	-1.88089	-2.07564
ENSRNOT00000029656	protein_coding	RGD1566159	-2.6217	-1.24076	0.383968	0.00625146	0.0485223	down	-2.9894	-2.32047	-2.55523	-0.966356	-1.56522	-1.1907
NM_017295	protein_coding	Gabra5	-5.2994	-0.87984	0.0467282	1.04427e-05	0.00976236	down	-5.42767	-5.30917	-5.16136	-0.676524	-0.811668	-1.15133
NM_001107400	protein_coding	Celf4	-5.11686	-0.712773	0.047232	7.77499e-05	0.0131673	down	-5.04782	-4.92604	-5.37673	-1.03097	-0.267819	-0.839535
ENSRNOT00000018600	protein_coding	P2ry12	3.22377	4.37091	0.451518	0.207628	0.370232	down	2.51701	3.56636	3.58793	4.69396	5.34871	3.07007
ENSRNOT00000075311	protein_coding	Lyrm7	-1.58654	-0.0156038	0.336589	0.00233273	0.0321348	down	-1.35825	-1.68747	-1.71391	-0.222571	0.379091	-0.203332
ENSRNOT00000017317	protein_coding	Mlnr	-5.02921	-3.37741	0.318243	0.0409552	0.134589	down	-4.48708	-5.26301	-5.33753	-3.57429	-2.45789	-4.10004
ENSRNOT00000025564	protein_coding	Mchr1	-3.60955	-2.21728	0.380966	0.0147439	0.0748074	down	-3.258	-3.97063	-3.60001	-2.52134	-1.68048	-2.45003
ENSRNOT00000005679	protein_coding	Tac3	0.408645	1.62245	0.431131	0.00891787	0.0584143	down	0.808177	0.429844	-0.0120867	1.44108	1.66819	1.75807
ENSRNOT00000033873	protein_coding	AABR07054578.1	-3.73255	-2.34717	0.382789	0.00267321	0.0337125	down	-4.06861	-3.58673	-3.5423	-2.57306	-2.14931	-2.31914
ENSRNOT00000071133	protein_coding	Gng2	1.04867	2.28357	0.424873	3.44966e-05	0.0122996	down	1.06475	1.13495	0.946316	2.31047	2.30788	2.23235
ENSRNOT00000035774	protein_coding	Mogat2	-4.42946	-2.13304	0.203567	0.00985623	0.0613008	down	-4.10023	-4.97906	-4.20911	-2.67174	-1.32241	-2.40498
ENSRNOT00000011429	protein_coding	Mdh1	2.57749	4.96355	0.191304	8.84833e-05	0.0139841	down	2.68062	2.73811	2.31375	4.96517	5.07869	4.8468
ENSRNOT00000054915	protein_coding	Fn3k	-1.59574	-0.458553	0.454645	0.00510065	0.0443609	down	-1.25135	-1.66357	-1.8723	-0.503722	-0.281647	-0.590289
NM_001301736	protein_coding	Tpm1	-1.75519	0.00597246	0.29501	0.000224011	0.016426	down	-1.6365	-1.63857	-1.9905	0.0281428	0.121928	-0.132154
ENSRNOT00000083491	protein_coding	Nt5c3a	-1.74203	0.319021	0.239642	0.000539206	0.0201772	down	-1.57922	-1.52359	-2.12327	0.417639	0.357244	0.18218
NM_012916	protein_coding	Bcan	-2.0655	0.0797353	0.226059	0.00584396	0.0470303	down	-1.49217	-1.8972	-2.80711	-0.00173998	0.268646	-0.0277002
ENSRNOT00000074404	protein_coding	Zwint	-1.071	2.50261	0.0839917	0.000332961	0.0174993	down	-0.67596	-0.945461	-1.59158	2.33331	2.8103	2.36422
NM_001318948	protein_coding	Oprl1	-4.3627	-1.26762	0.117028	0.00391309	0.0394745	down	-3.61853	-5.30976	-4.15979	-1.21716	-1.06077	-1.52493
ENSRNOT00000050639	protein_coding	Grm5	-3.60055	-2.01651	0.333547	0.00341322	0.0370638	down	-3.88849	-3.27044	-3.64272	-2.35539	-1.73759	-1.95656
ENSRNOT00000049956	protein_coding	Nap1l3	-2.54602	0.380291	0.131551	0.00311165	0.0356321	down	-1.89166	-3.11858	-2.62782	-0.0768983	0.916573	0.301197
ENSRNOT00000073148	protein_coding	Gria1	-3.8616	-2.4101	0.365642	0.0200765	0.0884159	down	-3.40431	-4.40883	-3.77164	-2.52613	-1.92451	-2.77965
ENSRNOT00000023773	protein_coding	Hs3st2	-4.18965	-2.22922	0.256951	0.0353184	0.123487	down	-3.06902	-5.17573	-4.3242	-2.29607	-1.96479	-2.42679
NM_022669	protein_coding	Scg2	-1.53058	0.509967	0.243071	0.00193456	0.0298544	down	-1.45692	-1.16145	-1.97337	0.256223	0.78295	0.490729
ENSRNOT00000012753	protein_coding	Khdrbs3	1.3028	2.61471	0.402787	0.00509593	0.0443411	down	1.64302	1.23201	1.03338	2.34799	2.87652	2.61962
NM_001110797	protein_coding	Pclo	-2.64623	-1.18386	0.362896	0.00029225	0.0172745	down	-2.65444	-2.4516	-2.83266	-1.07142	-1.24218	-1.23799
ENSRNOT00000076652	protein_coding	Pdk3	-2.19568	-0.65882	0.344636	0.000447314	0.0189807	down	-2.34543	-1.95873	-2.28287	-0.53575	-0.627916	-0.812794
ENSRNOT00000047118	protein_coding	Erc2	-5.34604	-3.15245	0.218606	0.00170018	0.028575	down	-5.34334	-5.36037	-5.3344	-3.33365	-2.57958	-3.54411
ENSRNOT00000061123	protein_coding	Rpp14	4.8899	6.94607	0.240453	0.0506876	0.152886	down	5.58246	4.82857	4.25867	7.48768	7.67545	5.67509
ENSRNOT00000064949	protein_coding	Smim17	-3.42974	-1.39894	0.24472	0.0581004	0.165755	down	-3.22054	-3.35744	-3.71122	-2.10411	0.11543	-2.20814
ENSRNOT00000082332	protein_coding	Rbfox1	-4.91554	-1.96996	0.129806	0.00343265	0.0371326	down	-5.4183	-4.01664	-5.31166	-2.12234	-1.6704	-2.11715
NM_001024965	protein_coding	Trappc2	-0.873247	0.499553	0.386141	0.0037638	0.0388119	down	-0.603618	-0.746407	-1.26972	0.702681	0.419822	0.376156
ENSRNOT00000014074	protein_coding	Elovl7	-2.79429	-0.67251	0.229763	0.000891804	0.0230024	down	-2.44049	-2.79285	-3.14954	-0.504391	-0.599338	-0.913802
ENSRNOT00000064613	protein_coding	Tln2	-2.87863	-1.87329	0.498152	0.00476894	0.043147	down	-2.98157	-3.10726	-2.54706	-1.82597	-1.81824	-1.97566
ENSRNOT00000088824	protein_coding	Bend6	-1.90251	1.36814	0.103618	4.12769e-05	0.0127388	down	-1.65254	-2.11503	-1.93998	1.27907	1.56899	1.25635
ENSRNOT00000011155	protein_coding	Vps39	-2.8305	-1.35087	0.358581	0.00438807	0.0416312	down	-2.3581	-2.99845	-3.13493	-1.26875	-1.52608	-1.25777
ENSRNOT00000085382	protein_coding	Trim2	-2.16677	-0.436574	0.301412	0.00246624	0.0327632	down	-2.0467	-1.97062	-2.48298	-0.623632	-0.0388806	-0.647209
ENSRNOT00000036999	protein_coding	Lhfpl5	-2.9426	-0.0965024	0.139072	0.000311981	0.0173365	down	-2.67079	-2.75269	-3.40431	-0.0873726	0.0327726	-0.234907
ENSRNOT00000019583	protein_coding	Evl	-0.815916	1.22849	0.242422	0.000534706	0.0201274	down	-0.556085	-0.816722	-1.07494	1.22022	1.46684	0.998431
ENSRNOT00000011586	protein_coding	Rimkla	-1.59735	0.648296	0.21086	0.000374764	0.0180591	down	-1.33285	-1.51816	-1.94103	0.625553	0.818516	0.50082
ENSRNOT00000038139	protein_coding	Tmem59l	-3.26475	0.747131	0.0619873	0.003998	0.0398966	down	-2.61057	-2.61484	-4.56885	0.89611	0.938632	0.406652
ENSRNOT00000090572	protein_coding	Dock9	-4.99747	-2.31061	0.155302	0.00104916	0.0244473	down	-5.25942	-5.32476	-4.40822	-2.28938	-2.12698	-2.51549
ENSRNOT00000075305	protein_coding	Chst2	-0.198302	1.0115	0.432327	0.00945743	0.0600768	down	0.201862	-0.253162	-0.543605	0.817223	1.28499	0.932301
ENSRNOT00000089488	protein_coding	Kcnc1	-5.38442	-1.84408	0.0859512	0.000247287	0.0166986	down	-5.43588	-5.39986	-5.31754	-2.0742	-1.27817	-2.17989
ENSRNOT00000056030	protein_coding	Nell1	-0.173312	1.73548	0.266316	0.00240109	0.0324475	down	0.309618	-0.327842	-0.501712	1.61667	1.9977	1.59206
ENSRNOT00000042735	protein_coding	Fez2	-3.76924	-2.23109	0.344326	0.0160844	0.0784299	down	-3.44781	-3.35278	-4.50713	-2.0321	-2.28021	-2.38095
ENSRNOT00000090820	protein_coding	Pacsin1	-3.37133	-0.992798	0.192305	0.00436938	0.0415843	down	-3.52317	-2.63999	-3.95083	-0.846863	-0.865543	-1.26599
ENSRNOT00000020959	protein_coding	Prkce	-4.59612	-2.52956	0.238729	0.00344535	0.0372158	down	-4.14596	-5.13666	-4.50574	-2.69441	-2.19894	-2.69534
ENSRNOT00000016182	protein_coding	Neurod6	-5.15176	-2.87643	0.206565	0.0023765	0.0323309	down	-4.72626	-5.33776	-5.39127	-2.84549	-2.45177	-3.33204
NM_138837	protein_coding	Pou3f3	-1.56521	-0.0922707	0.360249	0.00475558	0.0431346	down	-1.46375	-1.3944	-1.83746	-0.325087	0.347578	-0.299303
ENSRNOT00000064855	protein_coding	Fam229a	2.50923	3.86225	0.391471	0.0273174	0.106192	down	2.43039	2.93084	2.16644	3.92727	4.39686	3.26262
ENSRNOT00000075628	protein_coding	Vat1l	-1.23932	1.14209	0.191922	0.000283079	0.017049	down	-0.920598	-1.34067	-1.45668	1.012	1.37252	1.04176
ENSRNOT00000066846	protein_coding	AABR07006480.1	-3.13921	-1.20897	0.262385	0.00161386	0.0280963	down	-3.14551	-2.69682	-3.5753	-1.18548	-1.19844	-1.24297
ENSRNOT00000068507	protein_coding	AABR07009224.1	-4.70517	-2.71615	0.25191	0.00812524	0.055544	down	-5.40885	-4.14819	-4.55847	-2.40056	-2.96879	-2.7791
ENSRNOT00000019419	protein_coding	Plekhb2	0.611794	2.54392	0.262044	0.0165395	0.0798972	down	1.45303	0.099699	0.282652	2.19783	3.00267	2.43124
ENSRNOT00000034969	protein_coding	Cacna2d1	-5.15719	-2.01398	0.113188	0.000260678	0.0169357	down	-5.44528	-4.67955	-5.34673	-1.96753	-2.19404	-1.88038
ENSRNOT00000071364	protein_coding	AABR07031445.1	-0.590927	0.428499	0.493313	0.000635048	0.0208216	down	-0.601933	-0.427527	-0.743319	0.444008	0.510231	0.331256
ENSRNOT00000067591	protein_coding	Ccdc88a	-2.02608	-0.758955	0.415486	0.00624536	0.0485088	down	-1.59934	-2.16431	-2.3146	-0.572647	-0.927562	-0.776656
ENSRNOT00000004260	protein_coding	Gprasp2	-1.07855	0.722839	0.286899	0.00502644	0.0442139	down	-0.924931	-1.45208	-0.858624	0.430894	1.24555	0.492074
ENSRNOT00000014269	protein_coding	Mlst8	-2.6963	-1.20389	0.355417	0.000420396	0.0185529	down	-2.73248	-2.69299	-2.66344	-1.36591	-0.931449	-1.31431
ENSRNOT00000059316	protein_coding	Fbxo33	-1.7621	0.0605308	0.282704	0.00240313	0.0324554	down	-1.27468	-1.85517	-2.15646	0.169246	-0.0561479	0.0684939
ENSRNOT00000061777	protein_coding	Rock1	-4.65933	-3.34825	0.403019	0.142359	0.289558	down	-3.22921	-5.41396	-5.33483	-3.20235	-3.41771	-3.42469
NM_001191043	protein_coding	Ryr2	-3.94124	-0.922048	0.123348	0.0145233	0.0742796	down	-2.87433	-3.61942	-5.32996	-0.811539	-1.08132	-0.873281
ENSRNOT00000028487	protein_coding	Rundc3a	0.220022	1.7709	0.341302	0.000807332	0.0222656	down	0.543995	-0.00684059	0.122911	1.82589	1.70026	1.78656
ENSRNOT00000013286	protein_coding	Aif1l	1.06537	2.54107	0.359559	0.00034577	0.0175565	down	1.1473	1.00599	1.04283	2.3628	2.77742	2.483
ENSRNOT00000054794	protein_coding	Prune2	-5.39511	-3.11919	0.206482	5.61051e-07	0.00251089	down	-5.44059	-5.37407	-5.37066	-3.05396	-3.15506	-3.14856
ENSRNOT00000089211	protein_coding	Prph	0.957206	2.25959	0.405455	0.0131924	0.0705269	down	0.696021	1.24179	0.933803	1.94403	2.78151	2.05323
NM_001271250	protein_coding	Stxbp5l	-0.845213	0.374945	0.429236	0.00441765	0.0418195	down	-0.963007	-0.496907	-1.07572	0.598702	0.225171	0.300963
NM_001270867	protein_coding	Nnat	2.99527	5.395	0.1895	0.0328873	0.118394	down	3.36874	2.93831	2.67875	5.64196	6.50419	4.03885
ENSRNOT00000055742	protein_coding	Kif21a	-0.859866	0.39916	0.417826	0.00207804	0.0307893	down	-0.63402	-0.758125	-1.18745	0.512811	0.359647	0.325022
ENSRNOT00000087579	protein_coding	Bcas1	1.77906	2.95357	0.443034	0.00117957	0.0253234	down	2.02686	1.71481	1.59552	2.97474	2.83853	3.04746
NM_001108674	protein_coding	RGD1305347	-5.40207	-3.16347	0.211892	4.66274e-06	0.00941952	down	-5.44799	-5.42534	-5.33287	-3.26818	-3.07438	-3.14785
ENSRNOT00000059739	protein_coding	Nrcam	-4.02297	-2.04047	0.253052	0.00127647	0.0257005	down	-4.01045	-4.42579	-3.63266	-1.86403	-2.12652	-2.13086
ENSRNOT00000021958	protein_coding	Ermp1	-0.815196	0.86339	0.312389	0.000567986	0.0202725	down	-0.544909	-0.970442	-0.930239	0.745921	1.06158	0.782666
ENSRNOT00000010634	protein_coding	Ephb1	-2.00401	-0.19226	0.284845	0.0102987	0.062533	down	-1.69707	-2.05521	-2.25975	-0.791976	0.45638	-0.241183
ENSRNOT00000016129	protein_coding	Sgtb	-5.05803	-3.43693	0.325086	0.0030234	0.0352925	down	-4.68079	-5.08703	-5.40628	-3.71303	-3.25631	-3.34144
ENSRNOT00000021921	protein_coding	Slc12a2	1.87852	3.0282	0.450727	0.00198401	0.0302469	down	1.97151	2.03168	1.63239	2.86465	3.21162	3.00833
ENSRNOT00000000181	protein_coding	Gatm	0.681225	2.78003	0.233452	0.00265978	0.0336464	down	1.11525	0.655703	0.272726	2.43543	3.1315	2.77316
ENSRNOT00000018025	protein_coding	Mib1	-1.41516	0.556117	0.255027	0.00192061	0.0297537	down	-1.37966	-1.0012	-1.86462	0.726315	0.358339	0.583697
ENSRNOT00000087167	protein_coding	Cttnbp2	-1.16359	0.192365	0.390675	0.0382215	0.129521	down	-0.557414	-1.64086	-1.29251	-0.322549	0.750132	0.149512
ENSRNOT00000055473	protein_coding	Arntl2	6.19968	8.00329	0.286457	0.098971	0.229856	down	7.73408	5.62621	5.23874	8.17982	8.46474	7.36531
ENSRNOT00000067846	protein_coding	Ppp3r1	-1.5023	0.451406	0.258152	0.00105457	0.0244473	down	-1.08132	-1.58185	-1.84373	0.55927	0.393444	0.401505
ENSRNOT00000064930	protein_coding	Gucy1b3	-2.25063	0.405449	0.158651	0.00194858	0.0299548	down	-1.95395	-1.93175	-2.86618	0.208104	0.807685	0.200558
ENSRNOT00000061884	protein_coding	Rb1cc1	-4.35046	-2.74621	0.328906	0.000152641	0.0150507	down	-4.43417	-4.1692	-4.44801	-2.61861	-2.86204	-2.75797
ENSRNOT00000002289	protein_coding	Ripply3	-3.37034	-1.61894	0.297013	0.0274856	0.106557	down	-3.75178	-3.24286	-3.11638	-1.08241	-2.57342	-1.20098
ENSRNOT00000007882	protein_coding	Gpr176	-3.18214	-1.51336	0.314519	0.00539201	0.0453514	down	-2.782	-3.02437	-3.74006	-1.42323	-1.40422	-1.71264
ENSRNOT00000077402	protein_coding	Fgf13	-3.8771	-0.9364	0.130245	0.00283847	0.0343918	down	-4.00273	-3.07605	-4.55252	-1.00314	-0.684058	-1.122
ENSRNOT00000086957	protein_coding	Tmprss5	-2.65736	-1.53316	0.458757	0.00116649	0.0252635	down	-2.51807	-2.65737	-2.79663	-1.63199	-1.31431	-1.65318
ENSRNOT00000008879	protein_coding	Lrrn1	-1.8211	0.694587	0.174864	0.00634633	0.0488672	down	-1.38752	-2.0635	-2.01229	0.00433682	1.47887	0.600559
ENSRNOT00000012806	protein_coding	Hsd17b12	0.694772	2.31631	0.324989	0.0104154	0.062899	down	0.566878	1.31558	0.201862	2.57408	2.09368	2.28117
ENSRNOT00000044017	protein_coding	Atp8a1	-0.20238	1.12319	0.39899	0.00497801	0.0439393	down	0.244318	-0.295496	-0.555962	1.12662	1.08673	1.15623
ENSRNOT00000012279	protein_coding	Dynll2	3.01241	4.06137	0.483318	0.0376277	0.128348	down	3.33731	2.63623	3.06369	3.6228	4.56915	3.99215
ENSRNOT00000024536	protein_coding	RGD1307443	-4.57195	-2.89424	0.312579	0.0792506	0.200584	down	-4.49245	-3.80995	-5.41343	-3.17598	-1.84061	-3.66613
ENSRNOT00000081952	protein_coding	Rab6b	-0.939377	0.881594	0.28303	0.000388706	0.0181885	down	-0.746223	-0.846658	-1.22525	1.02557	0.863539	0.755668
ENSRNOT00000086291	protein_coding	Immt	-2.41988	-0.97146	0.366423	0.000305931	0.0173365	down	-2.41827	-2.25703	-2.58433	-0.988709	-0.824891	-1.10078
ENSRNOT00000007069	protein_coding	Scn2a	-5.18767	-3.06839	0.230161	0.000388773	0.0181885	down	-5.49116	-5.11381	-4.95804	-2.8518	-3.14327	-3.2101
ENSRNOT00000064569	protein_coding	Slc5a9	-4.97596	-3.88554	0.469625	0.0277453	0.107252	down	-4.45278	-5.38874	-5.08635	-3.55222	-4.0738	-4.03059
ENSRNOT00000019453	protein_coding	RGD1563354	6.96463	8.03122	0.477445	0.0545607	0.159789	down	7.43082	7.0223	6.44076	8.16655	8.42155	7.50557
ENSRNOT00000008360	protein_coding	Tle6	-4.52914	-3.45891	0.476242	0.118768	0.257179	down	-3.81423	-4.3818	-5.39139	-3.69251	-2.89803	-3.78619
NM_001007150	protein_coding	AABR07046707.1	1.01386	2.24406	0.426258	0.00852353	0.0570728	down	1.46905	0.767365	0.805169	2.07206	2.4623	2.19783
ENSRNOT00000009744	protein_coding	Clvs1	-4.80584	-3.3987	0.377059	0.0277929	0.107325	down	-5.4642	-4.34971	-4.60359	-3.30194	-3.03257	-3.86158
ENSRNOT00000055318	protein_coding	Ttll7	-3.92096	-2.25582	0.315314	0.0178935	0.0832261	down	-3.47574	-3.81381	-4.47333	-2.42465	-1.64726	-2.69555
ENSRNOT00000002169	protein_coding	Cct8	-2.40657	-0.53858	0.273954	0.00359088	0.038017	down	-1.93139	-2.62452	-2.66381	-0.801208	-0.168089	-0.646443
ENSRNOT00000031650	protein_coding	Syndig1l	1.87838	3.49362	0.326409	0.0745357	0.193269	down	1.86513	2.3089	1.4611	3.63031	4.50581	2.34475
NM_134363	protein_coding	Slc12a5	0.414664	3.73335	0.100225	0.000839965	0.0223629	down	1.09315	0.220195	-0.0693569	3.50125	3.86715	3.83165
ENSRNOT00000001464	protein_coding	Pds5b	-2.02062	-0.904785	0.461424	0.0729758	0.190725	down	-2.62914	-1.20078	-2.23193	-0.640386	-0.828988	-1.24498
NM_017272	protein_coding	Aldh1a7	-4.26922	-2.28793	0.253264	0.00604638	0.0479131	down	-4.69799	-3.65849	-4.45117	-2.21671	-1.97872	-2.66836
ENSRNOT00000013997	protein_coding	Psmc5	3.94838	5.10045	0.44998	0.00981702	0.0612101	down	4.33333	3.69077	3.82105	4.86139	5.38614	5.05383
NM_138922	protein_coding	LOC100361087	-3.65612	-2.37184	0.410574	0.00569693	0.0465361	down	-3.89668	-3.18281	-3.88888	-2.32466	-2.38717	-2.40368
ENSRNOT00000082604	protein_coding	Ermn	-0.463484	2.03558	0.176891	0.00156745	0.0280214	down	-0.392795	0.0425979	-1.04025	2.0435	2.18348	1.87976
ENSRNOT00000083093	protein_coding	Tom1l2	-1.95528	-0.506853	0.36642	0.000970471	0.0239756	down	-1.65122	-2.07343	-2.1412	-0.455798	-0.426863	-0.637898
ENSRNOT00000087090	protein_coding	Ttc9	-3.67341	-1.849	0.282356	0.00277467	0.0341429	down	-4.12894	-3.52448	-3.36681	-2.04176	-1.54891	-1.95634
ENSRNOT00000015272	protein_coding	Irx5	3.46581	5.02415	0.339541	0.0266005	0.104397	down	2.71682	4.22067	3.45994	5.28727	4.94617	4.83903
ENSRNOT00000005440	protein_coding	Tcaim	-3.15118	-1.41712	0.300606	0.00471377	0.0430498	down	-2.7492	-3.65107	-3.05326	-1.6602	-1.14116	-1.45001
ENSRNOT00000018891	protein_coding	Omg	-0.98123	1.83534	0.141947	0.00485018	0.043476	down	-0.0970209	-1.12976	-1.71691	1.53476	2.06686	1.90441
ENSRNOT00000021711	protein_coding	Itfg1	2.52291	3.83539	0.402628	0.00686774	0.0509498	down	2.97798	2.24967	2.34107	3.6199	4.01101	3.87525
ENSRNOT00000084540	protein_coding	Kpna1	-1.22144	0.469643	0.309695	0.00104492	0.0244473	down	-0.948729	-1.46567	-1.24991	0.450887	0.704256	0.253787
ENSRNOT00000066103	protein_coding	Spire1	-2.64065	-1.37118	0.414813	0.00456078	0.0424117	down	-2.27563	-3.02691	-2.61941	-1.28779	-1.41684	-1.40891
ENSRNOT00000079598	protein_coding	Nxpe3	-3.12206	-1.65644	0.362079	0.00231449	0.0320746	down	-3.47115	-2.89245	-3.00258	-1.50006	-1.58424	-1.88501
ENSRNOT00000009377	protein_coding	Dync1h1	-3.35454	-1.94425	0.376235	0.000621899	0.0206226	down	-3.19088	-3.3717	-3.50104	-1.91595	-1.76345	-2.15334
ENSRNOT00000022309	protein_coding	Got1	1.49588	3.71052	0.215439	0.0019573	0.0299573	down	2.00506	1.20528	1.27728	3.45509	4.03321	3.64327
ENSRNOT00000058040	protein_coding	LOC102557244	2.43894	3.87717	0.36902	0.0545105	0.159724	down	2.2793	2.89155	2.14597	3.97834	4.65734	2.99583
ENSRNOT00000060297	protein_coding	AABR07017624.2	-3.21584	-1.19246	0.245982	0.000824012	0.0223396	down	-3.15379	-3.02175	-3.47196	-1.28116	-0.847604	-1.44863
ENSRNOT00000017911	protein_coding	Arg1	-1.8696	-0.620223	0.42063	0.0139886	0.0728412	down	-1.32131	-2.28182	-2.00567	-0.65912	-0.448626	-0.752924
ENSRNOT00000009404	protein_coding	Ero1a	-1.84559	0.446215	0.20422	0.00241024	0.0324732	down	-1.71434	-1.38076	-2.44168	0.682524	0.282131	0.37399
ENSRNOT00000076452	protein_coding	Neurl1	-0.808645	1.39394	0.217247	5.90136e-06	0.00941952	down	-0.840553	-0.879188	-0.706194	1.30538	1.45705	1.41939
ENSRNOT00000067635	protein_coding	Pvalb	-1.00382	2.30784	0.100715	0.000320608	0.0174131	down	-0.700666	-0.76364	-1.54714	2.2361	2.48599	2.20142
ENSRNOT00000038817	protein_coding	Itih2	1.80955	2.84582	0.487585	0.0440821	0.140593	down	1.55761	2.42043	1.4506	3.14365	2.51366	2.88016
ENSRNOT00000088168	protein_coding	Esr1	-4.22615	-3.03225	0.437118	0.0230811	0.0959096	down	-4.73063	-4.11106	-3.83676	-2.65709	-3.3526	-3.08705
ENSRNOT00000079522	protein_coding	Hebp2	1.47276	2.81264	0.395056	0.0169925	0.0812493	down	0.98614	2.08828	1.34387	3.01407	2.7398	2.68404
ENSRNOT00000010976	protein_coding	Cdk18	-4.7275	-2.28332	0.183751	0.0209827	0.0903532	down	-5.47011	-3.45142	-5.26098	-2.39032	-1.95774	-2.50191
ENSRNOT00000043079	protein_coding	Rims2	-4.36205	-0.853797	0.0878843	0.000229053	0.016426	down	-4.61664	-3.92111	-4.54839	-0.515507	-1.03349	-1.0124
ENSRNOT00000019918	protein_coding	Fbxo30	-5.11042	-3.01713	0.234345	0.00858274	0.0573246	down	-5.47026	-5.41197	-4.44904	-3.16482	-2.47125	-3.41531
ENSRNOT00000076822	protein_coding	Lynx1	-1.87111	-0.634363	0.424329	0.000375055	0.0180591	down	-1.70293	-1.9955	-1.91489	-0.677842	-0.49859	-0.726657
ENSRNOT00000008973	protein_coding	Pyurf	-2.17383	-0.42093	0.296704	0.00249772	0.032915	down	-1.98039	-1.8982	-2.64291	-0.388866	-0.251919	-0.622006
ENSRNOT00000019748	protein_coding	Dclk1	-0.954841	0.261892	0.430256	0.00747732	0.0531517	down	-0.734361	-0.991225	-1.13894	0.0398544	0.686897	0.0589234
NM_001044295	protein_coding	Tpd52l1	-4.15266	-2.86149	0.408617	0.0756018	0.194941	down	-3.44063	-3.86026	-5.1571	-3.03344	-2.53757	-3.01345
ENSRNOT00000010288	protein_coding	Fam151a	-3.56437	-2.55404	0.496432	0.0138532	0.0724828	down	-3.87271	-3.19801	-3.62239	-2.5805	-2.30013	-2.78149
ENSRNOT00000085896	protein_coding	Soat2	4.50554	6.23601	0.301353	0.184925	0.343234	down	6.29377	3.66389	3.55894	6.48149	7.145	5.08154
ENSRNOT00000018425	protein_coding	Avl9	-4.28946	-3.14009	0.45082	0.00328991	0.0365517	down	-4.57765	-3.99944	-4.2913	-3.28345	-3.02827	-3.10855
ENSRNOT00000026214	protein_coding	Ubqln2	0.077245	1.4901	0.375568	0.00122728	0.0255595	down	0.38966	-0.0640163	-0.0939083	1.37856	1.63049	1.46124
ENSRNOT00000014820	protein_coding	Zdhhc20	-2.65268	-1.50858	0.452473	0.00905061	0.0588	down	-2.40223	-2.444	-3.11182	-1.45527	-1.41584	-1.65463
NM_001302944	protein_coding	Kbtbd6	-2.48432	-0.656504	0.281691	0.00619136	0.0484369	down	-2.2004	-2.15718	-3.09537	-0.780401	-0.33343	-0.855681
ENSRNOT00000018599	protein_coding	Nefl	0.0041145	3.12221	0.115175	0.00660963	0.0498947	down	-0.210003	0.673223	-0.450876	2.48154	4.09768	2.78741
NM_031329	protein_coding	Ocln	-4.39444	-3.2449	0.45077	0.0110023	0.0644519	down	-4.68315	-4.50425	-3.99591	-3.13923	-3.04842	-3.54705
ENSRNOT00000007197	protein_coding	Csrnp3	-2.70917	-0.306485	0.189112	1.22872e-05	0.0105311	down	-2.81392	-2.52854	-2.78506	-0.289958	-0.318959	-0.31054
ENSRNOT00000013468	protein_coding	Ndn	1.03021	3.4878	0.18205	0.000612594	0.0204251	down	1.39915	0.939438	0.752036	3.24463	3.79441	3.42437
ENSRNOT00000050753	protein_coding	Rims2	-4.4107	-1.90623	0.17623	0.0110752	0.0646549	down	-5.3641	-3.52516	-4.34283	-1.7389	-1.72177	-2.25802
ENSRNOT00000091001	protein_coding	Extl2	-3.81087	-1.52548	0.20513	0.000495352	0.0196871	down	-3.88888	-3.74638	-3.79736	-1.66004	-1.10041	-1.81599
ENSRNOT00000013904	protein_coding	Serpini1	-3.96768	-0.442159	0.0868386	3.24574e-05	0.0122996	down	-3.74094	-3.86362	-4.29848	-0.411203	-0.486831	-0.428444
ENSRNOT00000027135	protein_coding	Asic4	-3.67844	-0.414774	0.104121	0.00266302	0.0336464	down	-3.07569	-3.34719	-4.61245	-0.509767	-0.156862	-0.577692
NM_001042356	protein_coding	Camk2b	0.444038	3.62711	0.110103	0.0017869	0.0289174	down	0.936214	0.114896	0.281005	3.05817	4.26523	3.55792
ENSRNOT00000005773	protein_coding	Kcnc2	-4.47695	-1.97137	0.176094	0.000994295	0.0241366	down	-4.48085	-3.97812	-4.97189	-1.91671	-1.93439	-2.06302
ENSRNOT00000052367	protein_coding	Slc8a1	-3.52142	-1.56277	0.257269	0.00498969	0.0439487	down	-4.12523	-2.95527	-3.48377	-1.54488	-1.41879	-1.72465
ENSRNOT00000070807	protein_coding	Gng4	-3.72916	0.81652	0.0428167	0.000221347	0.016426	down	-3.63857	-3.18799	-4.36092	0.922248	0.603031	0.924282
ENSRNOT00000057924	protein_coding	Pcdh9	-3.082	-1.94623	0.455092	0.0132465	0.0707029	down	-3.27068	-2.60259	-3.37272	-1.98341	-2.12535	-1.72993
ENSRNOT00000028034	protein_coding	S1pr2	3.88824	6.38801	0.176806	0.0179936	0.0834474	down	3.85875	4.19329	3.61269	6.73941	7.24872	5.17589
ENSRNOT00000022757	protein_coding	Zfp612	-3.38381	-1.2457	0.227177	0.000210614	0.016418	down	-3.39422	-3.11495	-3.64225	-1.19113	-1.1678	-1.37816
ENSRNOT00000079703	protein_coding	AABR07066700.1	-1.16247	1.71427	0.136149	0.000595326	0.0203783	down	-1.36123	-0.611701	-1.51448	1.83782	1.75708	1.5479
ENSRNOT00000035252	protein_coding	Elavl4	-5.00425	-1.68479	0.100172	0.000475849	0.0194788	down	-5.00688	-4.52081	-5.48505	-1.57762	-1.48877	-1.98799
ENSRNOT00000064410	protein_coding	Mgat5b	-3.18809	-1.97422	0.431111	0.0796786	0.201135	down	-2.28843	-3.45212	-3.82372	-2.35332	-1.53905	-2.03029
ENSRNOT00000025853	protein_coding	Bap1	0.279817	2.15567	0.272467	0.000213202	0.016426	down	0.502613	0.271866	0.0649724	2.12552	2.29559	2.04588
ENSRNOT00000044103	protein_coding	Piga	-4.30183	-2.78994	0.350653	0.000839858	0.0223629	down	-4.24063	-4.05468	-4.61017	-2.77784	-2.72973	-2.86226
ENSRNOT00000045192	protein_coding	Zfp597	-4.33116	-2.46864	0.274996	0.0147201	0.0747781	down	-3.51741	-4.48926	-4.9868	-2.59475	-2.1927	-2.61848
ENSRNOT00000077087	protein_coding	Spry3	-2.27649	-0.0636303	0.215706	0.00191369	0.0297204	down	-1.78536	-2.37913	-2.66499	-0.273182	0.252362	-0.17007
NM_131912	protein_coding	Kcnh7	-3.5973	-1.39021	0.216572	0.000296028	0.0173365	down	-3.90347	-3.25996	-3.62845	-1.42231	-1.38303	-1.36531
ENSRNOT00000025460	protein_coding	Myrip	-0.345157	0.721538	0.477412	0.0212681	0.0910893	down	0.0958357	-0.283427	-0.847879	0.685641	0.900914	0.578059
NM_053519	protein_coding	Sorl1	-3.03248	-0.336855	0.154361	0.001401	0.0266837	down	-2.90366	-2.57983	-3.61395	-0.494001	-0.028946	-0.487617
ENSRNOT00000043082	protein_coding	Aak1	-3.3281	0.650002	0.063456	0.000262944	0.0169788	down	-3.24784	-2.93507	-3.80138	0.622436	1.02204	0.305535
ENSRNOT00000012996	protein_coding	Dpysl2	-4.51339	-1.88209	0.161398	0.0117459	0.0662887	down	-5.49042	-3.53009	-4.51966	-1.49306	-2.11616	-2.03704
ENSRNOT00000028888	protein_coding	Cds2	-2.29944	-1.05371	0.421694	0.00402734	0.0399999	down	-2.33793	-1.96634	-2.59405	-0.876134	-1.23558	-1.0494
ENSRNOT00000068739	protein_coding	Prkacb	-4.29267	-0.846138	0.0917254	0.00159818	0.0280603	down	-4.69374	-3.47488	-4.70939	-0.458941	-1.01104	-1.06843
ENSRNOT00000080797	protein_coding	Mapk6	-2.44938	-0.849435	0.329889	0.0016691	0.0283673	down	-2.10362	-2.4795	-2.76503	-0.741113	-0.774197	-1.033
ENSRNOT00000036990	protein_coding	RGD1305645	5.42487	7.09629	0.313944	0.129414	0.272139	down	6.4298	4.97815	4.86666	7.73408	7.8921	5.66269
ENSRNOT00000024575	protein_coding	Tpm1	-0.977715	0.457918	0.369685	0.000377136	0.0180733	down	-0.790994	-1.07794	-1.06421	0.573076	0.519532	0.281145
ENSRNOT00000091004	protein_coding	Gnai1	-2.41281	0.201336	0.163329	1.36073e-05	0.0106036	down	-2.32726	-2.35055	-2.56062	0.195744	0.324483	0.0837817
ENSRNOT00000006947	protein_coding	Mapt	-0.35907	2.50445	0.137403	0.000334313	0.017529	down	-0.313568	0.0368864	-0.800528	2.57698	2.55468	2.38168
ENSRNOT00000010630	protein_coding	Rapgef4	-5.21202	-2.22984	0.126553	0.000180828	0.0154983	down	-5.23242	-4.97271	-5.43093	-2.32338	-1.88335	-2.48277
NM_001270605	protein_coding	Grin1	-3.70621	-2.36452	0.394558	0.0739326	0.192175	down	-3.92531	-2.83514	-4.35817	-2.33286	-1.81749	-2.9432
ENSRNOT00000058296	protein_coding	Mbp	0.100189	1.93087	0.281132	0.000376028	0.0180591	down	-0.0575684	0.341071	0.0170658	1.99988	2.07875	1.71398
ENSRNOT00000091236	protein_coding	8-Sep	0.896384	2.14644	0.420432	0.00282241	0.0343388	down	1.06786	1.00351	0.617779	2.0654	2.39997	1.97394
ENSRNOT00000046155	protein_coding	Tcf25	0.823004	2.15709	0.396643	0.00838281	0.0565212	down	0.459948	1.10538	0.903679	1.97573	2.55431	1.94124
ENSRNOT00000077482	protein_coding	Pcca	-4.42082	-2.43276	0.252079	0.0111642	0.0649174	down	-5.2153	-3.69743	-4.34971	-2.54924	-2.29544	-2.45361
ENSRNOT00000090847	protein_coding	Cntn4	3.06705	4.21717	0.450589	0.0181606	0.0837785	down	2.81727	3.5848	2.79907	4.39886	3.92492	4.32773
ENSRNOT00000075293	protein_coding	Rnf157	-2.12256	-0.926271	0.436397	0.0011159	0.0248916	down	-1.92546	-2.13515	-2.30707	-0.980797	-0.748768	-1.04925
ENSRNOT00000082341	protein_coding	Trip10	5.93144	7.36138	0.371145	0.304899	0.4745	down	7.96721	5.10225	4.72485	7.79853	8.21532	6.07031
ENSRNOT00000001973	protein_coding	Fzd9	-1.26017	0.4539	0.3048	0.00662861	0.0499533	down	-0.693894	-1.5465	-1.5401	0.278384	0.797577	0.285738
ENSRNOT00000001185	protein_coding	Caln1	-2.40199	0.0626987	0.181157	0.00123699	0.0255834	down	-2.73624	-1.97589	-2.49383	0.0194367	0.434339	-0.26568
ENSRNOT00000037974	protein_coding	Map2	-3.06034	-0.567207	0.17762	0.00333025	0.036702	down	-2.33642	-3.17349	-3.67111	-0.497783	-0.467987	-0.735852
ENSRNOT00000021739	protein_coding	Neto2	-3.41061	-2.25091	0.447606	5.22849e-05	0.0127439	down	-3.37396	-3.33853	-3.51933	-2.22852	-2.21236	-2.31184
ENSRNOT00000017870	protein_coding	Shisal2b	-5.41376	-3.23312	0.220577	0.00173694	0.028799	down	-5.48049	-5.45387	-5.30691	-3.17385	-2.76689	-3.7586
ENSRNOT00000055259	protein_coding	Zranb2	-0.698706	0.874561	0.336047	0.00315966	0.0358503	down	-0.294341	-0.700828	-1.10095	0.74889	1.03701	0.837787
ENSRNOT00000041125	protein_coding	Nol4	-3.00507	-0.715278	0.204505	0.00251744	0.0329605	down	-2.40005	-3.5604	-3.05475	-0.808665	-0.642631	-0.694537
ENSRNOT00000023459	protein_coding	Rnf214	-3.40554	-1.25547	0.225301	0.0013299	0.0260646	down	-3.04366	-3.82659	-3.34637	-1.1909	-1.04647	-1.52903
ENSRNOT00000078055	protein_coding	Slc5a7	-3.1136	-1.79661	0.401373	0.000241349	0.0164976	down	-2.91913	-3.16871	-3.25296	-1.82163	-1.83982	-1.72839
ENSRNOT00000017888	protein_coding	Scrg1	-3.50809	-0.777007	0.150613	0.00178667	0.0289174	down	-3.0769	-3.22075	-4.22662	-0.776208	-0.646254	-0.908558
ENSRNOT00000067134	protein_coding	Vstm2a	-3.21776	-1.54303	0.313225	0.0103492	0.0626177	down	-3.39699	-2.51245	-3.74383	-1.5468	-1.49985	-1.58243
ENSRNOT00000012883	protein_coding	Sqle	-1.57296	1.86372	0.0923541	0.00066521	0.0210598	down	-1.10108	-1.60744	-2.01036	1.59907	2.3517	1.64038
ENSRNOT00000037576	protein_coding	Pdyn	-1.33475	0.560069	0.268907	0.00317068	0.0359022	down	-0.914291	-1.33083	-1.75914	0.274073	0.871058	0.535075
ENSRNOT00000018902	protein_coding	Iqsec3	-4.07199	-1.77369	0.203303	0.00310174	0.0355734	down	-4.15647	-3.56546	-4.49404	-1.93526	-1.30669	-2.07911
ENSRNOT00000073235	protein_coding	Zfp955a	-4.17141	-2.87803	0.407994	0.0120436	0.0670003	down	-3.77359	-4.01092	-4.72973	-2.82241	-2.78934	-3.02236
ENSRNOT00000005535	protein_coding	Eno2	-0.755588	1.34249	0.23357	0.00294068	0.0348936	down	-1.19224	-0.22274	-0.85178	1.47435	1.52261	1.03051
ENSRNOT00000077994	protein_coding	Ssr1	-2.76942	-1.06974	0.307854	0.0216123	0.0919691	down	-3.41956	-1.95385	-2.93485	-0.726331	-1.20226	-1.28062
ENSRNOT00000039813	protein_coding	Atp8b3	-3.18064	-1.79325	0.382256	0.0420723	0.136637	down	-2.64824	-3.41194	-3.48175	-1.99896	-1.04301	-2.33779
NM_020098	protein_coding	Pclo	-5.07874	-2.18648	0.134692	0.000234726	0.0164486	down	-4.85543	-5.07682	-5.30396	-1.94724	-2.04711	-2.56509
NM_001108459	protein_coding	Clvs2	-5.17925	-3.05934	0.230062	0.000696774	0.0211891	down	-4.91177	-5.3976	-5.22838	-2.74296	-3.09589	-3.33917
ENSRNOT00000025827	protein_coding	Fam168a	-4.98154	-2.66802	0.201169	0.00699206	0.0514228	down	-4.50747	-4.96262	-5.47452	-2.73959	-2.01587	-3.2486
ENSRNOT00000093593	protein_coding	Mctp1	-4.67492	-3.36717	0.40395	0.000375213	0.0180591	down	-4.59423	-4.87351	-4.55703	-3.46672	-3.38307	-3.25172
NM_022183	protein_coding	Top2a	0.407749	2.14002	0.300979	0.0100383	0.0618111	down	1.06293	0.253096	-0.0927764	2.32658	1.82841	2.26506
ENSRNOT00000023886	protein_coding	Pias2	-3.75749	-2.37693	0.38407	0.0335442	0.1197	down	-3.32539	-3.43872	-4.50836	-2.1927	-2.13141	-2.80669
ENSRNOT00000018935	protein_coding	Arhgef4	-1.2937	0.18172	0.35963	0.000327026	0.0174131	down	-1.08147	-1.33325	-1.46637	0.177605	0.289631	0.077924
ENSRNOT00000015104	protein_coding	Lgi3	2.22312	3.9253	0.307321	0.00789057	0.0548609	down	2.85683	1.84998	1.96254	3.72349	4.17848	3.87393
ENSRNOT00000019737	protein_coding	Clta	-1.1759	0.568993	0.298357	0.00179389	0.0289537	down	-1.44722	-1.32428	-0.756189	0.564972	0.74889	0.393117
ENSRNOT00000092165	protein_coding	AABR07066379.1	1.21954	3.51658	0.203481	0.00188264	0.0294495	down	1.26581	1.72177	0.671056	3.63516	3.35854	3.55603
ENSRNOT00000014132	protein_coding	Tmem229b	2.97795	4.12054	0.452946	0.0123143	0.067794	down	2.66054	3.4755	2.79781	4.27499	4.02676	4.05987
ENSRNOT00000022060	protein_coding	Grm5	-3.96345	-2.06777	0.268747	0.00492704	0.0437803	down	-3.54782	-3.78193	-4.56059	-2.00936	-1.85698	-2.33696
NM_031667	protein_coding	Syt11	1.97441	3.64637	0.313825	0.00255181	0.0331713	down	2.29124	2.00967	1.62231	3.36978	3.90904	3.6603
ENSRNOT00000011837	protein_coding	Hcn2	-2.47813	-1.10543	0.386166	0.000991766	0.0241366	down	-2.48327	-2.66174	-2.28938	-0.946584	-1.03546	-1.33423
ENSRNOT00000003128	protein_coding	Tmem33	-2.81858	-1.02481	0.288418	0.00931683	0.0598067	down	-2.7835	-2.29563	-3.3766	-0.607014	-1.34877	-1.11865
ENSRNOT00000050374	protein_coding	Mras	1.06815	2.3245	0.418602	0.0218142	0.092416	down	1.47251	0.632432	1.09952	1.97365	2.79382	2.20604
ENSRNOT00000078827	protein_coding	AABR07028795.1	-0.471945	0.550989	0.492114	0.00407653	0.0401746	down	-0.604996	-0.185674	-0.625166	0.680986	0.60974	0.362242
ENSRNOT00000015062	protein_coding	RGD1304810	-3.30972	-1.98191	0.398372	0.00332168	0.0366787	down	-2.90893	-3.52922	-3.49102	-2.10538	-1.86826	-1.9721
ENSRNOT00000090541	protein_coding	AC125873.1	2.11094	3.53021	0.373901	0.135065	0.27985	down	2.39757	2.0927	1.84255	3.894	4.59506	2.10158
ENSRNOT00000085867	protein_coding	AABR07065424.1	6.20942	7.6726	0.362694	0.0510492	0.153597	down	6.96307	6.1131	5.55209	7.96721	8.05036	7.00023
ENSRNOT00000045773	protein_coding	Dpp6	-0.996971	0.922315	0.264385	0.0008126	0.0222683	down	-0.875004	-0.726331	-1.38958	0.968759	1.00413	0.794059
ENSRNOT00000003788	protein_coding	Brinp3	-3.17835	-1.11288	0.238908	0.0104465	0.0629335	down	-2.6773	-3.20944	-3.64831	-1.55406	-0.405686	-1.3789
ENSRNOT00000015596	protein_coding	Zbtb41	-3.5569	-2.30009	0.418467	0.0558574	0.162201	down	-2.92763	-3.38001	-4.36305	-1.9289	-2.63817	-2.33318
ENSRNOT00000051451	protein_coding	Vom1r15	-4.72516	-3.43974	0.410252	0.0501135	0.151618	down	-5.43814	-3.87865	-4.85869	-3.43931	-3.28935	-3.59056
ENSRNOT00000002329	protein_coding	Hrasls	-4.76879	-1.5245	0.105529	0.00155939	0.0279324	down	-4.21581	-4.67825	-5.41231	-1.82388	-1.04838	-1.70124
ENSRNOT00000015921	protein_coding	RGD1563986	-3.49735	-1.32504	0.221855	0.00442289	0.0418449	down	-2.82615	-4.09381	-3.5721	-1.34543	-1.18807	-1.44162
ENSRNOT00000065542	protein_coding	Kcnma1	-3.66583	-2.07756	0.33257	0.00266205	0.0336464	down	-3.76148	-3.36681	-3.8692	-1.93415	-1.85602	-2.4425
ENSRNOT00000024900	protein_coding	Pde4dip	-2.01263	-0.567919	0.367366	0.00985631	0.0613008	down	-1.43159	-2.33843	-2.26786	-0.684058	-0.341423	-0.678277
ENSRNOT00000033437	protein_coding	Gpr75	-5.17108	-1.79	0.095983	0.00578041	0.046888	down	-4.55981	-5.44582	-5.5076	-2.21091	-0.700828	-2.45826
ENSRNOT00000033651	protein_coding	Hacd4	1.35073	3.57255	0.214371	0.0503224	0.152052	down	1.3581	1.66819	1.02589	4.04458	4.62478	2.04829
ENSRNOT00000036235	protein_coding	Gpr137c	-3.8665	-2.51765	0.392606	0.0160275	0.0783465	down	-3.25631	-4.00529	-4.33789	-2.56584	-2.31697	-2.67015
ENSRNOT00000016963	protein_coding	Gan	-2.21935	-1.21565	0.498721	0.0183436	0.0842127	down	-2.08132	-2.08472	-2.49201	-0.846658	-1.61531	-1.18499
ENSRNOT00000064429	protein_coding	Adam11	-3.08674	-1.05797	0.245064	0.000674956	0.0211784	down	-2.89705	-2.88594	-3.47724	-1.10973	-0.893011	-1.17118
ENSRNOT00000003198	protein_coding	Mark1	-1.98885	-0.861719	0.457826	0.0028577	0.0344876	down	-1.70706	-2.05208	-2.20741	-0.68584	-0.920068	-0.97925
ENSRNOT00000056322	protein_coding	Ciart	-4.64231	-3.48029	0.446884	0.0139191	0.07264	down	-5.09628	-4.64368	-4.18697	-3.37188	-3.40672	-3.66226
ENSRNOT00000080543	protein_coding	LOC100911769	-4.58563	-2.96012	0.324095	0.177634	0.333423	down	-2.82701	-5.42064	-5.50925	-3.31758	-2.03829	-3.52448
NM_001107405	protein_coding	Mib1	-1.67209	0.411214	0.235974	0.00165392	0.0283238	down	-1.7458	-1.19936	-2.0711	0.594678	0.22212	0.416844
ENSRNOT00000092965	protein_coding	Cntnap5c	-4.75074	-2.56153	0.219271	0.00343156	0.0371326	down	-4.13924	-5.34929	-4.76369	-2.48624	-2.65398	-2.54436
ENSRNOT00000048880	protein_coding	Syt1	-3.45633	-2.01827	0.369063	0.0404572	0.133622	down	-3.30685	-2.77681	-4.28532	-1.63879	-2.2491	-2.16691
ENSRNOT00000021769	protein_coding	Ciapin1	3.64284	4.97898	0.396079	0.136745	0.282055	down	4.64639	3.1709	3.11123	4.82678	5.93721	4.17297
NM_001108354	protein_coding	Tmem150c	-4.53791	-2.89698	0.320649	0.00602	0.0478761	down	-4.27541	-4.23787	-5.10046	-3.00868	-2.6443	-3.03796
ENSRNOT00000082417	protein_coding	Ncam2	-2.07241	-0.54965	0.34802	0.0098046	0.0612101	down	-1.67279	-1.84279	-2.70164	-0.429725	-0.512188	-0.707037
ENSRNOT00000086961	protein_coding	Asic2	-4.3062	-2.80592	0.353483	0.0728942	0.19061	down	-5.50187	-3.44147	-3.97528	-2.77503	-2.71913	-2.9236
ENSRNOT00000021308	protein_coding	Fam83d	-3.54676	-1.16852	0.192344	0.00222233	0.0315899	down	-3.28326	-3.58267	-3.77436	-1.65533	-0.593712	-1.25652
ENSRNOT00000081744	protein_coding	Kif5c	-2.19233	0.880943	0.11881	0.000128121	0.0144668	down	-2.11197	-1.94103	-2.52397	0.831412	1.10904	0.702377
ENSRNOT00000058181	protein_coding	Rgs6	-3.60821	-1.46332	0.226112	0.00303795	0.0353698	down	-3.06303	-3.5738	-4.18779	-1.48369	-1.31855	-1.58771
ENSRNOT00000063943	protein_coding	Nup58	-2.29771	-0.781765	0.349668	0.0213973	0.0914257	down	-1.58568	-2.34425	-2.96319	-0.572774	-0.829784	-0.942736
NM_017026	protein_coding	Mbp	5.06762	6.34497	0.412552	9.95223e-06	0.00976236	down	5.13429	5.05862	5.00994	6.3496	6.29377	6.39154
ENSRNOT00000023252	protein_coding	Pfkp	-1.36119	0.461901	0.282614	0.000324959	0.0174131	down	-1.199	-1.28625	-1.59833	0.438153	0.649049	0.2985
NM_001014021	protein_coding	Ccdc81	-2.49437	-0.800342	0.309063	0.00127007	0.0256785	down	-2.33412	-2.30971	-2.83927	-0.572027	-0.970654	-0.858346
ENSRNOT00000019531	protein_coding	Tcp1	-2.37734	-0.616963	0.295172	0.00132859	0.0260619	down	-2.26361	-2.09953	-2.76886	-0.482803	-0.582387	-0.785699
ENSRNOT00000013184	protein_coding	Dync1i1	0.00366934	3.25147	0.105273	0.000312659	0.0173365	down	0.406652	0.000857362	-0.396501	3.05942	3.55991	3.13507
ENSRNOT00000027783	protein_coding	Tmem145	-3.53624	-0.659409	0.13614	0.000362402	0.0179501	down	-3.44231	-3.22127	-3.94515	-0.763764	-0.378544	-0.83592
ENSRNOT00000010263	protein_coding	Nap1l5	-0.193238	3.46747	0.0790708	0.000741621	0.0215132	down	-0.0324714	0.0607179	-0.607959	3.02998	4.12141	3.25102
ENSRNOT00000091259	protein_coding	Scn1a	-5.21887	-1.76809	0.0914559	0.0002674	0.0169788	down	-4.80931	-5.50525	-5.34203	-1.74485	-1.44648	-2.11293
ENSRNOT00000059750	protein_coding	Spock3	-2.50407	0.824546	0.0995377	0.00116852	0.0252635	down	-1.93065	-2.32316	-3.25839	0.843505	0.959521	0.670613
ENSRNOT00000044257	protein_coding	Shank1	-2.59897	-1.08778	0.350823	0.000931839	0.0235214	down	-2.41548	-2.68749	-2.69394	-1.24471	-0.796396	-1.22225
ENSRNOT00000072297	protein_coding	Fgf18	-3.11663	-2.03298	0.471832	0.00108682	0.0247195	down	-3.01996	-3.03061	-3.29932	-2.01652	-1.8851	-2.19732
ENSRNOT00000015200	protein_coding	Pex5l	-3.8784	-1.52084	0.19512	0.0120741	0.067073	down	-3.16928	-3.53988	-4.92604	-1.40727	-1.47524	-1.68
ENSRNOT00000090320	protein_coding	Aqp4	-0.231588	1.0116	0.42244	0.0169282	0.0811765	down	-0.0425597	0.158968	-0.811172	0.880139	1.22992	0.924725
NM_001309463	protein_coding	Prrt3	-4.68755	-3.36772	0.40058	0.151658	0.301476	down	-3.26566	-5.33575	-5.46125	-3.40361	-2.96355	-3.73598
ENSRNOT00000010610	protein_coding	Ankrd9	-1.21751	0.0807255	0.406623	0.0658039	0.179342	down	-0.613024	-1.74378	-1.29574	-0.554036	0.815044	-0.0188325
ENSRNOT00000077979	protein_coding	Atp2b3	-2.9344	-0.238257	0.154305	1.80879e-05	0.0111964	down	-3.02827	-3.03835	-2.73658	-0.301686	-0.131092	-0.281993
ENSRNOT00000059162	protein_coding	Nars	-2.68024	-1.13411	0.342428	0.0021756	0.0313776	down	-2.63804	-2.89227	-2.5104	-1.30414	-0.755338	-1.34285
ENSRNOT00000019489	protein_coding	Nxnl2	-5.38825	-3.24215	0.225922	2.53871e-05	0.0120367	down	-5.51286	-5.45504	-5.19685	-3.2623	-3.23324	-3.2309
ENSRNOT00000018630	protein_coding	Cdhr1	-5.07719	-2.82785	0.210321	0.00454549	0.0423814	down	-4.30977	-5.53099	-5.39081	-2.7972	-2.73217	-2.9542
ENSRNOT00000003472	protein_coding	Parm1	-1.87942	0.506959	0.191262	0.000314682	0.0173574	down	-1.59158	-2.04971	-1.99697	0.348098	0.798567	0.374211
ENSRNOT00000078039	protein_coding	Slc12a7	-3.74567	-2.49226	0.419454	0.0324041	0.11728	down	-4.02118	-3.01128	-4.20456	-2.26023	-2.65754	-2.559
ENSRNOT00000046229	protein_coding	Pnkd	-1.97675	-0.506974	0.361039	0.000425369	0.0185529	down	-1.83528	-1.88371	-2.21126	-0.491376	-0.395925	-0.63362
ENSRNOT00000001686	protein_coding	Grifin	-3.79164	-2.14606	0.319618	0.0123258	0.067794	down	-4.36646	-3.19485	-3.81363	-1.8094	-2.3797	-2.2491
ENSRNOT00000078668	protein_coding	Axl	3.70487	6.30962	0.164397	0.0611913	0.17152	down	4.99158	3.4104	2.71264	6.76193	7.3228	4.84412
ENSRNOT00000021702	protein_coding	Ebf3	-2.9229	0.553455	0.0898492	0.000814611	0.0222683	down	-2.33184	-2.81466	-3.62218	0.515049	0.688088	0.457227
ENSRNOT00000011485	protein_coding	Mal2	-4.25412	-0.43148	0.0706759	0.00521731	0.0446176	down	-3.09498	-5.4625	-4.20488	-0.237886	-0.562905	-0.493649
ENSRNOT00000091649	protein_coding	St18	-5.21685	-3.88495	0.397245	0.000340334	0.0175565	down	-5.15498	-5.06028	-5.43529	-3.91002	-3.92352	-3.82131
ENSRNOT00000060865	protein_coding	Aktip	0.287672	2.32071	0.244341	0.00167677	0.0284438	down	0.659574	0.392387	-0.188946	2.18477	2.52053	2.25682
ENSRNOT00000056570	protein_coding	Grm7	-4.60194	-2.66685	0.261505	0.00681034	0.0507395	down	-5.28472	-4.13393	-4.38717	-2.38543	-2.77924	-2.83587
ENSRNOT00000087636	protein_coding	Zfr	-3.20836	-2.00369	0.433868	0.00423645	0.04091	down	-3.22574	-3.02198	-3.37738	-1.98376	-1.70586	-2.32146
ENSRNOT00000070809	protein_coding	Pfdn4	-1.99796	0.692434	0.154921	0.00131	0.0258793	down	-1.62769	-1.79727	-2.56892	0.943219	0.370675	0.763407
ENSRNOT00000081831	protein_coding	Gabrb3	-5.29742	-2.73347	0.169112	0.000158688	0.0152072	down	-5.51071	-4.94987	-5.43167	-2.72994	-2.63022	-2.84025
ENSRNOT00000081362	protein_coding	LOC108348197	-0.605328	0.716845	0.399932	0.00484749	0.043476	down	-0.368238	-0.433677	-1.01407	0.804639	0.852913	0.492984
ENSRNOT00000059984	protein_coding	Odr4	-2.90727	-1.11194	0.288106	3.15583e-05	0.0122996	down	-2.8473	-2.97401	-2.90051	-0.977609	-1.11008	-1.24814
ENSRNOT00000078100	protein_coding	Atp2b3	-1.39255	0.0569785	0.36614	0.0079719	0.0551686	down	-1.9721	-1.18548	-1.02008	0.082418	0.0886072	-8.97219e-05
ENSRNOT00000013511	protein_coding	RGD1306941	-2.27655	-0.235061	0.242913	0.00632611	0.0487958	down	-1.77359	-2.0701	-2.98595	-0.342339	0.0347686	-0.397614
ENSRNOT00000084753	protein_coding	Stmn4	0.387494	1.96349	0.335411	0.0157323	0.0776305	down	1.1483	0.131268	-0.117088	1.86873	2.06089	1.96087
ENSRNOT00000083415	protein_coding	Dgcr2	-4.01654	-2.10963	0.266665	0.00979436	0.0612101	down	-4.55672	-3.28515	-4.20774	-2.00584	-1.89928	-2.42378
ENSRNOT00000034567	protein_coding	Tmx4	-2.61715	0.103687	0.151686	0.000525566	0.0199539	down	-2.506	-2.28262	-3.06284	0.144635	0.310869	-0.144444
ENSRNOT00000007607	protein_coding	Yipf4	-3.55003	-0.771274	0.145717	0.0103787	0.0627622	down	-4.22397	-2.40474	-4.02138	-0.371509	-1.02225	-0.920068
ENSRNOT00000072002	protein_coding	LOC685933	-1.7563	-0.273101	0.357695	0.00275084	0.034137	down	-1.34267	-1.83982	-2.08639	-0.245163	-0.197574	-0.376565
ENSRNOT00000059271	protein_coding	Togaram1	-3.16842	-2.13387	0.488166	0.0352305	0.123362	down	-2.55602	-3.43184	-3.51741	-2.2975	-1.89444	-2.20965
ENSRNOT00000090390	protein_coding	Myo7b	3.82341	5.74243	0.264433	0.00598646	0.0477631	down	3.47475	4.45109	3.54438	5.82239	5.99938	5.40552
ENSRNOT00000078841	protein_coding	Tpd52l1	-3.65977	-2.58601	0.475079	0.0165307	0.079872	down	-3.52122	-3.65332	-3.80475	-2.86395	-2.0711	-2.82297
NM_001271317	protein_coding	Eya4	-3.77976	-2.61157	0.444977	0.00984487	0.0612973	down	-4.18672	-3.61459	-3.53798	-2.31791	-2.72601	-2.79078
ENSRNOT00000007630	protein_coding	AC130253.1	-2.52897	-0.793929	0.3004	0.000977308	0.0240163	down	-2.17143	-2.71477	-2.70071	-0.724415	-0.684408	-0.972964
ENSRNOT00000009625	protein_coding	Ric8b	-3.02727	-1.69985	0.398481	0.00204999	0.0305706	down	-3.17441	-2.74792	-3.15947	-1.74503	-1.46755	-1.88698
ENSRNOT00000032299	protein_coding	Tmem245	-1.96466	-0.800217	0.446138	0.00167722	0.0284438	down	-1.89025	-1.82666	-2.17706	-0.578308	-0.896098	-0.926245
ENSRNOT00000031896	protein_coding	Prkar1b	-2.08981	1.39645	0.0892342	0.00174875	0.0288311	down	-1.61531	-1.66708	-2.98703	1.53143	1.53335	1.12457
ENSRNOT00000066809	protein_coding	Slc9a6	-0.197845	1.67359	0.273302	0.00152142	0.0276988	down	0.199045	-0.156073	-0.636507	1.64837	1.70421	1.66819
ENSRNOT00000019893	protein_coding	Shprh	-4.28346	-3.11431	0.444686	0.00141036	0.0267094	down	-4.27555	-4.10476	-4.47006	-3.00945	-3.00994	-3.32355
ENSRNOT00000021750	protein_coding	Tshz1	2.82869	4.43867	0.327602	0.165102	0.318141	down	3.69494	2.27579	2.51533	5.00994	5.52457	2.78151
ENSRNOT00000001844	protein_coding	Rph3a	-1.81144	0.534577	0.196689	8.73283e-06	0.00976236	down	-1.92078	-1.83917	-1.67436	0.604567	0.523417	0.475747
ENSRNOT00000058148	protein_coding	Akap11	-3.33019	-1.6482	0.311654	0.00369493	0.0384397	down	-2.80851	-3.63469	-3.54736	-1.49138	-1.79743	-1.65579
ENSRNOT00000006393	protein_coding	Rims2	-4.74548	-3.05126	0.309022	0.0206416	0.0896642	down	-5.50054	-4.05651	-4.6794	-2.82701	-3.41456	-2.91222
ENSRNOT00000006542	protein_coding	Sec14l2	-0.473911	1.19033	0.31551	0.00420511	0.0408308	down	-0.119064	-0.480244	-0.822425	0.869693	1.55136	1.14994
NM_172090	protein_coding	LOC100911769	-1.58004	0.732231	0.201343	0.000420186	0.0185529	down	-1.50608	-1.77784	-1.45621	0.603555	1.10591	0.48723
ENSRNOT00000066477	protein_coding	Fhdc1	-4.02819	-2.61978	0.376728	0.00423246	0.04091	down	-4.25306	-3.91272	-3.91877	-2.81892	-2.19524	-2.84519
ENSRNOT00000084666	protein_coding	Shisal1	-1.0479	0.693908	0.298995	0.0146721	0.074708	down	-0.36032	-1.26031	-1.52306	0.296668	1.11006	0.674999
ENSRNOT00000084340	protein_coding	Unc80	-5.45803	-3.3918	0.238782	0.000249821	0.0167177	down	-5.41015	-5.44552	-5.51842	-3.1543	-3.7083	-3.31279
ENSRNOT00000004385	protein_coding	Qdpr	3.15956	4.8167	0.317066	0.00764811	0.0538655	down	3.73473	2.95966	2.78429	4.52256	5.07669	4.85086
ENSRNOT00000042024	protein_coding	Lsamp	-1.9015	-0.438822	0.36282	0.000478471	0.0194922	down	-2.00521	-1.85879	-1.84049	-0.624598	-0.187713	-0.504153
ENSRNOT00000033964	protein_coding	Lonrf2	-2.76708	-1.34849	0.374077	0.00114876	0.0251303	down	-2.51205	-2.85902	-2.93018	-1.4199	-1.12924	-1.49633
ENSRNOT00000085654	protein_coding	Atp6v1h	-2.1402	0.230851	0.193304	0.000495622	0.0196871	down	-1.94474	-1.92598	-2.54989	0.364152	0.301197	0.0272041
ENSRNOT00000004359	protein_coding	Ltc4s	1.49005	3.11635	0.323916	0.105382	0.238651	down	1.31518	1.81451	1.34044	3.52939	4.18166	1.63802
ENSRNOT00000044871	protein_coding	Ctnnd2	-1.39911	0.149134	0.341925	0.0234906	0.0971718	down	-1.01452	-1.26276	-1.92005	-0.406372	0.766883	0.0868916
NM_001107360	protein_coding	Dip2c	-2.2284	-0.958176	0.414594	0.00869609	0.0576737	down	-2.261	-1.82182	-2.60239	-1.00823	-0.697024	-1.16927
ENSRNOT00000090402	protein_coding	Actn4	-4.96971	-3.09921	0.27348	0.00249529	0.0329095	down	-5.50484	-4.63765	-4.76663	-2.98494	-3.18551	-3.12719
ENSRNOT00000005987	protein_coding	Cltc	-1.41464	1.11724	0.172914	0.00144955	0.0270534	down	-1.12924	-1.08615	-2.02853	1.30384	0.946764	1.10111
ENSRNOT00000013496	protein_coding	Ldlr	1.92569	3.90459	0.253683	0.0123019	0.0677883	down	2.63059	1.40118	1.74529	3.46343	4.40256	3.84778
ENSRNOT00000092189	protein_coding	Glra1	-2.60925	-0.584791	0.245798	6.38817e-05	0.0131673	down	-2.69352	-2.75173	-2.3825	-0.548736	-0.589554	-0.616084
ENSRNOT00000016578	protein_coding	Khdrbs2	-5.48634	-3.0842	0.189184	1.07265e-05	0.00976236	down	-5.52251	-5.47075	-5.46576	-3.05714	-2.95039	-3.24509
ENSRNOT00000014684	protein_coding	Atad1	-3.52739	-1.81857	0.305911	0.00734053	0.0527836	down	-3.73688	-2.99938	-3.8459	-1.4332	-2.16285	-1.85966
ENSRNOT00000004346	protein_coding	RGD1305733	-4.21339	-0.0949337	0.0575733	0.000375875	0.0180591	down	-4.25931	-3.6691	-4.71176	-0.222179	0.326644	-0.389265
ENSRNOT00000076026	protein_coding	4-Sep	-1.84441	-0.620843	0.428222	0.0184935	0.0846743	down	-1.2206	-2.04902	-2.26361	-0.579537	-0.624598	-0.658395
ENSRNOT00000020610	protein_coding	Slc35g2	-1.99695	-0.137313	0.275546	0.0174685	0.0824023	down	-1.26729	-2.6453	-2.07825	-0.503376	0.362242	-0.270805
ENSRNOT00000028760	protein_coding	Sv2a	-2.99872	-1.23768	0.295035	0.0119424	0.0668066	down	-2.28996	-3.64657	-3.05964	-1.11567	-1.41061	-1.18678
ENSRNOT00000092830	protein_coding	Clvs2	-5.40315	-2.95974	0.183849	0.000477267	0.0194788	down	-5.50295	-5.43686	-5.26964	-2.5794	-3.35404	-2.94579
ENSRNOT00000059430	protein_coding	Cacnb4	-5.36358	-2.73508	0.161712	0.000291678	0.0172745	down	-5.5043	-5.38462	-5.20182	-2.37913	-3.08544	-2.74066
ENSRNOT00000023874	protein_coding	Rit2	-0.903749	1.52037	0.186323	0.00137651	0.0264779	down	-0.66732	-0.547372	-1.49655	1.56596	1.60912	1.38604
ENSRNOT00000031227	protein_coding	Nrxn2	-4.63062	-2.78555	0.278341	0.0151245	0.0759943	down	-3.78798	-5.1174	-4.98649	-2.47075	-2.88807	-2.99783
ENSRNOT00000082983	protein_coding	Cstf2	-3.38559	-1.99838	0.382302	0.00357081	0.0379456	down	-2.96013	-3.6902	-3.50645	-1.92778	-1.96106	-2.1063
ENSRNOT00000089346	protein_coding	Rbfox3	-0.0985094	1.31337	0.375821	0.00158926	0.0280603	down	0.206865	-0.129599	-0.372793	1.16597	1.43027	1.34387
ENSRNOT00000003593	protein_coding	Gpr37	2.09365	4.06843	0.254408	0.010536	0.0631992	down	2.78899	1.86147	1.63049	3.64593	4.52256	4.03681
NM_017268	protein_coding	Hmgcs1	2.32698	5.12776	0.143509	0.000181619	0.0155065	down	2.61106	2.16481	2.20506	4.95003	5.43404	4.99922
ENSRNOT00000088378	protein_coding	Arhgap5	-2.95792	-1.30983	0.319062	0.00780243	0.0544874	down	-2.3472	-3.07388	-3.45269	-1.37294	-1.15596	-1.40059
ENSRNOT00000050180	protein_coding	Peg3	-1.17358	0.238285	0.375826	0.000416454	0.0185529	down	-0.994461	-1.37163	-1.15465	0.167357	0.381619	0.16588
ENSRNOT00000065775	protein_coding	Tmeff1	-1.35986	1.25909	0.162786	0.00403414	0.0400171	down	-0.854061	-1.24485	-1.98066	0.782486	1.79076	1.20403
NM_017215	protein_coding	Slc1a2	2.50677	4.14374	0.321533	0.00633823	0.0488525	down	2.97304	2.60901	1.93827	4.1082	4.03403	4.28897
ENSRNOT00000049812	protein_coding	Rtn3	1.78771	3.11992	0.39716	5.26255e-05	0.0127439	down	1.75379	1.79579	1.81355	3.00461	3.24837	3.10678
ENSRNOT00000051060	protein_coding	Grik1	-2.89083	-0.908131	0.253016	0.00609495	0.0480696	down	-3.31813	-2.1626	-3.19176	-0.971792	-0.752336	-1.00026
ENSRNOT00000009908	protein_coding	Msc	-1.54474	-0.338971	0.433539	0.0520936	0.15522	down	-1.36432	-1.33889	-1.931	-0.416553	0.382369	-0.982731
ENSRNOT00000010113	protein_coding	Kcnj9	-4.17047	-2.85773	0.402555	0.057769	0.165296	down	-4.60839	-3.5053	-4.39771	-2.78305	-2.26544	-3.52469
ENSRNOT00000072849	protein_coding	Arrdc3	-2.59149	-0.882222	0.305816	0.000497609	0.0196984	down	-2.52464	-2.35442	-2.8954	-0.817388	-0.863223	-0.966054
ENSRNOT00000043627	protein_coding	Map2	-1.93613	0.503783	0.184294	0.00180838	0.0289537	down	-1.73119	-1.54043	-2.53678	0.561684	0.691209	0.258454
ENSRNOT00000093306	protein_coding	Gabra5	-2.28881	-0.0212235	0.207678	0.00695536	0.0512713	down	-1.41584	-2.71145	-2.73913	0.00773855	0.103552	-0.174961
ENSRNOT00000088032	protein_coding	Adcy1	-4.47762	-2.80377	0.313416	0.0394712	0.131851	down	-5.47578	-3.88666	-4.07042	-2.73127	-2.43155	-3.24849
ENSRNOT00000087513	protein_coding	Sypl1	-0.470574	1.77399	0.211018	0.00262124	0.0335786	down	-0.402954	-0.0176843	-0.991085	2.0681	1.44187	1.812
ENSRNOT00000031448	protein_coding	Myt1	-2.93544	-1.32964	0.328552	0.0094625	0.0600918	down	-2.27482	-3.11303	-3.41848	-1.30955	-1.28903	-1.39033
ENSRNOT00000078582	protein_coding	Prps1	-0.38786	1.82385	0.215879	0.000932032	0.0235214	down	-0.260767	-0.0324714	-0.870342	1.85107	1.86147	1.75899
NM_001270856	protein_coding	Stmn4	-0.0243193	1.74095	0.294172	0.00583038	0.0470031	down	0.596848	-0.23144	-0.438366	1.6143	1.91733	1.69122
ENSRNOT00000089218	protein_coding	Hcn1	-3.65989	-2.03672	0.324623	0.0021953	0.0314508	down	-3.9795	-3.64133	-3.35883	-2.32924	-1.91671	-1.86422
ENSRNOT00000083926	protein_coding	Rpap3	5.14745	6.36706	0.429398	0.156348	0.30764	down	4.67227	5.8679	4.90218	6.86776	7.05418	5.17925
ENSRNOT00000005933	protein_coding	Gpr135	-4.7959	-3.49615	0.406195	0.0387398	0.130414	down	-4.63784	-4.56342	-5.18646	-3.77123	-2.7429	-3.97432
ENSRNOT00000075099	protein_coding	Sult4a1	1.46513	4.09041	0.162074	0.000530242	0.0200586	down	1.86873	1.46253	1.06414	3.88938	4.28306	4.09879
ENSRNOT00000090544	protein_coding	Cacna1e	-2.89772	-1.55749	0.394958	0.00706471	0.0517234	down	-3.35806	-2.8152	-2.51991	-1.62532	-1.67967	-1.36749
ENSRNOT00000080139	protein_coding	Kcna6	1.90045	3.12904	0.426733	0.0290373	0.110061	down	2.25159	1.81494	1.63482	2.64892	3.73554	3.00267
ENSRNOT00000019080	protein_coding	Mfsd2a	-1.07018	1.94907	0.123343	0.000448878	0.0189807	down	-0.594946	-1.03812	-1.57748	1.95088	1.986	1.91035
ENSRNOT00000002232	protein_coding	Adgrg7	1.55458	3.19057	0.32175	0.0260948	0.103204	down	1.52835	1.78354	1.35187	3.26646	3.94247	2.3628
ENSRNOT00000009462	protein_coding	Adhfe1	-3.3836	0.211276	0.0827628	0.00415514	0.0405044	down	-2.72556	-2.8288	-4.59644	0.307414	0.232372	0.0940414
NM_001108792	protein_coding	Bend6	-2.07768	1.29153	0.0967757	1.87223e-05	0.0112759	down	-1.86403	-2.07181	-2.2972	1.25895	1.42088	1.19476
ENSRNOT00000018776	protein_coding	Lcn2	3.74376	4.99129	0.421168	0.0406283	0.13387	down	2.98811	4.39411	3.84904	5.13118	4.83416	5.00853
ENSRNOT00000083005	protein_coding	Map1a	-1.53921	-0.52907	0.4965	0.00297973	0.0350398	down	-1.72268	-1.2626	-1.63234	-0.56827	-0.395093	-0.623848
ENSRNOT00000037559	protein_coding	Grik2	-3.30514	-1.8327	0.360371	0.00203755	0.030499	down	-3.4339	-3.37426	-3.10726	-2.09072	-1.48579	-1.92157
ENSRNOT00000056392	protein_coding	Rtf1	-4.19958	-2.29915	0.267863	0.0208871	0.0902189	down	-3.41739	-5.09823	-4.08314	-2.55579	-2.00716	-2.33451
ENSRNOT00000013863	protein_coding	Tubb4b	-0.427228	0.819898	0.421286	0.00105197	0.0244473	down	-0.306697	-0.396375	-0.578614	0.815432	1.03523	0.60903
ENSRNOT00000021582	protein_coding	Ttc38	5.21166	6.82976	0.325765	0.0382391	0.129541	down	4.47199	6.22248	4.94053	7.01489	6.71246	6.76193
ENSRNOT00000014170	protein_coding	Glrb	-1.76462	-0.236055	0.346621	0.000583436	0.0202725	down	-1.47152	-1.99154	-1.8308	-0.243266	-0.209272	-0.255626
ENSRNOT00000067414	protein_coding	Rtn4rl1	-3.43462	-1.57692	0.275915	0.0125486	0.0686891	down	-2.988	-3.27955	-4.03632	-1.8493	-0.98358	-1.89787
ENSRNOT00000093650	protein_coding	Lhx4	-5.10269	-3.25278	0.277411	0.00477618	0.0431496	down	-4.85522	-5.11722	-5.33562	-3.67303	-2.68325	-3.40206
ENSRNOT00000003308	protein_coding	Mmd	-1.61076	1.03179	0.160145	0.000414409	0.0185529	down	-1.42925	-1.35757	-2.04547	1.24513	0.881477	0.968759
ENSRNOT00000071459	protein_coding	Ajap1	-2.15973	0.117529	0.206289	0.00108631	0.0247195	down	-1.75325	-2.10142	-2.62452	0.0512278	0.303995	-0.00263685
ENSRNOT00000035153	protein_coding	Ube2q2l	-3.14352	-1.22478	0.264485	1.45999e-05	0.0106036	down	-3.08723	-3.05241	-3.29091	-1.19819	-1.2242	-1.25193
ENSRNOT00000014846	protein_coding	Bmp5	-5.46518	-4.28196	0.440367	0.148044	0.296701	down	-5.52866	-5.48331	-5.38357	-3.19691	-5.47496	-4.174
ENSRNOT00000026373	protein_coding	Gnao1	1.82254	3.72348	0.267769	0.00628348	0.0486691	down	2.40852	1.71316	1.34595	3.40147	4.03885	3.73013
ENSRNOT00000000687	protein_coding	Pcbd1	-2.11227	-0.21591	0.268621	0.00186602	0.0293661	down	-1.78698	-2.22644	-2.32338	-0.425394	0.184575	-0.406911
ENSRNOT00000034744	protein_coding	Samd5	-5.44367	-4.17944	0.416324	0.0137146	0.0720282	down	-5.47724	-5.33162	-5.52214	-4.66865	-3.6474	-4.22228
ENSRNOT00000016194	protein_coding	Adgrb3	-2.33882	-1.09906	0.423443	0.0118103	0.0664692	down	-1.80149	-2.68043	-2.53455	-0.946405	-1.15988	-1.1909
ENSRNOT00000068156	protein_coding	Arhgap21	-2.64116	-0.391345	0.210251	0.000147535	0.0148094	down	-2.43955	-2.94657	-2.53737	-0.397177	-0.323714	-0.453143
ENSRNOT00000025534	protein_coding	C5	-1.30413	0.0967461	0.3787	0.0874743	0.212664	down	-1.79458	-0.236016	-1.88178	0.726572	-0.140357	-0.295977
ENSRNOT00000010247	protein_coding	Frzb	-2.28579	-0.80079	0.357248	0.000221125	0.016426	down	-2.18962	-2.16791	-2.49984	-0.794926	-0.723198	-0.884245
ENSRNOT00000026009	protein_coding	Cpeb1	-3.53088	-1.92524	0.328589	0.000407462	0.0184926	down	-3.33072	-3.49833	-3.76358	-1.87035	-2.07773	-1.82763
ENSRNOT00000066643	protein_coding	Magi2	-5.02337	-3.80544	0.429902	0.113407	0.25027	down	-5.52978	-4.07498	-5.46534	-4.06526	-3.07257	-4.2785
ENSRNOT00000033980	protein_coding	Lrrtm3	-3.4033	-1.66364	0.29944	0.0320923	0.11672	down	-2.52854	-4.34698	-3.33439	-1.8775	-1.46849	-1.64493
ENSRNOT00000081335	protein_coding	Tdrkh	-4.41105	-2.65187	0.295416	0.00228663	0.0319193	down	-4.33951	-4.76961	-4.12404	-2.52049	-2.44772	-2.98741
ENSRNOT00000088874	protein_coding	Snurf	-3.54831	-1.93416	0.326658	0.00448877	0.0422032	down	-3.56158	-3.98063	-3.10271	-1.7017	-2.09198	-2.0088
NM_013145	protein_coding	Gnai1	-3.6304	-1.22984	0.189391	0.00151722	0.0276449	down	-3.79251	-3.38129	-3.7174	-1.55035	-0.66309	-1.47608
ENSRNOT00000014939	protein_coding	Trak2	-0.717435	0.55802	0.413095	4.01189e-05	0.0127388	down	-0.660775	-0.752336	-0.739195	0.564738	0.655876	0.453445
ENSRNOT00000087458	protein_coding	Trak2	-0.7116	0.459054	0.44422	0.00035204	0.0177485	down	-0.720814	-0.564317	-0.849671	0.404113	0.584662	0.388387
ENSRNOT00000015373	protein_coding	Apopt1	-1.17513	1.12553	0.202971	0.00146915	0.0271827	down	-0.92257	-0.946262	-1.65655	1.46324	0.905765	1.00759
ENSRNOT00000015205	protein_coding	Slc7a10	-0.226199	1.14663	0.386133	0.00326417	0.0364451	down	-0.549738	0.151671	-0.280531	1.29522	1.03836	1.10631
ENSRNOT00000079445	protein_coding	Gabbr1	0.257302	1.87926	0.324895	0.00688727	0.0509887	down	0.677859	0.45638	-0.362334	1.85702	1.91268	1.86807
ENSRNOT00000008414	protein_coding	Cacng2	-4.03133	-2.86183	0.444576	0.0136846	0.0719045	down	-3.77877	-4.25931	-4.05589	-3.11235	-2.37986	-3.09327
ENSRNOT00000037700	protein_coding	Chst8	-4.84236	-3.6576	0.439899	0.0414725	0.135589	down	-4.63853	-4.53709	-5.35146	-4.24212	-3.20173	-3.52896
ENSRNOT00000084192	protein_coding	Bcl7a	-3.78384	-2.3238	0.363485	0.0064859	0.0494647	down	-3.38738	-3.85655	-4.10758	-1.98066	-2.61345	-2.3773
ENSRNOT00000043451	protein_coding	Pam	-1.89893	-0.478767	0.37367	0.000666271	0.0210598	down	-1.84279	-1.89744	-1.95656	-0.492946	-0.221304	-0.722051
ENSRNOT00000019213	protein_coding	Jag2	-2.43154	-0.970184	0.363152	0.0260929	0.103204	down	-2.02139	-2.66022	-2.61301	-1.5789	-0.299573	-1.03208
ENSRNOT00000092717	protein_coding	Map2	-0.317356	2.06275	0.192096	0.000268356	0.0169788	down	-0.0873726	-0.175371	-0.689323	2.06686	2.16328	1.9581
ENSRNOT00000078964	protein_coding	AABR07026294.1	-1.78004	-0.130628	0.31877	0.0005618	0.0202725	down	-1.74548	-1.66941	-1.92523	-0.309582	0.159664	-0.241965
ENSRNOT00000074322	protein_coding	Dcx	-5.11368	-2.61759	0.177256	0.000183332	0.0155475	down	-4.79231	-5.37112	-5.17762	-2.4731	-2.63714	-2.74253
ENSRNOT00000056932	protein_coding	RGD1560398	-1.2084	-0.0533935	0.449063	0.000834077	0.0223396	down	-1.25573	-0.976862	-1.39262	-0.00137772	-0.0326264	-0.126176
NM_001014137	protein_coding	LOC361016	-3.22474	-1.48457	0.299334	0.00995286	0.0615592	down	-3.96261	-2.98714	-2.72447	-1.43667	-1.51796	-1.49907
ENSRNOT00000015384	protein_coding	Lrp3	-5.01935	-2.5159	0.176353	0.00196046	0.0299842	down	-5.20659	-5.33981	-4.51167	-2.44417	-2.15183	-2.95169
ENSRNOT00000086851	protein_coding	Rab3c	-2.96837	0.929175	0.0670999	0.000330602	0.0174577	down	-2.61275	-2.658	-3.63437	0.955803	1.03051	0.801217
ENSRNOT00000020207	protein_coding	Zfp483	-4.9758	-2.16421	0.142438	0.000815426	0.0222683	down	-4.98607	-5.12471	-4.81663	-2.55751	-1.58313	-2.35199
ENSRNOT00000023020	protein_coding	Chka	-4.40967	-2.30989	0.233294	0.000448352	0.0189807	down	-4.41761	-4.36617	-4.44522	-2.22222	-2.02152	-2.68591
ENSRNOT00000033018	protein_coding	Gpr62	-3.45716	-2.0325	0.372508	0.036909	0.126828	down	-2.78865	-3.74509	-3.83773	-2.46193	-1.41039	-2.22519
ENSRNOT00000025081	protein_coding	Vamp1	2.16172	5.22557	0.119589	0.000558977	0.0202725	down	2.42459	2.3517	1.70888	4.90451	5.60608	5.16612
ENSRNOT00000071827	protein_coding	Tsnax	0.649856	2.21093	0.338899	0.000954978	0.0238253	down	0.569903	0.654531	0.725133	2.01513	2.55677	2.06089
ENSRNOT00000014058	protein_coding	Cycs	-1.59087	0.558359	0.225434	0.00100907	0.0241856	down	-1.3606	-1.3378	-2.0742	0.68178	0.528855	0.464443
ENSRNOT00000035576	protein_coding	Syt7	-3.67601	-2.40166	0.413412	0.0596672	0.168542	down	-2.83416	-4.38437	-3.8095	-2.32118	-2.12831	-2.75549
ENSRNOT00000039149	protein_coding	Tmem130	1.22249	3.96967	0.148941	0.00371671	0.0385792	down	2.03575	1.08742	0.5443	3.72655	4.09432	4.08815
ENSRNOT00000020064	protein_coding	Mrpl18	-1.32734	0.512244	0.279402	0.000395162	0.0183073	down	-1.19793	-1.17912	-1.60497	0.669097	0.525074	0.342561
ENSRNOT00000077707	protein_coding	Acat2	-2.75592	-0.659023	0.23376	0.000280417	0.017035	down	-2.91122	-2.52367	-2.83288	-0.560522	-0.500884	-0.915663
ENSRNOT00000080758	protein_coding	Arhgap24	1.05346	2.18107	0.457672	0.0866249	0.211244	down	0.386094	1.94795	0.826342	2.53839	2.0489	1.95594
ENSRNOT00000066986	protein_coding	Dtd1	-0.964221	0.333685	0.406716	0.00543988	0.0455579	down	-0.576088	-1.00768	-1.3089	0.289631	0.534242	0.177181
ENSRNOT00000012327	protein_coding	Erg28	1.16046	2.53749	0.38501	0.00392285	0.0395015	down	1.56094	1.15128	0.76917	2.56503	2.56314	2.48431
ENSRNOT00000090139	protein_coding	Lca5	-5.41192	-3.05213	0.194819	5.59008e-05	0.0127439	down	-5.5111	-5.44476	-5.27991	-3.02425	-3.2578	-2.87433
ENSRNOT00000012304	protein_coding	Hmx1	-1.64765	0.082564	0.301407	0.0135891	0.0716732	down	-2.16541	-1.01679	-1.76075	0.550529	-0.207125	-0.0957112
ENSRNOT00000007604	protein_coding	Slc1a2	0.656212	1.99781	0.394584	0.0218484	0.0925078	down	1.3777	0.245075	0.345857	1.86932	2.09132	2.03279
ENSRNOT00000065802	protein_coding	Napg	-5.029	-2.17715	0.138518	0.000648211	0.0209379	down	-5.35497	-5.28454	-4.44749	-2.21056	-2.07682	-2.24407
ENSRNOT00000015576	protein_coding	Akap2	-2.94192	-1.82651	0.461559	0.00902409	0.0587132	down	-2.53387	-3.30809	-2.98379	-1.88785	-1.6863	-1.90537
ENSRNOT00000080521	protein_coding	Dnajc7	-0.990634	0.227479	0.429844	0.00910944	0.0590788	down	-0.506045	-1.10134	-1.36452	0.237867	0.29654	0.148031
ENSRNOT00000022294	protein_coding	Trim36	-1.21791	-0.05302	0.446	0.0072599	0.0525259	down	-0.825447	-1.41698	-1.41129	-0.211571	0.186272	-0.133761
ENSRNOT00000030461	protein_coding	Jakmip3	-4.30251	-3.03148	0.414364	0.130063	0.273006	down	-3.23584	-4.15709	-5.5146	-3.14106	-2.84316	-3.11022
ENSRNOT00000034978	protein_coding	LOC500475	-0.463626	0.86807	0.397301	0.0152292	0.0763072	down	0.0508238	-0.398876	-1.04282	0.710935	0.970611	0.922663
ENSRNOT00000002140	protein_coding	Hoxd1	-4.21963	-1.40167	0.14181	0.0086594	0.0575486	down	-3.2313	-4.31655	-5.11104	-1.73794	-0.989543	-1.47753
ENSRNOT00000078765	protein_coding	Gria4	-5.43682	-2.17797	0.104469	6.98493e-06	0.00972826	down	-5.53225	-5.51334	-5.26487	-2.05188	-2.22342	-2.25862
ENSRNOT00000024155	protein_coding	AABR07002659.1	3.24453	4.9528	0.306026	0.229205	0.39441	down	4.91521	2.35949	2.45888	5.12637	6.36144	3.3706
ENSRNOT00000038433	protein_coding	Slitrk6	-1.49859	0.355814	0.276547	0.00277709	0.0341429	down	-1.12101	-1.55776	-1.81699	0.0561879	0.724565	0.286691
ENSRNOT00000089789	protein_coding	Coro2a	-5.01183	-3.76602	0.421669	0.0429775	0.138378	down	-5.19973	-5.27135	-4.56442	-4.38437	-3.13188	-3.7818
ENSRNOT00000082464	protein_coding	Med12l	-4.85364	-2.19577	0.158454	0.00114001	0.025093	down	-4.83835	-5.28492	-4.43764	-2.41388	-1.78536	-2.38807
ENSRNOT00000092774	protein_coding	Klc1	-0.665561	0.615313	0.411546	0.00316683	0.0358767	down	-0.547372	-0.7549	-0.694411	0.386094	0.997497	0.462349
ENSRNOT00000075504	protein_coding	Ache	2.93773	4.64806	0.305591	0.0217546	0.0922861	down	2.41259	3.85312	2.54748	4.80551	4.48691	4.65175
ENSRNOT00000005866	protein_coding	Cbln4	-5.22872	-0.792443	0.0461899	8.32478e-05	0.0136816	down	-4.73288	-5.53864	-5.41464	-0.674237	-0.696729	-1.00636
ENSRNOT00000082161	protein_coding	Cacna2d1	-4.96564	-2.14771	0.141814	9.21452e-05	0.0141285	down	-4.90482	-5.02771	-4.96439	-2.1242	-1.85879	-2.46012
ENSRNOT00000086899	protein_coding	Mtmr7	-2.60396	-0.645717	0.257342	0.00718191	0.0521308	down	-3.33439	-2.19656	-2.28093	-0.690733	-0.408922	-0.837497
ENSRNOT00000083642	protein_coding	Kcnn2	-3.95497	-2.79762	0.448335	0.115163	0.252762	down	-3.19941	-3.84452	-4.82097	-3.17462	-2.13555	-3.08267
NM_013192	protein_coding	Kcnj6	-1.8477	-0.808485	0.486592	0.0248683	0.100519	down	-2.41228	-1.49655	-1.63427	-0.970654	-0.755086	-0.699715
ENSRNOT00000049729	protein_coding	Paqr9	-4.54576	-2.50287	0.242678	0.013541	0.0715827	down	-3.73499	-5.13195	-4.77033	-2.0681	-2.91399	-2.52652
ENSRNOT00000021670	protein_coding	Gpr162	-0.259595	0.86104	0.459891	0.00781996	0.0545073	down	0.128941	-0.259415	-0.64831	0.80791	0.851964	0.923248
ENSRNOT00000026040	protein_coding	Ola1	1.65663	2.88573	0.426583	0.00205094	0.0305706	down	1.90785	1.71992	1.34212	2.83021	2.97623	2.85075
NM_138544	protein_coding	Fat3	-2.92582	-1.03567	0.269779	0.00326096	0.0364451	down	-2.52025	-2.74641	-3.51082	-0.999433	-1.07243	-1.03515
ENSRNOT00000064731	protein_coding	Mcm5	4.43173	5.63529	0.434205	0.0222491	0.0937061	down	3.95893	5.06681	4.26946	5.6378	5.57069	5.69738
ENSRNOT00000025980	protein_coding	Hnrnpk	4.17882	5.88444	0.30659	0.0643717	0.177159	down	4.38155	4.35334	3.80158	6.19911	6.81231	4.64189
ENSRNOT00000007994	protein_coding	Gdap1	-3.46772	0.401255	0.0684422	0.000940793	0.0236621	down	-3.19628	-2.88366	-4.32321	0.470638	0.465492	0.267636
ENSRNOT00000014704	protein_coding	Slc25a4	2.88217	4.59239	0.305614	0.00229849	0.0319723	down	3.26646	2.742	2.63806	4.34984	4.87517	4.55217
ENSRNOT00000026262	protein_coding	Chst5	-3.83401	-1.9381	0.268703	0.0056583	0.0463564	down	-3.24327	-4.17229	-4.08648	-2.26314	-1.61506	-1.9361
ENSRNOT00000003248	protein_coding	Uchl1	1.85422	4.38335	0.173244	0.00252934	0.0330029	down	2.49324	1.76957	1.29985	4.18166	4.65983	4.30856
ENSRNOT00000065876	protein_coding	Klk6	1.65251	2.84716	0.436891	0.00996152	0.0615592	down	1.62671	2.11036	1.22047	2.79491	2.90509	2.8415
ENSRNOT00000066816	protein_coding	Pik3c3	-0.280597	0.928878	0.432426	0.394651	0.558907	down	-0.577948	-2.01895	1.75511	1.94178	-0.238994	1.08385
ENSRNOT00000087242	protein_coding	Scn2a	-4.47304	-1.67602	0.143884	0.00012711	0.0144668	down	-4.6842	-4.17126	-4.56366	-1.48427	-1.87286	-1.67093
NM_001111057	protein_coding	Adarb1	-3.62509	-0.284625	0.0987231	0.000818055	0.0222855	down	-4.04041	-2.97551	-3.85936	-0.333196	0.0229261	-0.543605
ENSRNOT00000005879	protein_coding	Flywch1	2.11695	3.4235	0.404286	0.00559413	0.0461702	down	2.18612	1.9795	2.18522	3.03934	3.83713	3.39403
ENSRNOT00000082177	protein_coding	Wnk3	-4.53063	-2.45695	0.237554	0.00325729	0.0364451	down	-4.2432	-5.17681	-4.17187	-2.49744	-2.33642	-2.537
ENSRNOT00000019963	protein_coding	Cryga	-3.12013	-1.46697	0.317942	0.000344843	0.0175565	down	-3.10583	-3.34101	-2.91357	-1.56678	-1.31477	-1.51937
ENSRNOT00000080621	protein_coding	Cntn1	1.01114	2.60981	0.330181	0.00467864	0.0429048	down	1.3483	1.20099	0.484132	2.4488	2.63806	2.74257
ENSRNOT00000008566	protein_coding	Mtmr2	-1.83593	-0.159225	0.312797	0.00578893	0.0469264	down	-2.28938	-1.27718	-1.94121	0.0322662	-0.253162	-0.25678
NM_001304816	protein_coding	Peg3	1.41352	3.16625	0.29674	0.00104406	0.0244473	down	1.80565	1.21402	1.22088	3.05997	3.27714	3.16163
ENSRNOT00000064567	protein_coding	Sgip1	-4.84167	-1.76591	0.118605	0.00630666	0.0487317	down	-3.67599	-5.37212	-5.4769	-1.67211	-1.76682	-1.85879
ENSRNOT00000085265	protein_coding	Camk2b	-3.04808	-0.568267	0.179268	0.000329539	0.0174429	down	-2.72659	-3.22677	-3.19088	-0.620587	-0.296572	-0.787641
NM_057104	protein_coding	Enpp2	2.16361	3.59317	0.371244	0.000864278	0.0226583	down	2.35509	2.20506	1.93067	3.42016	3.76838	3.59098
ENSRNOT00000006783	protein_coding	Trhr	-5.35369	-2.59499	0.147758	0.000427317	0.0185529	down	-5.04353	-5.50512	-5.51242	-2.88945	-2.20069	-2.69484
ENSRNOT00000030850	protein_coding	Rerg	-3.12063	-1.44818	0.313719	0.00602976	0.0478857	down	-2.64464	-3.63021	-3.08705	-1.58458	-1.18119	-1.57876
ENSRNOT00000012219	protein_coding	Rab6b	2.57992	5.24897	0.15723	0.000593834	0.0203584	down	2.85426	2.54618	2.33933	4.84126	5.62038	5.28527
ENSRNOT00000086136	protein_coding	Rgs6	-4.36324	-2.28671	0.237085	0.00289503	0.0346789	down	-4.07498	-4.03007	-4.98467	-2.42862	-2.18081	-2.25071
ENSRNOT00000041238	protein_coding	Klc2	1.38209	3.49115	0.231799	0.00119337	0.0254378	down	1.53594	1.27925	1.33109	3.1206	3.95218	3.40067
ENSRNOT00000005124	protein_coding	Scoc	0.960002	2.98989	0.244874	0.00391209	0.0394745	down	1.6235	0.740572	0.515933	2.93831	3.01243	3.01893
ENSRNOT00000012545	protein_coding	Clasp2	-5.07852	-1.5897	0.0890755	0.00113959	0.025093	down	-5.52983	-4.3277	-5.37804	-1.23813	-1.84373	-1.68722
ENSRNOT00000087022	protein_coding	Scn3b	-0.513668	1.47042	0.252772	0.00482941	0.0434197	down	0.0617756	-0.744968	-0.857812	1.13179	1.81926	1.46022
NM_017029	protein_coding	Nefm	0.821869	3.60933	0.144841	0.000394861	0.0183073	down	0.547242	1.22716	0.691209	3.49429	3.90358	3.43012
ENSRNOT00000057902	protein_coding	Sbno1	-2.37336	-0.270933	0.232866	0.00168255	0.028473	down	-2.62531	-2.0144	-2.48038	-0.132154	0.00433682	-0.684983
ENSRNOT00000074140	protein_coding	Rab9b	-2.78838	-0.560003	0.213398	0.000573238	0.0202725	down	-2.41455	-2.98134	-2.96926	-0.788756	-0.365589	-0.525666
ENSRNOT00000025223	protein_coding	Mc4r	-4.38676	-3.15248	0.425056	0.0544745	0.159724	down	-3.71959	-5.23633	-4.20435	-2.97298	-3.31863	-3.16584
ENSRNOT00000080923	protein_coding	Scn8a	-3.3229	-0.752228	0.168325	0.00710346	0.0518315	down	-2.48141	-3.7818	-3.7055	-0.761999	-0.26051	-1.23418
ENSRNOT00000073099	protein_coding	Cyp3a9	-5.03365	-3.47734	0.34002	0.007086	0.0517923	down	-4.92013	-4.84888	-5.33193	-3.09177	-3.9898	-3.35045
ENSRNOT00000012273	protein_coding	Dpysl5	-1.15602	0.0624318	0.429745	0.00987964	0.0613595	down	-0.810751	-1.12337	-1.53393	-0.15977	0.373715	-0.0266499
ENSRNOT00000066702	protein_coding	Prpf39	-0.289599	1.12475	0.375178	0.0182624	0.084059	down	0.334944	-0.405686	-0.798056	1.33335	0.818801	1.22211
ENSRNOT00000064526	protein_coding	Glt1d1	-1.58304	1.40585	0.125966	0.0011038	0.0247363	down	-1.07794	-1.51177	-2.15942	1.2725	1.73919	1.20586
ENSRNOT00000085648	protein_coding	Akt3	-1.33921	0.29213	0.322787	0.000107604	0.0143165	down	-1.16816	-1.40386	-1.44563	0.289457	0.402589	0.184345
ENSRNOT00000011984	protein_coding	Mtss1	3.40931	6.24981	0.139612	0.0191379	0.0862181	down	3.66907	3.51952	3.03934	6.76903	7.15968	4.82073
NM_001100802	protein_coding	Aplp1	0.295041	1.81793	0.347988	0.000369985	0.0180248	down	0.468947	0.343274	0.0729021	1.69816	1.94403	1.81159
NM_001270857	protein_coding	Stmn4	0.360657	2.23992	0.271822	0.00604567	0.0479131	down	1.03573	0.161678	-0.115434	2.12279	2.36529	2.23168
ENSRNOT00000065989	protein_coding	Lypd6b	-5.19943	-1.56907	0.080752	0.000260621	0.0169357	down	-5.51221	-5.37478	-4.71128	-1.60106	-1.26631	-1.83982
ENSRNOT00000009496	protein_coding	Neo1	-3.51497	-2.49517	0.493183	0.0466182	0.14513	down	-4.15073	-2.99557	-3.39862	-2.30157	-2.70832	-2.47562
ENSRNOT00000092571	protein_coding	Pja1	-1.89702	-0.39687	0.353517	0.00015499	0.0152016	down	-1.98189	-1.82454	-1.88462	-0.218439	-0.417374	-0.554797
ENSRNOT00000078931	protein_coding	Wnk4	5.03815	6.88481	0.278034	0.0441981	0.140762	down	4.86666	5.55792	4.68986	7.3228	7.59516	5.73647
ENSRNOT00000054952	protein_coding	Pcyt2	0.520309	1.84346	0.39966	0.0202685	0.0888054	down	0.615551	0.334102	0.611274	1.34452	2.49848	1.68739
ENSRNOT00000015046	protein_coding	Zdhhc22	-5.34753	-2.4312	0.132464	8.7187e-06	0.00976236	down	-5.51198	-5.36491	-5.1657	-2.4435	-2.4013	-2.4488
ENSRNOT00000081981	protein_coding	LOC103690141	-3.96149	-2.43594	0.347348	0.0028526	0.0344876	down	-4.39332	-3.72689	-3.76426	-2.49126	-2.26134	-2.55523
NM_022300	protein_coding	Basp1	2.96457	4.05414	0.4699	0.0933687	0.221886	down	3.65798	2.68954	2.54618	3.37267	4.55746	4.2323
ENSRNOT00000076196	protein_coding	4-Sep	-2.11102	-0.8328	0.412303	0.00422522	0.04091	down	-1.71105	-2.26345	-2.35857	-0.768648	-0.733469	-0.996283
ENSRNOT00000032174	protein_coding	Hapln3	-3.91483	-2.51963	0.380193	0.00180161	0.0289537	down	-3.7527	-4.09081	-3.90098	-2.58935	-2.21091	-2.75863
ENSRNOT00000027691	protein_coding	Apc	-2.1986	-0.744372	0.36495	0.00101859	0.0242244	down	-2.03256	-2.29231	-2.27093	-0.83592	-0.45503	-0.942166
ENSRNOT00000012510	protein_coding	Dtd1	-1.24599	0.203727	0.366093	0.0022197	0.031586	down	-1.06745	-1.2178	-1.45272	0.0933298	0.54649	-0.0286373
ENSRNOT00000028685	protein_coding	Kcnj11	-2.35133	-0.595202	0.296041	0.00915991	0.0592662	down	-2.10305	-2.13062	-2.82033	-1.0301	-0.0491508	-0.706361
ENSRNOT00000049337	protein_coding	Rab4a	1.40094	2.58406	0.440399	0.0198225	0.087896	down	1.94608	1.28297	0.973769	2.34214	2.78741	2.62262
ENSRNOT00000022280	protein_coding	Mbp	5.17657	6.30534	0.457305	0.00137712	0.0264779	down	5.22654	5.28727	5.01589	6.15824	6.22248	6.53529
ENSRNOT00000060642	protein_coding	Fam219a	-1.81347	-0.118223	0.308802	0.00484037	0.0434581	down	-1.26653	-1.92577	-2.2481	0.0442343	-0.211724	-0.187181
ENSRNOT00000022049	protein_coding	Apba2	-0.872205	0.570909	0.367773	0.00808426	0.0554136	down	-0.644628	-0.588514	-1.38347	0.411836	0.862909	0.437981
ENSRNOT00000092931	protein_coding	Ssx2ip	-3.84333	-2.73421	0.463577	0.109047	0.244196	down	-2.83048	-4.05185	-4.64766	-2.73624	-2.60838	-2.85802
ENSRNOT00000011298	protein_coding	Slc2a3	-5.10212	-3.32409	0.29158	0.000557795	0.0202725	down	-4.83527	-5.31688	-5.15422	-3.37326	-3.11883	-3.48016
ENSRNOT00000008883	protein_coding	Tmem246	1.13056	2.79332	0.315835	0.00377136	0.0388186	down	1.44282	0.949074	0.999782	2.50036	3.23751	2.64208
ENSRNOT00000082599	protein_coding	Arap2	-4.50613	-3.25519	0.420174	0.0362986	0.125385	down	-3.93603	-4.7343	-4.84805	-3.54544	-2.68695	-3.53317
NM_013161	protein_coding	Pnlip	-3.28095	-1.40949	0.273298	0.00363654	0.038232	down	-2.75706	-3.67768	-3.4081	-1.54349	-1.13235	-1.55263
ENSRNOT00000029265	protein_coding	Gpr150	-4.38251	-1.36359	0.123371	0.00950107	0.060185	down	-3.32366	-5.48259	-4.34128	-1.37979	-1.0628	-1.64817
ENSRNOT00000021804	protein_coding	Polr3g	-2.55561	-1.15112	0.377751	0.000696832	0.0211891	down	-2.57668	-2.63491	-2.45525	-1.31289	-0.875004	-1.26546
ENSRNOT00000022286	protein_coding	Tmem52	4.84059	7.26343	0.186489	0.0146687	0.074708	down	5.32874	4.87772	4.31531	7.63231	7.90362	6.25437
ENSRNOT00000006389	protein_coding	Plcb1	-4.80241	-2.37273	0.185607	0.00302046	0.0352768	down	-4.31501	-4.59006	-5.50216	-2.47973	-2.13338	-2.50508
ENSRNOT00000050073	protein_coding	Grik1	-4.53388	-2.95166	0.333967	0.105314	0.238547	down	-3.2573	-5.27842	-5.06593	-3.41478	-2.14419	-3.296
ENSRNOT00000010135	protein_coding	Sms	0.0957195	1.86558	0.293238	0.000311975	0.0173365	down	0.194788	0.184984	-0.0926135	1.8581	2.0761	1.66253
ENSRNOT00000080365	protein_coding	Ablim3	5.20445	6.59925	0.380297	0.0313665	0.115185	down	4.50581	5.88329	5.22425	6.58461	6.88521	6.32794
ENSRNOT00000049601	protein_coding	Stx1a	-4.49666	-2.62028	0.272367	0.00893855	0.0584143	down	-4.71089	-4.94395	-3.83512	-3.02437	-2.47213	-2.36434
ENSRNOT00000016981	protein_coding	Ywhab	1.01896	2.42786	0.376599	0.00665687	0.0500141	down	1.0197	1.10764	0.929527	2.03922	2.94104	2.30332
ENSRNOT00000029701	protein_coding	Dzank1	-4.74502	-1.25934	0.0892698	0.000115435	0.0143165	down	-5.13552	-4.53367	-4.56587	-1.27076	-1.03563	-1.47162
ENSRNOT00000032240	protein_coding	Trappc10	-1.18279	0.583144	0.294037	0.0028155	0.0343032	down	-1.02856	-0.940703	-1.57909	0.442344	0.942935	0.364152
ENSRNOT00000084848	protein_coding	Aifm1	-4.78401	-2.58564	0.217883	0.00154159	0.02783	down	-4.90187	-4.50341	-4.94676	-2.2258	-2.46757	-3.06354
ENSRNOT00000081512	protein_coding	Zfp763	-5.09807	-3.56137	0.344672	0.00519528	0.0445994	down	-5.00698	-4.796	-5.49124	-3.78385	-3.19176	-3.7085
ENSRNOT00000047108	protein_coding	Cntnap5b	-3.57953	-1.96361	0.326259	0.00392111	0.0395015	down	-3.37109	-3.29932	-4.06817	-1.73733	-2.07931	-2.0742
ENSRNOT00000092745	protein_coding	Cntrl	3.64315	5.1231	0.3585	0.104391	0.237226	down	2.25014	4.54609	4.13321	5.12333	5.09204	5.15394
ENSRNOT00000056054	protein_coding	Ctxn2	-2.30183	1.45945	0.0737467	0.00507729	0.0443411	down	-1.00137	-2.65902	-3.24509	1.45501	1.57029	1.35305
ENSRNOT00000006131	protein_coding	Atg2b	-5.28952	-2.17271	0.115278	0.000203736	0.0162457	down	-5.51227	-5.14724	-5.20904	-2.14969	-1.81732	-2.55112
ENSRNOT00000038207	protein_coding	Plcxd2	-3.24079	-2.08875	0.449987	0.00598922	0.047768	down	-3.43559	-3.44518	-2.8416	-2.23808	-1.94926	-2.0789
ENSRNOT00000014147	protein_coding	Nrg1	-4.79069	-2.20604	0.166703	0.000523033	0.0199539	down	-4.70925	-4.51253	-5.15028	-1.8691	-2.33826	-2.41075
ENSRNOT00000006562	protein_coding	Akap6	-3.97482	-2.29065	0.31118	0.00305055	0.035406	down	-3.46618	-4.30757	-4.15073	-2.20694	-2.28868	-2.37632
NM_012572	protein_coding	Grik4	-3.32516	-1.14641	0.220867	0.00581342	0.0469862	down	-2.66602	-3.6096	-3.69984	-1.46513	-0.686935	-1.28715
ENSRNOT00000022625	protein_coding	Plppr4	-3.12096	-0.193207	0.131419	0.00595085	0.0475976	down	-2.38501	-2.83387	-4.14402	-0.424426	0.0912851	-0.246479
NM_134386	protein_coding	Gprasp1	0.524049	3.02632	0.176499	0.000997403	0.0241521	down	0.887534	0.211918	0.472695	2.67372	3.41163	2.99361
ENSRNOT00000024191	protein_coding	Crhbp	-3.79406	-2.25309	0.343655	0.135393	0.280296	down	-5.35472	-3.33423	-2.69324	-2.63706	-2.13172	-1.9905
ENSRNOT00000068018	protein_coding	Lnpk	-2.89891	-1.07255	0.281975	0.00359055	0.038017	down	-2.56762	-2.6551	-3.47401	-0.981776	-1.01679	-1.21907
ENSRNOT00000010696	protein_coding	Ccne2	-4.82092	-3.17221	0.318925	0.00850232	0.0570363	down	-5.46877	-4.44226	-4.55171	-3.14221	-3.36627	-3.00814
NM_134356	protein_coding	Ptprg	-5.31025	-3.63201	0.312464	0.00259217	0.0334234	down	-5.48116	-5.52993	-4.91966	-3.32218	-3.82704	-3.74682
NM_023974	protein_coding	Synpr	-4.18405	-1.86101	0.199845	0.00150928	0.0275228	down	-4.74377	-3.78315	-4.02524	-1.69375	-1.96568	-1.92359
ENSRNOT00000070937	protein_coding	Shisa8	-1.4208	-0.00932862	0.375929	0.00400181	0.0399	down	-1.033	-1.52541	-1.70398	-0.237137	0.199971	0.0091801
ENSRNOT00000007672	protein_coding	Lrrc3b	-4.65415	-3.28945	0.388314	0.00437887	0.0415937	down	-4.38377	-4.6253	-4.95337	-3.53454	-2.96948	-3.36432
ENSRNOT00000048221	protein_coding	Nae1	-4.15873	-2.45986	0.308028	0.0140087	0.07288	down	-4.76143	-3.48283	-4.23193	-2.1667	-2.74881	-2.46408
ENSRNOT00000085078	protein_coding	Cldn2	0.729619	1.85061	0.459777	0.0751748	0.194316	down	0.176158	1.61334	0.399358	2.12515	1.64038	1.7863
ENSRNOT00000012195	protein_coding	Slitrk1	-1.55583	1.63298	0.109667	0.000370461	0.0180248	down	-1.08983	-1.69386	-1.88379	1.45647	1.94682	1.49564
ENSRNOT00000030152	protein_coding	Scn4b	2.49097	4.3824	0.26954	0.00474752	0.0431346	down	2.79781	2.24387	2.43124	3.95097	4.9356	4.26065
ENSRNOT00000004400	protein_coding	Epn3	-1.55012	-0.307803	0.422692	0.0336936	0.120002	down	-0.922769	-2.17931	-1.54829	-0.428282	-0.0158933	-0.479235
ENSRNOT00000014414	protein_coding	Krt222	-4.83151	-0.625677	0.0541898	0.0002719	0.017035	down	-4.60396	-4.44025	-5.45033	-0.741601	-0.319838	-0.815593
ENSRNOT00000026955	protein_coding	Fam57b	-0.620926	1.89242	0.175149	0.000350029	0.0177274	down	-0.339471	-0.617009	-0.906298	1.74415	2.19393	1.73919
ENSRNOT00000048945	protein_coding	Cacna1b	-5.17288	-1.43481	0.0749427	0.000304974	0.0173365	down	-4.80191	-5.21834	-5.4984	-1.61499	-0.946035	-1.74342
ENSRNOT00000044087	protein_coding	Pde8b	-3.02229	-1.67552	0.39317	0.0181438	0.0837616	down	-2.46159	-3.04609	-3.55919	-1.83836	-1.38513	-1.80307
ENSRNOT00000024279	protein_coding	Uros	-4.59403	-3.50378	0.469681	0.0369314	0.126866	down	-4.84971	-4.16837	-4.764	-3.62832	-2.96555	-3.91747
ENSRNOT00000089099	protein_coding	Kif1b	0.0836821	1.17199	0.470314	0.00161658	0.0281217	down	-0.000873589	0.315555	-0.0636354	1.29144	1.0139	1.21062
ENSRNOT00000092619	protein_coding	Krt78	-3.73334	-2.433	0.406029	0.0295129	0.111223	down	-4.28087	-3.15056	-3.76859	-2.13853	-2.30417	-2.85629
ENSRNOT00000040631	protein_coding	Mab21l1	-3.48306	-1.39806	0.235697	0.00347141	0.0373525	down	-3.73473	-3.16339	-3.55106	-1.84517	-0.849159	-1.49985
ENSRNOT00000065946	protein_coding	AABR07024769.1	-5.1481	-3.69101	0.364227	0.023438	0.0970439	down	-4.42147	-5.50666	-5.51618	-3.32016	-3.8387	-3.91417
ENSRNOT00000002221	protein_coding	Pcp4	-2.61182	0.205342	0.141889	0.00109149	0.0247195	down	-2.25842	-2.37101	-3.20605	0.410591	0.294033	-0.0885999
ENSRNOT00000071402	protein_coding	Nrxn1	-1.29304	0.26504	0.339603	0.00794137	0.0550437	down	-0.824479	-1.16816	-1.88648	0.235305	0.362383	0.197433
ENSRNOT00000019867	protein_coding	Dock3	-4.4872	-2.81784	0.314392	0.0322999	0.116979	down	-5.4896	-3.91521	-4.0568	-2.85866	-2.58115	-3.01371
ENSRNOT00000015367	protein_coding	Fgf9	0.443607	3.01441	0.16831	0.000170796	0.0153317	down	0.600155	0.509707	0.22096	2.84208	3.31552	2.88564
ENSRNOT00000013675	protein_coding	Trim32	0.500651	2.08943	0.332452	0.0015926	0.0280603	down	0.873602	0.366887	0.261466	1.94231	2.24724	2.07875
ENSRNOT00000006373	protein_coding	Rtn1	-1.58422	0.811014	0.190092	0.000704275	0.0212945	down	-1.41349	-1.30543	-2.03374	0.815774	1.00599	0.611274
ENSRNOT00000007998	protein_coding	Snap25	-1.20748	3.20265	0.0470348	0.000196392	0.0159955	down	-0.813151	-0.975067	-1.83422	3.3675	3.25719	2.98325
NM_001322942	protein_coding	Mpc2	-2.73829	-1.24404	0.354967	0.00351467	0.0376362	down	-2.82651	-2.36434	-3.024	-1.08264	-1.1196	-1.52988
ENSRNOT00000018416	protein_coding	Elavl3	-0.0529313	1.50858	0.338796	0.00969495	0.0609085	down	0.460934	-0.294907	-0.324821	1.188	1.92112	1.41662
ENSRNOT00000080962	protein_coding	Pja2	-1.96022	-0.715376	0.421953	0.00204355	0.0305027	down	-1.76771	-2.00904	-2.10392	-0.870342	-0.429725	-0.846061
ENSRNOT00000001883	protein_coding	Lhx5	-4.48288	-2.36486	0.230362	0.00214835	0.031188	down	-4.70423	-3.89789	-4.84652	-2.41648	-2.42845	-2.24963
ENSRNOT00000031384	protein_coding	Aldh5a1	-2.04738	0.782333	0.140661	0.000929308	0.0235214	down	-1.88755	-1.6271	-2.62748	0.659574	1.02035	0.66707
ENSRNOT00000023984	protein_coding	Itih3	0.177459	2.51988	0.197179	0.000777471	0.0218752	down	0.398796	0.440007	-0.306425	2.49848	2.66612	2.39505
ENSRNOT00000055989	protein_coding	Tubgcp5	4.51936	5.99239	0.360224	0.0210066	0.0904039	down	4.23045	4.92877	4.39886	6.03199	6.55904	5.38614
NM_001009966	protein_coding	Pacsin3	0.775431	2.16492	0.381699	0.0104372	0.0629269	down	1.24462	0.543862	0.537807	1.79631	2.4635	2.23496
ENSRNOT00000045048	protein_coding	Sytl2	-0.835091	1.32829	0.223233	0.00742321	0.0530371	down	-0.231634	-1.04809	-1.22555	0.846119	1.89095	1.24779
ENSRNOT00000068198	protein_coding	Camk2d	-3.65337	-1.42933	0.21404	0.00021491	0.016426	down	-3.84079	-3.31642	-3.80291	-1.41039	-1.36928	-1.50831
ENSRNOT00000009542	protein_coding	Gria4	-3.86076	-2.21734	0.320096	0.00791905	0.0549485	down	-4.48187	-3.53606	-3.56435	-2.02467	-2.44446	-2.18289
ENSRNOT00000040802	protein_coding	Lrrn4	3.67662	5.95285	0.206436	0.166235	0.319453	down	5.52046	2.91348	2.59593	6.6069	7.22098	4.03068
ENSRNOT00000021876	protein_coding	Cnnm1	-1.13446	0.418433	0.340825	0.00708467	0.0517923	down	-0.781199	-0.922278	-1.69991	0.431165	0.600559	0.223576
ENSRNOT00000038168	protein_coding	AABR07058615.1	-3.75186	-2.52167	0.426263	0.00155697	0.0279324	down	-3.76245	-4.02412	-3.46901	-2.51191	-2.51782	-2.53529
ENSRNOT00000080466	protein_coding	Tmc4	-2.87938	-1.51444	0.388251	0.0116935	0.0661531	down	-2.77149	-2.63061	-3.23603	-1.05924	-1.92359	-1.56049
NM_001108603	protein_coding	Ptprt	-5.12761	-1.92656	0.10874	0.00102374	0.024295	down	-4.41593	-5.49785	-5.46903	-2.06361	-1.69804	-2.01803
ENSRNOT00000035317	protein_coding	St8sia5	-4.31675	-3.006	0.40311	0.0146546	0.074708	down	-4.66466	-3.83983	-4.44577	-2.83978	-2.77149	-3.40672
ENSRNOT00000008962	protein_coding	Hdac11	1.13674	2.98793	0.277164	0.00161016	0.0280603	down	1.39714	1.10516	0.907906	2.65702	3.3415	2.96525
ENSRNOT00000020411	protein_coding	Lgi1	-2.54098	0.456241	0.125241	0.000131891	0.0144668	down	-2.58344	-2.21334	-2.82615	0.363747	0.665913	0.339064
ENSRNOT00000074816	protein_coding	Col25a1	-3.28318	-1.99393	0.409164	0.00897136	0.0585582	down	-3.80974	-3.00527	-3.03453	-1.90522	-1.95492	-2.12165
NM_001124769	protein_coding	Tac1	-5.19425	-1.38947	0.0715562	0.000137564	0.0144668	down	-5.46698	-4.71702	-5.39874	-1.21868	-1.34267	-1.60704
ENSRNOT00000048030	protein_coding	Usp13	-1.8377	0.23037	0.238479	0.000232768	0.016426	down	-1.58437	-1.78829	-2.14043	0.223977	0.283023	0.184111
ENSRNOT00000066024	protein_coding	Lrrc7	-4.20947	-3.03124	0.441894	0.0263446	0.103792	down	-4.77233	-3.58968	-4.26639	-3.01322	-3.04526	-3.03524
ENSRNOT00000064779	protein_coding	Gabra2	-2.28977	-1.05482	0.424859	0.00580995	0.0469862	down	-2.49435	-1.92269	-2.45227	-0.791153	-1.25777	-1.11555
NM_199269	protein_coding	Mdga2	-3.07057	-0.327061	0.149321	0.00117724	0.0252976	down	-2.69335	-2.87287	-3.6455	-0.593712	-0.0439449	-0.343526
ENSRNOT00000064105	protein_coding	Large1	-4.51647	-3.0079	0.35146	0.0333758	0.119343	down	-5.35273	-4.46679	-3.7299	-3.09877	-2.88128	-3.04366
ENSRNOT00000020154	protein_coding	Zfyve28	-0.579661	1.21911	0.287419	0.00478724	0.0431548	down	-0.599166	-0.88442	-0.255396	0.929933	1.73857	0.988827
ENSRNOT00000004806	protein_coding	AABR07037960.1	3.1261	4.41941	0.408015	0.0035233	0.0376663	down	3.26012	3.16524	2.95294	4.28531	4.79302	4.17989
ENSRNOT00000090382	protein_coding	Otos	-1.88723	-0.365356	0.348233	0.00864565	0.0574878	down	-1.37677	-2.23084	-2.05409	-0.00337869	-0.541842	-0.550847
ENSRNOT00000058204	protein_coding	Serp2	-1.3722	1.72601	0.116774	0.00125425	0.0256442	down	-0.661753	-1.53183	-1.92302	1.63917	1.89144	1.64742
ENSRNOT00000085519	protein_coding	Ccdc28a	0.500476	1.85641	0.390681	0.00295847	0.0350025	down	0.824653	0.423262	0.253511	1.69184	2.09955	1.77784
ENSRNOT00000024150	protein_coding	Iglon5	-3.61498	-2.60471	0.496452	0.0640326	0.176641	down	-4.34351	-3.4907	-3.01074	-2.60767	-2.74188	-2.46457
ENSRNOT00000022528	protein_coding	Rtn2	-1.43476	-0.16304	0.414165	0.004043	0.0400171	down	-1.3089	-1.66471	-1.33068	-0.460104	0.163896	-0.192911
ENSRNOT00000008637	protein_coding	Pclo	-2.89461	-1.20124	0.309202	0.00180031	0.0289537	down	-3.01094	-2.48579	-3.18711	-1.0233	-1.32546	-1.25495
ENSRNOT00000055200	protein_coding	Snhg11	0.748599	3.61869	0.136778	0.000955691	0.0238253	down	0.88944	1.2238	0.132552	3.68139	3.68735	3.48732
ENSRNOT00000092968	protein_coding	Gpm6a	-4.38933	-3.03919	0.392255	0.00378443	0.0389346	down	-4.14896	-4.43506	-4.58396	-3.27789	-2.67861	-3.16108
ENSRNOT00000092712	protein_coding	Pafah1b1	0.626692	2.24135	0.326542	0.00193774	0.0298679	down	1.00599	0.627759	0.246323	2.24967	2.16548	2.3089
ENSRNOT00000024878	protein_coding	Acot13	-5.17909	-1.19841	0.0633425	0.00051188	0.0199024	down	-5.51917	-4.66907	-5.34903	-0.627916	-1.56473	-1.40257
ENSRNOT00000086469	protein_coding	Rab37	-4.15053	-2.58825	0.338616	0.00749904	0.0532024	down	-4.58844	-3.78341	-4.07974	-2.85802	-2.18371	-2.72304
ENSRNOT00000021114	protein_coding	Sorbs1	-3.55593	-2.44658	0.463502	0.0205986	0.0896171	down	-4.01113	-3.10632	-3.55035	-2.54305	-2.16147	-2.63522
ENSRNOT00000093106	protein_coding	Klc1	0.123091	1.29239	0.444638	0.00860212	0.057375	down	0.255623	-0.0555953	0.169246	1.06253	1.74205	1.07258
ENSRNOT00000009778	protein_coding	Cyb561	-3.97956	-0.669823	0.100848	0.000119038	0.0143165	down	-3.96716	-3.65776	-4.31377	-0.498165	-0.618619	-0.892684
ENSRNOT00000019894	protein_coding	Srbd1	0.936994	2.75273	0.284059	0.00170969	0.0286241	down	0.688088	1.37123	0.751662	2.96021	2.60263	2.69536
ENSRNOT00000016521	protein_coding	Car7	-4.20852	-1.39035	0.14179	0.00235359	0.0322159	down	-4.16269	-4.89608	-3.5668	-1.52988	-1.10345	-1.53772
ENSRNOT00000066181	protein_coding	Ttbk2	-2.75723	-0.83385	0.263636	0.00150518	0.027493	down	-2.53944	-2.72065	-3.01162	-0.970943	-0.426631	-1.10398
ENSRNOT00000065195	protein_coding	Sucla2	-0.550954	0.94139	0.355434	0.0154185	0.076899	down	-0.131296	-0.879054	-0.642513	0.583011	1.52559	0.715573
ENSRNOT00000028785	protein_coding	Rtn3	1.17951	2.78272	0.329144	0.000711667	0.0213156	down	1.46627	1.194	0.878254	2.75683	2.80113	2.79019
ENSRNOT00000004725	protein_coding	Gabra1	-3.47544	-0.110307	0.0970495	0.00127102	0.0256785	down	-2.67912	-3.83468	-3.91252	-0.233599	0.127579	-0.2249
ENSRNOT00000049245	protein_coding	Pcdh7	-4.42599	-2.71231	0.30488	0.0504018	0.152251	down	-3.40071	-4.35368	-5.52358	-2.55674	-2.81538	-2.7648
NM_001106778	protein_coding	Ano4	-1.63434	0.514874	0.225435	0.00175369	0.0288311	down	-1.1063	-1.70319	-2.09353	0.54498	0.557001	0.442642
ENSRNOT00000019190	protein_coding	Extl2	-2.93972	-0.652933	0.204932	4.72937e-05	0.0127439	down	-2.83994	-2.96613	-3.01307	-0.642944	-0.467222	-0.848634
ENSRNOT00000079819	protein_coding	Rasgrp3	-2.59567	-0.856321	0.299504	0.0106847	0.0635938	down	-1.84109	-2.86006	-3.08586	-0.918375	-0.778366	-0.872221
NM_001025755	protein_coding	MGC116197	-3.06135	0.241261	0.101348	0.00202838	0.0304379	down	-3.9522	-2.42939	-2.80244	0.347948	0.234538	0.141296
ENSRNOT00000008221	protein_coding	Cntn3	-5.26501	-3.44882	0.283969	0.00100069	0.0241521	down	-5.48027	-5.46506	-4.84971	-3.49102	-3.48038	-3.37506
ENSRNOT00000081677	protein_coding	Tmeff2	-2.34619	-0.55902	0.289741	0.00251691	0.0329605	down	-2.26417	-2.69061	-2.08377	-0.743136	-0.170283	-0.76364
ENSRNOT00000093159	protein_coding	Pnpla8	-2.92518	-1.30194	0.324606	0.000564637	0.0202725	down	-3.13397	-2.64148	-3.00009	-1.23118	-1.23418	-1.44046
ENSRNOT00000045127	protein_coding	Mapt	-0.925467	0.525526	0.36577	0.0059285	0.0474706	down	-0.769581	-0.943017	-1.0638	0.313075	1.03899	0.224516
ENSRNOT00000046058	protein_coding	Gucy1a2	-5.06964	-1.323	0.0744989	0.000195334	0.0159955	down	-5.07537	-4.6209	-5.51265	-1.12502	-1.55124	-1.29274
ENSRNOT00000016749	protein_coding	Cpne4	-5.4448	-1.62589	0.0708589	3.72336e-07	0.00251089	down	-5.41372	-5.39167	-5.529	-1.5406	-1.66496	-1.67211
NM_024130	protein_coding	Dctn1	-2.27995	-1.09212	0.438963	0.00700378	0.0514861	down	-2.06328	-2.49984	-2.27672	-0.985288	-0.818732	-1.47234
ENSRNOT00000047737	protein_coding	Cacna1d	1.94657	3.10414	0.448268	0.100323	0.231476	down	0.927635	2.69404	2.21804	3.36367	3.00684	2.9419
ENSRNOT00000070925	protein_coding	AABR07044711.1	3.21571	4.46545	0.420524	0.0562177	0.162705	down	3.20701	3.15874	3.28137	4.84412	5.01732	3.5349
ENSRNOT00000027022	protein_coding	Doc2a	-4.08595	-1.58825	0.177059	0.000825399	0.0223396	down	-4.14185	-4.49404	-3.62196	-1.6704	-1.37145	-1.7229
ENSRNOT00000000351	protein_coding	AABR07045462.1	-2.55704	-0.885822	0.313988	0.00112474	0.0249703	down	-2.76152	-2.29422	-2.61539	-0.798584	-0.690002	-1.16888
ENSRNOT00000082511	protein_coding	LOC691995	0.599709	3.81153	0.107931	0.00134178	0.0261171	down	1.31608	0.517177	-0.0341332	3.62952	3.93792	3.86715
ENSRNOT00000059545	protein_coding	LOC362863	-3.35661	-1.93283	0.372734	0.0654347	0.178826	down	-4.27337	-2.43955	-3.35691	-1.54997	-2.21277	-2.03575
ENSRNOT00000089040	protein_coding	Tmem189	1.72429	3.35612	0.322681	0.000213565	0.016426	down	1.88924	1.79451	1.48913	3.27567	3.40342	3.38927
ENSRNOT00000011052	protein_coding	Cdk5	-4.1643	-1.5466	0.162928	0.00230347	0.0320215	down	-4.17761	-3.92352	-4.39177	-1.81481	-0.845158	-1.97985
ENSRNOT00000012422	protein_coding	Sptssb	-5.08703	-2.97447	0.231236	0.000812393	0.0222683	down	-5.15422	-5.2198	-4.88706	-3.00589	-2.59785	-3.31966
ENSRNOT00000091044	protein_coding	Ank3	-2.1985	-1.13277	0.47773	0.00552208	0.0458302	down	-2.04359	-2.49151	-2.0604	-1.06077	-0.953022	-1.38451
ENSRNOT00000013188	protein_coding	Timm8b	0.655872	3.30478	0.15944	0.000351493	0.0177485	down	0.793563	0.964861	0.209194	3.38097	3.20348	3.3299
NM_001033984	protein_coding	Ank3	-2.12927	-0.0454068	0.235881	0.000710658	0.021314	down	-2.07132	-1.79051	-2.52598	-0.0535597	0.0551287	-0.137789
ENSRNOT00000050515	protein_coding	Ttc30b	-2.14841	-0.501337	0.319286	0.0131073	0.0703795	down	-1.57626	-2.43381	-2.43517	-0.93705	-0.035188	-0.531772
ENSRNOT00000036383	protein_coding	Tdrp	-3.01945	-1.37265	0.319348	0.0340373	0.12074	down	-2.10747	-3.7381	-3.21278	-1.52243	-0.977066	-1.61847
ENSRNOT00000014129	protein_coding	Rpusd2	-4.08469	-1.14549	0.13038	0.00214975	0.031188	down	-4.11471	-3.44678	-4.69259	-0.725085	-1.40248	-1.3089
ENSRNOT00000012767	protein_coding	Zrsr1	-1.38098	0.258954	0.320871	0.0333097	0.119222	down	-0.732822	-2.08488	-1.32523	-0.299973	0.8557	0.221136
ENSRNOT00000089396	protein_coding	Negr1	-4.60609	-3.50145	0.465018	0.054332	0.159433	down	-3.96215	-4.58487	-5.27126	-3.7208	-3.19463	-3.58893
ENSRNOT00000092327	protein_coding	Shank1	-4.51335	-2.22713	0.205012	0.0294963	0.111184	down	-3.14252	-5.16388	-5.23364	-2.18433	-2.12892	-2.36813
ENSRNOT00000064070	protein_coding	Ank1	-3.37057	-1.21949	0.225144	0.00236903	0.0323241	down	-3.16713	-3.80404	-3.14054	-1.23351	-0.819995	-1.60497
ENSRNOT00000093339	protein_coding	Gabrg3	-3.1875	-1.32681	0.275344	0.00239419	0.0323936	down	-3.16549	-2.74881	-3.6482	-1.1739	-1.4488	-1.35773
ENSRNOT00000007103	protein_coding	Myef2	-4.67296	-3.05299	0.325344	0.00630893	0.0487317	down	-4.18376	-5.01655	-4.81856	-3.15296	-2.70443	-3.30159
ENSRNOT00000005168	protein_coding	Lgi2	-1.2075	2.67963	0.067586	0.000204457	0.0162457	down	-0.806572	-1.18656	-1.62938	2.49465	3.04526	2.49897
ENSRNOT00000067653	protein_coding	Dnm3	-5.0367	-0.987443	0.060402	0.000115648	0.0143165	down	-5.03815	-5.471	-4.60095	-0.90608	-0.870189	-1.18606
ENSRNOT00000081032	protein_coding	Wnt7b	1.14644	3.08964	0.260039	0.029542	0.11129	down	0.978659	1.65054	0.810111	3.19828	3.94355	2.12709
ENSRNOT00000012785	protein_coding	Slitrk5	-4.41678	-2.91066	0.352057	0.0146261	0.0746569	down	-3.85501	-4.34792	-5.0474	-3.06586	-2.67793	-2.98818
ENSRNOT00000002941	protein_coding	Nmu	-4.06875	-0.107462	0.0641999	0.00023921	0.0164752	down	-3.6672	-3.87628	-4.66276	0.0765805	-0.250973	-0.147993
ENSRNOT00000022401	protein_coding	Galr1	-4.3918	-1.58908	0.143317	0.000178289	0.0153967	down	-4.19002	-4.72647	-4.2589	-1.50831	-1.83133	-1.4276
ENSRNOT00000002759	protein_coding	Sidt1	-5.28975	-2.00944	0.102927	0.000128532	0.0144668	down	-5.29364	-5.04893	-5.52668	-2.23227	-1.65837	-2.13769
ENSRNOT00000005120	protein_coding	AABR07038250.1	-0.316014	1.50796	0.282442	0.00419454	0.0407815	down	0.157663	-0.336525	-0.769178	1.75759	1.21763	1.54866
ENSRNOT00000072526	protein_coding	Lin7a	-4.22046	-2.08875	0.228188	0.000745296	0.0215132	down	-4.07612	-4.06398	-4.52126	-2.00605	-1.83897	-2.42122
NM_134404	protein_coding	Svop	-4.78691	-2.36223	0.186251	0.0290464	0.110061	down	-3.40189	-5.47733	-5.48152	-2.51767	-1.92173	-2.64729
ENSRNOT00000071463	protein_coding	Col25a1	-4.10391	-3.00555	0.467048	0.10223	0.234169	down	-5.00917	-3.65294	-3.64962	-2.83787	-2.67051	-3.50828
ENSRNOT00000041808	protein_coding	Vgf	-0.967954	1.32972	0.20339	0.00505399	0.0443049	down	-0.829784	-0.537576	-1.5365	0.840883	1.83004	1.31826
ENSRNOT00000066197	protein_coding	Dmxl2	-1.3559	1.58212	0.130487	0.00017682	0.0153317	down	-0.995836	-1.33375	-1.7381	1.59692	1.64467	1.50477
ENSRNOT00000015034	protein_coding	Trak2	-0.36975	1.48559	0.276368	0.0163109	0.0791833	down	-0.45503	-0.121133	-0.533085	1.13681	2.37458	0.94538
ENSRNOT00000092104	protein_coding	St18	-3.90456	-2.20212	0.307265	0.0180923	0.0836622	down	-3.09732	-4.02502	-4.59136	-2.19542	-2.32183	-2.08911
ENSRNOT00000020536	protein_coding	Mob4	0.129148	1.76024	0.322845	0.00509282	0.0443411	down	0.604975	0.147486	-0.365016	1.87293	1.59284	1.81494
ENSRNOT00000017025	protein_coding	Micu3	-4.75555	-2.90995	0.278239	0.0203718	0.0890402	down	-4.72037	-5.5333	-4.01299	-3.27473	-2.48759	-2.96752
NM_001163568	protein_coding	Fam102b	-0.505098	1.07349	0.334809	0.00620407	0.0484369	down	-0.0881175	-0.555752	-0.871425	0.704256	1.36494	1.15128
ENSRNOT00000017413	protein_coding	Ndrg4	-1.27972	0.169823	0.366136	0.000237756	0.0164752	down	-1.1473	-1.2309	-1.46097	0.230836	0.245861	0.0327726
ENSRNOT00000003791	protein_coding	LOC103689999	0.670176	2.30548	0.321903	0.00160095	0.0280603	down	0.92742	0.831106	0.252002	2.29028	2.3832	2.24296
ENSRNOT00000021178	protein_coding	Stxbp1	0.191662	1.5931	0.378551	0.000271182	0.017035	down	0.345857	0.164699	0.0644296	1.528	1.75601	1.49529
ENSRNOT00000079345	protein_coding	AABR07004776.1	-4.94828	-3.58152	0.387761	0.00417307	0.0406614	down	-5.27088	-4.79129	-4.78267	-3.32331	-3.89463	-3.52663
ENSRNOT00000077941	protein_coding	Gria2	-4.89699	-3.48431	0.375613	0.0199487	0.0880619	down	-4.30259	-5.50958	-4.8788	-3.20114	-3.66016	-3.59162
ENSRNOT00000001242	protein_coding	Stx2	1.9502	2.99433	0.484937	0.107483	0.241885	down	1.08191	2.68609	2.0826	3.34986	2.93287	2.70026
ENSRNOT00000090273	protein_coding	Ank3	-4.657	-2.93788	0.303734	0.0140141	0.07288	down	-4.60826	-4.05168	-5.31108	-2.8003	-2.69522	-3.31813
ENSRNOT00000027031	protein_coding	Tcte1	-4.25731	-2.93887	0.400969	0.00683517	0.0508055	down	-3.9931	-4.31096	-4.46788	-3.14565	-2.50758	-3.16339
ENSRNOT00000027340	protein_coding	Pcdha6	-5.07293	-3.03581	0.243651	0.00402978	0.0399999	down	-4.80651	-5.49455	-4.91772	-3.31511	-2.49867	-3.29366
ENSRNOT00000075906	protein_coding	Abcf2	-3.25177	-1.72236	0.346418	0.0122934	0.0677845	down	-2.5993	-3.59594	-3.56008	-1.80381	-1.46097	-1.9023
ENSRNOT00000009233	protein_coding	Insig1	-0.217516	1.87261	0.23486	0.000638074	0.0208216	down	-0.0566929	-0.392522	-0.203332	1.7046	2.25734	1.65589
ENSRNOT00000073661	protein_coding	Gprasp1	-0.418464	1.59192	0.248207	0.000137326	0.0144668	down	-0.601496	-0.22022	-0.433677	1.56719	1.75251	1.45606
ENSRNOT00000021456	protein_coding	Gipr	-4.85144	-3.09976	0.296955	0.0198837	0.0879517	down	-4.44302	-5.46905	-4.64226	-3.73881	-2.55436	-3.00611
ENSRNOT00000049631	protein_coding	Lrrc27	1.18251	3.40812	0.213809	0.102543	0.23468	down	0.547942	2.0673	0.932301	4.15271	4.55217	1.51948
ENSRNOT00000030224	protein_coding	Rundc3b	-4.64589	-1.3945	0.105011	0.00340309	0.0370467	down	-3.68861	-5.45118	-4.79786	-1.41633	-1.22344	-1.54373
ENSRNOT00000030425	protein_coding	AC141969.1	-5.18903	-1.51563	0.0783783	8.0863e-05	0.0134474	down	-5.02771	-5.05475	-5.48464	-1.70428	-1.18039	-1.66222
ENSRNOT00000004283	protein_coding	Psmd12	-1.65633	0.515445	0.221937	0.0003446	0.0175565	down	-1.40642	-1.6491	-1.91347	0.441992	0.756245	0.348098
ENSRNOT00000050178	protein_coding	B3galt5	-2.9222	-0.945115	0.254003	0.00264585	0.0336464	down	-2.92964	-2.67375	-3.1632	-1.17128	-0.424133	-1.23993
ENSRNOT00000080252	protein_coding	Spetex-2F	-2.27506	-0.0682485	0.216613	0.000110191	0.0143165	down	-2.417	-2.09159	-2.31658	0.140289	-0.116525	-0.22851
ENSRNOT00000010491	protein_coding	3-Sep	-2.72578	-0.216774	0.175676	0.000110448	0.0143165	down	-2.59475	-2.56085	-3.02175	-0.0799723	-0.238475	-0.331873
ENSRNOT00000040884	protein_coding	NEWGENE_2724	0.490995	3.7468	0.10469	0.0514914	0.15446	down	-0.55921	2.67186	-0.639661	4.61287	3.59753	3.02998
ENSRNOT00000077935	protein_coding	Hif1a	-3.09803	-1.1995	0.268217	0.00129438	0.0257694	down	-2.81668	-2.98741	-3.49	-0.998825	-1.1805	-1.41918
ENSRNOT00000065216	protein_coding	Mapk8	-4.93755	-2.14534	0.144364	0.00131115	0.0258793	down	-4.35425	-5.49602	-4.96237	-1.96009	-2.34519	-2.13073
ENSRNOT00000061219	protein_coding	Celf5	-0.8732	0.874581	0.29776	0.00134117	0.0261171	down	-0.619942	-0.789043	-1.21061	0.718676	1.1353	0.769763
ENSRNOT00000033268	protein_coding	Dgki	-3.42124	-2.32761	0.468579	0.0266349	0.104495	down	-3.63155	-3.12823	-3.50395	-2.36747	-1.82182	-2.79353
ENSRNOT00000011641	protein_coding	Zfhx4	-4.22646	-1.48054	0.149072	0.00264125	0.0336464	down	-3.52022	-4.27126	-4.88791	-1.25163	-1.63532	-1.55468
ENSRNOT00000079424	protein_coding	Pnma3	-4.932	-3.22609	0.306528	0.0281108	0.107966	down	-4.19268	-5.39765	-5.20569	-3.50953	-2.5454	-3.62335
ENSRNOT00000002408	protein_coding	RGD1562339	1.76868	2.95905	0.438188	0.0748447	0.193755	down	0.95356	2.5871	1.76536	3.22227	2.97798	2.67692
ENSRNOT00000041021	protein_coding	LOC500948	6.58392	7.98002	0.379955	0.191497	0.351044	down	8.17982	5.95156	5.62038	8.19783	8.50276	7.23947
ENSRNOT00000048704	protein_coding	Syt7	-3.58393	-1.85788	0.302279	0.000758454	0.0216407	down	-3.50999	-3.78594	-3.45587	-1.87691	-1.57859	-2.11814
ENSRNOT00000080681	protein_coding	C2cd2	-3.50973	-2.45534	0.481502	0.00381053	0.0389826	down	-3.53823	-3.36226	-3.6287	-2.29576	-2.30223	-2.76804
ENSRNOT00000087617	protein_coding	Aff2	-4.83852	-3.04669	0.288804	0.0147303	0.0747781	down	-5.02383	-5.44723	-4.04452	-3.0552	-2.81339	-3.27147
ENSRNOT00000019442	protein_coding	Shc3	-1.15505	0.476664	0.322705	0.00186484	0.0293661	down	-0.868185	-1.02263	-1.57434	0.452526	0.595096	0.382369
ENSRNOT00000055862	protein_coding	Wdr47	0.687953	2.31792	0.323095	0.00424524	0.04091	down	1.19613	0.51809	0.349639	2.14085	2.49694	2.31597
ENSRNOT00000073356	protein_coding	Ufsp1	-0.0126366	1.22612	0.423738	0.0101125	0.0620201	down	0.367274	-0.233599	-0.171585	0.96592	1.59827	1.11416
NM_001191854	protein_coding	Tmem87b	4.24722	5.79468	0.34211	0.00891892	0.0584143	down	3.87852	4.7721	4.09103	6.05203	5.44294	5.88909
ENSRNOT00000093403	protein_coding	Cldn10	0.724823	2.12674	0.378426	0.0193523	0.0866457	down	1.29863	0.788477	0.0873618	2.27725	1.89419	2.20878
ENSRNOT00000073775	protein_coding	AABR07066379.1	-2.00797	-0.765989	0.422791	0.0123334	0.067794	down	-2.53354	-1.54854	-1.94184	-0.796396	-0.760609	-0.740961
ENSRNOT00000072309	protein_coding	LOC102551901	-2.8682	-0.763219	0.232454	0.015741	0.0776391	down	-1.97451	-2.8844	-3.74569	-0.849813	-0.550747	-0.889097
ENSRNOT00000024752	protein_coding	St8sia3	-5.26603	-2.8292	0.18469	0.00188215	0.0294495	down	-5.51827	-4.76999	-5.50982	-3.10302	-2.38501	-2.99958
ENSRNOT00000075978	protein_coding	Dync1li2	-3.62765	-1.14461	0.178868	0.00121784	0.0254915	down	-4.08356	-3.09917	-3.70021	-0.963599	-1.15884	-1.31141
ENSRNOT00000016230	protein_coding	Ncdn	-0.27109	2.50775	0.145708	0.000892642	0.0230024	down	0.0977646	-0.257687	-0.653346	2.23327	2.95615	2.33385
ENSRNOT00000024393	protein_coding	Hpdl	-3.31057	-1.08671	0.214068	0.00223796	0.0316313	down	-3.61654	-3.17063	-3.14455	-1.39735	-0.527167	-1.33561
ENSRNOT00000037800	protein_coding	Rcbtb1	-4.67882	-2.78035	0.268229	0.0114067	0.0655796	down	-4.32213	-4.19162	-5.5227	-2.66472	-2.8844	-2.79194
ENSRNOT00000041762	protein_coding	Ube2ql1	-0.995207	2.36953	0.0970761	0.00106944	0.0245297	down	-0.797377	-0.782186	-1.40606	1.97444	3.04746	2.08671
ENSRNOT00000046802	protein_coding	Rap1gap	-0.814093	1.41983	0.21258	0.00402189	0.0399916	down	-0.564089	-1.22205	-0.656139	0.995983	2.03459	1.22891
ENSRNOT00000085135	protein_coding	Kifap3	-0.301946	1.43202	0.300624	0.00128674	0.0257694	down	-0.0120867	-0.201404	-0.692348	1.39131	1.57209	1.33267
ENSRNOT00000015250	protein_coding	Smap2	-0.753317	0.701491	0.364804	0.000362307	0.0179501	down	-0.765666	-0.683251	-0.811034	0.650644	0.937897	0.515933
NM_022193	protein_coding	Acaca	-2.27435	-0.703277	0.336558	0.00866172	0.0575486	down	-2.51245	-1.65499	-2.65561	-0.51291	-0.839324	-0.757597
ENSRNOT00000014962	protein_coding	Ank2	-1.46694	-0.00877582	0.363956	0.00185022	0.029283	down	-1.17912	-1.43186	-1.78983	0.0137315	0.136172	-0.176231
ENSRNOT00000012041	protein_coding	Elmod1	-1.59503	2.08052	0.0782618	0.00042113	0.0185529	down	-1.079	-1.57957	-2.12652	1.84778	2.38168	2.01209
ENSRNOT00000024867	protein_coding	LOC100911402	0.886503	2.5938	0.306232	0.00111862	0.0249273	down	0.910516	0.942535	0.806458	2.3825	2.99361	2.4053
ENSRNOT00000032130	protein_coding	Paqr3	-2.90265	-1.13575	0.29384	0.00255289	0.0331713	down	-2.45711	-2.97097	-3.27987	-1.16211	-0.937864	-1.30729
ENSRNOT00000077270	protein_coding	Tpd52	-2.76171	-1.18353	0.334905	0.00437602	0.0415843	down	-2.86943	-2.35504	-3.06066	-1.30333	-0.844966	-1.4023
ENSRNOT00000047310	protein_coding	AABR07033882.1	-5.27124	-3.53409	0.299963	0.000432285	0.0185529	down	-5.08931	-5.44502	-5.27938	-3.67599	-3.28345	-3.64284
ENSRNOT00000027088	protein_coding	Tomm20	0.687825	2.68266	0.250896	0.00274188	0.034077	down	1.071	0.888481	0.104	2.78657	2.5797	2.68172
ENSRNOT00000033811	protein_coding	Luzp2	-1.42199	0.315164	0.29996	0.00668091	0.050144	down	-0.872694	-1.40817	-1.98512	0.116902	0.437304	0.391285
ENSRNOT00000003950	protein_coding	Uhmk1	-1.85081	-0.0925192	0.295598	0.000316955	0.0173605	down	-1.60144	-2.09176	-1.85923	-0.0141066	-0.0660556	-0.197395
ENSRNOT00000034936	protein_coding	Tas2r118	0.0128068	1.29142	0.412192	0.084834	0.208888	down	0.342561	-0.208295	-0.0958457	1.37123	2.17585	0.327175
ENSRNOT00000012388	protein_coding	Nrarp	-3.50588	-2.17639	0.39791	0.0366237	0.126101	down	-2.73394	-4.0144	-3.76929	-2.3324	-1.8233	-2.37347
ENSRNOT00000021458	protein_coding	Rap1gds1	-1.01406	0.409336	0.372835	7.34043e-05	0.0131673	down	-0.892449	-1.01104	-1.13868	0.498602	0.383915	0.34549
ENSRNOT00000080727	protein_coding	Stox1	-0.0762929	1.39983	0.359452	0.0141129	0.0731189	down	-0.46185	0.525944	-0.292973	1.75031	1.14747	1.30172
ENSRNOT00000025525	protein_coding	Cox5a	2.20336	3.995	0.288845	0.000453288	0.0190947	down	2.36242	2.33385	1.91382	3.87687	4.16653	3.9416
ENSRNOT00000008160	protein_coding	Scn8a	-1.64678	-0.261046	0.382696	0.0202446	0.0887876	down	-2.20965	-1.00636	-1.72431	-0.0457702	-0.258432	-0.478937
NM_001011701	protein_coding	Spetex-2F	-4.07781	-1.86523	0.215748	0.00278423	0.034184	down	-3.999	-3.63602	-4.59839	-1.64791	-1.71105	-2.23672
ENSRNOT00000065565	protein_coding	Ndufaf8	1.29822	2.84059	0.343319	0.00241203	0.0324732	down	1.58566	1.4331	0.875898	2.95368	2.71995	2.84816
ENSRNOT00000088966	protein_coding	AABR07007134.1	-4.3913	-1.90192	0.178083	0.000210714	0.016418	down	-4.45068	-4.33444	-4.38877	-1.52962	-2.01699	-2.15915
ENSRNOT00000076234	protein_coding	Grik2	-2.89837	-1.46805	0.371049	6.34055e-06	0.00941952	down	-2.90933	-2.86555	-2.92022	-1.52903	-1.38555	-1.48956
ENSRNOT00000006499	protein_coding	Kcns3	-3.03507	-0.0318417	0.124721	0.0018074	0.0289537	down	-3.27128	-2.3324	-3.50152	-0.0564245	0.318547	-0.357648
ENSRNOT00000063839	protein_coding	AABR07002774.2	-3.88069	-2.81878	0.478998	0.0796814	0.201135	down	-4.54048	-3.03524	-4.06634	-2.63735	-2.85758	-2.96141
ENSRNOT00000065838	protein_coding	Dleu7	-2.95673	0.346714	0.10129	0.00161054	0.0280603	down	-2.14931	-3.57232	-3.14856	0.277102	0.553977	0.209064
ENSRNOT00000022128	protein_coding	Cx3cl1	-2.42499	-0.0218364	0.189051	0.000132458	0.0144668	down	-2.28661	-2.40641	-2.58194	-0.0980965	0.253511	-0.220924
NM_017204	protein_coding	Map6	-2.7778	-1.47314	0.404817	0.0142577	0.0735458	down	-2.35504	-2.93698	-3.04138	-1.6726	-1.01305	-1.73376
ENSRNOT00000093007	protein_coding	Elavl2	-4.11983	-1.0748	0.121159	0.000231729	0.016426	down	-3.85888	-3.96013	-4.54048	-0.882991	-1.05384	-1.28757
ENSRNOT00000081157	protein_coding	Paip1	-2.68119	-0.727981	0.258241	0.000119671	0.0143165	down	-2.63006	-2.71503	-2.69848	-0.496403	-0.941928	-0.745611
ENSRNOT00000073811	protein_coding	Ankrd29	-2.80482	-0.780016	0.245739	0.0114196	0.0656029	down	-2.23518	-2.70354	-3.47574	-1.16274	-0.236016	-0.941293
ENSRNOT00000007335	protein_coding	Kcnj3	-5.35421	-3.26367	0.234793	0.000108044	0.0143165	down	-5.20804	-5.33542	-5.51915	-3.21506	-3.46175	-3.11419
NM_012954	protein_coding	Fosl2	4.90069	6.60342	0.307204	0.260966	0.42902	down	7.03298	3.92727	3.74182	7.0223	7.63231	5.15565
ENSRNOT00000088647	protein_coding	Epb41l3	-3.62252	-0.796466	0.141018	7.79383e-05	0.0131673	down	-3.67214	-3.51344	-3.68197	-0.77506	-0.527685	-1.08665
ENSRNOT00000058295	protein_coding	Mbp	0.514662	2.44083	0.263128	0.000314286	0.0173574	down	0.429184	0.732674	0.382129	2.49184	2.62601	2.20463
ENSRNOT00000016567	protein_coding	Pkia	-4.13025	-2.10232	0.245208	0.00108046	0.0246896	down	-4.47363	-4.22589	-3.69122	-1.96937	-2.1576	-2.18
ENSRNOT00000023519	protein_coding	Nrsn1	-5.05182	-0.536995	0.0437423	3.98288e-05	0.0127388	down	-4.92443	-5.46611	-4.76492	-0.414392	-0.486249	-0.710345
NM_019343	protein_coding	Rgs7	-4.94077	-2.70203	0.21187	0.00201491	0.0304025	down	-5.17265	-4.44507	-5.20461	-2.5168	-2.50638	-3.0829
ENSRNOT00000016887	protein_coding	Lmbrd1	0.353354	2.43425	0.236367	0.00111216	0.0248526	down	0.745626	0.405969	-0.0915321	2.4839	2.3313	2.48757
ENSRNOT00000034124	protein_coding	Evi5l	-3.74666	-2.48881	0.418167	0.00436298	0.0415668	down	-3.75486	-3.48214	-4.00299	-2.45936	-2.23518	-2.7719
ENSRNOT00000039005	protein_coding	Gpr85	-5.25057	-1.33392	0.0662173	4.37347e-05	0.0127439	down	-4.89836	-5.51362	-5.33973	-1.42442	-1.15217	-1.42518
NM_053393	protein_coding	Cdh8	-3.59216	-0.164983	0.0929642	0.00144423	0.0269767	down	-3.25655	-3.14339	-4.37655	-0.33343	0.219985	-0.381503
ENSRNOT00000021748	protein_coding	Lbx1	-4.98893	-3.72436	0.416224	0.0312717	0.114974	down	-4.26506	-5.5044	-5.19733	-3.75754	-3.89704	-3.5185
ENSRNOT00000015786	protein_coding	Auh	-0.651501	1.4756	0.228918	0.000860379	0.0226093	down	-0.42004	-0.443478	-1.09099	1.65444	1.36907	1.40329
ENSRNOT00000017575	protein_coding	Lrp8	-0.465355	0.984263	0.366118	0.00732852	0.0527313	down	-0.200505	-0.332109	-0.863451	0.739178	1.39112	0.822495
ENSRNOT00000016688	protein_coding	Asah2	-4.53601	-2.33917	0.218116	0.00114536	0.0251303	down	-4.89792	-4.26014	-4.44997	-2.01311	-2.3516	-2.6528
ENSRNOT00000000141	protein_coding	Phf24	-4.40651	-1.50874	0.134179	0.0102178	0.0623303	down	-5.46985	-3.3454	-4.40428	-1.49041	-1.2446	-1.7912
ENSRNOT00000001114	protein_coding	Atp6v1g2	-3.06603	-0.0738758	0.125681	0.000188026	0.0157805	down	-3.27334	-2.69212	-3.23264	-0.0532068	0.134013	-0.302433
ENSRNOT00000000302	protein_coding	Tet1	-4.96866	-3.87801	0.46955	0.0637568	0.176229	down	-4.74579	-4.63487	-5.52532	-3.91401	-3.29855	-4.42147
ENSRNOT00000067931	protein_coding	Atp2b2	-0.260867	1.34799	0.327857	0.000837128	0.0223408	down	-0.177951	-0.00516903	-0.599481	1.37622	1.3715	1.29626
ENSRNOT00000084020	protein_coding	Med12l	-2.80715	-0.811141	0.250693	0.000139677	0.0144668	down	-2.94053	-2.62488	-2.85604	-0.609265	-0.948729	-0.875429
ENSRNOT00000072627	protein_coding	Cdkl5	-4.76998	-2.08065	0.155035	0.00012334	0.0143165	down	-4.82842	-4.7815	-4.70003	-2.25496	-1.72354	-2.26345
NM_001108338	protein_coding	Fbxo21	-2.47751	-1.24017	0.424155	0.00182992	0.029148	down	-2.55877	-2.37632	-2.49744	-1.42038	-0.921662	-1.37847
ENSRNOT00000005262	protein_coding	Cpd	1.40219	2.50451	0.465765	0.00224944	0.0316437	down	1.69856	1.28978	1.21822	2.43955	2.60844	2.46555
ENSRNOT00000076418	protein_coding	Abcf2	-2.40468	-1.21335	0.4379	0.00131016	0.0258793	down	-2.28287	-2.46502	-2.46614	-1.19507	-0.988427	-1.45655
ENSRNOT00000024885	protein_coding	Tln2	-3.90943	-2.41112	0.353969	0.0056202	0.0461945	down	-4.32649	-3.81945	-3.58234	-2.51566	-2.08204	-2.63566
ENSRNOT00000051135	protein_coding	Xk	-4.87989	-2.79323	0.235426	0.00342706	0.037131	down	-5.5194	-4.44439	-4.67587	-2.80817	-2.9226	-2.64893
NM_053888	protein_coding	Myt1l	-4.01337	-1.31103	0.153643	0.00126083	0.0256446	down	-4.36991	-3.81317	-3.85705	-1.5477	-0.750183	-1.63521
ENSRNOT00000003633	protein_coding	Abat	-2.6965	-1.50583	0.438101	0.0176275	0.0827495	down	-2.27156	-2.79435	-3.02359	-1.59243	-1.1072	-1.81787
ENSRNOT00000075042	protein_coding	Aldh1l1	3.01683	5.2003	0.220146	0.0408297	0.134355	down	2.81468	3.46203	2.7738	5.22654	6.3969	3.97746
ENSRNOT00000038266	protein_coding	Adam32	2.05663	3.25614	0.435422	0.00679676	0.0507134	down	1.99827	2.43242	1.73919	3.48732	3.11454	3.16656
ENSRNOT00000000658	protein_coding	Tspyl4	0.143989	2.91288	0.146717	0.00132157	0.0259923	down	0.561068	0.008688	-0.137789	2.43617	3.38097	2.92149
ENSRNOT00000012473	protein_coding	Tacr3	-4.20338	-0.800653	0.0945533	0.00661469	0.049899	down	-3.40135	-3.71606	-5.49274	-0.771789	-0.662605	-0.967565
ENSRNOT00000026536	protein_coding	Haghl	-2.95113	-1.56182	0.381748	0.00797453	0.0551686	down	-2.62505	-2.81619	-3.41213	-1.50823	-1.32535	-1.85187
ENSRNOT00000089644	protein_coding	Tmem63c	-3.44594	-2.23299	0.431385	0.0133688	0.0710395	down	-3.97997	-3.33165	-3.02621	-2.15878	-2.19714	-2.34305
ENSRNOT00000008416	protein_coding	Akap5	-2.11461	0.225541	0.197489	0.00126336	0.0256446	down	-1.69237	-2.1689	-2.48257	-0.0537379	0.548628	0.181734
ENSRNOT00000064663	protein_coding	Frmd5	-3.19337	-1.98613	0.433094	0.00440915	0.0417744	down	-3.43894	-2.90244	-3.23874	-1.89255	-1.809	-2.25683
ENSRNOT00000016420	protein_coding	Kbtbd11	-3.18114	-1.12024	0.239666	8.51922e-05	0.0138571	down	-3.40325	-3.02559	-3.11458	-1.12337	-1.02051	-1.21683
ENSRNOT00000003859	protein_coding	Ppm1e	-4.7791	-2.91069	0.273873	0.0111532	0.0649174	down	-4.73767	-4.33487	-5.26478	-2.79462	-2.42215	-3.51529
ENSRNOT00000034896	protein_coding	Sall3	-4.95248	-2.39723	0.170135	0.000403396	0.018383	down	-4.52767	-5.11203	-5.21774	-2.50167	-2.20791	-2.48209
ENSRNOT00000009581	protein_coding	Slc3a1	-2.18166	-0.0507173	0.228308	0.00282641	0.0343388	down	-2.25641	-2.12979	-2.15878	-0.413589	0.594867	-0.33343
ENSRNOT00000030462	protein_coding	Ssmem1	-4.73468	-3.49808	0.424372	0.00327782	0.0364988	down	-4.73477	-4.94446	-4.52479	-3.33943	-3.80831	-3.3465
ENSRNOT00000082545	protein_coding	Gabbr1	-0.611438	0.836455	0.366556	0.0031439	0.0357683	down	-0.616494	-0.287389	-0.930431	0.860738	1.05222	0.596404
ENSRNOT00000013354	protein_coding	Car2	1.50585	3.33198	0.282021	0.00335624	0.0368063	down	1.93929	1.44954	1.12872	3.04948	3.64711	3.29934
ENSRNOT00000011307	protein_coding	Synpr	-5.403	-2.86259	0.171894	0.000137667	0.0144668	down	-5.49209	-5.43832	-5.27859	-2.95568	-2.54144	-3.09066
ENSRNOT00000043131	protein_coding	AABR07014114.1	-5.18967	-3.07606	0.231068	0.00110236	0.0247363	down	-5.27224	-5.45697	-4.8398	-2.73913	-3.17565	-3.3134
ENSRNOT00000071886	protein_coding	AABR07037510.2	-3.59428	-0.244456	0.0980853	0.00159886	0.0280603	down	-3.73366	-2.83447	-4.21469	-0.0882541	-0.0544201	-0.590693
ENSRNOT00000081235	protein_coding	Phactr3	-1.21936	0.395306	0.32654	0.00288902	0.0346496	down	-1.22987	-1.04343	-1.38479	0.26264	0.839362	0.0839157
ENSRNOT00000005331	protein_coding	Apln	-2.6472	0.770079	0.0936043	0.000538623	0.0201772	down	-2.54598	-2.1475	-3.24813	0.947195	0.774662	0.588381
ENSRNOT00000066590	protein_coding	AABR07046707.1	-5.29526	-2.66083	0.16105	0.000585911	0.0202725	down	-4.87351	-5.49382	-5.51844	-2.336	-2.8168	-2.82971
ENSRNOT00000011631	protein_coding	Atg4c	-4.72704	-2.30369	0.186423	0.0041201	0.0402862	down	-4.36472	-4.30778	-5.50862	-2.07441	-2.50279	-2.33387
ENSRNOT00000002650	protein_coding	Fgf12	-2.00697	0.651146	0.158426	0.000174898	0.0153317	down	-1.65484	-2.06121	-2.30486	0.758794	0.594489	0.600155
ENSRNOT00000024218	protein_coding	Dnajc21	-1.62935	-0.206898	0.373078	0.0218981	0.0926481	down	-0.949985	-1.84497	-2.09308	-0.429618	0.146388	-0.337464
ENSRNOT00000046157	protein_coding	Tmem170b	-2.87809	-0.872335	0.249005	0.00147397	0.0271903	down	-2.81844	-2.50666	-3.30916	-0.655225	-0.957904	-1.00388
ENSRNOT00000064039	protein_coding	Dnm1	-3.16366	-0.897299	0.207853	0.00239183	0.0323936	down	-3.5053	-2.54598	-3.4397	-0.896098	-0.692348	-1.10345
ENSRNOT00000030760	protein_coding	Acsl6	-2.55021	-0.685085	0.274499	0.0111074	0.0647397	down	-2.33737	-1.98946	-3.32381	-0.754669	-0.449115	-0.851471
ENSRNOT00000007723	protein_coding	RGD1563349	-4.7795	-2.42398	0.195397	0.00120828	0.0254378	down	-4.47333	-4.61129	-5.25388	-2.35575	-2.19188	-2.7243
ENSRNOT00000018447	protein_coding	Scd	1.14101	2.22658	0.471205	0.00796457	0.0551359	down	0.947573	0.917439	1.55801	2.1195	2.36483	2.19541
ENSRNOT00000024616	protein_coding	Hhip	-3.08752	-1.36938	0.303941	0.000665136	0.0210598	down	-3.33875	-2.85961	-3.06419	-1.15567	-1.54383	-1.40864
ENSRNOT00000013443	protein_coding	Olfm1	-2.92271	-0.650762	0.20705	0.000309763	0.0173365	down	-2.76081	-2.76524	-3.24208	-0.585561	-0.498165	-0.868561
ENSRNOT00000085709	protein_coding	Fam205c	-3.66942	-1.20496	0.181185	0.38104	0.547228	down	-5.48867	-0.252072	-5.26753	1.24242	-0.0677725	-4.78953
ENSRNOT00000049681	protein_coding	Acan	-4.67311	-3.63715	0.487691	0.162423	0.315282	down	-5.33285	-4.08984	-4.59665	-4.11452	-2.66404	-4.1329
NM_080689	protein_coding	Dnm1	-2.89105	-0.759876	0.228272	0.000653517	0.0209841	down	-2.72601	-2.8488	-3.09835	-0.592226	-0.543308	-1.14409
ENSRNOT00000000660	protein_coding	Tspyl1	-1.18005	0.834093	0.247561	0.000507534	0.0198654	down	-0.863223	-1.22755	-1.44937	0.684306	1.01412	0.803857
ENSRNOT00000067545	protein_coding	Slc4a10	-4.6301	-2.59561	0.244093	0.0100724	0.0619183	down	-4.1112	-5.47153	-4.30757	-2.42176	-2.52464	-2.84042
NM_001145273	protein_coding	Cox6b1	2.49105	4.07087	0.334524	0.00809154	0.0554184	down	2.19592	3.09912	2.1781	4.03403	4.27499	3.90358
ENSRNOT00000028299	protein_coding	Tdrkh	-3.52888	-1.66006	0.273796	0.0252149	0.101222	down	-2.56637	-4.09936	-3.92092	-1.70864	-1.23871	-2.03282
ENSRNOT00000007977	protein_coding	Steap2	-1.84657	-0.407355	0.368769	0.00180433	0.0289537	down	-1.59426	-1.88846	-2.05698	-0.515975	-0.127998	-0.578093
ENSRNOT00000078179	protein_coding	Cabp7	-0.624588	3.147	0.0732214	0.000492699	0.019641	down	-0.328499	-0.568694	-0.976571	2.75041	3.76174	2.92887
ENSRNOT00000084996	protein_coding	Clca1	-4.39493	-2.39915	0.250732	0.00982642	0.0612242	down	-3.62979	-4.67753	-4.87747	-2.658	-2.0274	-2.51205
ENSRNOT00000078571	protein_coding	Cib2	-3.49497	-0.320303	0.110746	0.000514038	0.0199024	down	-3.06043	-3.3465	-4.078	-0.235598	-0.273386	-0.451923
ENSRNOT00000010238	protein_coding	Lrtm2	-0.619188	1.66233	0.205681	0.00233215	0.0321348	down	0.016921	-0.967363	-0.907122	1.56006	1.84455	1.58238
ENSRNOT00000035423	protein_coding	Scrt1	-3.35704	-1.04381	0.201209	0.000366715	0.0179501	down	-3.52273	-3.18918	-3.35923	-0.81574	-0.908799	-1.40689
ENSRNOT00000003774	protein_coding	Rgs4	-4.10756	-2.18509	0.263801	0.0566487	0.163455	down	-3.4181	-3.37272	-5.53187	-2.01669	-2.09914	-2.43944
ENSRNOT00000061826	protein_coding	Prepl	-1.59106	0.196176	0.289726	2.80804e-05	0.0122996	down	-1.53876	-1.48256	-1.75186	0.22536	0.173814	0.189356
ENSRNOT00000001338	protein_coding	LOC102556092	0.51229	1.62872	0.461234	0.000787345	0.0219315	down	0.725133	0.442642	0.369095	1.62671	1.72563	1.53382
ENSRNOT00000072916	protein_coding	Tmem200c	-1.03521	0.331922	0.38766	0.0361695	0.125175	down	-0.295496	-1.39976	-1.41039	-0.0202383	0.789947	0.226057
NM_001271095	protein_coding	Ndrg4	-1.793	0.0223695	0.284131	0.00291358	0.0347452	down	-1.5336	-1.53009	-2.31532	0.114896	0.131005	-0.178792
ENSRNOT00000007485	protein_coding	Art4	-2.66736	-1.33786	0.397906	0.0272015	0.105908	down	-2.00232	-3.02527	-2.9745	-1.64482	-0.950133	-1.41864
ENSRNOT00000017668	protein_coding	Srms	-5.18302	-3.68741	0.354631	0.00386345	0.0391827	down	-5.47939	-5.3776	-4.69207	-3.65398	-3.66286	-3.7454
ENSRNOT00000008868	protein_coding	Rab33a	-0.899574	1.25624	0.224407	0.00162439	0.0281228	down	-0.364198	-1.09922	-1.2353	1.17287	1.43153	1.16432
ENSRNOT00000026750	protein_coding	Gpr61	-2.59811	-1.35001	0.421002	0.0260812	0.103195	down	-1.99828	-2.81157	-2.98449	-1.61649	-0.967173	-1.46637
ENSRNOT00000087043	protein_coding	Kcnab2	-4.34145	-1.61036	0.150612	0.00229142	0.0319193	down	-5.00526	-3.7154	-4.30368	-1.46454	-1.49713	-1.86941
ENSRNOT00000031756	protein_coding	Lrrc66	7.11369	8.1862	0.47549	0.0518202	0.154856	down	7.61245	7.05418	6.67442	8.28484	8.61561	7.65815
ENSRNOT00000056554	protein_coding	Ly6h	-4.97229	-2.55701	0.187469	0.000266472	0.0169788	down	-4.93095	-5.12732	-4.85859	-2.40306	-2.34736	-2.92063
ENSRNOT00000065041	protein_coding	Rgs7	-5.44825	-2.5401	0.133218	3.23142e-07	0.00251089	down	-5.40978	-5.40861	-5.52634	-2.53094	-2.50926	-2.58011
ENSRNOT00000082377	protein_coding	Entpd3	-4.86436	-1.32954	0.0862804	0.000854032	0.0224956	down	-4.95337	-4.16951	-5.4702	-1.40499	-1.11147	-1.47214
ENSRNOT00000000635	protein_coding	Mtch1	2.47935	3.59531	0.461382	0.0463726	0.144648	down	2.7738	2.41701	2.24724	3.55006	4.23926	2.99661
NM_001039340	protein_coding	Zdhhc17	-3.94389	-1.66985	0.206751	0.00109274	0.0247195	down	-3.81555	-4.06802	-3.94809	-1.21907	-2.12072	-1.66976
ENSRNOT00000002452	protein_coding	Dgkg	-3.25847	-0.359794	0.134095	0.0048491	0.043476	down	-2.35258	-3.85157	-3.57126	-0.657263	0.0881238	-0.510244
NM_001309260	protein_coding	AC134204.1	-5.22174	-2.09811	0.114735	1.50591e-05	0.0106036	down	-4.99333	-5.41885	-5.25303	-2.10675	-2.0701	-2.11748
ENSRNOT00000091927	protein_coding	Ppp2r2c	-4.30039	-2.70107	0.330034	0.0533524	0.157742	down	-5.4638	-3.76522	-3.67214	-2.73985	-2.83605	-2.52733
ENSRNOT00000090857	protein_coding	Chga	-2.13571	1.67954	0.0710387	0.00179301	0.0289537	down	-1.56553	-2.55436	-2.28725	0.98614	2.4488	1.60367
ENSRNOT00000064513	protein_coding	Ncald	-1.19129	-0.025784	0.445807	0.00652482	0.0496243	down	-1.16083	-0.821935	-1.59111	-0.0260398	-0.0727577	0.0214455
ENSRNOT00000080618	protein_coding	Nadk2	-3.54401	-1.95845	0.333193	0.000682648	0.0211891	down	-3.82325	-3.2626	-3.54619	-1.89519	-2.03272	-1.94743
ENSRNOT00000082239	protein_coding	Psip1	-1.8057	-0.680627	0.458478	0.0391507	0.131242	down	-1.40323	-1.87116	-2.14272	-0.792152	-0.108123	-1.14161
ENSRNOT00000015011	protein_coding	Tmem254	5.46874	7.00769	0.344137	0.0975972	0.227781	down	5.72349	5.61593	5.06681	7.66914	7.71612	5.6378
ENSRNOT00000027528	protein_coding	Asb1	-4.63563	-1.76945	0.137149	0.00215254	0.031188	down	-4.76021	-3.90065	-5.24603	-1.56712	-1.81374	-1.92749
ENSRNOT00000036287	protein_coding	Zfp367	-0.268475	1.05022	0.400899	0.0114149	0.0655928	down	0.217649	-0.225985	-0.79709	0.998077	1.14638	1.00619
ENSRNOT00000022383	protein_coding	Slc17a6	-3.91112	0.706313	0.0407392	2.24167e-06	0.00832557	down	-3.78368	-3.89618	-4.05351	0.655876	0.869002	0.594063
ENSRNOT00000026201	protein_coding	AABR07049755.1	-2.21218	0.809603	0.123126	0.000425003	0.0185529	down	-2.54355	-1.73838	-2.35462	0.896894	0.998735	0.533181
ENSRNOT00000042790	protein_coding	Vegfa	-5.27985	-3.71574	0.338187	0.00686208	0.0509498	down	-5.46953	-5.48515	-4.88487	-3.43621	-3.5334	-4.17761
ENSRNOT00000075521	protein_coding	Arxes2	-1.66761	0.786442	0.182497	0.00292274	0.034792	down	-1.14636	-1.47214	-2.38432	0.941269	0.730446	0.68761
NM_031142	protein_coding	Doc2b	-5.03419	-3.54161	0.355376	0.042816	0.138117	down	-5.46155	-5.18662	-4.45441	-4.01415	-2.72219	-3.88849
ENSRNOT00000018385	protein_coding	Cog6	-2.07918	-0.246123	0.280669	0.000259072	0.0169357	down	-2.11536	-2.25957	-1.86261	-0.0707164	-0.268503	-0.399149
ENSRNOT00000025343	protein_coding	Mobp	1.81207	4.04156	0.213233	0.00145236	0.0270832	down	2.20878	1.91993	1.3075	3.93909	4.25081	3.9348
ENSRNOT00000044246	protein_coding	Grin1	-3.5648	-2.24755	0.401298	0.0561244	0.162634	down	-2.97267	-3.30275	-4.41898	-2.2048	-1.87223	-2.66561
ENSRNOT00000088041	protein_coding	Pde4dip	-4.57657	-2.11117	0.181068	0.000874139	0.0228	down	-4.3363	-5.0297	-4.3637	-2.3516	-1.81277	-2.16912
ENSRNOT00000082664	protein_coding	Zfp955a	-3.7026	-2.15916	0.343067	0.00687383	0.0509498	down	-3.21155	-3.74136	-4.15488	-1.92636	-2.3656	-2.18552
ENSRNOT00000003573	protein_coding	Magee1	-1.88407	1.36725	0.105016	0.001763	0.0288311	down	-1.79507	-1.96826	-1.88888	0.776231	2.21675	1.10876
ENSRNOT00000036728	protein_coding	Slc25a12	-2.54078	-1.04906	0.355589	0.0374213	0.127966	down	-1.8184	-3.44799	-2.35595	-1.03866	-0.911654	-1.19688
ENSRNOT00000059896	protein_coding	Frem3	-4.8409	-3.28725	0.340646	0.033787	0.120215	down	-5.47376	-4.42702	-4.62193	-3.78341	-2.56469	-3.51364
ENSRNOT00000015779	protein_coding	Eif5a2	0.226522	2.42558	0.21778	0.0023923	0.0323936	down	0.733103	0.304785	-0.358321	2.3313	2.50685	2.43859
ENSRNOT00000073970	protein_coding	Sstr1	-4.59955	-1.5012	0.116763	0.000206315	0.0162457	down	-4.46012	-4.54345	-4.79509	-1.78983	-1.0752	-1.63857
ENSRNOT00000067866	protein_coding	Tom1l2	-1.78202	-0.557864	0.428049	0.00314441	0.0357683	down	-1.87783	-1.49713	-1.97108	-0.477449	-0.389571	-0.806572
ENSRNOT00000041140	protein_coding	Acaca	-3.77302	-2.22954	0.343059	0.00582166	0.0470004	down	-3.87891	-3.33225	-4.1079	-1.9843	-2.1418	-2.56253
ENSRNOT00000059447	protein_coding	Fam131b	-2.17131	-0.481186	0.309899	0.020832	0.0901048	down	-1.62511	-1.87512	-3.01371	-0.540977	-0.176745	-0.725835
ENSRNOT00000051951	protein_coding	Rpe65	-4.84691	-3.3907	0.36445	0.0131249	0.0704056	down	-5.41457	-4.33927	-4.78688	-3.21364	-3.28847	-3.66999
ENSRNOT00000009178	protein_coding	Stk32c	-3.13356	-0.940097	0.218626	0.00263081	0.0336464	down	-2.54855	-3.43301	-3.41911	-0.654133	-1.16513	-1.00102
ENSRNOT00000031714	protein_coding	Grm8	-4.01498	-2.99443	0.49293	0.0185595	0.0848023	down	-4.4723	-3.85512	-3.71751	-3.19941	-2.75234	-3.03154
ENSRNOT00000029511	protein_coding	Armcx2	-1.46609	0.815728	0.205639	0.00219388	0.0314508	down	-1.05518	-1.88947	-1.45361	0.529316	1.24748	0.67039
ENSRNOT00000078579	protein_coding	Pfkm	-2.69709	-1.18197	0.349865	0.000907843	0.0232533	down	-2.64413	-2.51342	-2.93374	-1.0884	-1.04037	-1.41713
ENSRNOT00000079695	protein_coding	AABR07062570.1	-5.16163	-3.83135	0.397691	0.0129005	0.0698433	down	-5.33213	-5.50178	-4.65098	-4.03247	-3.49118	-3.9704
ENSRNOT00000017556	protein_coding	Satb1	-5.4833	-2.67146	0.142413	4.63686e-05	0.0127439	down	-5.43159	-5.49072	-5.52759	-2.38381	-2.8617	-2.76886
ENSRNOT00000085530	protein_coding	LOC361016	0.774628	3.24181	0.180844	0.00342441	0.037131	down	1.41019	0.72841	0.185287	2.94517	3.56636	3.21392
ENSRNOT00000090264	protein_coding	Apc	-3.11615	-0.951063	0.222969	0.000604508	0.0204086	down	-3.18006	-2.72178	-3.44661	-0.916297	-0.86494	-1.07195
NM_031662	protein_coding	Camkk1	-4.28657	-2.43444	0.276983	0.000488522	0.0195795	down	-4.32482	-4.26461	-4.27027	-2.34519	-2.18132	-2.77681
ENSRNOT00000034411	protein_coding	Ccdc149	-2.80938	-1.36297	0.366932	0.0089845	0.0586096	down	-2.67195	-2.96335	-2.79285	-1.65327	-0.777615	-1.65802
ENSRNOT00000000325	protein_coding	Olig2	-0.217959	1.76604	0.252788	0.00633422	0.0488415	down	0.299131	-0.283538	-0.669471	1.37871	2.24176	1.67765
ENSRNOT00000004970	protein_coding	Gabrb2	-5.36463	-3.1974	0.222637	3.96832e-05	0.0127388	down	-5.38265	-5.22304	-5.48821	-3.12098	-3.3554	-3.11582
ENSRNOT00000011659	protein_coding	Gpr22	-5.08762	-2.68296	0.188854	0.00353173	0.0376663	down	-4.33405	-5.45418	-5.47463	-2.48662	-2.72889	-2.83337
ENSRNOT00000001642	protein_coding	Adarb1	-3.66175	-0.36572	0.101811	0.000914815	0.023298	down	-3.31731	-3.38323	-4.28473	-0.299825	-0.0461938	-0.75114
ENSRNOT00000025472	protein_coding	Ttc9b	-4.30125	-1.61851	0.155746	0.0124868	0.0684012	down	-5.08672	-3.10351	-4.71352	-1.59292	-1.41261	-1.85002
ENSRNOT00000034719	protein_coding	Tac1	-2.68179	0.105672	0.144841	4.5089e-05	0.0127439	down	-2.54305	-2.53658	-2.96573	0.175774	0.0526343	0.0886072
ENSRNOT00000010835	protein_coding	Btbd3	-2.02891	-0.140372	0.27008	0.000278104	0.017035	down	-1.74866	-2.05606	-2.28203	-0.079359	-0.162705	-0.179053
ENSRNOT00000009359	protein_coding	Sos1	-3.92811	-2.38528	0.343212	0.0225464	0.0946003	down	-3.16946	-4.56424	-4.05062	-2.14558	-2.58935	-2.4209
ENSRNOT00000073501	protein_coding	Adam22	-3.76178	-1.16511	0.165319	0.000142824	0.0144668	down	-3.98356	-3.52853	-3.77325	-0.973602	-1.1161	-1.40562
ENSRNOT00000082287	protein_coding	Unc5c	-4.18055	-2.09513	0.235628	0.00514114	0.0444395	down	-4.33011	-3.49929	-4.71226	-1.87884	-2.14699	-2.25957
ENSRNOT00000016051	protein_coding	Ndufb5	-2.39603	-1.009	0.38235	0.00955921	0.0603354	down	-2.07997	-2.18674	-2.92137	-0.856537	-0.890224	-1.28023
ENSRNOT00000010850	protein_coding	Cnr1	-5.26457	-0.733477	0.0432518	5.63384e-07	0.00251089	down	-5.19164	-5.38585	-5.21623	-0.654335	-0.718148	-0.827947
ENSRNOT00000003741	protein_coding	Dlg3	-4.2943	-2.78254	0.350684	0.0438093	0.140155	down	-3.91481	-5.26087	-3.70722	-2.77733	-2.46918	-3.10111
ENSRNOT00000019025	protein_coding	Tp53bp1	-3.26229	-0.450359	0.142405	0.00108136	0.0246896	down	-2.83698	-3.89921	-3.05067	-0.298671	-0.506513	-0.545893
ENSRNOT00000017573	protein_coding	Bin1	-0.293256	0.717458	0.496301	0.00679778	0.0507134	down	-0.0840182	-0.255396	-0.540352	0.60425	1.00496	0.543165
ENSRNOT00000035722	protein_coding	Adcyap1r1	-3.80703	-2.11894	0.310339	0.0081588	0.0555776	down	-4.07349	-3.21751	-4.13007	-2.0789	-1.82867	-2.44926
ENSRNOT00000080594	protein_coding	Kif5a	-3.0118	-1.06445	0.259291	0.00723799	0.0524184	down	-3.7115	-2.43422	-2.8897	-1.04591	-0.909308	-1.23813
ENSRNOT00000018091	protein_coding	Aqp11	-2.40536	0.187634	0.165742	0.00116108	0.0252425	down	-1.84699	-2.55492	-2.81416	0.0389211	0.426217	0.0977646
ENSRNOT00000028295	protein_coding	Scap	-0.460042	0.792908	0.41959	0.114914	0.252493	down	-1.42809	0.502994	-0.45503	1.02426	1.11804	0.236424
ENSRNOT00000041215	protein_coding	Eml2	-3.03363	-0.998201	0.243936	0.00341366	0.0370638	down	-3.28345	-2.42845	-3.38899	-0.920446	-0.837338	-1.23682
ENSRNOT00000061047	protein_coding	Pcp4	-4.02696	-0.0355975	0.0628752	2.47298e-05	0.01198	down	-3.98855	-4.30259	-3.78974	0.0233103	0.102957	-0.23306
ENSRNOT00000036472	protein_coding	Tmem255a	-4.279	-2.47456	0.286292	0.0238806	0.0982201	down	-3.64852	-3.95647	-5.23201	-2.45078	-2.21914	-2.75376
ENSRNOT00000021530	protein_coding	Mtmr10	-0.57088	0.88962	0.363367	0.0134667	0.0713315	down	0.0584402	-0.982408	-0.788673	0.646395	1.10276	0.9197
ENSRNOT00000020137	protein_coding	Ric3	-4.04998	-2.0319	0.246886	0.00844409	0.0567626	down	-3.78093	-3.50104	-4.86797	-2.02237	-1.99625	-2.07707
ENSRNOT00000064772	protein_coding	Reep1	-2.14572	1.54324	0.0775376	6.53432e-05	0.0131673	down	-1.72391	-2.39257	-2.32068	1.56653	1.49867	1.56452
ENSRNOT00000061304	protein_coding	Donson	-4.05669	-2.05977	0.250534	0.000326227	0.0174131	down	-3.94026	-3.96468	-4.26513	-1.82666	-2.04617	-2.30648
ENSRNOT00000089707	protein_coding	Panx2	-0.922449	1.35912	0.205674	0.00814903	0.05555	down	-0.230301	-1.38014	-1.1569	1.01458	1.97235	1.09044
ENSRNOT00000077988	protein_coding	Tspy1	-0.119715	1.56294	0.311508	0.103352	0.235803	down	-1.36828	1.19684	-0.187713	2.05712	1.61547	1.01624
ENSRNOT00000039237	protein_coding	RGD1561849	0.875557	2.29579	0.373651	0.0136503	0.0718057	down	1.44594	0.70576	0.474972	2.04781	2.61707	2.22249
ENSRNOT00000050038	protein_coding	Cdkl2	-4.48753	-2.23151	0.209348	7.69162e-05	0.0131673	down	-4.22128	-4.63175	-4.60956	-2.22977	-2.18724	-2.27752
ENSRNOT00000050807	protein_coding	RGD1562871	-5.36961	-4.20872	0.447237	0.0186858	0.0850826	down	-5.48041	-5.47246	-5.15595	-3.67378	-4.64159	-4.31077
ENSRNOT00000000750	protein_coding	Ube2d1	1.6906	2.98603	0.407415	0.00607813	0.0480255	down	2.13374	1.63454	1.30351	2.99142	2.91718	3.04948
ENSRNOT00000007274	protein_coding	Lamp5	-2.08509	2.80067	0.033825	0.000139219	0.0144668	down	-1.57748	-2.0268	-2.651	2.65385	3.08325	2.66492
ENSRNOT00000041915	protein_coding	Hacd3	0.292127	2.70105	0.188296	0.00160202	0.0280603	down	0.58715	0.613162	-0.32393	2.82597	2.57333	2.70385
NM_001346428	protein_coding	AABR07001099.1	1.17938	2.3521	0.443586	0.0677004	0.182664	down	0.596146	1.99988	0.942123	2.75608	2.2491	2.05111
NM_001277159	protein_coding	Ldb3	3.85909	5.1081	0.420734	0.0509453	0.153404	down	3.92157	4.11986	3.53582	5.26364	5.74367	4.31699
ENSRNOT00000064013	protein_coding	Acss2	-0.467614	2.28801	0.148073	0.000685141	0.0211891	down	-0.210232	-0.449976	-0.742634	1.96851	2.77139	2.12412
ENSRNOT00000049624	protein_coding	Phkb	-2.6659	-1.58101	0.471426	0.00411898	0.0402862	down	-2.46263	-2.53473	-3.00035	-1.58377	-1.45272	-1.70653
ENSRNOT00000061812	protein_coding	Ankrd34b	-2.34373	1.30959	0.079477	0.00173909	0.0288133	down	-1.53803	-2.26907	-3.22409	1.29491	1.40329	1.23057
ENSRNOT00000040165	protein_coding	Hs6st2	-2.20351	-0.6176	0.333113	0.000518765	0.0199061	down	-2.1244	-2.08173	-2.40442	-0.702569	-0.3847	-0.76553
ENSRNOT00000075452	protein_coding	Ttll7	-3.57469	-1.64706	0.262861	0.00404704	0.0400171	down	-3.62201	-3.03228	-4.06976	-1.56009	-1.48979	-1.89129
ENSRNOT00000055401	protein_coding	Dlg2	-2.89807	-0.457655	0.18423	0.00583723	0.0470109	down	-2.28677	-2.68811	-3.71934	-0.400765	-0.216272	-0.755928
ENSRNOT00000071258	protein_coding	Rnf170	-5.16739	-2.68042	0.178381	0.00028174	0.017035	down	-4.98209	-4.99769	-5.52239	-2.51383	-2.64238	-2.88505
ENSRNOT00000056225	protein_coding	Ankrd35	-3.88838	-1.05314	0.140122	0.00149032	0.0273787	down	-3.67768	-4.42432	-3.56315	-1.21796	-0.56827	-1.3732
ENSRNOT00000083552	protein_coding	Scn1a	-3.56694	-0.815249	0.148477	0.00084885	0.0224349	down	-3.91677	-3.04905	-3.73499	-0.77811	-0.567636	-1.1
NM_001009971	protein_coding	Spetex-2F	-4.75125	-3.45179	0.406278	0.0534552	0.157858	down	-5.08376	-4.42163	-4.74836	-3.70183	-2.59702	-4.05651
ENSRNOT00000015195	protein_coding	Ralyl	-2.59605	0.383875	0.126752	0.000713188	0.0213322	down	-2.13449	-2.46367	-3.18998	0.398796	0.474099	0.278729
ENSRNOT00000081999	protein_coding	Erc2	-1.62102	-0.45216	0.444773	0.0626795	0.17431	down	-2.00053	-0.766629	-2.09589	-0.199161	-0.745842	-0.411476
ENSRNOT00000090641	protein_coding	Slc6a15	1.67943	3.13546	0.364496	0.0104577	0.0629538	down	1.76875	1.92269	1.34685	3.08188	3.62792	2.69657
ENSRNOT00000001292	protein_coding	Aacs	-0.817911	1.55116	0.193571	0.00065114	0.0209379	down	-0.406372	-1.05839	-0.988968	1.35586	1.80648	1.49112
ENSRNOT00000023282	protein_coding	Adad1	1.00116	2.8522	0.277194	0.0498747	0.151315	down	1.33632	0.944473	0.722704	2.95749	3.9069	1.6922
[truncated: 446 more rows]

## Sheet: hyper-up lncRNAs
Transcript_ID	transcript_type	GeneSymbol	Con1(IP,raw)	Con2(IP,raw)	Con3(IP,raw)	Exp1(IP,raw)	Exp2(IP,raw)	Exp3(IP,raw)	Exp4(IP,raw)	Exp5(IP,raw)	Exp6(IP,raw)	Exp7(IP,raw)
[truncated: 262 more rows]

[truncated: 1 more sheets: hypo-down lncRNAs]
