# Supplementary material for: Characterization of the Expressions and m6A Methylation Modification Patterns of mRNAs and lncRNAs in a Spinal Cord Injury Rat Model
Source: Mol Neurobiol. 2024 Jun 22;62(1):806–18. doi: 10.1007/s12035-024-04297-z (PMC11711147; doi:10.1007/s12035-024-04297-z)
Supplement: Supplementary file 7 — Supplementary file7 (XLSX 775 KB) [file 12035_2024_4297_MOESM7_ESM.xlsx]

## Sheet: GO for DME mRNAs
GO ID	Description	out (2326)	All (22176)	pvalue	p.adjust
GO:0065008	regulation of biological quality	592	3855	2.11185e-25	1.99295e-21
GO:0007399	nervous system development	397	2346	4.48819e-24	2.11775e-20
GO:0051239	regulation of multicellular organismal process	494	3135	3.67348e-23	1.15555e-19
GO:0048731	system development	688	4812	2.5958e-21	6.12414e-18
GO:0007275	multicellular organism development	733	5223	9.91175e-21	1.87074e-17
GO:0022008	neurogenesis	301	1715	1.69487e-20	2.66575e-17
GO:0032502	developmental process	830	6093	3.27216e-20	4.41133e-17
GO:0032879	regulation of localization	414	2614	1.44168e-19	1.70064e-16
GO:0051179	localization	869	6524	1.85592e-18	1.94604e-15
GO:0030154	cell differentiation	575	3979	2.57102e-18	2.42627e-15
GO:0048869	cellular developmental process	598	4175	2.87529e-18	2.44476e-15
GO:0048856	anatomical structure development	780	5747	3.10874e-18	2.44476e-15
GO:0048699	generation of neurons	275	1583	4.06461e-18	2.95059e-15
GO:0009653	anatomical structure morphogenesis	425	2765	9.98365e-18	6.72969e-15
GO:0030182	neuron differentiation	247	1425	3.38969e-16	2.13257e-13
GO:0006810	transport	649	4712	4.91548e-16	2.89921e-13
GO:0007267	cell-cell signaling	231	1319	1.05698e-15	5.8675e-13
GO:0050793	regulation of developmental process	397	2615	1.22043e-15	6.39842e-13
GO:0048666	neuron development	209	1162	1.65092e-15	8.19987e-13
GO:0051049	regulation of transport	263	1569	2.3024e-15	1.05886e-12
GO:2000026	regulation of multicellular organismal development	324	2042	2.35627e-15	1.05886e-12
GO:0010646	regulation of cell communication	458	3140	5.23303e-15	2.24473e-12
GO:0031175	neuron projection development	184	994	5.71168e-15	2.34353e-12
GO:0023051	regulation of signaling	461	3168	6.20669e-15	2.44052e-12
GO:0022610	biological adhesion	234	1369	1.10419e-14	4.16809e-12
GO:0051234	establishment of localization	661	4897	2.03425e-14	7.38353e-12
GO:0099536	synaptic signaling	126	607	3.43276e-14	1.19981e-11
GO:0099537	trans-synaptic signaling	125	602	4.251e-14	1.43274e-11
GO:0007268	chemical synaptic transmission	124	596	4.6369e-14	1.45862e-11
GO:0098916	anterograde trans-synaptic signaling	124	596	4.6369e-14	1.45862e-11
GO:0007155	cell adhesion	230	1358	5.25189e-14	1.59878e-11
GO:0048468	cell development	348	2282	5.70405e-14	1.68216e-11
GO:0051960	regulation of nervous system development	168	920	3.13767e-13	8.97278e-11
GO:0051094	positive regulation of developmental process	232	1397	3.40135e-13	9.44074e-11
GO:0048583	regulation of response to stimulus	535	3877	4.43023e-13	1.19452e-10
GO:0051240	positive regulation of multicellular organismal process	280	1800	2.64743e-12	6.93994e-10
GO:0050808	synapse organization	90	405	3.4472e-12	8.79223e-10
GO:0070887	cellular response to chemical stimulus	404	2818	4.33183e-12	1.07578e-09
GO:0006928	movement of cell or subcellular component	311	2063	6.67488e-12	1.61515e-09
GO:0051241	negative regulation of multicellular organismal process	203	1217	7.77253e-12	1.83373e-09
GO:0099177	regulation of trans-synaptic signaling	88	402	1.40996e-11	3.24531e-09
GO:0006811	ion transport	274	1789	2.65052e-11	5.95547e-09
GO:0050804	modulation of chemical synaptic transmission	87	401	3.02502e-11	6.63886e-09
GO:0043269	regulation of ion transport	112	577	7.65561e-11	1.60784e-08
GO:0071310	cellular response to organic substance	333	2286	7.66695e-11	1.60784e-08
GO:0040011	locomotion	276	1824	8.29375e-11	1.70148e-08
GO:0010033	response to organic substance	412	2949	9.79071e-11	1.96585e-08
GO:0007610	behavior	117	616	1.18123e-10	2.28279e-08
GO:0045595	regulation of cell differentiation	274	1814	1.1853e-10	2.28279e-08
GO:0000902	cell morphogenesis	176	1054	1.93298e-10	3.6483e-08
GO:0007166	cell surface receptor signaling pathway	373	2637	2.03265e-10	3.7612e-08
GO:0030030	cell projection organization	237	1529	2.19993e-10	3.99246e-08
GO:0051128	regulation of cellular component organization	369	2609	2.64019e-10	4.70103e-08
GO:0050767	regulation of neurogenesis	143	812	2.76454e-10	4.83129e-08
GO:0120036	plasma membrane bounded cell projection organization	233	1506	3.78864e-10	6.50062e-08
GO:0007417	central nervous system development	167	998	4.91215e-10	8.27785e-08
GO:0031344	regulation of cell projection organization	123	674	5.43041e-10	8.99067e-08
GO:0009605	response to external stimulus	346	2434	5.96442e-10	9.70453e-08
GO:0120035	regulation of plasma membrane bounded cell projection organization	122	668	6.08152e-10	9.72735e-08
GO:0023056	positive regulation of signaling	248	1634	6.3774e-10	1.00306e-07
GO:0048870	cell motility	244	1603	6.7645e-10	1.02962e-07
GO:0051674	localization of cell	244	1603	6.7645e-10	1.02962e-07
GO:0048518	positive regulation of biological process	775	6188	7.86937e-10	1.17878e-07
GO:2000145	regulation of cell motility	159	946	9.42711e-10	1.39006e-07
GO:0010647	positive regulation of cell communication	246	1627	1.08407e-09	1.57391e-07
GO:0051270	regulation of cellular component movement	169	1026	1.2912e-09	1.84622e-07
GO:0040012	regulation of locomotion	168	1020	1.45622e-09	2.0511e-07
GO:0019882	antigen processing and presentation	43	155	1.5231e-09	2.11376e-07
GO:0060284	regulation of cell development	160	961	1.67041e-09	2.28459e-07
GO:0042592	homeostatic process	270	1830	1.81446e-09	2.42559e-07
GO:0010975	regulation of neuron projection development	96	495	1.82491e-09	2.42559e-07
GO:0032989	cellular component morphogenesis	187	1170	1.90381e-09	2.49532e-07
GO:0051050	positive regulation of transport	140	813	1.98339e-09	2.54141e-07
GO:0048858	cell projection morphogenesis	119	659	1.99284e-09	2.54141e-07
GO:0048812	neuron projection morphogenesis	116	638	2.11795e-09	2.66494e-07
GO:0016477	cell migration	220	1431	2.14979e-09	2.66941e-07
GO:0048519	negative regulation of biological process	676	5333	2.5101e-09	3.07634e-07
GO:0008283	cell proliferation	282	1935	2.64357e-09	3.19838e-07
GO:0009966	regulation of signal transduction	383	2778	2.77144e-09	3.31064e-07
GO:0120039	plasma membrane bounded cell projection morphogenesis	118	656	2.94676e-09	3.47607e-07
GO:0061564	axon development	93	479	3.08358e-09	3.59256e-07
GO:0042127	regulation of cell proliferation	243	1623	3.44709e-09	3.96709e-07
GO:0001101	response to acid chemical	68	316	6.07304e-09	6.90498e-07
GO:1901700	response to oxygen-containing compound	235	1569	6.22186e-09	6.98997e-07
GO:0048585	negative regulation of response to stimulus	237	1590	8.18044e-09	9.08222e-07
GO:0032501	multicellular organismal process	970	8055	8.80319e-09	9.65996e-07
GO:0032990	cell part morphogenesis	120	683	8.92306e-09	9.67896e-07
GO:0022603	regulation of anatomical structure morphogenesis	166	1031	9.60532e-09	1.02668e-06
GO:0035295	tube development	179	1132	9.68257e-09	1.02668e-06
GO:0042391	regulation of membrane potential	75	369	1.39791e-08	1.44969e-06
GO:0035239	tube morphogenesis	146	883	1.39792e-08	1.44969e-06
GO:0043062	extracellular structure organization	72	350	1.61272e-08	1.65426e-06
GO:0030334	regulation of cell migration	147	895	1.9318e-08	1.96026e-06
GO:0006812	cation transport	187	1206	1.99455e-08	1.99507e-06
GO:0032940	secretion by cell	134	797	2.00839e-08	1.99507e-06
GO:0048523	negative regulation of cellular process	609	4804	2.40685e-08	2.36599e-06
GO:0048667	cell morphogenesis involved in neuron differentiation	104	578	2.52511e-08	2.45665e-06
GO:0046903	secretion	152	939	2.90741e-08	2.79972e-06
GO:0051962	positive regulation of nervous system development	97	530	3.16848e-08	3.0203e-06
GO:0045664	regulation of neuron differentiation	114	654	3.27448e-08	3.09013e-06
GO:0060627	regulation of vesicle-mediated transport	93	502	3.34835e-08	3.12855e-06
GO:0002428	antigen processing and presentation of peptide antigen via MHC class Ib	22	58	3.4247e-08	3.16852e-06
GO:0002483	antigen processing and presentation of endogenous peptide antigen	24	68	4.23803e-08	3.88294e-06
GO:0071417	cellular response to organonitrogen compound	97	535	5.08303e-08	4.61236e-06
GO:0000904	cell morphogenesis involved in differentiation	126	749	5.17681e-08	4.65272e-06
GO:0048584	positive regulation of response to stimulus	312	2246	5.22671e-08	4.65325e-06
GO:1901701	cellular response to oxygen-containing compound	168	1073	5.60018e-08	4.93915e-06
GO:0048513	animal organ development	465	3562	6.16092e-08	5.38339e-06
GO:0009719	response to endogenous stimulus	222	1506	6.3018e-08	5.41458e-06
GO:0050801	ion homeostasis	123	729	6.31136e-08	5.41458e-06
GO:0009967	positive regulation of signal transduction	216	1461	7.65455e-08	6.50775e-06
GO:0030198	extracellular matrix organization	62	296	7.93156e-08	6.63626e-06
GO:0080134	regulation of response to stress	206	1381	7.97255e-08	6.63626e-06
GO:0019883	antigen processing and presentation of endogenous antigen	24	70	8.02764e-08	6.63626e-06
GO:0055080	cation homeostasis	112	650	8.087e-08	6.63626e-06
GO:0008285	negative regulation of cell proliferation	116	682	9.69074e-08	7.88375e-06
GO:0007169	transmembrane receptor protein tyrosine kinase signaling pathway	105	601	1.01529e-07	8.1891e-06
GO:0048878	chemical homeostasis	170	1100	1.13726e-07	9.09517e-06
GO:0098771	inorganic ion homeostasis	113	662	1.17383e-07	9.30879e-06
GO:0002476	antigen processing and presentation of endogenous peptide antigen via MHC class Ib	21	57	1.25885e-07	9.8998e-06
GO:0009611	response to wounding	94	524	1.36194e-07	1.0622e-05
GO:0002475	antigen processing and presentation via MHC class Ib	22	62	1.37938e-07	1.06699e-05
GO:0001568	blood vessel development	116	687	1.43985e-07	1.1047e-05
GO:0048514	blood vessel morphogenesis	103	591	1.51841e-07	1.15558e-05
GO:0006954	inflammatory response	109	636	1.59494e-07	1.20411e-05
GO:0007409	axonogenesis	82	440	1.65357e-07	1.23847e-05
GO:0019725	cellular homeostasis	132	812	1.8917e-07	1.40567e-05
GO:0051272	positive regulation of cellular component movement	97	550	1.9742e-07	1.45551e-05
GO:0043270	positive regulation of ion transport	55	257	2.01626e-07	1.47499e-05
GO:0040017	positive regulation of locomotion	99	565	2.03373e-07	1.47633e-05
GO:0050890	cognition	59	284	2.17801e-07	1.569e-05
GO:0099504	synaptic vesicle cycle	41	169	2.19642e-07	1.57027e-05
GO:0042063	gliogenesis	63	311	2.22373e-07	1.57785e-05
GO:0032101	regulation of response to external stimulus	128	784	2.2791e-07	1.60507e-05
GO:0045597	positive regulation of cell differentiation	153	978	2.35598e-07	1.64692e-05
GO:0016192	vesicle-mediated transport	223	1541	2.54047e-07	1.76283e-05
GO:0006814	sodium ion transport	46	201	2.61078e-07	1.77866e-05
GO:0001944	vasculature development	120	725	2.61983e-07	1.77866e-05
GO:0072358	cardiovascular system development	120	725	2.61983e-07	1.77866e-05
GO:2000147	positive regulation of cell motility	95	539	2.71197e-07	1.82806e-05
GO:0048871	multicellular organismal homeostasis	90	503	2.81773e-07	1.88588e-05
GO:0048646	anatomical structure formation involved in morphogenesis	178	1180	3.02474e-07	2.01017e-05
GO:0042060	wound healing	78	418	3.11478e-07	2.05553e-05
GO:0007626	locomotory behavior	48	215	3.18366e-07	2.0864e-05
GO:0030001	metal ion transport	141	890	3.39304e-07	2.20828e-05
GO:0007611	learning or memory	53	248	3.4913e-07	2.25667e-05
GO:0030335	positive regulation of cell migration	92	521	3.82827e-07	2.45765e-05
GO:1901699	cellular response to nitrogen compound	103	603	4.10404e-07	2.61688e-05
GO:0048522	positive regulation of cellular process	669	5439	4.37543e-07	2.75572e-05
GO:0051130	positive regulation of cellular component organization	189	1275	4.38018e-07	2.75572e-05
GO:0007416	synapse assembly	37	149	4.5369e-07	2.83541e-05
GO:0071229	cellular response to acid chemical	43	186	4.71716e-07	2.92867e-05
GO:0022604	regulation of cell morphogenesis	86	483	6.36896e-07	3.90937e-05
GO:0071495	cellular response to endogenous stimulus	188	1274	6.41195e-07	3.90937e-05
GO:0032535	regulation of cellular component size	75	404	6.42103e-07	3.90937e-05
GO:0009888	tissue development	271	1961	6.94548e-07	4.20157e-05
GO:0090066	regulation of anatomical structure size	92	528	7.00602e-07	4.2112e-05
GO:0034220	ion transmembrane transport	171	1140	7.50538e-07	4.4828e-05
GO:0010243	response to organonitrogen compound	143	919	8.02795e-07	4.76477e-05
GO:0098883	synapse pruning	7	8	1.00687e-06	5.93864e-05
GO:0048002	antigen processing and presentation of peptide antigen	28	101	1.05901e-06	6.20738e-05
GO:0006836	neurotransmitter transport	52	250	1.07163e-06	6.24255e-05
GO:0010976	positive regulation of neuron projection development	55	271	1.1976e-06	6.93361e-05
GO:0055065	metal ion homeostasis	99	587	1.23775e-06	7.12236e-05
GO:0016043	cellular component organization	780	6492	1.33017e-06	7.60776e-05
GO:0098657	import into cell	132	842	1.43131e-06	8.1369e-05
GO:0006873	cellular ion homeostasis	98	583	1.62593e-06	9.18795e-05
GO:0008104	protein localization	315	2356	1.67541e-06	9.41123e-05
GO:0006898	receptor-mediated endocytosis	46	215	1.95305e-06	0.000109059
GO:0098660	inorganic ion transmembrane transport	128	816	2.00219e-06	0.000111145
GO:0030003	cellular cation homeostasis	96	571	2.05473e-06	0.000113395
GO:0002237	response to molecule of bacterial origin	65	345	2.08553e-06	0.000114425
GO:1902903	regulation of supramolecular fiber organization	72	395	2.13582e-06	0.000116422
GO:0048167	regulation of synaptic plasticity	40	177	2.14741e-06	0.000116422
GO:0007420	brain development	116	724	2.15894e-06	0.000116422
GO:0055074	calcium ion homeostasis	73	403	2.30585e-06	0.000123638
GO:0001525	angiogenesis	84	484	2.47839e-06	0.000131784
GO:0006935	chemotaxis	97	581	2.4857e-06	0.000131784
GO:0008219	cell death	256	1866	2.59144e-06	0.000136623
GO:0016079	synaptic vesicle exocytosis	26	94	2.65933e-06	0.000139423
GO:0019233	sensory perception of pain	24	83	2.71211e-06	0.000141404
GO:0060322	head development	123	782	2.76298e-06	0.000143265
GO:0042330	taxis	97	584	3.11901e-06	0.000160245
GO:0060341	regulation of cellular localization	136	886	3.1244e-06	0.000160245
GO:0007188	adenylate cyclase-modulating G protein-coupled receptor signaling pathway	41	186	3.14902e-06	0.000160634
GO:0009887	animal organ morphogenesis	163	1102	3.18627e-06	0.000161661
GO:0001934	positive regulation of protein phosphorylation	145	958	3.2388e-06	0.000163447
GO:0007010	cytoskeleton organization	212	1504	3.33517e-06	0.000167415
GO:0055085	transmembrane transport	239	1730	3.46077e-06	0.0001728
GO:0030029	actin filament-based process	130	841	3.59515e-06	0.000178566
GO:0030100	regulation of endocytosis	54	274	3.76564e-06	0.000186054
GO:0006874	cellular calcium ion homeostasis	71	394	3.81339e-06	0.000186481
GO:0006897	endocytosis	114	717	3.81779e-06	0.000186481
GO:0015672	monovalent inorganic cation transport	90	534	3.83357e-06	0.000186481
GO:1901698	response to nitrogen compound	150	1002	4.07793e-06	0.000197351
GO:0097435	supramolecular fiber organization	119	757	4.1171e-06	0.00019823
GO:0045055	regulated exocytosis	44	208	4.41608e-06	0.000211371
GO:0006950	response to stress	461	3658	4.43482e-06	0.000211371
GO:0007167	enzyme linked receptor protein signaling pathway	142	940	4.54632e-06	0.000215596
GO:0017156	calcium ion regulated exocytosis	30	120	4.63058e-06	0.000218494
GO:0035556	intracellular signal transduction	339	2591	4.69475e-06	0.00022042
GO:0072359	circulatory system development	163	1110	4.87027e-06	0.000227528
GO:0034762	regulation of transmembrane transport	82	478	5.14089e-06	0.000238988
GO:0051247	positive regulation of protein metabolic process	227	1639	5.20226e-06	0.000239912
GO:0098609	cell-cell adhesion	123	792	5.2116e-06	0.000239912
GO:0006875	cellular metal ion homeostasis	88	524	5.65736e-06	0.000259168
GO:0001659	temperature homeostasis	42	197	5.87043e-06	0.000267629
GO:0072507	divalent inorganic cation homeostasis	77	443	6.05515e-06	0.000274724
GO:1905521	regulation of macrophage migration	15	40	6.12033e-06	0.000276352
GO:0007187	G protein-coupled receptor signaling pathway, coupled to cyclic nucleotide second messenger	43	204	6.20584e-06	0.000278879
GO:1905517	macrophage migration	17	50	7.02343e-06	0.000314124
GO:0032496	response to lipopolysaccharide	61	329	7.17607e-06	0.000319437
GO:0099003	vesicle-mediated transport in synapse	39	179	7.25963e-06	0.000321639
GO:0033993	response to lipid	133	877	7.47912e-06	0.000329815
GO:0031401	positive regulation of protein modification process	173	1200	7.54583e-06	0.000331209
GO:0006952	defense response	212	1523	7.79401e-06	0.000340519
GO:0030155	regulation of cell adhesion	112	713	8.13199e-06	0.000353648
GO:0010941	regulation of cell death	216	1558	8.35102e-06	0.000359955
GO:0050727	regulation of inflammatory response	64	352	8.3533e-06	0.000359955
GO:0033036	macromolecule localization	350	2704	8.49036e-06	0.00036258
GO:0010959	regulation of metal ion transport	63	345	8.49107e-06	0.00036258
GO:0034765	regulation of ion transmembrane transport	70	398	1.04772e-05	0.000442528
GO:0007269	neurotransmitter secretion	32	137	1.05085e-05	0.000442528
GO:0099643	signal release from synapse	32	137	1.05085e-05	0.000442528
GO:0019932	second-messenger-mediated signaling	66	369	1.05978e-05	0.000442528
GO:0031346	positive regulation of cell projection organization	66	369	1.05978e-05	0.000442528
GO:0042327	positive regulation of phosphorylation	151	1028	1.07596e-05	0.000447304
GO:0006695	cholesterol biosynthetic process	14	37	1.10468e-05	0.000455232
GO:1902653	secondary alcohol biosynthetic process	14	37	1.10468e-05	0.000455232
GO:0098693	regulation of synaptic vesicle cycle	26	101	1.11217e-05	0.000456329
GO:0055082	cellular chemical homeostasis	113	727	1.20367e-05	0.000491732
GO:0016126	sterol biosynthetic process	15	42	1.22515e-05	0.00049835
GO:0050878	regulation of body fluid levels	63	351	1.48781e-05	0.000602594
GO:0071230	cellular response to amino acid stimulus	21	74	1.54068e-05	0.000621343
GO:0032102	negative regulation of response to external stimulus	60	330	1.57618e-05	0.000632952
GO:0030036	actin cytoskeleton organization	117	763	1.58816e-05	0.000635061
GO:0050769	positive regulation of neurogenesis	79	470	1.61823e-05	0.000644356
GO:0016125	sterol metabolic process	27	109	1.62898e-05	0.00064591
GO:0006915	apoptotic process	230	1692	1.64134e-05	0.000648089
GO:0060560	developmental growth involved in morphogenesis	48	246	1.67052e-05	0.000656864
GO:0006887	exocytosis	63	353	1.78479e-05	0.000698881
GO:0014046	dopamine secretion	11	25	1.81583e-05	0.000705183
GO:0014059	regulation of dopamine secretion	11	25	1.81583e-05	0.000705183
GO:1990778	protein localization to cell periphery	61	339	1.86434e-05	0.000721055
GO:0070372	regulation of ERK1 and ERK2 cascade	52	275	1.88962e-05	0.000727626
GO:0010562	positive regulation of phosphorus metabolic process	157	1088	1.90446e-05	0.000727626
GO:0045937	positive regulation of phosphate metabolic process	157	1088	1.90446e-05	0.000727626
GO:2001023	regulation of response to drug	21	75	1.93016e-05	0.000734473
GO:0016049	cell growth	74	435	1.95398e-05	0.00074055
GO:0001501	skeletal system development	85	518	1.97893e-05	0.000747006
GO:0000165	MAPK cascade	113	736	2.09026e-05	0.00078277
GO:0023014	signal transduction by protein phosphorylation	113	736	2.09026e-05	0.00078277
GO:0002573	myeloid leukocyte differentiation	43	214	2.15482e-05	0.000803756
GO:0032270	positive regulation of cellular protein metabolic process	214	1564	2.16923e-05	0.000803864
GO:0032970	regulation of actin filament-based process	71	414	2.17214e-05	0.000803864
GO:0006629	lipid metabolic process	184	1314	2.24913e-05	0.000829103
GO:0002683	negative regulation of immune system process	80	482	2.27713e-05	0.000836102
GO:0051480	regulation of cytosolic calcium ion concentration	54	291	2.28584e-05	0.000836102
GO:1990845	adaptive thermogenesis	38	181	2.29847e-05	0.000836339
GO:0010001	glial cell differentiation	47	242	2.30421e-05	0.000836339
GO:0006468	protein phosphorylation	272	2059	2.31762e-05	0.000837983
GO:0008610	lipid biosynthetic process	92	574	2.34736e-05	0.000845497
GO:0035725	sodium ion transmembrane transport	31	136	2.39832e-05	0.000860569
GO:0051493	regulation of cytoskeleton organization	94	590	2.43951e-05	0.000872032
GO:0098655	cation transmembrane transport	128	859	2.57718e-05	0.000917767
GO:0007613	memory	28	118	2.68895e-05	0.000953969
GO:0042552	myelination	31	137	2.79239e-05	0.000986959
GO:0002376	immune system process	345	2699	2.91804e-05	0.00102752
GO:0106106	cold-induced thermogenesis	36	170	3.0687e-05	0.00107257
GO:0120161	regulation of cold-induced thermogenesis	36	170	3.0687e-05	0.00107257
GO:1901379	regulation of potassium ion transmembrane transport	19	66	3.1017e-05	0.0010801
GO:0012501	programmed cell death	233	1734	3.13056e-05	0.00108614
GO:0051588	regulation of neurotransmitter transport	28	119	3.16872e-05	0.00109536
GO:0043067	regulation of programmed cell death	198	1439	3.19572e-05	0.00109791
GO:0050866	negative regulation of cell activation	40	197	3.19938e-05	0.00109791
GO:0007423	sensory organ development	100	641	3.23986e-05	0.00110777
GO:0031589	cell-substrate adhesion	63	360	3.31136e-05	0.00112526
GO:0071840	cellular component organization or biogenesis	788	6704	3.31483e-05	0.00112526
GO:0043408	regulation of MAPK cascade	104	673	3.37291e-05	0.00114086
GO:0072503	cellular divalent inorganic cation homeostasis	72	427	3.38771e-05	0.00114178
GO:0021885	forebrain cell migration	20	72	3.43149e-05	0.00115242
GO:0051046	regulation of secretion	91	572	3.45461e-05	0.00115578
GO:0072659	protein localization to plasma membrane	52	281	3.46601e-05	0.00115578
GO:1990138	neuron projection extension	36	171	3.50034e-05	0.00116312
GO:0098662	inorganic cation transmembrane transport	113	745	3.55852e-05	0.00117831
GO:0051093	negative regulation of developmental process	147	1020	3.73621e-05	0.00123282
GO:0030900	forebrain development	69	406	3.78945e-05	0.00124603
GO:0045666	positive regulation of neuron differentiation	64	369	3.81077e-05	0.00124869
GO:0008202	steroid metabolic process	47	247	3.94652e-05	0.0012887
GO:0008203	cholesterol metabolic process	25	102	3.99863e-05	0.00130121
GO:0043410	positive regulation of MAPK cascade	80	490	4.10093e-05	0.00132991
GO:0070371	ERK1 and ERK2 cascade	53	290	4.1558e-05	0.00134309
GO:0031641	regulation of myelination	15	46	4.23429e-05	0.00136379
GO:0032880	regulation of protein localization	121	812	4.2542e-05	0.00136554
GO:0007272	ensheathment of neurons	31	140	4.35297e-05	0.0013878
GO:0008366	axon ensheathment	31	140	4.35297e-05	0.0013878
GO:0051235	maintenance of location	55	305	4.40963e-05	0.00140113
GO:1904062	regulation of cation transmembrane transport	54	298	4.49393e-05	0.00142313
GO:0043266	regulation of potassium ion transport	21	79	4.52668e-05	0.0014257
GO:0002688	regulation of leukocyte chemotaxis	27	115	4.53228e-05	0.0014257
GO:0002685	regulation of leukocyte migration	41	207	4.67248e-05	0.00146492
GO:0001932	regulation of protein phosphorylation	192	1398	4.70494e-05	0.00147021
GO:0007218	neuropeptide signaling pathway	19	68	4.8941e-05	0.00152428
GO:0042981	regulation of apoptotic process	194	1416	4.94497e-05	0.00153506
GO:0042325	regulation of phosphorylation	210	1551	4.97111e-05	0.00153811
GO:1903530	regulation of secretion by cell	84	524	5.18883e-05	0.00160023
GO:2000300	regulation of synaptic vesicle exocytosis	20	74	5.27366e-05	0.00162109
GO:0008347	glial cell migration	16	52	5.29767e-05	0.00162319
GO:0031644	regulation of neurological system process	27	116	5.32438e-05	0.00162609
GO:0008015	blood circulation	68	403	5.40268e-05	0.00164319
GO:0051961	negative regulation of nervous system development	54	300	5.41519e-05	0.00164319
GO:0035690	cellular response to drug	59	337	5.72098e-05	0.00173041
GO:1902905	positive regulation of supramolecular fiber organization	40	202	5.77621e-05	0.00174154
GO:0031347	regulation of defense response	100	651	6.00876e-05	0.00180588
GO:0032956	regulation of actin cytoskeleton organization	64	375	6.2585e-05	0.00187497
GO:0010035	response to inorganic substance	81	504	6.41104e-05	0.00191459
GO:1901615	organic hydroxy compound metabolic process	73	443	6.4525e-05	0.00192089
GO:0050807	regulation of synapse organization	41	210	6.56494e-05	0.00194822
GO:0010721	negative regulation of cell development	57	324	6.60069e-05	0.00194882
GO:0031345	negative regulation of cell projection organization	36	176	6.60826e-05	0.00194882
GO:1902652	secondary alcohol metabolic process	25	105	6.68611e-05	0.00196563
GO:0048259	regulation of receptor-mediated endocytosis	23	93	6.89747e-05	0.00201486
GO:0061771	response to caloric restriction	5	6	6.92578e-05	0.00201486
GO:0048489	synaptic vesicle transport	28	124	6.93897e-05	0.00201486
GO:0097480	establishment of synaptic vesicle localization	28	124	6.93897e-05	0.00201486
GO:0002682	regulation of immune system process	199	1467	7.06517e-05	0.00204521
GO:0007009	plasma membrane organization	30	137	7.13126e-05	0.00205803
GO:0043068	positive regulation of programmed cell death	88	560	7.2508e-05	0.00208615
GO:0030595	leukocyte chemotaxis	41	211	7.33612e-05	0.00210428
GO:0051495	positive regulation of cytoskeleton organization	43	225	7.4168e-05	0.00212098
GO:0006066	alcohol metabolic process	51	282	7.59258e-05	0.00215116
GO:0060326	cell chemotaxis	51	282	7.59258e-05	0.00215116
GO:0097479	synaptic vesicle localization	29	131	7.59879e-05	0.00215116
GO:0014013	regulation of gliogenesis	26	112	7.61352e-05	0.00215116
GO:0072583	clathrin-dependent endocytosis	14	43	7.73367e-05	0.00217859
GO:0048246	macrophage chemotaxis	13	38	7.7836e-05	0.00218613
GO:0032526	response to retinoic acid	25	106	7.88907e-05	0.00220917
GO:0002028	regulation of sodium ion transport	20	76	7.9479e-05	0.00221252
GO:1902803	regulation of synaptic vesicle transport	20	76	7.9479e-05	0.00221252
GO:0030278	regulation of ossification	40	205	8.11496e-05	0.00224938
GO:0045444	fat cell differentiation	46	247	8.1395e-05	0.00224938
GO:0023061	signal release	71	431	8.15182e-05	0.00224938
GO:0050803	regulation of synapse structure or activity	41	212	8.1887e-05	0.00225297
GO:0050768	negative regulation of neurogenesis	50	276	8.49567e-05	0.00233063
GO:0001503	ossification	63	372	8.94746e-05	0.00244745
GO:0072657	protein localization to membrane	86	548	9.12982e-05	0.00248306
GO:0051650	establishment of vesicle localization	41	213	9.13024e-05	0.00248306
GO:0001505	regulation of neurotransmitter levels	54	306	9.31439e-05	0.00252586
GO:1904018	positive regulation of vasculature development	36	179	9.50905e-05	0.00257126
GO:0030316	osteoclast differentiation	24	101	9.58468e-05	0.0025843
GO:0017158	regulation of calcium ion-dependent exocytosis	22	89	9.90941e-05	0.00266425
GO:0097242	amyloid-beta clearance	12	34	0.00010363	0.00277827
GO:0043200	response to amino acid	26	114	0.000104122	0.00278167
GO:1901652	response to peptide	72	442	0.000104346	0.00278167
GO:0007214	gamma-aminobutyric acid signaling pathway	13	39	0.00010561	0.00280744
GO:0051174	regulation of phosphorus metabolic process	229	1734	0.000109397	0.00289995
GO:0018212	peptidyl-tyrosine modification	59	345	0.000112034	0.00296152
GO:0032370	positive regulation of lipid transport	19	72	0.000114151	0.00300906
GO:0006694	steroid biosynthetic process	27	121	0.000114756	0.00301658
GO:0003013	circulatory system process	68	413	0.000115772	0.00303482
GO:0060429	epithelium development	166	1202	0.000116324	0.00304085
GO:0010942	positive regulation of cell death	93	607	0.000117921	0.00307408
GO:0010648	negative regulation of cell communication	176	1287	0.00012231	0.00317973
GO:0071222	cellular response to lipopolysaccharide	39	202	0.000125091	0.00324309
GO:0043065	positive regulation of apoptotic process	86	553	0.000125468	0.00324396
GO:0023057	negative regulation of signaling	176	1288	0.000127369	0.00327669
GO:0046165	alcohol biosynthetic process	25	109	0.000127429	0.00327669
GO:0051590	positive regulation of neurotransmitter transport	11	30	0.00013544	0.00347323
GO:0018108	peptidyl-tyrosine phosphorylation	58	340	0.000136559	0.00349243
GO:0051648	vesicle localization	42	224	0.000138975	0.00354462
GO:0050920	regulation of chemotaxis	40	210	0.000139752	0.00355481
GO:0051641	cellular localization	337	2682	0.000141145	0.00358059
GO:0035418	protein localization to synapse	16	56	0.000141847	0.00358876
GO:0019220	regulation of phosphate metabolic process	228	1733	0.000142602	0.00359823
GO:0010038	response to metal ion	56	326	0.000146359	0.00368318
GO:1900221	regulation of amyloid-beta clearance	8	17	0.000147121	0.00369249
GO:0051668	localization within membrane	29	136	0.000152976	0.00382928
GO:1903034	regulation of response to wounding	38	197	0.000154646	0.00386082
GO:0071219	cellular response to molecule of bacterial origin	40	211	0.000155282	0.00386647
GO:1905114	cell surface receptor signaling pathway involved in cell-cell signaling	79	502	0.000157947	0.0039225
GO:0030866	cortical actin cytoskeleton organization	15	51	0.00015908	0.00394027
GO:0051258	protein polymerization	53	305	0.000161268	0.00398401
GO:0060996	dendritic spine development	23	98	0.000162037	0.00399254
GO:0044087	regulation of cellular component biogenesis	141	1002	0.000163547	0.00401926
GO:0002792	negative regulation of peptide secretion	18	68	0.000164068	0.00402159
GO:0070374	positive regulation of ERK1 and ERK2 cascade	36	184	0.000169699	0.00414883
GO:0051954	positive regulation of amine transport	10	26	0.000172329	0.00420224
GO:0009790	embryo development	169	1237	0.000174778	0.00425099
GO:0050905	neuromuscular process	27	124	0.000176853	0.00429039
GO:0007411	axon guidance	45	248	0.000179983	0.00435512
GO:0051656	establishment of organelle localization	70	435	0.000187489	0.00451377
GO:0050433	regulation of catecholamine secretion	13	41	0.000187496	0.00451377
GO:0002521	leukocyte differentiation	83	536	0.000188258	0.00452058
GO:1905954	positive regulation of lipid localization	22	93	0.000197293	0.00472512
GO:0097485	neuron projection guidance	45	249	0.000197777	0.00472512
GO:0022029	telencephalon cell migration	18	69	0.00020046	0.00477655
GO:0048709	oligodendrocyte differentiation	25	112	0.000200942	0.00477655
GO:0050806	positive regulation of synaptic transmission	30	145	0.000208821	0.00495136
GO:1901623	regulation of lymphocyte chemotaxis	9	22	0.000210483	0.00497825
GO:0051640	organelle localization	85	554	0.000216372	0.00510477
GO:1990379	lipid transport across blood brain barrier	5	7	0.000221312	0.00520829
GO:0015696	ammonium transport	21	88	0.000239859	0.00563069
GO:0010720	positive regulation of cell development	84	548	0.000242388	0.00563069
GO:0032488	Cdc42 protein signal transduction	7	14	0.000243652	0.00563069
GO:0099509	regulation of presynaptic cytosolic calcium ion concentration	7	14	0.000243652	0.00563069
GO:0030865	cortical cytoskeleton organization	18	70	0.000243707	0.00563069
GO:0060998	regulation of dendritic spine development	18	70	0.000243707	0.00563069
GO:0009617	response to bacterium	107	732	0.000243861	0.00563069
GO:0042493	response to drug	134	953	0.000244034	0.00563069
GO:0032271	regulation of protein polymerization	43	237	0.000247842	0.00569644
GO:2001024	negative regulation of response to drug	10	27	0.000248091	0.00569644
GO:0045766	positive regulation of angiogenesis	32	160	0.000251269	0.00575539
GO:0006793	phosphorus metabolic process	429	3523	0.000252205	0.00576286
GO:0150076	neuroinflammatory response	15	53	0.000254809	0.0058083
GO:0040007	growth	129	913	0.00025866	0.00588186
GO:0014002	astrocyte development	12	37	0.000259639	0.00588993
GO:0050773	regulation of dendrite development	30	147	0.000268245	0.00607058
GO:0050810	regulation of steroid biosynthetic process	16	59	0.000275715	0.00621796
GO:0071396	cellular response to lipid	86	566	0.000276076	0.00621796
GO:1901342	regulation of vasculature development	54	319	0.000277479	0.00623468
GO:0099175	regulation of postsynapse organization	21	89	0.00028333	0.00635104
GO:0021695	cerebellar cortex development	17	65	0.000288725	0.00645663
GO:0048598	embryonic morphogenesis	98	663	0.000294978	0.00658088
GO:0001508	action potential	23	102	0.000303559	0.00675634
GO:0048588	developmental cell growth	41	225	0.000310393	0.00687853
GO:0045807	positive regulation of endocytosis	31	155	0.000311223	0.00687853
GO:0002009	morphogenesis of an epithelium	87	576	0.000311236	0.00687853
GO:0010875	positive regulation of cholesterol efflux	9	23	0.000313733	0.00691753
GO:0046470	phosphatidylcholine metabolic process	15	54	0.000318963	0.00700013
GO:0060760	positive regulation of response to cytokine stimulus	15	54	0.000318963	0.00700013
GO:0032409	regulation of transporter activity	43	240	0.000328061	0.00718309
GO:0045596	negative regulation of cell differentiation	107	738	0.000331115	0.00723318
GO:0031670	cellular response to nutrient	16	60	0.000339788	0.00737145
GO:0050709	negative regulation of protein secretion	16	60	0.000339788	0.00737145
GO:0051952	regulation of amine transport	16	60	0.000339788	0.00737145
GO:0015872	dopamine transport	12	38	0.000343548	0.00743591
GO:0098901	regulation of cardiac muscle cell action potential	10	28	0.000349852	0.00753188
GO:1905523	positive regulation of macrophage migration	10	28	0.000349852	0.00753188
GO:0016358	dendrite development	44	248	0.000350969	0.00753188
GO:0035249	synaptic transmission, glutamatergic	17	66	0.000351356	0.00753188
GO:0050776	regulation of immune response	126	895	0.000351972	0.00753188
GO:0048589	developmental growth	102	699	0.000358556	0.00765542
GO:0002695	negative regulation of leukocyte activation	34	177	0.000361942	0.00768081
GO:0050679	positive regulation of epithelial cell proliferation	35	184	0.000362559	0.00768081
GO:0034341	response to interferon-gamma	28	136	0.000363289	0.00768081
GO:0001961	positive regulation of cytokine-mediated signaling pathway	14	49	0.000364344	0.00768081
GO:0050432	catecholamine secretion	14	49	0.000364344	0.00768081
GO:0044255	cellular lipid metabolic process	140	1012	0.000364629	0.00768081
GO:0009725	response to hormone	122	863	0.000368377	0.00774247
GO:0048143	astrocyte activation	8	19	0.000377311	0.00791263
GO:0032412	regulation of ion transmembrane transporter activity	40	220	0.000382267	0.00799878
GO:0032386	regulation of intracellular transport	63	392	0.000395779	0.0082632
GO:0001649	osteoblast differentiation	36	192	0.000401116	0.00835614
GO:0048260	positive regulation of receptor-mediated endocytosis	13	44	0.000409249	0.0085068
GO:0006044	N-acetylglucosamine metabolic process	7	15	0.000415513	0.00861802
GO:0031348	negative regulation of defense response	40	221	0.000420373	0.0086997
GO:0007568	aging	49	287	0.000424175	0.00875916
GO:0006821	chloride transport	26	124	0.000431127	0.00886394
GO:0060078	regulation of postsynaptic membrane potential	26	124	0.000431127	0.00886394
GO:0006796	phosphate-containing compound metabolic process	424	3501	0.000433544	0.00889424
GO:0030534	adult behavior	31	158	0.00044082	0.00901432
GO:0044057	regulation of system process	75	487	0.000441307	0.00901432
GO:0031099	regeneration	36	193	0.000444232	0.00905447
GO:0007628	adult walking behavior	12	39	0.000449298	0.00913798
GO:1903827	regulation of cellular protein localization	78	511	0.000450785	0.00914852
GO:0050900	leukocyte migration	57	348	0.000452085	0.0091552
GO:0008344	adult locomotory behavior	21	92	0.000457765	0.00923412
GO:1901653	cellular response to peptide	55	333	0.000457939	0.00923412
GO:0070997	neuron death	53	318	0.000461492	0.00928593
GO:0008284	positive regulation of cell proliferation	127	910	0.000475035	0.00953809
GO:0032373	positive regulation of sterol transport	11	34	0.000477614	0.00954925
GO:0032376	positive regulation of cholesterol transport	11	34	0.000477614	0.00954925
GO:0010758	regulation of macrophage chemotaxis	10	29	0.000484133	0.00965911
GO:0040013	negative regulation of locomotion	55	334	0.000493413	0.00980564
GO:0043112	receptor metabolic process	31	159	0.000493555	0.00980564
GO:0050817	coagulation	35	187	0.000495617	0.00982592
GO:1903035	negative regulation of response to wounding	22	99	0.000503473	0.00996075
GO:0001558	regulation of cell growth	59	365	0.000512204	0.0101123
GO:0002687	positive regulation of leukocyte migration	28	139	0.000525786	0.0103372
GO:0050728	negative regulation of inflammatory response	28	139	0.000525786	0.0103372
GO:0051051	negative regulation of transport	65	412	0.000538512	0.0104654
GO:0032799	low-density lipoprotein receptor particle metabolic process	5	8	0.000538961	0.0104654
GO:0032802	low-density lipoprotein particle receptor catabolic process	5	8	0.000538961	0.0104654
GO:0032803	regulation of low-density lipoprotein particle receptor catabolic process	5	8	0.000538961	0.0104654
GO:0033602	negative regulation of dopamine secretion	5	8	0.000538961	0.0104654
GO:0099566	regulation of postsynaptic cytosolic calcium ion concentration	5	8	0.000538961	0.0104654
GO:0022898	regulation of transmembrane transporter activity	41	231	0.000542548	0.0105134
GO:1990504	dense core granule exocytosis	4	5	0.000553187	0.0106976
GO:0019935	cyclic-nucleotide-mediated signaling	32	167	0.000554507	0.0107012
GO:0033273	response to vitamin	20	87	0.000561616	0.0108163
GO:0050673	epithelial cell proliferation	64	405	0.000566121	0.0108808
GO:0086001	cardiac muscle cell action potential	14	51	0.000570718	0.0109469
GO:0080135	regulation of cellular response to stress	98	676	0.000579955	0.0110819
GO:0090659	walking behavior	12	40	0.000581196	0.0110819
GO:0043207	response to external biotic stimulus	142	1040	0.000581281	0.0110819
GO:0021537	telencephalon development	46	269	0.000603064	0.0114462
GO:0051048	negative regulation of secretion	29	147	0.000603916	0.0114462
GO:0002066	columnar/cuboidal epithelial cell development	18	75	0.000604028	0.0114462
GO:1901214	regulation of neuron death	48	284	0.000607835	0.0114953
GO:2000403	positive regulation of lymphocyte migration	11	35	0.000631103	0.0119114
GO:0070050	neuron cellular homeostasis	9	25	0.000645891	0.0121662
GO:0032273	positive regulation of protein polymerization	27	134	0.000652087	0.0122585
GO:0051966	regulation of synaptic transmission, glutamatergic	13	46	0.000657068	0.0123275
GO:0032594	protein transport within lipid bilayer	10	30	0.000658479	0.0123295
GO:0001775	cell activation	146	1077	0.000664344	0.0124147
GO:0034613	cellular protein localization	223	1737	0.000670292	0.0124342
GO:0031399	regulation of protein modification process	233	1824	0.000670908	0.0124342
GO:0002689	negative regulation of leukocyte chemotaxis	7	16	0.000671976	0.0124342
GO:0045540	regulation of cholesterol biosynthetic process	7	16	0.000671976	0.0124342
GO:0106118	regulation of sterol biosynthetic process	7	16	0.000671976	0.0124342
GO:1902533	positive regulation of intracellular signal transduction	132	960	0.000678591	0.012532
GO:1903829	positive regulation of cellular protein localization	49	293	0.000684184	0.0126106
GO:0051707	response to other organism	141	1036	0.000693519	0.0127578
GO:0016082	synaptic vesicle priming	6	12	0.000698174	0.0127935
GO:0032536	regulation of cell projection size	6	12	0.000698174	0.0127935
GO:0045765	regulation of angiogenesis	48	286	0.000712013	0.0130218
GO:0017157	regulation of exocytosis	36	198	0.000727572	0.0132807
GO:0007193	adenylate cyclase-inhibiting G protein-coupled receptor signaling pathway	17	70	0.000733458	0.0133622
GO:0015837	amine transport	16	64	0.000740652	0.0134673
GO:0008360	regulation of cell shape	28	142	0.000748947	0.013592
GO:0002761	regulation of myeloid leukocyte differentiation	24	115	0.000754309	0.013663
GO:0071705	nitrogen compound transport	226	1768	0.000779234	0.0140874
GO:0007204	positive regulation of cytosolic calcium ion concentration	43	250	0.000789485	0.0142454
GO:0110053	regulation of actin filament organization	49	295	0.000798062	0.0143727
GO:0009628	response to abiotic stimulus	144	1065	0.000803213	0.0144379
GO:0002274	myeloid leukocyte activation	39	221	0.00081833	0.0146817
GO:0060999	positive regulation of dendritic spine development	13	47	0.000822133	0.014691
GO:0098900	regulation of action potential	13	47	0.000822133	0.014691
GO:0048013	ephrin receptor signaling pathway	11	36	0.000823519	0.014691
GO:0030833	regulation of actin filament polymerization	34	185	0.000827383	0.0147321
GO:0007263	nitric oxide mediated signal transduction	8	21	0.000838451	0.0148949
GO:1903305	regulation of regulated secretory pathway	28	143	0.000839821	0.0148949
GO:0034097	response to cytokine	120	865	0.00084126	0.0148949
GO:0071346	cellular response to interferon-gamma	24	116	0.000858169	0.0151658
GO:0051932	synaptic transmission, GABAergic	14	53	0.000868682	0.0152943
GO:1903793	positive regulation of anion transport	14	53	0.000868682	0.0152943
GO:0045685	regulation of glial cell differentiation	17	71	0.000871534	0.015316
GO:0051271	negative regulation of cellular component movement	52	319	0.000875411	0.0153555
GO:0050873	brown fat cell differentiation	15	59	0.000888916	0.0155372
GO:0032103	positive regulation of response to external stimulus	50	304	0.000889063	0.0155372
GO:1990000	amyloid fibril formation	9	26	0.0008966	0.0156185
GO:2000146	negative regulation of cell motility	48	289	0.000898066	0.0156185
GO:0019216	regulation of lipid metabolic process	53	327	0.000898678	0.0156185
GO:0050730	regulation of peptidyl-tyrosine phosphorylation	41	237	0.000917737	0.0159204
GO:0050678	regulation of epithelial cell proliferation	54	335	0.000920675	0.015942
GO:0050921	positive regulation of chemotaxis	27	137	0.000929209	0.0160462
GO:0048705	skeletal system morphogenesis	43	252	0.000931749	0.0160462
GO:0016310	phosphorylation	315	2558	0.000931794	0.0160462
GO:0001764	neuron migration	31	165	0.000943095	0.0162113
GO:0071345	cellular response to cytokine stimulus	111	793	0.000946343	0.0162375
GO:0150063	visual system development	66	429	0.00096558	0.0165375
GO:0071702	organic substance transport	271	2170	0.000970588	0.0165932
GO:0071216	cellular response to biotic stimulus	41	238	0.000998708	0.017043
GO:0045665	negative regulation of neuron differentiation	38	216	0.00100485	0.0170898
GO:0008361	regulation of cell size	34	187	0.00100507	0.0170898
GO:0048247	lymphocyte chemotaxis	13	48	0.00102062	0.017292
GO:0120163	negative regulation of cold-induced thermogenesis	13	48	0.00102062	0.017292
GO:0070727	cellular macromolecule localization	223	1751	0.00102515	0.0173375
GO:0009612	response to mechanical stimulus	37	209	0.00103233	0.0174277
GO:0033604	negative regulation of catecholamine secretion	7	17	0.00103937	0.0175153
GO:0030855	epithelial cell differentiation	92	639	0.0010461	0.0175972
GO:0010977	negative regulation of neuron projection development	28	145	0.00105078	0.0176445
GO:0007162	negative regulation of cell adhesion	44	261	0.00105507	0.017685
GO:0033627	cell adhesion mediated by integrin	16	66	0.00106002	0.0177051
GO:0061035	regulation of cartilage development	16	66	0.00106002	0.0177051
GO:0021782	glial cell development	23	111	0.00106507	0.017758
GO:0065007	biological regulation	1557	14202	0.00107258	0.0178517
GO:0044070	regulation of anion transport	21	98	0.00110027	0.0182803
GO:1901617	organic hydroxy compound biosynthetic process	34	188	0.00110582	0.0183078
GO:0019800	peptide cross-linking via chondroitin 4-sulfate glycosaminoglycan	5	9	0.00110774	0.0183078
GO:0061302	smooth muscle cell-matrix adhesion	5	9	0.00110774	0.0183078
GO:0009968	negative regulation of signal transduction	157	1184	0.00111245	0.0183534
GO:0043434	response to peptide hormone	57	361	0.00111919	0.0183552
GO:1905475	regulation of protein localization to membrane	33	181	0.00112606	0.0183552
GO:0001818	negative regulation of cytokine production	42	247	0.00113776	0.0183552
GO:0001951	intestinal D-glucose absorption	3	3	0.0011526	0.0183552
GO:0032497	detection of lipopolysaccharide	3	3	0.0011526	0.0183552
GO:0035583	sequestering of TGFbeta in extracellular matrix	3	3	0.0011526	0.0183552
GO:0043622	cortical microtubule organization	3	3	0.0011526	0.0183552
GO:0071831	intermediate-density lipoprotein particle clearance	3	3	0.0011526	0.0183552
GO:0090731	cellular response to very-low-density lipoprotein particle stimulus	3	3	0.0011526	0.0183552
GO:0099011	neuronal dense core vesicle exocytosis	3	3	0.0011526	0.0183552
GO:0099525	presynaptic dense core vesicle exocytosis	3	3	0.0011526	0.0183552
GO:0106001	intestinal hexose absorption	3	3	0.0011526	0.0183552
GO:1902896	terminal web assembly	3	3	0.0011526	0.0183552
GO:1903000	regulation of lipid transport across blood brain barrier	3	3	0.0011526	0.0183552
GO:1903002	positive regulation of lipid transport across blood brain barrier	3	3	0.0011526	0.0183552
GO:1905853	regulation of heparan sulfate binding	3	3	0.0011526	0.0183552
GO:1905855	positive regulation of heparan sulfate binding	3	3	0.0011526	0.0183552
GO:1905858	regulation of heparan sulfate proteoglycan binding	3	3	0.0011526	0.0183552
GO:1905860	positive regulation of heparan sulfate proteoglycan binding	3	3	0.0011526	0.0183552
GO:1905890	regulation of cellular response to very-low-density lipoprotein particle stimulus	3	3	0.0011526	0.0183552
GO:1903531	negative regulation of secretion by cell	26	132	0.0011534	0.0183552
GO:0007215	glutamate receptor signaling pathway	18	79	0.00115884	0.0184102
GO:0007160	cell-matrix adhesion	39	225	0.00116076	0.0184102
GO:0070255	regulation of mucus secretion	6	13	0.00118178	0.0186996
GO:0046928	regulation of neurotransmitter secretion	20	92	0.00118532	0.0186996
GO:0061900	glial cell activation	12	43	0.00118535	0.0186996
GO:0048568	embryonic organ development	74	496	0.00118693	0.0186996
GO:0044283	small molecule biosynthetic process	99	699	0.00118926	0.018705
GO:0010894	negative regulation of steroid biosynthetic process	8	22	0.00119729	0.0187688
GO:0045939	negative regulation of steroid metabolic process	8	22	0.00119729	0.0187688
GO:0048562	embryonic organ morphogenesis	51	316	0.00122092	0.0191075
GO:0019218	regulation of steroid metabolic process	19	86	0.00126983	0.0198401
GO:0002790	peptide secretion	57	363	0.00127673	0.0199149
GO:0098742	cell-cell adhesion via plasma-membrane adhesion molecules	41	241	0.00128055	0.0199415
GO:0021795	cerebral cortex cell migration	14	55	0.00128801	0.0200246
GO:0009607	response to biotic stimulus	145	1086	0.00129099	0.0200379
GO:0045785	positive regulation of cell adhesion	66	434	0.00130527	0.0202263
GO:0006813	potassium ion transport	42	249	0.00133685	0.0206817
GO:0106027	neuron projection organization	18	80	0.00135117	0.020869
GO:1902930	regulation of alcohol biosynthetic process	11	38	0.00135482	0.0208912
GO:0002690	positive regulation of leukocyte chemotaxis	20	93	0.00136384	0.020996
GO:1904950	negative regulation of establishment of protein localization	24	120	0.00140719	0.0216281
GO:0061572	actin filament bundle organization	31	169	0.00141278	0.0216787
GO:0021987	cerebral cortex development	25	127	0.00143242	0.0219444
GO:0006820	anion transport	94	662	0.00144012	0.0220113
GO:0021953	central nervous system neuron differentiation	40	235	0.00144145	0.0220113
GO:0046394	carboxylic acid biosynthetic process	63	412	0.00144574	0.0220304
GO:0002064	epithelial cell development	42	250	0.00144737	0.0220304
GO:1901215	negative regulation of neuron death	34	191	0.00146286	0.0222303
GO:0048880	sensory system development	66	436	0.00146837	0.0222782
GO:0072330	monocarboxylic acid biosynthetic process	50	311	0.00147368	0.0223228
GO:0046677	response to antibiotic	48	296	0.00150824	0.022737
GO:0014012	peripheral nervous system axon regeneration	4	6	0.00152104	0.022737
GO:0051596	methylglyoxal catabolic process	4	6	0.00152104	0.022737
GO:0060638	mesenchymal-epithelial cell signaling	4	6	0.00152104	0.022737
GO:0061669	spontaneous neurotransmitter secretion	4	6	0.00152104	0.022737
GO:0061727	methylglyoxal catabolic process to lactate	4	6	0.00152104	0.022737
GO:0071205	protein localization to juxtaparanode region of axon	4	6	0.00152104	0.022737
GO:0072014	proximal tubule development	4	6	0.00152104	0.022737
GO:0006955	immune response	210	1651	0.0015227	0.022737
GO:2000401	regulation of lymphocyte migration	15	62	0.00153425	0.0228732
GO:0070254	mucus secretion	7	18	0.00154775	0.023038
GO:0016053	organic acid biosynthetic process	63	414	0.00162983	0.0241989
GO:0045671	negative regulation of osteoclast differentiation	9	28	0.00163343	0.0241989
GO:0090181	regulation of cholesterol metabolic process	9	28	0.00163343	0.0241989
GO:0030041	actin filament polymerization	36	207	0.00165231	0.0244403
GO:1903861	positive regulation of dendrite extension	8	23	0.00166852	0.0246413
GO:0044089	positive regulation of cellular component biogenesis	82	567	0.00167188	0.0246523
GO:0070301	cellular response to hydrogen peroxide	19	88	0.00169117	0.0248979
GO:0002686	negative regulation of leukocyte migration	11	39	0.00171056	0.0251442
GO:0061041	regulation of wound healing	30	164	0.00174593	0.0256241
GO:0071774	response to fibroblast growth factor	23	115	0.00174921	0.0256324
GO:0046890	regulation of lipid biosynthetic process	29	157	0.00177098	0.0259112
GO:0007154	cell communication	862	7609	0.00178751	0.0261126
GO:0002762	negative regulation of myeloid leukocyte differentiation	12	45	0.00182386	0.0266025
GO:0007596	blood coagulation	32	179	0.00184566	0.0268788
GO:0022607	cellular component assembly	339	2801	0.00184867	0.0268813
GO:0051649	establishment of localization in cell	235	1877	0.00186052	0.0270119
GO:0048701	embryonic cranial skeleton morphogenesis	13	51	0.00186979	0.0270633
GO:2000649	regulation of sodium ion transmembrane transporter activity	13	51	0.00186979	0.0270633
GO:0032060	bleb assembly	6	14	0.00188537	0.0271063
GO:0050966	detection of mechanical stimulus involved in sensory perception of pain	6	14	0.00188537	0.0271063
GO:1903975	regulation of glial cell migration	6	14	0.00188537	0.0271063
GO:2000644	regulation of receptor catabolic process	6	14	0.00188537	0.0271063
GO:0051099	positive regulation of binding	31	172	0.00188713	0.0271063
GO:0032963	collagen metabolic process	17	76	0.00194078	0.0278345
GO:0010874	regulation of cholesterol efflux	10	34	0.00194503	0.0278532
GO:0051224	negative regulation of protein transport	23	116	0.00196957	0.0281619
GO:0002065	columnar/cuboidal epithelial cell differentiation	27	144	0.00200023	0.0285557
GO:0006707	cholesterol catabolic process	5	10	0.00202435	0.0285557
GO:0010867	positive regulation of triglyceride biosynthetic process	5	10	0.00202435	0.0285557
GO:0016127	sterol catabolic process	5	10	0.00202435	0.0285557
GO:0032489	regulation of Cdc42 protein signal transduction	5	10	0.00202435	0.0285557
GO:0034384	high-density lipoprotein particle clearance	5	10	0.00202435	0.0285557
GO:0070257	positive regulation of mucus secretion	5	10	0.00202435	0.0285557
GO:0070391	response to lipoteichoic acid	5	10	0.00202435	0.0285557
GO:0071223	cellular response to lipoteichoic acid	5	10	0.00202435	0.0285557
GO:0060563	neuroepithelial cell differentiation	16	70	0.00205481	0.0289401
GO:0015893	drug transport	37	217	0.00205773	0.0289401
GO:0007584	response to nutrient	34	195	0.00209201	0.0293785
GO:0043010	camera-type eye development	56	363	0.00210199	0.0294746
GO:0030902	hindbrain development	30	166	0.00211821	0.029658
GO:0050896	response to stimulus	1153	10367	0.0021286	0.0297594
GO:0010765	positive regulation of sodium ion transport	9	29	0.00215062	0.0299784
GO:1903859	regulation of dendrite extension	9	29	0.00215062	0.0299784
GO:0035637	multicellular organismal signaling	22	110	0.00217577	0.0302843
GO:0030307	positive regulation of cell growth	28	152	0.0021916	0.0304597
GO:1902305	regulation of sodium ion transmembrane transport	14	58	0.00222444	0.0307738
GO:0050818	regulation of coagulation	19	90	0.00222514	0.0307738
GO:0019835	cytolysis	7	19	0.00223051	0.0307738
GO:0045956	positive regulation of calcium ion-dependent exocytosis	7	19	0.00223051	0.0307738
GO:0150077	regulation of neuroinflammatory response	7	19	0.00223051	0.0307738
GO:0042982	amyloid precursor protein metabolic process	17	77	0.00225178	0.031022
GO:0050819	negative regulation of coagulation	13	52	0.00225755	0.0310561
GO:0001516	prostaglandin biosynthetic process	8	24	0.00227503	0.0311604
GO:0046058	cAMP metabolic process	8	24	0.00227503	0.0311604
GO:0046457	prostanoid biosynthetic process	8	24	0.00227503	0.0311604
GO:0061024	membrane organization	109	797	0.0022851	0.0312528
GO:0010769	regulation of cell morphogenesis involved in differentiation	48	302	0.00229451	0.0313362
GO:1902105	regulation of leukocyte differentiation	45	279	0.00231008	0.0315033
GO:0051017	actin filament bundle assembly	30	167	0.00232861	0.0317101
GO:0032640	tumor necrosis factor production	29	160	0.00237741	0.0322815
GO:0032680	regulation of tumor necrosis factor production	29	160	0.00237741	0.0322815
GO:0051129	negative regulation of cellular component organization	108	790	0.00241738	0.032777
GO:0044344	cellular response to fibroblast growth factor stimulus	22	111	0.00245033	0.0331762
GO:0018149	peptide cross-linking	10	35	0.0024706	0.0333073
GO:0035458	cellular response to interferon-beta	10	35	0.0024706	0.0333073
GO:0050999	regulation of nitric-oxide synthase activity	10	35	0.0024706	0.0333073
GO:0045834	positive regulation of lipid metabolic process	25	132	0.00249432	0.033579
GO:0051937	catecholamine transport	15	65	0.00253192	0.0340367
GO:0061448	connective tissue development	43	265	0.00253785	0.0340571
GO:0070167	regulation of biomineral tissue development	19	91	0.00254127	0.0340571
GO:0043254	regulation of protein complex assembly	71	486	0.00254427	0.0340571
GO:0050777	negative regulation of immune response	29	161	0.00261554	0.0349615
GO:0072678	T cell migration	14	59	0.00263993	0.035218
GO:0065009	regulation of molecular function	347	2889	0.00264219	0.035218
GO:0001817	regulation of cytokine production	99	717	0.0026498	0.0352231
GO:0007599	hemostasis	32	183	0.00265003	0.0352231
GO:0099173	postsynapse organization	28	154	0.00266811	0.0354135
GO:0070482	response to oxygen levels	50	320	0.0027038	0.0357961
GO:0023052	signaling	851	7533	0.00270641	0.0357961
GO:0030838	positive regulation of actin filament polymerization	21	105	0.00270832	0.0357961
GO:0009187	cyclic nucleotide metabolic process	12	47	0.00272031	0.0358542
GO:0031646	positive regulation of neurological system process	12	47	0.00272031	0.0358542
GO:0070664	negative regulation of leukocyte proliferation	18	85	0.00276739	0.0364238
GO:0120162	positive regulation of cold-induced thermogenesis	23	119	0.00277748	0.0365056
GO:0030324	lung development	39	236	0.00282187	0.0370375
GO:0031643	positive regulation of myelination	6	15	0.00286528	0.0375551
GO:0030178	negative regulation of Wnt signaling pathway	29	162	0.00287371	0.0376134
GO:0021543	pallium development	32	184	0.00289264	0.0378087
GO:0015698	inorganic anion transport	34	199	0.00294196	0.0384001
GO:0036293	response to decreased oxygen levels	47	298	0.00295356	0.0384982
GO:0001816	cytokine production	100	728	0.00296328	0.0385716
GO:0031110	regulation of microtubule polymerization or depolymerization	20	99	0.00298737	0.0388317
GO:0015833	peptide transport	182	1430	0.00300546	0.0390131
GO:0017121	phospholipid scrambling	8	25	0.00304169	0.0392673
GO:0046337	phosphatidylethanolamine metabolic process	8	25	0.00304169	0.0392673
GO:0065005	protein-lipid complex assembly	8	25	0.00304169	0.0392673
GO:0099623	regulation of cardiac muscle cell membrane repolarization	8	25	0.00304169	0.0392673
GO:0030048	actin filament-based movement	21	106	0.00305069	0.0393297
GO:0001654	eye development	63	425	0.00305904	0.0393836
GO:0050770	regulation of axonogenesis	30	170	0.00307048	0.039477
GO:0009306	protein secretion	50	322	0.00307488	0.0394797
GO:0001666	response to hypoxia	46	291	0.00310715	0.0398399
GO:0032720	negative regulation of tumor necrosis factor production	14	60	0.00311714	0.0398597
GO:0071300	cellular response to retinoic acid	14	60	0.00311714	0.0398597
GO:0030889	negative regulation of B cell proliferation	7	20	0.00312394	0.0398926
GO:0071375	cellular response to peptide hormone stimulus	43	268	0.00314267	0.0400776
GO:0071706	tumor necrosis factor superfamily cytokine production	29	163	0.00315327	0.0400913
GO:1903555	regulation of tumor necrosis factor superfamily cytokine production	29	163	0.00315327	0.0400913
GO:0090596	sensory organ morphogenesis	47	299	0.00315649	0.0400913
GO:0051402	neuron apoptotic process	38	230	0.00318038	0.0403403
GO:0048729	tissue morphogenesis	94	680	0.00323091	0.0406125
GO:0030500	regulation of bone mineralization	16	73	0.00323193	0.0406125
GO:0001957	intramembranous ossification	4	7	0.00325402	0.0406125
GO:0014004	microglia differentiation	4	7	0.00325402	0.0406125
GO:0033240	positive regulation of cellular amine metabolic process	4	7	0.00325402	0.0406125
GO:0035581	sequestering of extracellular ligand from receptor	4	7	0.00325402	0.0406125
GO:0036072	direct ossification	4	7	0.00325402	0.0406125
GO:1900019	regulation of protein kinase C activity	4	7	0.00325402	0.0406125
GO:1900020	positive regulation of protein kinase C activity	4	7	0.00325402	0.0406125
GO:1904124	microglial cell migration	4	7	0.00325402	0.0406125
GO:1904139	regulation of microglial cell migration	4	7	0.00325402	0.0406125
GO:0031103	axon regeneration	11	42	0.00325606	0.0406125
GO:1902904	negative regulation of supramolecular fiber organization	31	178	0.00325778	0.0406125
GO:0050982	detection of mechanical stimulus	12	48	0.00328688	0.0409212
GO:0034614	cellular response to reactive oxygen species	27	149	0.00329947	0.0410239
GO:0002456	T cell mediated immunity	20	100	0.00337389	0.041894
GO:0034350	regulation of glial cell apoptotic process	5	11	0.00339207	0.0418991
GO:0099612	protein localization to axon	5	11	0.00339207	0.0418991
GO:2000302	positive regulation of synaptic vesicle exocytosis	5	11	0.00339207	0.0418991
GO:2001187	positive regulation of CD8-positive, alpha-beta T cell activation	5	11	0.00339207	0.0418991
GO:0001935	endothelial cell proliferation	25	135	0.00340756	0.0420355
GO:0043534	blood vessel endothelial cell migration	21	107	0.00342861	0.0422115
GO:0071236	cellular response to antibiotic	24	128	0.00344163	0.0422115
GO:0002709	regulation of T cell mediated immunity	17	80	0.00344419	0.0422115
GO:0050672	negative regulation of lymphocyte proliferation	17	80	0.00344419	0.0422115
GO:0061045	negative regulation of wound healing	17	80	0.00344419	0.0422115
GO:0021549	cerebellum development	22	114	0.00345556	0.0422571
GO:1902476	chloride transmembrane transport	15	67	0.00345687	0.0422571
GO:0008064	regulation of actin polymerization or depolymerization	34	201	0.00346773	0.042335
GO:0030323	respiratory tube development	39	239	0.00353313	0.0430777
GO:0006884	cell volume homeostasis	9	31	0.0035709	0.0433702
GO:0007616	long-term memory	9	31	0.0035709	0.0433702
GO:0060306	regulation of membrane repolarization	9	31	0.0035709	0.0433702
GO:0042886	amide transport	186	1471	0.00359224	0.0435732
GO:0070588	calcium ion transmembrane transport	47	301	0.00359866	0.0435752
GO:0030168	platelet activation	18	87	0.00360625	0.0435752
GO:0042116	macrophage activation	18	87	0.00360625	0.0435752
GO:0030336	negative regulation of cell migration	43	270	0.00361151	0.0435829
GO:1903556	negative regulation of tumor necrosis factor superfamily cytokine production	14	61	0.00366266	0.0441437
GO:0050805	negative regulation of synaptic transmission	16	74	0.00373019	0.0448771
GO:0007015	actin filament organization	67	461	0.00373302	0.0448771
GO:0030832	regulation of actin filament length	34	202	0.00375933	0.0451359
GO:0072676	lymphocyte migration	20	101	0.00380124	0.045581
GO:0042542	response to hydrogen peroxide	24	129	0.00381734	0.0457161
GO:0048168	regulation of neuronal synaptic plasticity	13	55	0.00383295	0.0458448
GO:1903076	regulation of protein localization to plasma membrane	22	115	0.00385921	0.0461005
GO:0043583	ear development	40	248	0.00389799	0.0465048
GO:0032945	negative regulation of mononuclear cell proliferation	17	81	0.00394206	0.0467116
GO:0031102	neuron projection regeneration	12	49	0.00394502	0.0467116
GO:0050918	positive chemotaxis	12	49	0.00394502	0.0467116
GO:1900047	negative regulation of hemostasis	12	49	0.00394502	0.0467116
GO:1901016	regulation of potassium ion transmembrane transporter activity	12	49	0.00394502	0.0467116
GO:1902991	regulation of amyloid precursor protein catabolic process	12	49	0.00394502	0.0467116
GO:0031018	endocrine pancreas development	11	43	0.00396786	0.0468645
GO:0035456	response to interferon-beta	11	43	0.00396786	0.0468645
GO:0070848	response to growth factor	91	660	0.00399748	0.0471552
GO:0097006	regulation of plasma lipoprotein particle levels	15	68	0.00401386	0.0472894
GO:0014070	response to organic cyclic compound	112	837	0.00406846	0.0478492
GO:0043523	regulation of neuron apoptotic process	34	203	0.00407152	0.0478492
GO:0043524	negative regulation of neuron apoptotic process	26	144	0.00408128	0.0479042
GO:0032780	negative regulation of ATPase activity	6	16	0.00418126	0.048309
GO:0033631	cell-cell adhesion mediated by integrin	6	16	0.00418126	0.048309
GO:0034375	high-density lipoprotein particle remodeling	6	16	0.00418126	0.048309
GO:0034433	steroid esterification	6	16	0.00418126	0.048309
GO:0034434	sterol esterification	6	16	0.00418126	0.048309
GO:0034435	cholesterol esterification	6	16	0.00418126	0.048309
GO:1904862	inhibitory synapse assembly	6	16	0.00418126	0.048309
GO:1905906	regulation of amyloid fibril formation	6	16	0.00418126	0.048309
GO:2001138	regulation of phospholipid transport	6	16	0.00418126	0.048309
GO:2001140	positive regulation of phospholipid transport	6	16	0.00418126	0.048309
GO:0007258	JUN phosphorylation	3	4	0.00424813	0.048309
GO:0034352	positive regulation of glial cell apoptotic process	3	4	0.00424813	0.048309
GO:0035494	SNARE complex disassembly	3	4	0.00424813	0.048309
GO:0045065	cytotoxic T cell differentiation	3	4	0.00424813	0.048309
GO:0060012	synaptic transmission, glycinergic	3	4	0.00424813	0.048309
GO:0061642	chemoattraction of axon	3	4	0.00424813	0.048309
GO:0071895	odontoblast differentiation	3	4	0.00424813	0.048309
GO:0099533	positive regulation of presynaptic cytosolic calcium concentration	3	4	0.00424813	0.048309
GO:0099703	induction of synaptic vesicle exocytosis by positive regulation of presynaptic cytosolic calcium ion concentration	3	4	0.00424813	0.048309
GO:0150062	complement-mediated synapse pruning	3	4	0.00424813	0.048309
GO:1901003	negative regulation of fermentation	3	4	0.00424813	0.048309
GO:1903976	negative regulation of glial cell migration	3	4	0.00424813	0.048309
GO:0006706	steroid catabolic process	7	21	0.00426669	0.048309
GO:0034377	plasma lipoprotein particle assembly	7	21	0.00426669	0.048309
GO:0099632	protein transport within plasma membrane	7	21	0.00426669	0.048309
GO:0099637	neurotransmitter receptor transport	7	21	0.00426669	0.048309
GO:1901071	glucosamine-containing compound metabolic process	7	21	0.00426669	0.048309
GO:0032411	positive regulation of transporter activity	20	102	0.00427261	0.048309
GO:0002684	positive regulation of immune system process	139	1069	0.00427497	0.048309
GO:1902531	regulation of intracellular signal transduction	200	1600	0.00428263	0.048309
GO:0001912	positive regulation of leukocyte mediated cytotoxicity	14	62	0.00428345	0.048309
GO:0030279	negative regulation of ossification	16	75	0.00428981	0.048309
GO:0071674	mononuclear cell migration	16	75	0.00428981	0.048309
GO:0097061	dendritic spine organization	16	75	0.00428981	0.048309
GO:0021954	central nervous system neuron development	21	109	0.00430236	0.0483926
GO:0034405	response to fluid shear stress	9	32	0.00451317	0.0507033
GO:0006633	fatty acid biosynthetic process	25	138	0.00458753	0.0514774
GO:0070542	response to fatty acid	15	69	0.00464193	0.0520019
GO:0050830	defense response to Gram-positive bacterium	18	89	0.00464529	0.0520019
GO:0071675	regulation of mononuclear cell migration	12	50	0.00470492	0.052607
GO:0010256	endomembrane system organization	62	425	0.00471514	0.052659
GO:0050731	positive regulation of peptidyl-tyrosine phosphorylation	30	175	0.00475231	0.0530113
GO:0097529	myeloid leukocyte migration	34	205	0.00476221	0.053059
GO:0048675	axon extension	22	117	0.00478509	0.053251
GO:0071248	cellular response to metal ion	27	153	0.00479797	0.053273
GO:0032941	secretion by tissue	11	44	0.00479836	0.053273
GO:0045927	positive regulation of growth	40	251	0.00481391	0.0533829
GO:0010810	regulation of cell-substrate adhesion	37	228	0.00483135	0.0535135
GO:0019933	cAMP-mediated signaling	26	146	0.00492918	0.0544691
GO:0034767	positive regulation of ion transmembrane transport	26	146	0.00492918	0.0544691
GO:0044093	positive regulation of molecular function	197	1579	0.00494972	0.0546322
GO:0051216	cartilage development	33	198	0.00497002	0.054699
GO:0097164	ammonium ion metabolic process	31	183	0.00497497	0.054699
GO:0036465	synaptic vesicle recycling	14	63	0.00498681	0.054699
GO:0045670	regulation of osteoclast differentiation	14	63	0.00498681	0.054699
GO:0051965	positive regulation of synapse assembly	14	63	0.00498681	0.054699
GO:0051246	regulation of protein metabolic process	332	2784	0.00499055	0.054699
GO:1904375	regulation of protein localization to cell periphery	25	139	0.00504971	0.0552832
GO:1904064	positive regulation of cation transmembrane transport	24	132	0.00515642	0.056264
GO:0001916	positive regulation of T cell mediated cytotoxicity	8	27	0.00516315	0.056264
GO:0002068	glandular epithelial cell development	8	27	0.00516315	0.056264
GO:0006972	hyperosmotic response	8	27	0.00516315	0.056264
GO:0015850	organic hydroxy compound transport	37	229	0.00519471	0.0565426
GO:0008217	regulation of blood pressure	27	154	0.00525077	0.057087
GO:0006465	signal peptide processing	5	12	0.00531628	0.0574024
GO:0019885	antigen processing and presentation of endogenous peptide antigen via MHC class I	5	12	0.00531628	0.0574024
GO:0032490	detection of molecule of bacterial origin	5	12	0.00531628	0.0574024
GO:1902805	positive regulation of synaptic vesicle transport	5	12	0.00531628	0.0574024
GO:1903978	regulation of microglial cell activation	5	12	0.00531628	0.0574024
GO:2000369	regulation of clathrin-dependent endocytosis	5	12	0.00531628	0.0574024
GO:0044281	small molecule metabolic process	236	1927	0.00535515	0.0577535
GO:0031623	receptor internalization	20	104	0.00536104	0.0577535
GO:0032388	positive regulation of intracellular transport	31	184	0.00539688	0.0580734
GO:0016055	Wnt signaling pathway	59	404	0.0055977	0.0601657
GO:0034764	positive regulation of transmembrane transport	32	192	0.00560855	0.0602137
GO:0048706	embryonic skeletal system development	24	133	0.00568136	0.0608395
GO:0031645	negative regulation of neurological system process	7	22	0.00569907	0.0608395
GO:0051000	positive regulation of nitric-oxide synthase activity	7	22	0.00569907	0.0608395
GO:0060307	regulation of ventricular cardiac muscle cell membrane repolarization	7	22	0.00569907	0.0608395
GO:0072012	glomerulus vasculature development	7	22	0.00569907	0.0608395
GO:0032768	regulation of monooxygenase activity	11	45	0.00576069	0.0614279
GO:0043954	cellular component maintenance	14	64	0.00578038	0.0615541
GO:0043535	regulation of blood vessel endothelial cell migration	17	84	0.00580147	0.0615541
GO:0007026	negative regulation of microtubule depolymerization	10	39	0.00580514	0.0615541
GO:0086009	membrane repolarization	10	39	0.00580514	0.0615541
GO:2000249	regulation of actin cytoskeleton reorganization	10	39	0.00580514	0.0615541
GO:0071363	cellular response to growth factor stimulus	88	644	0.00583966	0.0618506
GO:0060070	canonical Wnt signaling pathway	45	293	0.00586264	0.0618813
GO:0001956	positive regulation of neurotransmitter secretion	6	17	0.00589502	0.0618813
GO:0021681	cerebellar granular layer development	6	17	0.00589502	0.0618813
GO:0032717	negative regulation of interleukin-8 production	6	17	0.00589502	0.0618813
GO:0050872	white fat cell differentiation	6	17	0.00589502	0.0618813
GO:0060080	inhibitory postsynaptic potential	6	17	0.00589502	0.0618813
GO:0071498	cellular response to fluid shear stress	6	17	0.00589502	0.0618813
GO:0140131	positive regulation of lymphocyte chemotaxis	6	17	0.00589502	0.0618813
GO:0090394	negative regulation of excitatory postsynaptic potential	4	8	0.00596908	0.0623122
GO:1900115	extracellular regulation of signal transduction	4	8	0.00596908	0.0623122
GO:1900116	extracellular negative regulation of signal transduction	4	8	0.00596908	0.0623122
GO:1900222	negative regulation of amyloid-beta clearance	4	8	0.00596908	0.0623122
GO:1990456	mitochondrion-endoplasmic reticulum membrane tethering	4	8	0.00596908	0.0623122
GO:0060541	respiratory system development	42	270	0.0060677	0.0632717
GO:2001257	regulation of cation channel activity	24	134	0.00624978	0.0650984
GO:0048839	inner ear development	36	224	0.00629283	0.0654745
GO:0009636	response to toxic substance	63	439	0.0063634	0.0661359
GO:0003158	endothelium development	23	127	0.00639223	0.0662175
GO:1903828	negative regulation of cellular protein localization	23	127	0.00639223	0.0662175
GO:1903510	mucopolysaccharide metabolic process	16	78	0.0063923	0.0662175
GO:0001936	regulation of endothelial cell proliferation	22	120	0.00651333	0.0673234
GO:0045667	regulation of osteoblast differentiation	22	120	0.00651333	0.0673234
GO:0198738	cell-cell signaling by wnt	59	407	0.00654523	0.0674441
GO:0006970	response to osmotic stress	17	85	0.00655999	0.0674441
GO:1901880	negative regulation of protein depolymerization	17	85	0.00655999	0.0674441
GO:0021801	cerebral cortex radial glia guided migration	8	28	0.00657503	0.0674441
GO:0022030	telencephalon glial cell migration	8	28	0.00657503	0.0674441
GO:0120033	negative regulation of plasma membrane bounded cell projection assembly	8	28	0.00657503	0.0674441
GO:2000406	positive regulation of T cell migration	8	28	0.00657503	0.0674441
GO:0048592	eye morphogenesis	30	179	0.00660269	0.0676289
GO:0031532	actin cytoskeleton reorganization	21	113	0.00660738	0.0676289
GO:0090087	regulation of peptide transport	69	489	0.00661749	0.067659
GO:0002699	positive regulation of immune effector process	39	248	0.00665154	0.0679336
GO:0048662	negative regulation of smooth muscle cell proliferation	11	46	0.00686856	0.0699229
GO:0071825	protein-lipid complex subunit organization	11	46	0.00686856	0.0699229
GO:0097028	dendritic cell differentiation	11	46	0.00686856	0.0699229
GO:0007264	small GTPase mediated signal transduction	64	449	0.00696012	0.0706261
GO:0001774	microglial cell activation	9	34	0.00696756	0.0706261
GO:0006040	amino sugar metabolic process	9	34	0.00696756	0.0706261
GO:0007157	heterophilic cell-cell adhesion via plasma membrane cell adhesion molecules	9	34	0.00696756	0.0706261
GO:0001763	morphogenesis of a branching structure	38	241	0.0070054	0.0707746
GO:0046889	positive regulation of lipid biosynthetic process	15	72	0.00701819	0.0707746
GO:0031114	regulation of microtubule depolymerization	10	40	0.00702721	0.0707746
GO:0046456	icosanoid biosynthetic process	10	40	0.00702721	0.0707746
GO:0097484	dendrite extension	10	40	0.00702721	0.0707746
GO:1902003	regulation of amyloid-beta formation	10	40	0.00702721	0.0707746
GO:0043436	oxoacid metabolic process	130	1007	0.00708644	0.071256
GO:0051098	regulation of binding	53	360	0.00709011	0.071256
GO:0045088	regulation of innate immune response	47	312	0.00710078	0.0712873
GO:0044282	small molecule catabolic process	50	336	0.00712442	0.0714487
GO:0032233	positive regulation of actin filament bundle assembly	13	59	0.00720303	0.0721603
GO:0007033	vacuole organization	31	188	0.00739623	0.0739438
GO:0045185	maintenance of protein location	17	86	0.00739673	0.0739438
GO:0051651	maintenance of location in cell	18	93	0.00746194	0.0745167
GO:0060828	regulation of canonical Wnt signaling pathway	38	242	0.00749213	0.0747391
GO:0030111	regulation of Wnt signaling pathway	46	305	0.00751005	0.0748388
GO:0010811	positive regulation of cell-substrate adhesion	24	136	0.00752769	0.0749354
GO:0043030	regulation of macrophage activation	12	53	0.00770418	0.0766116
GO:0006644	phospholipid metabolic process	62	435	0.00781339	0.0775966
GO:0002791	regulation of peptide secretion	42	274	0.00781968	0.0775966
GO:0016485	protein processing	37	235	0.00789336	0.0780686
GO:1901032	negative regulation of response to reactive oxygen species	5	13	0.00790034	0.0780686
GO:1903206	negative regulation of hydrogen peroxide-induced cell death	5	13	0.00790034	0.0780686
GO:2001039	negative regulation of cellular response to drug	5	13	0.00790034	0.0780686
GO:0022037	metencephalon development	22	122	0.00792768	0.0782569
GO:0001667	ameboidal-type cell migration	59	411	0.00801779	0.0790636
GO:1902430	negative regulation of amyloid-beta formation	6	18	0.00806866	0.0794346
GO:0032870	cellular response to hormone stimulus	83	610	0.00807224	0.0794346
GO:0043113	receptor clustering	11	47	0.00813607	0.079813
GO:0048854	brain morphogenesis	11	47	0.00813607	0.079813
GO:0097120	receptor localization to synapse	11	47	0.00813607	0.079813
GO:0003151	outflow tract morphogenesis	16	80	0.00820643	0.0803362
GO:0048708	astrocyte differentiation	16	80	0.00820643	0.0803362
GO:0007586	digestion	20	108	0.00822303	0.0804152
GO:0032770	positive regulation of monooxygenase activity	8	29	0.00826052	0.0805316
GO:0036037	CD8-positive, alpha-beta T cell activation	8	29	0.00826052	0.0805316
GO:0051560	mitochondrial calcium ion homeostasis	8	29	0.00826052	0.0805316
GO:1905477	positive regulation of protein localization to membrane	19	101	0.00831171	0.0809055
GO:1900046	regulation of hemostasis	17	87	0.00831728	0.0809055
GO:0010812	negative regulation of cell-substrate adhesion	13	60	0.00833317	0.0809055
GO:0050994	regulation of lipid catabolic process	13	60	0.00833317	0.0809055
GO:0061008	hepaticobiliary system development	26	152	0.00839687	0.0814402
GO:0000302	response to reactive oxygen species	33	205	0.00841169	0.0815002
GO:0006636	unsaturated fatty acid biosynthetic process	10	41	0.00843909	0.0816817
GO:0031109	microtubule polymerization or depolymerization	23	130	0.00849212	0.0821108
GO:0090207	regulation of triglyceride metabolic process	9	35	0.0085242	0.0822525
GO:1904646	cellular response to amyloid-beta	9	35	0.0085242	0.0822525
GO:0019722	calcium-mediated signaling	31	190	0.00860594	0.0829563
GO:0030104	water homeostasis	14	67	0.0087832	0.0844924
GO:0048678	response to axon injury	14	67	0.0087832	0.0844924
GO:0007019	microtubule depolymerization	12	54	0.00898212	0.0863179
GO:0043009	chordate embryonic development	106	808	0.00902835	0.086674
GO:1904888	cranial skeletal system development	15	74	0.00908227	0.0871031
GO:0007189	adenylate cyclase-activating G protein-coupled receptor signaling pathway	20	109	0.00910407	0.087135
GO:0045446	endothelial cell differentiation	20	109	0.00910407	0.087135
GO:1900006	positive regulation of dendrite development	16	81	0.00925613	0.0884478
GO:0071804	cellular potassium ion transport	31	191	0.00926935	0.0884478
GO:0071805	potassium ion transmembrane transport	31	191	0.00926935	0.0884478
GO:0006816	calcium ion transport	59	414	0.00929757	0.0885536
GO:0006082	organic acid metabolic process	132	1033	0.00930041	0.0885536
GO:0099565	chemical synaptic transmission, postsynaptic	18	95	0.00931531	0.0885536
GO:0008543	fibroblast growth factor receptor signaling pathway	17	88	0.00932736	0.0885536
GO:0098661	inorganic anion transmembrane transport	17	88	0.00932736	0.0885536
GO:0007159	leukocyte cell-cell adhesion	50	341	0.00938799	0.0890397
GO:0015031	protein transport	171	1375	0.00957116	0.0893673
GO:0030195	negative regulation of blood coagulation	11	48	0.00957773	0.0893673
GO:0035987	endodermal cell differentiation	11	48	0.00957773	0.0893673
GO:0050891	multicellular organismal water homeostasis	13	61	0.0095981	0.0893673
GO:0097035	regulation of membrane lipid distribution	13	61	0.0095981	0.0893673
GO:0006953	acute-phase response	7	24	0.00959842	0.0893673
GO:0016048	detection of temperature stimulus	7	24	0.00959842	0.0893673
GO:0043267	negative regulation of potassium ion transport	7	24	0.00959842	0.0893673
GO:0051770	positive regulation of nitric-oxide synthase biosynthetic process	7	24	0.00959842	0.0893673
GO:0061437	renal system vasculature development	7	24	0.00959842	0.0893673
GO:0061440	kidney vasculature development	7	24	0.00959842	0.0893673
GO:0071786	endoplasmic reticulum tubular network organization	7	24	0.00959842	0.0893673
GO:0002765	immune response-inhibiting signal transduction	3	5	0.00979054	0.0893673
GO:0006113	fermentation	3	5	0.00979054	0.0893673
GO:0006421	asparaginyl-tRNA aminoacylation	3	5	0.00979054	0.0893673
GO:0010760	negative regulation of macrophage chemotaxis	3	5	0.00979054	0.0893673
GO:0014005	microglia development	3	5	0.00979054	0.0893673
GO:0016554	cytidine to uridine editing	3	5	0.00979054	0.0893673
GO:0019243	methylglyoxal catabolic process to D-lactate via S-lactoyl-glutathione	3	5	0.00979054	0.0893673
GO:0032805	positive regulation of low-density lipoprotein particle receptor catabolic process	3	5	0.00979054	0.0893673
GO:0043465	regulation of fermentation	3	5	0.00979054	0.0893673
GO:0045110	intermediate filament bundle assembly	3	5	0.00979054	0.0893673
GO:0045915	positive regulation of catecholamine metabolic process	3	5	0.00979054	0.0893673
GO:0045964	positive regulation of dopamine metabolic process	3	5	0.00979054	0.0893673
GO:0046874	quinolinate metabolic process	3	5	0.00979054	0.0893673
GO:0048790	maintenance of presynaptic active zone structure	3	5	0.00979054	0.0893673
GO:0060054	positive regulation of epithelial cell proliferation involved in wound healing	3	5	0.00979054	0.0893673
GO:0097114	NMDA glutamate receptor clustering	3	5	0.00979054	0.0893673
GO:0098904	regulation of AV node cell action potential	3	5	0.00979054	0.0893673
GO:0098907	regulation of SA node cell action potential	3	5	0.00979054	0.0893673
GO:0098910	regulation of atrial cardiac muscle cell action potential	3	5	0.00979054	0.0893673
GO:1902952	positive regulation of dendritic spine maintenance	3	5	0.00979054	0.0893673
GO:1902994	regulation of phospholipid efflux	3	5	0.00979054	0.0893673
GO:1902995	positive regulation of phospholipid efflux	3	5	0.00979054	0.0893673
GO:1904995	negative regulation of leukocyte adhesion to vascular endothelial cell	3	5	0.00979054	0.0893673
GO:1905150	regulation of voltage-gated sodium channel activity	3	5	0.00979054	0.0893673
GO:2000566	positive regulation of CD8-positive, alpha-beta T cell proliferation	3	5	0.00979054	0.0893673
GO:2000669	negative regulation of dendritic cell apoptotic process	3	5	0.00979054	0.0893673
GO:0043086	negative regulation of catalytic activity	96	725	0.0098111	0.0893673
GO:0009438	methylglyoxal metabolic process	4	9	0.00985815	0.0893673
GO:0031650	regulation of heat generation	4	9	0.00985815	0.0893673
GO:0033605	positive regulation of catecholamine secretion	4	9	0.00985815	0.0893673
GO:0033632	regulation of cell-cell adhesion mediated by integrin	4	9	0.00985815	0.0893673
GO:0034380	high-density lipoprotein particle assembly	4	9	0.00985815	0.0893673
GO:0061615	glycolytic process through fructose-6-phosphate	4	9	0.00985815	0.0893673
GO:0071318	cellular response to ATP	4	9	0.00985815	0.0893673
GO:0001913	T cell mediated cytotoxicity	10	42	0.0100588	0.0910986
GO:0071241	cellular response to inorganic substance	29	177	0.0101884	0.0921836
GO:0007254	JNK cascade	32	200	0.0101988	0.0921894
GO:0030204	chondroitin sulfate metabolic process	8	30	0.0102498	0.0922968
GO:0032801	receptor catabolic process	8	30	0.0102498	0.0922968
GO:0042554	superoxide anion generation	8	30	0.0102498	0.0922968
GO:0099622	cardiac muscle cell membrane repolarization	8	30	0.0102498	0.0922968
GO:0033561	regulation of water loss via skin	9	36	0.0103309	0.0928503
GO:1903539	protein localization to postsynaptic membrane	9	36	0.0103309	0.0928503
GO:0032092	positive regulation of protein binding	18	96	0.010371	0.0931218
GO:0043405	regulation of MAP kinase activity	44	295	0.0106125	0.0946048
GO:0051047	positive regulation of secretion	44	295	0.0106125	0.0946048
GO:0050954	sensory perception of mechanical stimulus	28	170	0.010669	0.0946048
GO:0070201	regulation of establishment of protein localization	67	483	0.0106839	0.0946048
GO:0042098	T cell proliferation	31	193	0.0107224	0.0946048
GO:0003323	type B pancreatic cell development	6	19	0.0107632	0.0946048
GO:0006089	lactate metabolic process	6	19	0.0107632	0.0946048
GO:0043217	myelin maintenance	6	19	0.0107632	0.0946048
GO:0050961	detection of temperature stimulus involved in sensory perception	6	19	0.0107632	0.0946048
GO:0090036	regulation of protein kinase C signaling	6	19	0.0107632	0.0946048
GO:0097062	dendritic spine maintenance	6	19	0.0107632	0.0946048
GO:2000251	positive regulation of actin cytoskeleton reorganization	6	19	0.0107632	0.0946048
GO:0008154	actin polymerization or depolymerization	37	240	0.0109535	0.0946048
GO:0001949	sebaceous gland cell differentiation	2	2	0.0109973	0.0946048
GO:0002884	negative regulation of hypersensitivity	2	2	0.0109973	0.0946048
GO:0006500	N-terminal protein palmitoylation	2	2	0.0109973	0.0946048
GO:0009441	glycolate metabolic process	2	2	0.0109973	0.0946048
GO:0009450	gamma-aminobutyric acid catabolic process	2	2	0.0109973	0.0946048
GO:0015920	lipopolysaccharide transport	2	2	0.0109973	0.0946048
GO:0033693	neurofilament bundle assembly	2	2	0.0109973	0.0946048
GO:0035283	central nervous system segmentation	2	2	0.0109973	0.0946048
GO:0035284	brain segmentation	2	2	0.0109973	0.0946048
GO:0036525	protein deglycation	2	2	0.0109973	0.0946048
GO:0038086	VEGF-activated platelet-derived growth factor receptor signaling pathway	2	2	0.0109973	0.0946048
GO:0038091	positive regulation of cell proliferation by VEGF-activated platelet derived growth factor receptor signaling pathway	2	2	0.0109973	0.0946048
GO:0038178	complement component C5a signaling pathway	2	2	0.0109973	0.0946048
GO:0043251	sodium-dependent organic anion transport	2	2	0.0109973	0.0946048
GO:0045764	positive regulation of cellular amino acid metabolic process	2	2	0.0109973	0.0946048
GO:0045963	negative regulation of dopamine metabolic process	2	2	0.0109973	0.0946048
GO:0060376	positive regulation of mast cell differentiation	2	2	0.0109973	0.0946048
GO:0060405	regulation of penile erection	2	2	0.0109973	0.0946048
GO:0061833	protein localization to tricellular tight junction	2	2	0.0109973	0.0946048
GO:0072237	metanephric proximal tubule development	2	2	0.0109973	0.0946048
GO:0075512	clathrin-dependent endocytosis of virus by host cell	2	2	0.0109973	0.0946048
GO:0097118	neuroligin clustering involved in postsynaptic membrane assembly	2	2	0.0109973	0.0946048
GO:1900036	positive regulation of cellular response to heat	2	2	0.0109973	0.0946048
GO:1901329	regulation of odontoblast differentiation	2	2	0.0109973	0.0946048
GO:1902722	positive regulation of prolactin secretion	2	2	0.0109973	0.0946048
GO:1903165	response to polycyclic arene	2	2	0.0109973	0.0946048
GO:1903407	negative regulation of sodium:potassium-exchanging ATPase activity	2	2	0.0109973	0.0946048
GO:1904421	response to D-galactosamine	2	2	0.0109973	0.0946048
GO:1904527	negative regulation of microtubule binding	2	2	0.0109973	0.0946048
GO:1904681	response to 3-methylcholanthrene	2	2	0.0109973	0.0946048
GO:1990478	response to ultrasound	2	2	0.0109973	0.0946048
GO:2000276	negative regulation of oxidative phosphorylation uncoupler activity	2	2	0.0109973	0.0946048
GO:2000552	negative regulation of T-helper 2 cell cytokine production	2	2	0.0109973	0.0946048
GO:2001259	positive regulation of cation channel activity	13	62	0.0110081	0.0946116
GO:0038127	ERBB signaling pathway	20	111	0.011094	0.0952627
GO:0045165	cell fate commitment	41	272	0.0112028	0.0958362
GO:0031960	response to corticosteroid	25	148	0.0112208	0.0958362
GO:0002829	negative regulation of type 2 immune response	5	14	0.011242	0.0958362
GO:0032905	transforming growth factor beta1 production	5	14	0.011242	0.0958362
GO:0043129	surfactant homeostasis	5	14	0.011242	0.0958362
GO:0086067	AV node cell to bundle of His cell communication	5	14	0.011242	0.0958362
GO:0098969	neurotransmitter receptor transport to postsynaptic membrane	5	14	0.011242	0.0958362
GO:0099558	maintenance of synapse structure	5	14	0.011242	0.0958362
GO:0042110	T cell activation	66	476	0.011319	0.0964052
GO:0034109	homotypic cell-cell adhesion	14	69	0.0113886	0.0968235
GO:0140029	exocytic process	14	69	0.0113886	0.0968235
GO:0009893	positive regulation of metabolic process	426	3685	0.0114708	0.0974348
GO:0007173	epidermal growth factor receptor signaling pathway	18	97	0.0115197	0.0976746
GO:0032414	positive regulation of ion transmembrane transporter activity	18	97	0.0115197	0.0976746
GO:0015844	monoamine transport	15	76	0.0115995	0.0980489
GO:0032637	interleukin-8 production	15	76	0.0115995	0.0980489
GO:0032677	regulation of interleukin-8 production	15	76	0.0115995	0.0980489
GO:0044403	symbiont process	50	345	0.0116055	0.0980489
GO:0022600	digestive system process	17	90	0.0116397	0.0982506
GO:0032868	response to insulin	37	241	0.0116696	0.0984147
GO:0046907	intracellular transport	182	1480	0.011711	0.098676
GO:1903532	positive regulation of secretion by cell	40	265	0.0118555	0.0996044
GO:0070661	leukocyte proliferation	45	305	0.0118644	0.0996044
GO:0060485	mesenchyme development	44	297	0.0118876	0.0996044
GO:0033628	regulation of cell adhesion mediated by integrin	10	43	0.0119045	0.0996044
GO:0071364	cellular response to epidermal growth factor stimulus	10	43	0.0119045	0.0996044
GO:0071827	plasma lipoprotein particle organization	10	43	0.0119045	0.0996044
GO:0045321	leukocyte activation	123	963	0.0119057	0.0996044
GO:0060548	negative regulation of cell death	123	963	0.0119057	0.0996044
GO:0033344	cholesterol efflux	12	56	0.0120274	0.100445
GO:2000134	negative regulation of G1/S transition of mitotic cell cycle	12	56	0.0120274	0.100445
GO:0022411	cellular component disassembly	57	403	0.0120725	0.100643
GO:0046486	glycerolipid metabolic process	57	403	0.0120725	0.100643
GO:0097305	response to alcohol	34	218	0.0120835	0.100646
GO:0050729	positive regulation of inflammatory response	23	134	0.0121315	0.100652
GO:0003309	type B pancreatic cell differentiation	7	25	0.0121483	0.100652
GO:0010737	protein kinase A signaling	7	25	0.0121483	0.100652
GO:0051654	establishment of mitochondrion localization	7	25	0.0121483	0.100652
GO:0061037	negative regulation of cartilage development	7	25	0.0121483	0.100652
GO:0099625	ventricular cardiac muscle cell membrane repolarization	7	25	0.0121483	0.100652
GO:0001889	liver development	25	149	0.012178	0.100722
GO:0051250	negative regulation of lymphocyte activation	25	149	0.012178	0.100722
GO:0060348	bone development	36	234	0.0123326	0.101825
GO:0001822	kidney development	48	330	0.0123739	0.101825
GO:0002269	leukocyte activation involved in inflammatory response	9	37	0.0124107	0.101825
GO:0014014	negative regulation of gliogenesis	9	37	0.0124107	0.101825
GO:0021680	cerebellar Purkinje cell layer development	9	37	0.0124107	0.101825
GO:0034381	plasma lipoprotein particle clearance	9	37	0.0124107	0.101825
GO:0043268	positive regulation of potassium ion transport	9	37	0.0124107	0.101825
GO:0086002	cardiac muscle cell action potential involved in contraction	9	37	0.0124107	0.101825
GO:1905476	negative regulation of protein localization to membrane	9	37	0.0124107	0.101825
GO:0048771	tissue remodeling	28	172	0.0124193	0.101825
GO:0090322	regulation of superoxide metabolic process	8	31	0.0125728	0.102734
GO:1901381	positive regulation of potassium ion transmembrane transport	8	31	0.0125728	0.102734
GO:1904376	negative regulation of protein localization to cell periphery	8	31	0.0125728	0.102734
GO:0030199	collagen fibril organization	13	63	0.0125736	0.102734
GO:0008016	regulation of heart contraction	26	157	0.0126262	0.103074
GO:0051963	regulation of synapse assembly	18	98	0.012767	0.104133
GO:0031100	animal organ regeneration	14	70	0.0128988	0.105118
GO:0014033	neural crest cell differentiation	17	91	0.0129541	0.105477
GO:0070507	regulation of microtubule cytoskeleton organization	35	227	0.013032	0.105923
GO:0001662	behavioral fear response	11	50	0.0130425	0.105923
GO:0002090	regulation of receptor internalization	11	50	0.0130425	0.105923
GO:0033673	negative regulation of kinase activity	36	235	0.0131357	0.106588
GO:0050708	regulation of protein secretion	37	243	0.0132169	0.107155
GO:0034599	cellular response to oxidative stress	39	259	0.0133187	0.107888
GO:0003007	heart morphogenesis	40	267	0.0133424	0.107953
GO:0098656	anion transmembrane transport	41	275	0.0133497	0.107953
GO:0002250	adaptive immune response	60	430	0.013401	0.108275
GO:0043624	cellular protein complex disassembly	26	158	0.013649	0.110184
GO:0061351	neural precursor cell proliferation	29	181	0.0136868	0.110395
GO:0006692	prostanoid metabolic process	10	44	0.0139946	0.112357
GO:0006693	prostaglandin metabolic process	10	44	0.0139946	0.112357
GO:0021696	cerebellar cortex morphogenesis	10	44	0.0139946	0.112357
GO:0010544	negative regulation of platelet activation	6	20	0.0140372	0.112357
GO:0010818	T cell chemotaxis	6	20	0.0140372	0.112357
GO:0034349	glial cell apoptotic process	6	20	0.0140372	0.112357
GO:0042474	middle ear morphogenesis	6	20	0.0140372	0.112357
GO:0090050	positive regulation of cell migration involved in sprouting angiogenesis	6	20	0.0140372	0.112357
GO:0090208	positive regulation of triglyceride metabolic process	6	20	0.0140372	0.112357
GO:0051223	regulation of protein transport	63	456	0.0140689	0.112515
GO:0060759	regulation of response to cytokine stimulus	21	121	0.0142301	0.113708
GO:0030193	regulation of blood coagulation	16	85	0.0145619	0.116261
GO:0002252	immune effector process	107	831	0.0145914	0.116398
GO:0032268	regulation of cellular protein metabolic process	308	2622	0.0146325	0.116628
GO:0045184	establishment of protein localization	184	1507	0.0146693	0.116822
GO:0048660	regulation of smooth muscle cell proliferation	20	114	0.014714	0.11708
GO:0055088	lipid homeostasis	26	159	0.0147371	0.117164
GO:0021799	cerebral cortex radially oriented cell migration	9	38	0.0147865	0.117261
GO:0048048	embryonic eye morphogenesis	9	38	0.0147865	0.117261
GO:0050974	detection of mechanical stimulus involved in sensory perception	9	38	0.0147865	0.117261
GO:0032787	monocarboxylic acid metabolic process	77	575	0.0149354	0.117979
GO:0001955	blood vessel maturation	4	10	0.0150807	0.117979
GO:0008354	germ cell migration	4	10	0.0150807	0.117979
GO:0010881	regulation of cardiac muscle contraction by regulation of the release of sequestered calcium ion	4	10	0.0150807	0.117979
GO:0030913	paranodal junction assembly	4	10	0.0150807	0.117979
GO:0034145	positive regulation of toll-like receptor 4 signaling pathway	4	10	0.0150807	0.117979
GO:0060346	bone trabecula formation	4	10	0.0150807	0.117979
GO:0060391	positive regulation of SMAD protein signal transduction	4	10	0.0150807	0.117979
GO:0071361	cellular response to ethanol	4	10	0.0150807	0.117979
GO:0071377	cellular response to glucagon stimulus	4	10	0.0150807	0.117979
GO:0098814	spontaneous synaptic transmission	4	10	0.0150807	0.117979
GO:0002209	behavioral defense response	11	51	0.0150955	0.117979
GO:0034205	amyloid-beta formation	11	51	0.0150955	0.117979
GO:0062012	regulation of small molecule metabolic process	49	342	0.0151011	0.117979
GO:0072001	renal system development	49	342	0.0151011	0.117979
GO:0001562	response to protozoan	7	26	0.0151521	0.117979
GO:0001964	startle response	7	26	0.0151521	0.117979
GO:0010800	positive regulation of peptidyl-threonine phosphorylation	7	26	0.0151521	0.117979
GO:0021895	cerebral cortex neuron differentiation	7	26	0.0151521	0.117979
GO:0043032	positive regulation of macrophage activation	7	26	0.0151521	0.117979
GO:0051930	regulation of sensory perception of pain	7	26	0.0151521	0.117979
GO:0086019	cell-cell signaling involved in cardiac conduction	7	26	0.0151521	0.117979
GO:0051208	sequestering of calcium ion	19	107	0.0151682	0.118007
GO:0001914	regulation of T cell mediated cytotoxicity	8	32	0.0152594	0.118619
GO:0009792	embryo development ending in birth or egg hatching	106	824	0.0153754	0.119065
GO:0010866	regulation of triglyceride biosynthetic process	5	15	0.0154303	0.119065
GO:0015812	gamma-aminobutyric acid transport	5	15	0.0154303	0.119065
GO:0032516	positive regulation of phosphoprotein phosphatase activity	5	15	0.0154303	0.119065
GO:0043691	reverse cholesterol transport	5	15	0.0154303	0.119065
GO:0044794	positive regulation by host of viral process	5	15	0.0154303	0.119065
GO:0048733	sebaceous gland development	5	15	0.0154303	0.119065
GO:0060340	positive regulation of type I interferon-mediated signaling pathway	5	15	0.0154303	0.119065
GO:0098877	neurotransmitter receptor transport to plasma membrane	5	15	0.0154303	0.119065
GO:0010565	regulation of cellular ketone metabolic process	21	122	0.0155405	0.119817
GO:0030203	glycosaminoglycan metabolic process	18	100	0.0155792	0.120017
GO:0061138	morphogenesis of a branching epithelium	34	222	0.0156417	0.1204
GO:0002819	regulation of adaptive immune response	29	183	0.0157674	0.121269
GO:1902807	negative regulation of cell cycle G1/S phase transition	12	58	0.0158078	0.121481
GO:0090287	regulation of cellular response to growth factor stimulus	41	278	0.0158216	0.121488
GO:1901655	cellular response to ketone	17	93	0.0159301	0.122221
GO:0071407	cellular response to organic cyclic compound	66	484	0.01595	0.122275
GO:0030099	myeloid cell differentiation	57	409	0.0159632	0.122276
GO:0044092	negative regulation of molecular function	134	1069	0.0159843	0.122339
GO:0009100	glycoprotein metabolic process	53	376	0.0160008	0.122366
GO:0032869	cellular response to insulin stimulus	30	191	0.0160188	0.122404
GO:0031349	positive regulation of defense response	52	368	0.0161793	0.123493
GO:0042987	amyloid precursor protein catabolic process	13	65	0.0162136	0.123493
GO:0045600	positive regulation of fat cell differentiation	13	65	0.0162136	0.123493
GO:0045824	negative regulation of innate immune response	13	65	0.0162136	0.123493
GO:0051261	protein depolymerization	22	130	0.0162758	0.123866
GO:0007040	lysosome organization	15	79	0.016361	0.124115
GO:0048844	artery morphogenesis	15	79	0.016361	0.124115
GO:0070252	actin-mediated cell contraction	15	79	0.016361	0.124115
GO:0080171	lytic vacuole organization	15	79	0.016361	0.124115
GO:0060562	epithelial tube morphogenesis	55	393	0.0163745	0.124117
GO:0097237	cellular response to toxic substance	32	207	0.0164037	0.124239
GO:0034330	cell junction organization	44	303	0.0164882	0.124779
GO:0043549	regulation of kinase activity	102	792	0.0166833	0.126154
GO:0019226	transmission of nerve impulse	11	52	0.0173819	0.131122
GO:0050922	negative regulation of chemotaxis	11	52	0.0173819	0.131122
GO:0090102	cochlea development	11	52	0.0173819	0.131122
GO:0008045	motor neuron axon guidance	9	39	0.017481	0.131344
GO:0008299	isoprenoid biosynthetic process	9	39	0.017481	0.131344
GO:0010543	regulation of platelet activation	9	39	0.017481	0.131344
GO:0032964	collagen biosynthetic process	9	39	0.017481	0.131344
GO:1900271	regulation of long-term synaptic potentiation	9	39	0.017481	0.131344
GO:1902107	positive regulation of leukocyte differentiation	27	169	0.0174986	0.131371
GO:0043242	negative regulation of protein complex disassembly	17	94	0.0176042	0.131405
GO:0033554	cellular response to stress	219	1828	0.0177018	0.131405
GO:0048639	positive regulation of developmental growth	28	177	0.0178214	0.131405
GO:0010226	response to lithium ion	6	21	0.0179453	0.131405
GO:0010759	positive regulation of macrophage chemotaxis	6	21	0.0179453	0.131405
GO:0032928	regulation of superoxide anion generation	6	21	0.0179453	0.131405
GO:0034643	establishment of mitochondrion localization, microtubule-mediated	6	21	0.0179453	0.131405
GO:0042832	defense response to protozoan	6	21	0.0179453	0.131405
GO:0047497	mitochondrion transport along microtubule	6	21	0.0179453	0.131405
GO:0002434	immune complex clearance	3	6	0.01806	0.131405
GO:0002462	tolerance induction to nonself antigen	3	6	0.01806	0.131405
GO:0002655	regulation of tolerance induction to nonself antigen	3	6	0.01806	0.131405
GO:0002657	positive regulation of tolerance induction to nonself antigen	3	6	0.01806	0.131405
GO:0019249	lactate biosynthetic process	3	6	0.01806	0.131405
GO:0032532	regulation of microvillus length	3	6	0.01806	0.131405
GO:0035747	natural killer cell chemotaxis	3	6	0.01806	0.131405
GO:0045541	negative regulation of cholesterol biosynthetic process	3	6	0.01806	0.131405
GO:0045906	negative regulation of vasoconstriction	3	6	0.01806	0.131405
GO:0046826	negative regulation of protein export from nucleus	3	6	0.01806	0.131405
GO:0060332	positive regulation of response to interferon-gamma	3	6	0.01806	0.131405
GO:0060335	positive regulation of interferon-gamma-mediated signaling pathway	3	6	0.01806	0.131405
GO:0061643	chemorepulsion of axon	3	6	0.01806	0.131405
GO:0071279	cellular response to cobalt ion	3	6	0.01806	0.131405
GO:0071694	maintenance of protein location in extracellular region	3	6	0.01806	0.131405
GO:0072236	metanephric loop of Henle development	3	6	0.01806	0.131405
GO:0090206	negative regulation of cholesterol metabolic process	3	6	0.01806	0.131405
GO:0090209	negative regulation of triglyceride metabolic process	3	6	0.01806	0.131405
GO:0098920	retrograde trans-synaptic signaling by lipid	3	6	0.01806	0.131405
GO:0098921	retrograde trans-synaptic signaling by endocannabinoid	3	6	0.01806	0.131405
GO:0106119	negative reguation of sterol biosynthetic process	3	6	0.01806	0.131405
GO:0150078	positive regulation of neuroinflammatory response	3	6	0.01806	0.131405
GO:1903753	negative regulation of p38MAPK cascade	3	6	0.01806	0.131405
GO:1903980	positive regulation of microglial cell activation	3	6	0.01806	0.131405
GO:1905522	negative regulation of macrophage migration	3	6	0.01806	0.131405
GO:1905936	regulation of germ cell proliferation	3	6	0.01806	0.131405
GO:1990709	presynaptic active zone organization	3	6	0.01806	0.131405
GO:1990791	dorsal root ganglion development	3	6	0.01806	0.131405
GO:2000097	regulation of smooth muscle cell-matrix adhesion	3	6	0.01806	0.131405
GO:2000254	regulation of male germ cell proliferation	3	6	0.01806	0.131405
GO:2000501	regulation of natural killer cell chemotaxis	3	6	0.01806	0.131405
GO:0061387	regulation of extent of cell growth	19	109	0.0182441	0.132409
GO:0062014	negative regulation of small molecule metabolic process	19	109	0.0182441	0.132409
GO:0030888	regulation of B cell proliferation	13	66	0.0183091	0.132409
GO:0010469	regulation of signaling receptor activity	23	139	0.0183306	0.132409
GO:0006739	NADP metabolic process	8	33	0.0183382	0.132409
GO:0017004	cytochrome complex assembly	8	33	0.0183382	0.132409
GO:0033280	response to vitamin D	8	33	0.0183382	0.132409
GO:0034123	positive regulation of toll-like receptor signaling pathway	8	33	0.0183382	0.132409
GO:0045022	early endosome to late endosome transport	8	33	0.0183382	0.132409
GO:0045746	negative regulation of Notch signaling pathway	8	33	0.0183382	0.132409
GO:0031343	positive regulation of cell killing	14	73	0.018369	0.132529
GO:0033622	integrin activation	7	27	0.0186482	0.133752
GO:0035313	wound healing, spreading of epidermal cells	7	27	0.0186482	0.133752
GO:0051767	nitric-oxide synthase biosynthetic process	7	27	0.0186482	0.133752
GO:0051769	regulation of nitric-oxide synthase biosynthetic process	7	27	0.0186482	0.133752
GO:0051931	regulation of sensory perception	7	27	0.0186482	0.133752
GO:0051953	negative regulation of amine transport	7	27	0.0186482	0.133752
GO:0086005	ventricular cardiac muscle cell action potential	7	27	0.0186482	0.133752
GO:0046651	lymphocyte proliferation	41	281	0.0186519	0.133752
GO:0050670	regulation of lymphocyte proliferation	33	217	0.0187532	0.134376
GO:0002822	regulation of adaptive immune response based on somatic recombination of immune receptors built from immunoglobulin superfamily domains	27	170	0.018788	0.134524
GO:0032330	regulation of chondrocyte differentiation	10	46	0.01898	0.135796
GO:0090090	negative regulation of canonical Wnt signaling pathway	22	132	0.0191829	0.137143
GO:0006022	aminoglycan metabolic process	20	117	0.019205	0.137198
GO:0032760	positive regulation of tumor necrosis factor production	17	95	0.0194108	0.138458
GO:1902106	negative regulation of leukocyte differentiation	17	95	0.0194108	0.138458
GO:0040008	regulation of growth	77	582	0.0194288	0.138482
GO:0021915	neural tube development	31	202	0.0197287	0.140513
GO:0015914	phospholipid transport	16	88	0.0198979	0.141318
GO:0031111	negative regulation of microtubule polymerization or depolymerization	11	53	0.0199166	0.141318
GO:0048488	synaptic vesicle endocytosis	11	53	0.0199166	0.141318
GO:0051055	negative regulation of lipid biosynthetic process	11	53	0.0199166	0.141318
GO:0140238	presynaptic endocytosis	11	53	0.0199166	0.141318
GO:0006029	proteoglycan metabolic process	15	81	0.0202852	0.143183
GO:0051702	interaction with symbiont	15	81	0.0202852	0.143183
GO:0000768	syncytium formation by plasma membrane fusion	12	60	0.0204227	0.143183
GO:0086003	cardiac muscle cell contraction	12	60	0.0204227	0.143183
GO:0099072	regulation of postsynaptic membrane neurotransmitter receptor levels	12	60	0.0204227	0.143183
GO:0140253	cell-cell fusion	12	60	0.0204227	0.143183
GO:1903201	regulation of oxidative stress-induced cell death	12	60	0.0204227	0.143183
GO:0046460	neutral lipid biosynthetic process	9	40	0.0205159	0.143183
GO:0046463	acylglycerol biosynthetic process	9	40	0.0205159	0.143183
GO:1904645	response to amyloid-beta	9	40	0.0205159	0.143183
GO:0002864	regulation of acute inflammatory response to antigenic stimulus	5	16	0.0205436	0.143183
GO:0016114	terpenoid biosynthetic process	5	16	0.0205436	0.143183
GO:0021819	layer formation in cerebral cortex	5	16	0.0205436	0.143183
GO:0036035	osteoclast development	5	16	0.0205436	0.143183
GO:0038065	collagen-activated signaling pathway	5	16	0.0205436	0.143183
GO:0042249	establishment of planar polarity of embryonic epithelium	5	16	0.0205436	0.143183
GO:0046185	aldehyde catabolic process	5	16	0.0205436	0.143183
GO:0050965	detection of temperature stimulus involved in sensory perception of pain	5	16	0.0205436	0.143183
GO:0051957	positive regulation of amino acid transport	5	16	0.0205436	0.143183
GO:0090594	inflammatory response to wounding	5	16	0.0205436	0.143183
GO:0099171	presynaptic modulation of chemical synaptic transmission	5	16	0.0205436	0.143183
GO:1902170	cellular response to reactive nitrogen species	5	16	0.0205436	0.143183
GO:1902916	positive regulation of protein polyubiquitination	5	16	0.0205436	0.143183
GO:1903540	establishment of protein localization to postsynaptic membrane	5	16	0.0205436	0.143183
GO:0045669	positive regulation of osteoblast differentiation	13	67	0.0206024	0.143487
GO:0051209	release of sequestered calcium ion into cytosol	18	103	0.0206755	0.143784
GO:0051283	negative regulation of sequestering of calcium ion	18	103	0.0206755	0.143784
GO:0033043	regulation of organelle organization	162	1326	0.0207018	0.143861
GO:0043271	negative regulation of ion transport	22	133	0.0207805	0.144302
GO:0048659	smooth muscle cell proliferation	20	118	0.0209171	0.145143
GO:0007494	midgut development	4	11	0.0217599	0.149114
GO:0016553	base conversion or substitution editing	4	11	0.0217599	0.149114
GO:0033004	negative regulation of mast cell activation	4	11	0.0217599	0.149114
GO:0035437	maintenance of protein localization in endoplasmic reticulum	4	11	0.0217599	0.149114
GO:0036005	response to macrophage colony-stimulating factor	4	11	0.0217599	0.149114
GO:0036006	cellular response to macrophage colony-stimulating factor stimulus	4	11	0.0217599	0.149114
GO:0043650	dicarboxylic acid biosynthetic process	4	11	0.0217599	0.149114
GO:0060100	positive regulation of phagocytosis, engulfment	4	11	0.0217599	0.149114
GO:0071635	negative regulation of transforming growth factor beta production	4	11	0.0217599	0.149114
GO:0086015	SA node cell action potential	4	11	0.0217599	0.149114
GO:0086016	AV node cell action potential	4	11	0.0217599	0.149114
GO:0086018	SA node cell to atrial cardiac muscle cell signaling	4	11	0.0217599	0.149114
GO:0086027	AV node cell to bundle of His cell signaling	4	11	0.0217599	0.149114
GO:0086070	SA node cell to atrial cardiac muscle cell communication	4	11	0.0217599	0.149114
GO:1905155	positive regulation of membrane invagination	4	11	0.0217599	0.149114
GO:0045471	response to ethanol	19	111	0.0217825	0.149114
GO:0019432	triglyceride biosynthetic process	8	34	0.0218369	0.149114
GO:0033598	mammary gland epithelial cell proliferation	8	34	0.0218369	0.149114
GO:0048730	epidermis morphogenesis	8	34	0.0218369	0.149114
GO:0071402	cellular response to lipoprotein particle stimulus	8	34	0.0218369	0.149114
GO:0086091	regulation of heart rate by cardiac conduction	8	34	0.0218369	0.149114
GO:0098927	vesicle-mediated transport between endosomal compartments	8	34	0.0218369	0.149114
GO:0032943	mononuclear cell proliferation	41	284	0.021875	0.149266
GO:0070849	response to epidermal growth factor	10	47	0.0219108	0.149402
GO:0002460	adaptive immune response based on somatic recombination of immune receptors built from immunoglobulin superfamily domains	50	358	0.0219772	0.149746
GO:0022407	regulation of cell-cell adhesion	55	400	0.0224127	0.152465
GO:0002027	regulation of heart rate	15	82	0.0224962	0.152465
GO:0032944	regulation of mononuclear cell proliferation	33	220	0.0225014	0.152465
GO:0007413	axonal fasciculation	6	22	0.0225377	0.152465
GO:0016339	calcium-dependent cell-cell adhesion via plasma membrane cell adhesion molecules	6	22	0.0225377	0.152465
GO:0060055	angiogenesis involved in wound healing	6	22	0.0225377	0.152465
GO:0106030	neuron projection fasciculation	6	22	0.0225377	0.152465
GO:1901018	positive regulation of potassium ion transmembrane transporter activity	6	22	0.0225377	0.152465
GO:1902992	negative regulation of amyloid precursor protein catabolic process	6	22	0.0225377	0.152465
GO:1903205	regulation of hydrogen peroxide-induced cell death	6	22	0.0225377	0.152465
GO:0007589	body fluid secretion	18	104	0.022631	0.15272
GO:0048704	embryonic skeletal system morphogenesis	18	104	0.022631	0.15272
GO:0007288	sperm axoneme assembly	7	28	0.0226726	0.15272
GO:0044788	modulation by host of viral process	7	28	0.0226726	0.15272
GO:0060117	auditory receptor cell development	7	28	0.0226726	0.15272
GO:0071295	cellular response to vitamin	7	28	0.0226726	0.15272
GO:0001706	endoderm formation	11	54	0.0227138	0.15278
GO:0033619	membrane protein proteolysis	11	54	0.0227138	0.15278
GO:1903038	negative regulation of leukocyte cell-cell adhesion	20	119	0.0227444	0.152877
GO:0022408	negative regulation of cell-cell adhesion	26	165	0.0227961	0.153115
GO:0050790	regulation of catalytic activity	261	2220	0.0229396	0.153969
GO:0006801	superoxide metabolic process	12	61	0.0230736	0.15443
GO:0032371	regulation of sterol transport	12	61	0.0230736	0.15443
GO:0032374	regulation of cholesterol transport	12	61	0.0230736	0.15443
GO:1903307	positive regulation of regulated secretory pathway	12	61	0.0230736	0.15443
GO:0007265	Ras protein signal transduction	45	318	0.023327	0.155945
GO:0043066	negative regulation of apoptotic process	108	855	0.0233331	0.155945
GO:0045778	positive regulation of ossification	17	97	0.0234462	0.15648
GO:1903557	positive regulation of tumor necrosis factor superfamily cytokine production	17	97	0.0234462	0.15648
GO:0007612	learning	24	150	0.0236228	0.157435
GO:0072006	nephron development	24	150	0.0236228	0.157435
GO:0061001	regulation of dendritic spine morphogenesis	9	41	0.0239125	0.158917
GO:0061756	leukocyte adhesion to vascular endothelial cell	9	41	0.0239125	0.158917
GO:1900408	negative regulation of cellular response to oxidative stress	9	41	0.0239125	0.158917
GO:1903202	negative regulation of oxidative stress-induced cell death	9	41	0.0239125	0.158917
GO:0070838	divalent metal ion transport	62	461	0.0245988	0.163363
GO:0051260	protein homooligomerization	27	174	0.0247108	0.163965
GO:0051282	regulation of sequestering of calcium ion	18	105	0.0247241	0.163965
GO:0042326	negative regulation of phosphorylation	59	436	0.0248816	0.164789
GO:0001938	positive regulation of endothelial cell proliferation	15	83	0.0248834	0.164789
GO:0051494	negative regulation of cytoskeleton organization	28	182	0.024937	0.165028
GO:0060047	heart contraction	29	190	0.0251057	0.166028
GO:0042491	inner ear auditory receptor cell differentiation	10	48	0.0251564	0.166247
GO:1903522	regulation of blood circulation	30	198	0.0252227	0.166568
GO:0009991	response to extracellular stimulus	67	504	0.0252421	0.166581
GO:0002697	regulation of immune effector process	55	403	0.0254951	0.168132
GO:0072511	divalent inorganic cation transport	62	462	0.0255933	0.168662
GO:0002526	acute inflammatory response	17	98	0.0256876	0.169115
GO:0010043	response to zinc ion	8	35	0.0257814	0.169115
GO:0032228	regulation of synaptic transmission, GABAergic	8	35	0.0257814	0.169115
GO:0086065	cell communication involved in cardiac conduction	8	35	0.0257814	0.169115
GO:0042596	fear response	11	55	0.0257874	0.169115
GO:0060997	dendritic spine morphogenesis	11	55	0.0257874	0.169115
GO:1901570	fatty acid derivative biosynthetic process	11	55	0.0257874	0.169115
GO:0032231	regulation of actin filament bundle assembly	19	113	0.025824	0.169237
GO:0002520	immune system development	124	999	0.0259551	0.169718
GO:0006949	syncytium formation	12	62	0.0259694	0.169718
GO:0042130	negative regulation of T cell proliferation	12	62	0.0259694	0.169718
GO:0045104	intermediate filament cytoskeleton organization	12	62	0.0259694	0.169718
GO:0002706	regulation of lymphocyte mediated immunity	26	167	0.0261343	0.170653
GO:0050778	positive regulation of immune response	94	737	0.0261487	0.170653
GO:0031098	stress-activated protein kinase signaling cascade	38	263	0.0261689	0.170668
GO:1903037	regulation of leukocyte cell-cell adhesion	42	296	0.0265712	0.172357
GO:0043085	positive regulation of catalytic activity	149	1221	0.0265952	0.172357
GO:0007194	negative regulation of adenylate cyclase activity	5	17	0.0266471	0.172357
GO:0010934	macrophage cytokine production	5	17	0.0266471	0.172357
GO:0010935	regulation of macrophage cytokine production	5	17	0.0266471	0.172357
GO:0018410	C-terminal protein amino acid modification	5	17	0.0266471	0.172357
GO:0032930	positive regulation of superoxide anion generation	5	17	0.0266471	0.172357
GO:0033700	phospholipid efflux	5	17	0.0266471	0.172357
GO:0042053	regulation of dopamine metabolic process	5	17	0.0266471	0.172357
GO:0043373	CD4-positive, alpha-beta T cell lineage commitment	5	17	0.0266471	0.172357
GO:0048875	chemical homeostasis within a tissue	5	17	0.0266471	0.172357
GO:0099170	postsynaptic modulation of chemical synaptic transmission	5	17	0.0266471	0.172357
GO:0002702	positive regulation of production of molecular mediator of immune response	20	121	0.0267631	0.17287
GO:1900180	regulation of protein localization to nucleus	20	121	0.0267631	0.17287
GO:0044419	interspecies interaction between organisms	51	371	0.0271383	0.17511
GO:0031214	biomineral tissue development	24	152	0.02725	0.17511
GO:0002523	leukocyte migration involved in inflammatory response	7	29	0.0272583	0.17511
GO:0002861	regulation of inflammatory response to antigenic stimulus	7	29	0.0272583	0.17511
GO:0031112	positive regulation of microtubule polymerization or depolymerization	7	29	0.0272583	0.17511
GO:0035883	enteroendocrine cell differentiation	7	29	0.0272583	0.17511
GO:1903077	negative regulation of protein localization to plasma membrane	7	29	0.0272583	0.17511
GO:1990776	response to angiotensin	7	29	0.0272583	0.17511
GO:0019752	carboxylic acid metabolic process	119	957	0.0273686	0.175699
GO:0048524	positive regulation of viral process	15	84	0.0274547	0.176093
GO:0001655	urogenital system development	53	388	0.0274673	0.176093
GO:0045687	positive regulation of glial cell differentiation	9	42	0.0276908	0.177285
GO:1902883	negative regulation of response to oxidative stress	9	42	0.0276908	0.177285
GO:0050865	regulation of cell activation	88	687	0.0278378	0.177755
GO:0002093	auditory receptor cell morphogenesis	6	23	0.0278584	0.177755
GO:0045109	intermediate filament organization	6	23	0.0278584	0.177755
GO:0045940	positive regulation of steroid metabolic process	6	23	0.0278584	0.177755
GO:0048011	neurotrophin TRK receptor signaling pathway	6	23	0.0278584	0.177755
GO:0000082	G1/S transition of mitotic cell cycle	26	168	0.0279385	0.178146
GO:0001959	regulation of cytokine-mediated signaling pathway	19	114	0.028046	0.17871
GO:0043069	negative regulation of programmed cell death	110	879	0.0281236	0.179084
GO:0061180	mammary gland epithelium development	14	77	0.0281927	0.179403
GO:0010817	regulation of hormone levels	63	473	0.0282432	0.179603
GO:0070663	regulation of leukocyte proliferation	34	232	0.0282804	0.179719
GO:0002707	negative regulation of lymphocyte mediated immunity	10	49	0.0287328	0.179758
GO:0032715	negative regulation of interleukin-6 production	10	49	0.0287328	0.179758
GO:0002011	morphogenesis of an epithelial sheet	13	70	0.028771	0.179758
GO:0010563	negative regulation of phosphorus metabolic process	71	542	0.0291246	0.179758
GO:0045936	negative regulation of phosphate metabolic process	71	542	0.0291246	0.179758
GO:0002639	positive regulation of immunoglobulin production	11	56	0.029151	0.179758
GO:0042306	regulation of protein import into nucleus	11	56	0.029151	0.179758
GO:0002175	protein localization to paranode region of axon	3	7	0.0291646	0.179758
GO:0007217	tachykinin receptor signaling pathway	3	7	0.0291646	0.179758
GO:0016576	histone dephosphorylation	3	7	0.0291646	0.179758
GO:0031392	regulation of prostaglandin biosynthetic process	3	7	0.0291646	0.179758
GO:0031652	positive regulation of heat generation	3	7	0.0291646	0.179758
GO:0032329	serine transport	3	7	0.0291646	0.179758
GO:0033239	negative regulation of cellular amine metabolic process	3	7	0.0291646	0.179758
GO:0035425	autocrine signaling	3	7	0.0291646	0.179758
GO:0051458	corticotropin secretion	3	7	0.0291646	0.179758
GO:0051660	establishment of centrosome localization	3	7	0.0291646	0.179758
GO:0051967	negative regulation of synaptic transmission, glutamatergic	3	7	0.0291646	0.179758
GO:0060242	contact inhibition	3	7	0.0291646	0.179758
GO:0060437	lung growth	3	7	0.0291646	0.179758
GO:0060696	regulation of phospholipid catabolic process	3	7	0.0291646	0.179758
GO:0061588	calcium activated phospholipid scrambling	3	7	0.0291646	0.179758
GO:0061590	calcium activated phosphatidylcholine scrambling	3	7	0.0291646	0.179758
GO:0061591	calcium activated galactosylceramide scrambling	3	7	0.0291646	0.179758
GO:0070459	prolactin secretion	3	7	0.0291646	0.179758
GO:0071420	cellular response to histamine	3	7	0.0291646	0.179758
GO:0071692	protein localization to extracellular region	3	7	0.0291646	0.179758
GO:0072675	osteoclast fusion	3	7	0.0291646	0.179758
GO:0097048	dendritic cell apoptotic process	3	7	0.0291646	0.179758
GO:0097113	AMPA glutamate receptor clustering	3	7	0.0291646	0.179758
GO:0097688	glutamate receptor clustering	3	7	0.0291646	0.179758
GO:0099541	trans-synaptic signaling by lipid	3	7	0.0291646	0.179758
GO:0099542	trans-synaptic signaling by endocannabinoid	3	7	0.0291646	0.179758
GO:0150079	negative regulation of neuroinflammatory response	3	7	0.0291646	0.179758
GO:1900034	regulation of cellular response to heat	3	7	0.0291646	0.179758
GO:1900223	positive regulation of amyloid-beta clearance	3	7	0.0291646	0.179758
GO:2000425	regulation of apoptotic cell clearance	3	7	0.0291646	0.179758
GO:2000668	regulation of dendritic cell apoptotic process	3	7	0.0291646	0.179758
GO:0002367	cytokine production involved in immune response	16	92	0.0291808	0.179758
GO:0002718	regulation of cytokine production involved in immune response	16	92	0.0291808	0.179758
GO:0048144	fibroblast proliferation	16	92	0.0291808	0.179758
GO:0030098	lymphocyte differentiation	51	373	0.0295976	0.179758
GO:0071456	cellular response to hypoxia	21	130	0.0297312	0.179758
GO:0048545	response to steroid hormone	44	315	0.0299787	0.179758
GO:0009169	purine ribonucleoside monophosphate catabolic process	4	12	0.0299817	0.179758
GO:0014051	gamma-aminobutyric acid secretion	4	12	0.0299817	0.179758
GO:0021936	regulation of cerebellar granule cell precursor proliferation	4	12	0.0299817	0.179758
GO:0032530	regulation of microvillus organization	4	12	0.0299817	0.179758
GO:0034309	primary alcohol biosynthetic process	4	12	0.0299817	0.179758
GO:0042789	mRNA transcription by RNA polymerase II	4	12	0.0299817	0.179758
GO:0050930	induction of positive chemotaxis	4	12	0.0299817	0.179758
GO:0060099	regulation of phagocytosis, engulfment	4	12	0.0299817	0.179758
GO:0060907	positive regulation of macrophage cytokine production	4	12	0.0299817	0.179758
GO:0072578	neurotransmitter-gated ion channel clustering	4	12	0.0299817	0.179758
GO:0090343	positive regulation of cell aging	4	12	0.0299817	0.179758
GO:1900272	negative regulation of long-term synaptic potentiation	4	12	0.0299817	0.179758
GO:1902950	regulation of dendritic spine maintenance	4	12	0.0299817	0.179758
GO:1905153	regulation of membrane invagination	4	12	0.0299817	0.179758
GO:1905907	negative regulation of amyloid fibril formation	4	12	0.0299817	0.179758
GO:2000650	negative regulation of sodium ion transmembrane transporter activity	4	12	0.0299817	0.179758
GO:0010632	regulation of epithelial cell migration	32	217	0.0301416	0.179758
GO:0001953	negative regulation of cell-matrix adhesion	8	36	0.0301958	0.179758
GO:0007340	acrosome reaction	8	36	0.0301958	0.179758
GO:0010831	positive regulation of myotube differentiation	8	36	0.0301958	0.179758
GO:0030225	macrophage differentiation	8	36	0.0301958	0.179758
GO:0050654	chondroitin sulfate proteoglycan metabolic process	8	36	0.0301958	0.179758
GO:0050892	intestinal absorption	8	36	0.0301958	0.179758
GO:0090049	regulation of cell migration involved in sprouting angiogenesis	8	36	0.0301958	0.179758
GO:0098815	modulation of excitatory postsynaptic potential	8	36	0.0301958	0.179758
GO:0002312	B cell activation involved in immune response	15	85	0.0302174	0.179758
GO:1990868	response to chemokine	15	85	0.0302174	0.179758
GO:1990869	cellular response to chemokine	15	85	0.0302174	0.179758
GO:0030282	bone mineralization	19	115	0.0304087	0.179758
GO:0001868	regulation of complement activation, lectin pathway	2	3	0.0306867	0.179758
GO:0001869	negative regulation of complement activation, lectin pathway	2	3	0.0306867	0.179758
GO:0002484	antigen processing and presentation of endogenous peptide antigen via MHC class I via ER pathway	2	3	0.0306867	0.179758
GO:0002485	antigen processing and presentation of endogenous peptide antigen via MHC class I via ER pathway, TAP-dependent	2	3	0.0306867	0.179758
GO:0002865	negative regulation of acute inflammatory response to antigenic stimulus	2	3	0.0306867	0.179758
GO:0006580	ethanolamine metabolic process	2	3	0.0306867	0.179758
GO:0006797	polyphosphate metabolic process	2	3	0.0306867	0.179758
GO:0006798	polyphosphate catabolic process	2	3	0.0306867	0.179758
GO:0009447	putrescine catabolic process	2	3	0.0306867	0.179758
GO:0010877	lipid transport involved in lipid storage	2	3	0.0306867	0.179758
GO:0014038	regulation of Schwann cell differentiation	2	3	0.0306867	0.179758
GO:0014040	positive regulation of Schwann cell differentiation	2	3	0.0306867	0.179758
GO:0016191	synaptic vesicle uncoating	2	3	0.0306867	0.179758
GO:0019276	UDP-N-acetylgalactosamine metabolic process	2	3	0.0306867	0.179758
GO:0021571	rhombomere 5 development	2	3	0.0306867	0.179758
GO:0021935	cerebellar granule cell precursor tangential migration	2	3	0.0306867	0.179758
GO:0033366	protein localization to secretory granule	2	3	0.0306867	0.179758
GO:0034241	positive regulation of macrophage fusion	2	3	0.0306867	0.179758
GO:0035722	interleukin-12-mediated signaling pathway	2	3	0.0306867	0.179758
GO:0036316	SREBP-SCAP complex retention in endoplasmic reticulum	2	3	0.0306867	0.179758
GO:0042942	D-serine transport	2	3	0.0306867	0.179758
GO:0043084	penile erection	2	3	0.0306867	0.179758
GO:0045583	regulation of cytotoxic T cell differentiation	2	3	0.0306867	0.179758
GO:0051490	negative regulation of filopodium assembly	2	3	0.0306867	0.179758
GO:0061033	secretion by lung epithelial cell involved in lung growth	2	3	0.0306867	0.179758
GO:0061622	glycolytic process through glucose-1-phosphate	2	3	0.0306867	0.179758
GO:0061870	positive regulation of hepatic stellate cell migration	2	3	0.0306867	0.179758
GO:0090310	negative regulation of methylation-dependent chromatin silencing	2	3	0.0306867	0.179758
GO:0090634	microglial cell mediated cytotoxicity	2	3	0.0306867	0.179758
GO:0097151	positive regulation of inhibitory postsynaptic potential	2	3	0.0306867	0.179758
GO:0097350	neutrophil clearance	2	3	0.0306867	0.179758
GO:0110088	hippocampal neuron apoptotic process	2	3	0.0306867	0.179758
GO:0110089	regulation of hippocampal neuron apoptotic process	2	3	0.0306867	0.179758
GO:0150064	vertebrate eye-specific patterning	2	3	0.0306867	0.179758
GO:1900143	positive regulation of oligodendrocyte apoptotic process	2	3	0.0306867	0.179758
GO:1901624	negative regulation of lymphocyte chemotaxis	2	3	0.0306867	0.179758
GO:1902474	positive regulation of protein localization to synapse	2	3	0.0306867	0.179758
GO:1902689	negative regulation of NAD metabolic process	2	3	0.0306867	0.179758
GO:1903406	regulation of sodium:potassium-exchanging ATPase activity	2	3	0.0306867	0.179758
GO:1904020	regulation of G protein-coupled receptor internalization	2	3	0.0306867	0.179758
GO:1904024	negative regulation of glucose catabolic process to lactate via pyruvate	2	3	0.0306867	0.179758
GO:1904149	regulation of microglial cell mediated cytotoxicity	2	3	0.0306867	0.179758
GO:1904151	positive regulation of microglial cell mediated cytotoxicity	2	3	0.0306867	0.179758
GO:1904211	membrane protein proteolysis involved in retrograde protein transport, ER to cytosol	2	3	0.0306867	0.179758
GO:1904475	regulation of Ras GTPase binding	2	3	0.0306867	0.179758
GO:1904844	response to L-glutamine	2	3	0.0306867	0.179758
GO:1904845	cellular response to L-glutamine	2	3	0.0306867	0.179758
GO:1905599	positive regulation of low-density lipoprotein receptor activity	2	3	0.0306867	0.179758
GO:1905609	positive regulation of smooth muscle cell-matrix adhesion	2	3	0.0306867	0.179758
GO:2000275	regulation of oxidative phosphorylation uncoupler activity	2	3	0.0306867	0.179758
GO:2000639	negative regulation of SREBP signaling pathway	2	3	0.0306867	0.179758
GO:2000645	negative regulation of receptor catabolic process	2	3	0.0306867	0.179758
GO:2001106	regulation of Rho guanyl-nucleotide exchange factor activity	2	3	0.0306867	0.179758
GO:0046330	positive regulation of JNK cascade	23	146	0.0308796	0.180776
GO:0034329	cell junction assembly	36	250	0.0311159	0.182046
GO:2000106	regulation of leukocyte apoptotic process	14	78	0.0311592	0.182187
GO:0003018	vascular process in circulatory system	24	154	0.031288	0.182656
GO:0072073	kidney epithelium development	24	154	0.031288	0.182656
GO:0032368	regulation of lipid transport	20	123	0.0312975	0.182656
GO:0030258	lipid modification	35	242	0.031353	0.182864
GO:0006979	response to oxidative stress	55	408	0.0313719	0.182864
GO:0021700	developmental maturation	40	283	0.0314828	0.183397
GO:0043393	regulation of protein binding	33	226	0.0317467	0.184624
GO:0002700	regulation of production of molecular mediator of immune response	26	170	0.0318316	0.184624
GO:0006650	glycerophospholipid metabolic process	43	308	0.0318323	0.184624
GO:0010638	positive regulation of organelle organization	80	622	0.0318381	0.184624
GO:0043277	apoptotic cell clearance	9	43	0.0318696	0.184624
GO:0045744	negative regulation of G protein-coupled receptor signaling pathway	9	43	0.0318696	0.184624
GO:0048806	genitalia development	9	43	0.0318696	0.184624
GO:0072595	maintenance of protein localization in organelle	9	43	0.0318696	0.184624
GO:2000404	regulation of T cell migration	9	43	0.0318696	0.184624
GO:0051817	modification of morphology or physiology of other organism involved in symbiotic interaction	16	93	0.0319342	0.184885
GO:0045637	regulation of myeloid cell differentiation	31	210	0.0320087	0.185108
GO:0042221	response to chemical	563	5024	0.0320233	0.185108
GO:0051384	response to glucocorticoid	21	131	0.0320314	0.185108
GO:0046328	regulation of JNK cascade	28	186	0.0320746	0.185244
GO:0030097	hemopoiesis	110	884	0.0322884	0.186364
GO:0009190	cyclic nucleotide biosynthetic process	7	30	0.0324348	0.186411
GO:0031295	T cell costimulation	7	30	0.0324348	0.186411
GO:0032892	positive regulation of organic acid transport	7	30	0.0324348	0.186411
GO:0050860	negative regulation of T cell receptor signaling pathway	7	30	0.0324348	0.186411
GO:0055094	response to lipoprotein particle	7	30	0.0324348	0.186411
GO:0061436	establishment of skin barrier	7	30	0.0324348	0.186411
GO:1905606	regulation of presynapse assembly	7	30	0.0324348	0.186411
GO:0032835	glomerulus development	12	64	0.0325404	0.186677
GO:0050854	regulation of antigen receptor-mediated signaling pathway	12	64	0.0325404	0.186677
GO:0050885	neuromuscular process controlling balance	12	64	0.0325404	0.186677
GO:0035567	non-canonical Wnt signaling pathway	10	50	0.0326554	0.186996
GO:0051353	positive regulation of oxidoreductase activity	10	50	0.0326554	0.186996
GO:0070527	platelet aggregation	10	50	0.0326554	0.186996
GO:0021587	cerebellum morphogenesis	11	57	0.0328172	0.187808
GO:0031667	response to nutrient levels	63	477	0.0328429	0.187842
GO:1901879	regulation of protein depolymerization	17	101	0.0333784	0.190788
GO:0042129	regulation of T cell proliferation	24	155	0.0334692	0.191076
GO:1905952	regulation of lipid localization	24	155	0.0334692	0.191076
GO:0007050	cell cycle arrest	20	124	0.0337692	0.191362
GO:0010738	regulation of protein kinase A signaling	5	18	0.0337927	0.191362
GO:0021534	cell proliferation in hindbrain	5	18	0.0337927	0.191362
GO:0031280	negative regulation of cyclase activity	5	18	0.0337927	0.191362
GO:0032933	SREBP signaling pathway	5	18	0.0337927	0.191362
GO:0035584	calcium-mediated signaling using intracellular calcium source	5	18	0.0337927	0.191362
GO:0046133	pyrimidine ribonucleoside catabolic process	5	18	0.0337927	0.191362
GO:0046135	pyrimidine nucleoside catabolic process	5	18	0.0337927	0.191362
GO:0048172	regulation of short-term neuronal synaptic plasticity	5	18	0.0337927	0.191362
GO:0071501	cellular response to sterol depletion	5	18	0.0337927	0.191362
GO:0101023	vascular endothelial cell proliferation	5	18	0.0337927	0.191362
GO:1905562	regulation of vascular endothelial cell proliferation	5	18	0.0337927	0.191362
GO:2000052	positive regulation of non-canonical Wnt signaling pathway	5	18	0.0337927	0.191362
GO:1903706	regulation of hemopoiesis	53	393	0.0338401	0.191362
GO:0002577	regulation of antigen processing and presentation	6	24	0.033945	0.191362
GO:0010922	positive regulation of phosphatase activity	6	24	0.033945	0.191362
GO:0031338	regulation of vesicle fusion	6	24	0.033945	0.191362
GO:0032528	microvillus organization	6	24	0.033945	0.191362
GO:0050951	sensory perception of temperature stimulus	6	24	0.033945	0.191362
GO:0098581	detection of external biotic stimulus	6	24	0.033945	0.191362
GO:2000108	positive regulation of leukocyte apoptotic process	6	24	0.033945	0.191362
GO:0001910	regulation of leukocyte mediated cytotoxicity	14	79	0.0343465	0.193278
GO:0050772	positive regulation of axonogenesis	14	79	0.0343465	0.193278
GO:0097306	cellular response to alcohol	14	79	0.0343465	0.193278
GO:0007043	cell-cell junction assembly	21	132	0.0344622	0.193814
GO:0060349	bone morphogenesis	18	109	0.0345824	0.194374
GO:0006641	triglyceride metabolic process	16	94	0.0348736	0.195894
GO:0035094	response to nicotine	8	37	0.0351021	0.196702
GO:0050858	negative regulation of antigen receptor-mediated signaling pathway	8	37	0.0351021	0.196702
GO:0071711	basement membrane organization	8	37	0.0351021	0.196702
GO:1904407	positive regulation of nitric oxide metabolic process	8	37	0.0351021	0.196702
GO:0031334	positive regulation of protein complex assembly	39	277	0.0351216	0.196702
GO:0034308	primary alcohol metabolic process	13	72	0.0353884	0.197961
GO:1900407	regulation of cellular response to oxidative stress	13	72	0.0353884	0.197961
GO:0051704	multi-organism process	257	2208	0.0354543	0.198212
GO:0006631	fatty acid metabolic process	47	344	0.0359152	0.20067
GO:0060537	muscle tissue development	56	420	0.0361183	0.20159
GO:0033002	muscle cell proliferation	26	172	0.0361226	0.20159
GO:0044843	cell cycle G1/S phase transition	28	188	0.03618	0.201751
GO:0002437	inflammatory response to antigenic stimulus	12	65	0.036237	0.201751
GO:0014015	positive regulation of gliogenesis	12	65	0.036237	0.201751
GO:0071260	cellular response to mechanical stimulus	12	65	0.036237	0.201751
GO:2000379	positive regulation of reactive oxygen species metabolic process	15	87	0.0363461	0.20224
GO:0051646	mitochondrion localization	9	44	0.036466	0.202668
GO:0090342	regulation of cell aging	9	44	0.036466	0.202668
GO:0048762	mesenchymal cell differentiation	35	245	0.0366883	0.203783
GO:0002763	positive regulation of myeloid leukocyte differentiation	11	58	0.0367981	0.204153
GO:0055081	anion homeostasis	11	58	0.0367981	0.204153
GO:1901343	negative regulation of vasculature development	21	133	0.0370276	0.205305
GO:0060048	cardiac muscle contraction	18	110	0.0374447	0.207374
GO:0060840	artery development	18	110	0.0374447	0.207374
GO:0048813	dendrite morphogenesis	22	141	0.0375294	0.207721
GO:0006469	negative regulation of protein kinase activity	31	213	0.0378817	0.209548
GO:0045833	negative regulation of lipid metabolic process	16	95	0.0380053	0.209986
GO:0050764	regulation of phagocytosis	16	95	0.0380053	0.209986
GO:0043903	regulation of symbiosis, encompassing mutualism through parasitism	30	205	0.0380932	0.210348
GO:0006775	fat-soluble vitamin metabolic process	7	31	0.0382278	0.210353
GO:0042634	regulation of hair cycle	7	31	0.0382278	0.210353
GO:0045777	positive regulation of blood pressure	7	31	0.0382278	0.210353
GO:0099174	regulation of presynapse organization	7	31	0.0382278	0.210353
GO:0099563	modification of synaptic structure	7	31	0.0382278	0.210353
GO:1903055	positive regulation of extracellular matrix organization	7	31	0.0382278	0.210353
GO:0002440	production of molecular mediator of immune response	29	197	0.0382598	0.210406
GO:0051056	regulation of small GTPase mediated signal transduction	33	230	0.0393688	0.21571
GO:0001819	positive regulation of cytokine production	63	482	0.0393956	0.21571
GO:0036294	cellular response to decreased oxygen levels	21	134	0.0397312	0.21571
GO:0001845	phagolysosome assembly	4	13	0.0397957	0.21571
GO:0002467	germinal center formation	4	13	0.0397957	0.21571
GO:0006171	cAMP biosynthetic process	4	13	0.0397957	0.21571
GO:0006646	phosphatidylethanolamine biosynthetic process	4	13	0.0397957	0.21571
GO:0007216	G protein-coupled glutamate receptor signaling pathway	4	13	0.0397957	0.21571
GO:0009128	purine nucleoside monophosphate catabolic process	4	13	0.0397957	0.21571
GO:0010872	regulation of cholesterol esterification	4	13	0.0397957	0.21571
GO:0010917	negative regulation of mitochondrial membrane potential	4	13	0.0397957	0.21571
GO:0030157	pancreatic juice secretion	4	13	0.0397957	0.21571
GO:0031649	heat generation	4	13	0.0397957	0.21571
GO:0032908	regulation of transforming growth factor beta1 production	4	13	0.0397957	0.21571
GO:0038063	collagen-activated tyrosine kinase receptor signaling pathway	4	13	0.0397957	0.21571
GO:0042182	ketone catabolic process	4	13	0.0397957	0.21571
GO:0042359	vitamin D metabolic process	4	13	0.0397957	0.21571
GO:0055089	fatty acid homeostasis	4	13	0.0397957	0.21571
GO:0060330	regulation of response to interferon-gamma	4	13	0.0397957	0.21571
GO:0060334	regulation of interferon-gamma-mediated signaling pathway	4	13	0.0397957	0.21571
GO:0060644	mammary gland epithelial cell differentiation	4	13	0.0397957	0.21571
GO:0090030	regulation of steroid hormone biosynthetic process	4	13	0.0397957	0.21571
GO:0090179	planar cell polarity pathway involved in neural tube closure	4	13	0.0397957	0.21571
GO:1902306	negative regulation of sodium ion transmembrane transport	4	13	0.0397957	0.21571
GO:1902931	negative regulation of alcohol biosynthetic process	4	13	0.0397957	0.21571
GO:0090130	tissue migration	40	288	0.0399721	0.216542
GO:0045103	intermediate filament-based process	12	66	0.040221	0.217766
GO:0010955	negative regulation of protein processing	8	38	0.0405196	0.218846
GO:0042307	positive regulation of protein import into nucleus	8	38	0.0405196	0.218846
GO:1903318	negative regulation of protein maturation	8	38	0.0405196	0.218846
GO:2000772	regulation of cellular senescence	8	38	0.0405196	0.218846
GO:0010631	epithelial cell migration	39	280	0.0405365	0.218846
GO:0046879	hormone secretion	42	305	0.040618	0.219161
GO:0050792	regulation of viral process	28	190	0.0406688	0.21931
GO:0034383	low-density lipoprotein particle clearance	6	25	0.0408282	0.219417
GO:0045761	regulation of adenylate cyclase activity	6	25	0.0408282	0.219417
GO:0071677	positive regulation of mononuclear cell migration	6	25	0.0408282	0.219417
GO:0099010	modification of postsynaptic structure	6	25	0.0408282	0.219417
GO:2000050	regulation of non-canonical Wnt signaling pathway	6	25	0.0408282	0.219417
GO:2001038	regulation of cellular response to drug	6	25	0.0408282	0.219417
GO:0043588	skin development	38	272	0.0410924	0.220653
GO:0021575	hindbrain morphogenesis	11	59	0.041105	0.220653
GO:0014706	striated muscle tissue development	53	398	0.0413076	0.221614
GO:0044319	wound healing, spreading of cells	9	45	0.0414957	0.222119
GO:0050856	regulation of T cell receptor signaling pathway	9	45	0.0414957	0.222119
GO:0090505	epiboly involved in wound healing	9	45	0.0414957	0.222119
GO:0099172	presynapse organization	9	45	0.0414957	0.222119
GO:0071622	regulation of granulocyte chemotaxis	10	52	0.0415946	0.222522
GO:0002363	alpha-beta T cell lineage commitment	5	19	0.0420175	0.223014
GO:0006991	response to sterol depletion	5	19	0.0420175	0.223014
GO:0009158	ribonucleoside monophosphate catabolic process	5	19	0.0420175	0.223014
GO:0032482	Rab protein signal transduction	5	19	0.0420175	0.223014
GO:0032682	negative regulation of chemokine production	5	19	0.0420175	0.223014
GO:0034629	cellular protein-containing complex localization	5	19	0.0420175	0.223014
GO:0035357	peroxisome proliferator activated receptor signaling pathway	5	19	0.0420175	0.223014
GO:0035988	chondrocyte proliferation	5	19	0.0420175	0.223014
GO:0042069	regulation of catecholamine metabolic process	5	19	0.0420175	0.223014
GO:0070230	positive regulation of lymphocyte apoptotic process	5	19	0.0420175	0.223014
GO:1901380	negative regulation of potassium ion transmembrane transport	5	19	0.0420175	0.223014
GO:2000010	positive regulation of protein localization to cell surface	5	19	0.0420175	0.223014
GO:2000679	positive regulation of transcription regulatory region DNA binding	5	19	0.0420175	0.223014
GO:2001185	regulation of CD8-positive, alpha-beta T cell activation	5	19	0.0420175	0.223014
GO:0014074	response to purine-containing compound	21	135	0.0425768	0.224869
GO:0003015	heart process	29	199	0.0428302	0.224869
GO:1900182	positive regulation of protein localization to nucleus	13	74	0.043027	0.224869
GO:0002138	retinoic acid biosynthetic process	3	8	0.0430818	0.224869
GO:0007620	copulation	3	8	0.0430818	0.224869
GO:0010968	regulation of microtubule nucleation	3	8	0.0430818	0.224869
GO:0014049	positive regulation of glutamate secretion	3	8	0.0430818	0.224869
GO:0014052	regulation of gamma-aminobutyric acid secretion	3	8	0.0430818	0.224869
GO:0014053	negative regulation of gamma-aminobutyric acid secretion	3	8	0.0430818	0.224869
GO:0016102	diterpenoid biosynthetic process	3	8	0.0430818	0.224869
GO:0033197	response to vitamin E	3	8	0.0430818	0.224869
GO:0033603	positive regulation of dopamine secretion	3	8	0.0430818	0.224869
GO:0034382	chylomicron remnant clearance	3	8	0.0430818	0.224869
GO:0034498	early endosome to Golgi transport	3	8	0.0430818	0.224869
GO:0035740	CD8-positive, alpha-beta T cell proliferation	3	8	0.0430818	0.224869
GO:0044341	sodium-dependent phosphate transport	3	8	0.0430818	0.224869
GO:0045759	negative regulation of action potential	3	8	0.0430818	0.224869
GO:0048703	embryonic viscerocranium morphogenesis	3	8	0.0430818	0.224869
GO:0048739	cardiac muscle fiber development	3	8	0.0430818	0.224869
GO:0060075	regulation of resting membrane potential	3	8	0.0430818	0.224869
GO:0060710	chorio-allantoic fusion	3	8	0.0430818	0.224869
GO:0061043	regulation of vascular wound healing	3	8	0.0430818	0.224869
GO:0071830	triglyceride-rich lipoprotein particle clearance	3	8	0.0430818	0.224869
GO:1902857	positive regulation of non-motile cilium assembly	3	8	0.0430818	0.224869
GO:1903365	regulation of fear response	3	8	0.0430818	0.224869
GO:2000564	regulation of CD8-positive, alpha-beta T cell proliferation	3	8	0.0430818	0.224869
GO:2000638	regulation of SREBP signaling pathway	3	8	0.0430818	0.224869
GO:2000643	positive regulation of early endosome to late endosome transport	3	8	0.0430818	0.224869
GO:2000822	regulation of behavioral fear response	3	8	0.0430818	0.224869
GO:2001279	regulation of unsaturated fatty acid biosynthetic process	3	8	0.0430818	0.224869
GO:0051604	protein maturation	41	298	0.0431456	0.225077
GO:0045638	negative regulation of myeloid cell differentiation	15	89	0.0433246	0.225761
GO:0048145	regulation of fibroblast proliferation	15	89	0.0433246	0.225761
GO:2000377	regulation of reactive oxygen species metabolic process	26	175	0.0433525	0.225783
GO:0045859	regulation of protein kinase activity	88	702	0.043839	0.22819
GO:0019058	viral life cycle	32	224	0.0441115	0.229482
GO:0061061	muscle structure development	82	650	0.0443847	0.230776
GO:2000181	negative regulation of blood vessel morphogenesis	19	120	0.0444967	0.231231
GO:0021697	cerebellar cortex formation	7	32	0.044659	0.231564
GO:0048384	retinoic acid receptor signaling pathway	7	32	0.044659	0.231564
GO:0048566	embryonic digestive tract development	7	32	0.044659	0.231564
GO:0060142	regulation of syncytium formation by plasma membrane fusion	7	32	0.044659	0.231564
GO:0007492	endoderm development	14	82	0.0453093	0.234678
GO:0032642	regulation of chemokine production	14	82	0.0453093	0.234678
GO:0009914	hormone transport	43	316	0.0456005	0.236057
GO:0050435	amyloid-beta metabolic process	11	60	0.0457479	0.236561
GO:1904589	regulation of protein import	11	60	0.0457479	0.236561
GO:0032886	regulation of microtubule-based process	37	266	0.0457982	0.236691
GO:0002062	chondrocyte differentiation	17	105	0.0461005	0.238123
GO:0022409	positive regulation of cell-cell adhesion	36	258	0.0464429	0.239351
GO:0021884	forebrain neuron development	8	39	0.046465	0.239351
GO:0050869	negative regulation of B cell activation	8	39	0.046465	0.239351
GO:0099054	presynapse assembly	8	39	0.046465	0.239351
GO:1903672	positive regulation of sprouting angiogenesis	8	39	0.046465	0.239351
GO:0090132	epithelium migration	39	283	0.0465604	0.239603
GO:0051716	cellular response to stimulus	947	8667	0.0465648	0.239603
GO:0051289	protein homotetramerization	10	53	0.046636	0.239708
GO:2000351	regulation of endothelial cell apoptotic process	10	53	0.046636	0.239708
GO:0043406	positive regulation of MAP kinase activity	31	217	0.0469302	0.240913
GO:0045911	positive regulation of DNA recombination	9	46	0.0469725	0.240913
GO:0090504	epiboly	9	46	0.0469725	0.240913
GO:0097755	positive regulation of blood vessel diameter	9	46	0.0469725	0.240913
GO:0042100	B cell proliferation	15	90	0.0471482	0.24142
GO:0042632	cholesterol homeostasis	15	90	0.0471482	0.24142
GO:0048864	stem cell development	15	90	0.0471482	0.24142
GO:0006081	cellular aldehyde metabolic process	13	75	0.0472494	0.241676
GO:0006721	terpenoid metabolic process	13	75	0.0472494	0.241676
GO:0010604	positive regulation of macromolecule metabolic process	382	3375	0.0476332	0.243507
GO:0050863	regulation of T cell activation	42	309	0.0484237	0.246495
GO:0009595	detection of biotic stimulus	6	26	0.048531	0.246495
GO:0010107	potassium ion import	6	26	0.048531	0.246495
GO:0019934	cGMP-mediated signaling	6	26	0.048531	0.246495
GO:0031116	positive regulation of microtubule polymerization	6	26	0.048531	0.246495
GO:0035235	ionotropic glutamate receptor signaling pathway	6	26	0.048531	0.246495
GO:0036315	cellular response to sterol	6	26	0.048531	0.246495
GO:0036474	cell death in response to hydrogen peroxide	6	26	0.048531	0.246495
GO:0043011	myeloid dendritic cell differentiation	6	26	0.048531	0.246495
GO:0048679	regulation of axon regeneration	6	26	0.048531	0.246495
GO:0060143	positive regulation of syncytium formation by plasma membrane fusion	6	26	0.048531	0.246495
GO:1903203	regulation of oxidative stress-induced neuron death	6	26	0.048531	0.246495
GO:0016482	cytosolic transport	21	137	0.0487081	0.247261
GO:0021879	forebrain neuron differentiation	12	68	0.0490866	0.249049
GO:0051403	stress-activated MAPK cascade	35	251	0.0493914	0.250238
GO:0048736	appendage development	31	218	0.0494224	0.250238
GO:0060173	limb development	31	218	0.0494224	0.250238
GO:0014032	neural crest cell development	14	83	0.0494537	0.250238
GO:0032602	chemokine production	14	83	0.0494537	0.250238
GO:0048534	hematopoietic or lymphoid organ development	114	936	0.0496004	0.250846
GO:0030038	contractile actin filament bundle assembly	18	114	0.0506308	0.255019
GO:0043149	stress fiber assembly	18	114	0.0506308	0.255019
GO:0098739	import across plasma membrane	18	114	0.0506308	0.255019
GO:0043462	regulation of ATPase activity	11	61	0.0507362	0.255019
GO:0061337	cardiac conduction	11	61	0.0507362	0.255019
GO:0055092	sterol homeostasis	15	91	0.0512023	0.255019
GO:0060079	excitatory postsynaptic potential	15	91	0.0512023	0.255019
GO:0003214	cardiac left ventricle morphogenesis	4	14	0.0512171	0.255019
GO:0010988	regulation of low-density lipoprotein particle clearance	4	14	0.0512171	0.255019
GO:0016322	neuron remodeling	4	14	0.0512171	0.255019
GO:0019896	axonal transport of mitochondrion	4	14	0.0512171	0.255019
GO:0034638	phosphatidylcholine catabolic process	4	14	0.0512171	0.255019
GO:0043031	negative regulation of macrophage activation	4	14	0.0512171	0.255019
GO:0045837	negative regulation of membrane potential	4	14	0.0512171	0.255019
GO:0051386	regulation of neurotrophin TRK receptor signaling pathway	4	14	0.0512171	0.255019
GO:0060046	regulation of acrosome reaction	4	14	0.0512171	0.255019
GO:0086014	atrial cardiac muscle cell action potential	4	14	0.0512171	0.255019
GO:0086026	atrial cardiac muscle cell to AV node cell signaling	4	14	0.0512171	0.255019
GO:0086066	atrial cardiac muscle cell to AV node cell communication	4	14	0.0512171	0.255019
GO:0090178	regulation of establishment of planar polarity involved in neural tube closure	4	14	0.0512171	0.255019
GO:1905564	positive regulation of vascular endothelial cell proliferation	4	14	0.0512171	0.255019
GO:1901654	response to ketone	27	186	0.0512616	0.255019
GO:0007229	integrin-mediated signaling pathway	19	122	0.0512747	0.255019
GO:0042303	molting cycle	19	122	0.0512747	0.255019
GO:0042633	hair cycle	19	122	0.0512747	0.255019
GO:0006891	intra-Golgi vesicle-mediated transport	5	20	0.0513443	0.255019
GO:0033630	positive regulation of cell adhesion mediated by integrin	5	20	0.0513443	0.255019
GO:0035455	response to interferon-alpha	5	20	0.0513443	0.255019
GO:0042538	hyperosmotic salinity response	5	20	0.0513443	0.255019
GO:0043369	CD4-positive or CD8-positive, alpha-beta T cell lineage commitment	5	20	0.0513443	0.255019
GO:0051350	negative regulation of lyase activity	5	20	0.0513443	0.255019
GO:0071474	cellular hyperosmotic response	5	20	0.0513443	0.255019
GO:1903779	regulation of cardiac conduction	5	20	0.0513443	0.255019
GO:2000773	negative regulation of cellular senescence	5	20	0.0513443	0.255019
GO:0007017	microtubule-based process	110	902	0.0514704	0.255511
GO:0002507	tolerance induction	7	33	0.0517453	0.255956
GO:0019674	NAD metabolic process	7	33	0.0517453	0.255956
GO:0031294	lymphocyte costimulation	7	33	0.0517453	0.255956
GO:0043537	negative regulation of blood vessel endothelial cell migration	7	33	0.0517453	0.255956
GO:0014823	response to activity	13	76	0.0517499	0.255956
GO:0061097	regulation of protein tyrosine kinase activity	13	76	0.0517499	0.255956
GO:1901184	regulation of ERBB signaling pathway	13	76	0.0517499	0.255956
GO:0044085	cellular component biogenesis	347	3058	0.0518554	0.256343
GO:0043900	regulation of multi-organism process	51	387	0.0520192	0.257018
GO:0043409	negative regulation of MAPK cascade	24	162	0.0520493	0.257032
GO:0008277	regulation of G protein-coupled receptor signaling pathway	16	99	0.0525682	0.259324
GO:0031341	regulation of cell killing	16	99	0.0525682	0.259324
GO:0050789	regulation of biological process	1443	13409	0.0528083	0.260372
GO:0035136	forelimb morphogenesis	9	47	0.0529082	0.260401
GO:0060986	endocrine hormone secretion	9	47	0.0529082	0.260401
GO:0071548	response to dexamethasone	9	47	0.0529082	0.260401
GO:0046466	membrane lipid catabolic process	8	40	0.0529523	0.260401
GO:0071549	cellular response to dexamethasone stimulus	8	40	0.0529523	0.260401
GO:0051348	negative regulation of transferase activity	36	261	0.053444	0.262683
GO:0050868	negative regulation of T cell activation	17	107	0.0536119	0.263371
GO:0016525	negative regulation of angiogenesis	18	115	0.0543834	0.267022
GO:0002824	positive regulation of adaptive immune response based on somatic recombination of immune receptors built from immunoglobulin superfamily domains	19	123	0.0549244	0.268605
GO:0007219	Notch signaling pathway	25	171	0.0549329	0.268605
GO:0015748	organophosphate ester transport	20	131	0.0552696	0.268605
GO:0042476	odontogenesis	23	155	0.0553994	0.268605
GO:0030301	cholesterol transport	15	92	0.0554922	0.268605
GO:0033555	multicellular organismal response to stress	15	92	0.0554922	0.268605
GO:0042176	regulation of protein catabolic process	51	389	0.0560491	0.268605
GO:0032507	maintenance of protein location in cell	11	62	0.0560781	0.268605
GO:0007029	endoplasmic reticulum organization	13	77	0.056535	0.268605
GO:0045739	positive regulation of DNA repair	13	77	0.056535	0.268605
GO:0051851	modification by host of symbiont morphology or physiology	13	77	0.056535	0.268605
GO:0051101	regulation of DNA binding	16	100	0.0567436	0.268605
GO:0014808	release of sequestered calcium ion into cytosol by sarcoplasmic reticulum	6	27	0.057069	0.268605
GO:0030224	monocyte differentiation	6	27	0.057069	0.268605
GO:0042454	ribonucleoside catabolic process	6	27	0.057069	0.268605
GO:0045686	negative regulation of glial cell differentiation	6	27	0.057069	0.268605
GO:0045830	positive regulation of isotype switching	6	27	0.057069	0.268605
GO:0051955	regulation of amino acid transport	6	27	0.057069	0.268605
GO:0052652	cyclic purine nucleotide metabolic process	6	27	0.057069	0.268605
GO:0060384	innervation	6	27	0.057069	0.268605
GO:1902914	regulation of protein polyubiquitination	6	27	0.057069	0.268605
GO:1903131	mononuclear cell differentiation	6	27	0.057069	0.268605
GO:0002296	T-helper 1 cell lineage commitment	2	4	0.0571252	0.268605
GO:0002605	negative regulation of dendritic cell antigen processing and presentation	2	4	0.0571252	0.268605
GO:0006267	pre-replicative complex assembly involved in nuclear cell cycle DNA replication	2	4	0.0571252	0.268605
GO:0006551	leucine metabolic process	2	4	0.0571252	0.268605
GO:0008065	establishment of blood-nerve barrier	2	4	0.0571252	0.268605
GO:0010750	positive regulation of nitric oxide mediated signal transduction	2	4	0.0571252	0.268605
GO:0010899	regulation of phosphatidylcholine catabolic process	2	4	0.0571252	0.268605
GO:0010994	free ubiquitin chain polymerization	2	4	0.0571252	0.268605
GO:0014839	myoblast migration involved in skeletal muscle regeneration	2	4	0.0571252	0.268605
GO:0015015	heparan sulfate proteoglycan biosynthetic process, enzymatic modification	2	4	0.0571252	0.268605
GO:0016237	lysosomal microautophagy	2	4	0.0571252	0.268605
GO:0018199	peptidyl-glutamine modification	2	4	0.0571252	0.268605
GO:0019659	glucose catabolic process to lactate	2	4	0.0571252	0.268605
GO:0019660	glycolytic fermentation	2	4	0.0571252	0.268605
GO:0019661	glucose catabolic process to lactate via pyruvate	2	4	0.0571252	0.268605
GO:0019666	nitrogenous compound fermentation	2	4	0.0571252	0.268605
GO:0019805	quinolinate biosynthetic process	2	4	0.0571252	0.268605
GO:0030208	dermatan sulfate biosynthetic process	2	4	0.0571252	0.268605
GO:0032286	central nervous system myelin maintenance	2	4	0.0571252	0.268605
GO:0032849	positive regulation of cellular pH reduction	2	4	0.0571252	0.268605
GO:0032917	polyamine acetylation	2	4	0.0571252	0.268605
GO:0032918	spermidine acetylation	2	4	0.0571252	0.268605
GO:0032919	spermine acetylation	2	4	0.0571252	0.268605
GO:0034727	piecemeal microautophagy of the nucleus	2	4	0.0571252	0.268605
GO:0035523	protein K29-linked deubiquitination	2	4	0.0571252	0.268605
GO:0035771	interleukin-4-mediated signaling pathway	2	4	0.0571252	0.268605
GO:0036388	pre-replicative complex assembly	2	4	0.0571252	0.268605
GO:0038146	chemokine (C-X-C motif) ligand 12 signaling pathway	2	4	0.0571252	0.268605
GO:0042339	keratan sulfate metabolic process	2	4	0.0571252	0.268605
GO:0042904	9-cis-retinoic acid biosynthetic process	2	4	0.0571252	0.268605
GO:0042905	9-cis-retinoic acid metabolic process	2	4	0.0571252	0.268605
GO:0043378	positive regulation of CD8-positive, alpha-beta T cell differentiation	2	4	0.0571252	0.268605
GO:0045914	negative regulation of catecholamine metabolic process	2	4	0.0571252	0.268605
GO:0048295	positive regulation of isotype switching to IgE isotypes	2	4	0.0571252	0.268605
GO:0060167	regulation of adenosine receptor signaling pathway	2	4	0.0571252	0.268605
GO:0060244	negative regulation of cell proliferation involved in contact inhibition	2	4	0.0571252	0.268605
GO:0060309	elastin catabolic process	2	4	0.0571252	0.268605
GO:0061113	pancreas morphogenesis	2	4	0.0571252	0.268605
GO:0061868	hepatic stellate cell migration	2	4	0.0571252	0.268605
GO:0061869	regulation of hepatic stellate cell migration	2	4	0.0571252	0.268605
GO:0072126	positive regulation of glomerular mesangial cell proliferation	2	4	0.0571252	0.268605
GO:0090063	positive regulation of microtubule nucleation	2	4	0.0571252	0.268605
GO:0098828	modulation of inhibitory postsynaptic potential	2	4	0.0571252	0.268605
GO:0098881	exocytic insertion of neurotransmitter receptor to plasma membrane	2	4	0.0571252	0.268605
GO:0098957	anterograde axonal transport of mitochondrion	2	4	0.0571252	0.268605
GO:0098967	exocytic insertion of neurotransmitter receptor to postsynaptic membrane	2	4	0.0571252	0.268605
GO:0099178	regulation of retrograde trans-synaptic signaling by endocanabinoid	2	4	0.0571252	0.268605
GO:1900141	regulation of oligodendrocyte apoptotic process	2	4	0.0571252	0.268605
GO:1902031	regulation of NADP metabolic process	2	4	0.0571252	0.268605
GO:1902202	regulation of hepatocyte growth factor receptor signaling pathway	2	4	0.0571252	0.268605
GO:1902299	pre-replicative complex assembly involved in cell cycle DNA replication	2	4	0.0571252	0.268605
GO:1902463	protein localization to cell leading edge	2	4	0.0571252	0.268605
GO:1902688	regulation of NAD metabolic process	2	4	0.0571252	0.268605
GO:1903237	negative regulation of leukocyte tethering or rolling	2	4	0.0571252	0.268605
GO:1903276	regulation of sodium ion export across plasma membrane	2	4	0.0571252	0.268605
[truncated: 7,440 more rows]

## Sheet: Pathway for DME mRNAs
KEGG_A_class	KEGG_B_class	Pathway	out (1338)	All (13201)	Pvalue	Qvalue
Human Diseases	Infectious disease: viral	Human papillomavirus infection	103	543	1.64386e-10	5.47405e-08
Organismal Systems	Nervous system	GABAergic synapse	40	152	9.88179e-09	1.64532e-06
Environmental Information Processing	Signaling molecules and interaction	ECM-receptor interaction	37	162	1.62745e-06	0.000180647
Organismal Systems	Immune system	Complement and coagulation cascades	32	135	3.50295e-06	0.000263377
Human Diseases	Infectious disease: viral	Kaposi sarcoma-associated herpesvirus infection	59	322	4.54792e-06	0.000263377
Human Diseases	Infectious disease: viral	Human cytomegalovirus infection	68	390	5.21932e-06	0.000263377
Cellular Processes	Cellular community - eukaryotes	Focal adhesion	62	346	5.53646e-06	0.000263377
Organismal Systems	Nervous system	Retrograde endocannabinoid signaling	48	248	7.72102e-06	0.000297214
Human Diseases	Cardiovascular disease	Hypertrophic cardiomyopathy	34	153	8.03281e-06	0.000297214
Environmental Information Processing	Signaling molecules and interaction	Neuroactive ligand-receptor interaction	88	554	1.14e-05	0.00037962
Human Diseases	Substance dependence	Nicotine addiction	20	70	1.28519e-05	0.000389062
Organismal Systems	Endocrine system	Insulin secretion	32	146	1.97607e-05	0.000548359
Organismal Systems	Environmental adaptation	Circadian entrainment	34	161	2.51909e-05	0.000645275
Organismal Systems	Nervous system	Glutamatergic synapse	42	219	3.51483e-05	0.000836026
Organismal Systems	Circulatory system	Adrenergic signaling in cardiomyocytes	45	242	4.14623e-05	0.000870459
Organismal Systems	Nervous system	Synaptic vesicle cycle	30	138	4.18238e-05	0.000870459
Human Diseases	Cardiovascular disease	Arrhythmogenic right ventricular cardiomyopathy	28	126	4.92793e-05	0.000965294
Environmental Information Processing	Signal transduction	Hippo signaling pathway	40	215	0.000107265	0.00198439
Organismal Systems	Nervous system	Dopaminergic synapse	40	218	0.000146221	0.00256272
Cellular Processes	Cell motility	Regulation of actin cytoskeleton	56	342	0.000199534	0.00332225
Environmental Information Processing	Signaling molecules and interaction	Cell adhesion molecules	62	390	0.000216745	0.00343695
Human Diseases	Cancer: overview	Pathways in cancer	116	842	0.000311738	0.0046607
Human Diseases	Cancer: overview	Proteoglycans in cancer	58	364	0.00032191	0.0046607
Environmental Information Processing	Signal transduction	cAMP signaling pathway	56	350	0.000364637	0.00486222
Human Diseases	Substance dependence	Morphine addiction	32	169	0.000365031	0.00486222
Organismal Systems	Digestive system	Bile secretion	25	122	0.000461712	0.00591346
Cellular Processes	Cellular community - eukaryotes	Gap junction	27	138	0.000601656	0.00742042
Organismal Systems	Immune system	Chemokine signaling pathway	41	242	0.000682642	0.00811856
Organismal Systems	Development and regeneration	Axon guidance	47	290	0.000789527	0.00879443
Cellular Processes	Transport and catabolism	Lysosome	36	206	0.000792291	0.00879443
Organismal Systems	Digestive system	Salivary secretion	24	121	0.000966704	0.0103843
Human Diseases	Infectious disease: bacterial	Pertussis	21	101	0.00104707	0.010896
Metabolism	Lipid metabolism	Steroid biosynthesis	9	28	0.00127276	0.0128434
Human Diseases	Endocrine and metabolic disease	AGE-RAGE signaling pathway in diabetic complications	30	168	0.00147066	0.0144038
Organismal Systems	Endocrine system	Renin secretion	23	118	0.00155832	0.0148263
Organismal Systems	Endocrine system	Cortisol synthesis and secretion	21	105	0.00175238	0.0162095
Cellular Processes	Cellular community - eukaryotes	Tight junction	44	278	0.00184764	0.0166288
Organismal Systems	Endocrine system	Relaxin signaling pathway	33	194	0.00203232	0.0178095
Cellular Processes	Cell growth and death	Cellular senescence	44	284	0.00280821	0.0232305
Human Diseases	Infectious disease: bacterial	Salmonella infection	54	365	0.00283431	0.0232305
Human Diseases	Endocrine and metabolic disease	Cushing syndrome	37	229	0.00286021	0.0232305
Environmental Information Processing	Signal transduction	ErbB signaling pathway	26	148	0.00369982	0.0293343
Cellular Processes	Transport and catabolism	Endocytosis	62	437	0.00390729	0.0302588
Human Diseases	Infectious disease: bacterial	Bacterial invasion of epithelial cells	24	134	0.0040087	0.0303386
Organismal Systems	Excretory system	Proximal tubule bicarbonate reclamation	8	28	0.00532247	0.0393863
Environmental Information Processing	Signal transduction	Wnt signaling pathway	37	239	0.00588382	0.0425937
Organismal Systems	Excretory system	Endocrine and other factor-regulated calcium reabsorption	20	109	0.0062184	0.044058
Organismal Systems	Endocrine system	Ovarian steroidogenesis	16	81	0.00665941	0.0446206
Organismal Systems	Digestive system	Cholesterol metabolism	16	81	0.00665941	0.0446206
Human Diseases	Infectious disease: parasitic	Toxoplasmosis	28	170	0.00669979	0.0446206
Organismal Systems	Endocrine system	Aldosterone synthesis and secretion	26	155	0.00690955	0.0451153
Organismal Systems	Endocrine system	Melanogenesis	23	133	0.00739027	0.0465865
Human Diseases	Neurodegenerative disease	Prion disease	11	48	0.00741466	0.0465865
Human Diseases	Cancer: overview	Viral carcinogenesis	48	336	0.00906136	0.0558784
Organismal Systems	Digestive system	Pancreatic secretion	25	152	0.0101934	0.0608631
Human Diseases	Substance dependence	Amphetamine addiction	20	114	0.0102352	0.0608631
Organismal Systems	Endocrine system	GnRH signaling pathway	24	146	0.0117346	0.0685549
Organismal Systems	Immune system	Platelet activation	30	197	0.015234	0.0859816
Organismal Systems	Sensory system	Inflammatory mediator regulation of TRP channels	30	197	0.015234	0.0859816
Cellular Processes	Cell growth and death	Ferroptosis	15	82	0.0168677	0.0936155
Metabolism	Glycan biosynthesis and metabolism	Glycosphingolipid biosynthesis - globo and isoglobo series	5	16	0.0178841	0.0976297
Organismal Systems	Digestive system	Protein digestion and absorption	23	145	0.0199718	0.106324
Organismal Systems	Endocrine system	Growth hormone synthesis, secretion and action	27	177	0.0201153	0.106324
Human Diseases	Cancer: specific types	Basal cell carcinoma	15	84	0.0207285	0.107853
Metabolism	Amino acid metabolism	Valine, leucine and isoleucine degradation	13	70	0.0222934	0.114211
Environmental Information Processing	Signal transduction	Apelin signaling pathway	31	212	0.023429	0.115565
Human Diseases	Cancer: specific types	Breast cancer	31	212	0.023429	0.115565
Organismal Systems	Digestive system	Gastric acid secretion	19	116	0.0239459	0.115565
Human Diseases	Cancer: overview	Central carbon metabolism in cancer	19	116	0.0239459	0.115565
Environmental Information Processing	Signal transduction	JAK-STAT signaling pathway	36	255	0.0254042	0.120851
Human Diseases	Cancer: overview	MicroRNAs in cancer	37	264	0.0262162	0.121469
Organismal Systems	Digestive system	Mineral absorption	16	94	0.0262636	0.121469
Organismal Systems	Circulatory system	Cardiac muscle contraction	22	141	0.0266624	0.121624
Organismal Systems	Nervous system	Serotonergic synapse	28	190	0.0274921	0.123714
Human Diseases	Endocrine and metabolic disease	Type II diabetes mellitus	14	80	0.0291783	0.129552
Organismal Systems	Endocrine system	Oxytocin signaling pathway	34	242	0.0310437	0.13602
Environmental Information Processing	Signal transduction	PI3K-Akt signaling pathway	88	717	0.0320198	0.136761
Environmental Information Processing	Signaling molecules and interaction	Viral protein interaction with cytokine and cytokine receptor	17	104	0.032034	0.136761
Human Diseases	Cardiovascular disease	Dilated cardiomyopathy	40	294	0.0328224	0.137474
Metabolism	Metabolism of cofactors and vitamins	Nicotinate and nicotinamide metabolism	11	59	0.0330268	0.137474
Organismal Systems	Immune system	Leukocyte transendothelial migration	26	177	0.033886	0.139059
Metabolism	Lipid metabolism	Biosynthesis of unsaturated fatty acids	9	45	0.0342427	0.139059
Cellular Processes	Transport and catabolism	Phagosome	59	463	0.0379621	0.152306
Organismal Systems	Nervous system	Long-term potentiation	17	107	0.0406898	0.160228
Human Diseases	Cancer: specific types	Melanoma	18	115	0.0408991	0.160228
Human Diseases	Neurodegenerative disease	Alzheimer disease	65	520	0.043142	0.163425
Human Diseases	Infectious disease: viral	Hepatitis C	33	240	0.0431674	0.163425
Metabolism	Carbohydrate metabolism	Pyruvate metabolism	12	69	0.0432344	0.163425
Organismal Systems	Endocrine system	GnRH secretion	18	116	0.044013	0.163425
Metabolism	Glycan biosynthesis and metabolism	Glycosaminoglycan biosynthesis - heparan sulfate / heparin	7	33	0.0441688	0.163425
Organismal Systems	Development and regeneration	Osteoclast differentiation	29	207	0.0451069	0.165062
Organismal Systems	Nervous system	Long-term depression	15	93	0.0467186	0.166825
Organismal Systems	Sensory system	Taste transduction	19	125	0.0470917	0.166825
Human Diseases	Cancer: specific types	Glioma	19	125	0.0470917	0.166825
Organismal Systems	Circulatory system	Vascular smooth muscle contraction	29	209	0.0500806	0.175546
Metabolism	Carbohydrate metabolism	Glyoxylate and dicarboxylate metabolism	8	42	0.0572597	0.198433
Metabolism	Glycan biosynthesis and metabolism	Glycosaminoglycan biosynthesis - keratan sulfate	4	15	0.0578018	0.198433
Human Diseases	Cancer: specific types	Gastric cancer	30	221	0.0595779	0.202443
Organismal Systems	Endocrine system	Estrogen signaling pathway	31	230	0.060783	0.204452
Human Diseases	Infectious disease: viral	Human immunodeficiency virus 1 infection	59	478	0.0632664	0.210166
Organismal Systems	Endocrine system	PPAR signaling pathway	20	138	0.0642376	0.210166
Genetic Information Processing	Folding, sorting and degradation	SNARE interactions in vesicular transport	8	43	0.0643753	0.210166
Metabolism	Carbohydrate metabolism	Galactose metabolism	8	44	0.0720153	0.230588
Metabolism	Lipid metabolism	Fatty acid elongation	8	44	0.0720153	0.230588
Human Diseases	Cancer: specific types	Small cell lung cancer	22	157	0.0732124	0.232188
Environmental Information Processing	Signal transduction	Hippo signaling pathway - multiple species	7	37	0.0750203	0.235677
Organismal Systems	Nervous system	Cholinergic synapse	24	175	0.0773356	0.24068
Metabolism	Amino acid metabolism	Arginine and proline metabolism	12	76	0.0798169	0.244961
Metabolism	Metabolism of cofactors and vitamins	Folate biosynthesis	8	45	0.0801824	0.244961
Metabolism	Lipid metabolism	Glycerophospholipid metabolism	20	142	0.0811345	0.245616
Metabolism	Metabolism of cofactors and vitamins	Vitamin B6 metabolism	4	17	0.0858273	0.257482
Cellular Processes	Cellular community - eukaryotes	Adherens junction	19	135	0.0878952	0.261331
Human Diseases	Neurodegenerative disease	Amyotrophic lateral sclerosis	15	103	0.0958417	0.282436
Human Diseases	Drug resistance: antineoplastic	Endocrine resistance	21	154	0.0979238	0.286041
Organismal Systems	Excretory system	Vasopressin-regulated water reabsorption	11	71	0.100832	0.290962
Metabolism	Metabolism of other amino acids	D-Arginine and D-ornithine metabolism	1	1	0.101356	0.290962
Metabolism	Carbohydrate metabolism	Pentose phosphate pathway	7	40	0.104748	0.294468
Human Diseases	Cancer: overview	Choline metabolism in cancer	22	164	0.105008	0.294468
Human Diseases	Infectious disease: viral	Human T-cell leukemia virus 1 infection	58	486	0.10523	0.294468
Organismal Systems	Immune system	C-type lectin receptor signaling pathway	22	166	0.115483	0.315131
Metabolism	Glycan biosynthesis and metabolism	Glycosaminoglycan degradation	5	26	0.116565	0.315131
Metabolism	Amino acid metabolism	Valine, leucine and isoleucine biosynthesis	2	6	0.116907	0.315131
Organismal Systems	Digestive system	Fat digestion and absorption	10	65	0.118159	0.315131
Organismal Systems	Endocrine system	Adipocytokine signaling pathway	16	115	0.118884	0.315131
Metabolism	Energy metabolism	Nitrogen metabolism	4	19	0.11922	0.315131
Human Diseases	Neurodegenerative disease	Spinocerebellar ataxia	21	158	0.119239	0.315131
Environmental Information Processing	Signal transduction	FoxO signaling pathway	24	185	0.123727	0.324419
Organismal Systems	Endocrine system	Regulation of lipolysis in adipocytes	11	75	0.134435	0.349364
Environmental Information Processing	Signal transduction	Phosphatidylinositol signaling system	20	152	0.135339	0.349364
Human Diseases	Drug resistance: antineoplastic	EGFR tyrosine kinase inhibitor resistance	20	153	0.141705	0.362984
Environmental Information Processing	Signal transduction	MAPK signaling pathway	58	499	0.147832	0.375786
Metabolism	Glycan biosynthesis and metabolism	Glycosphingolipid biosynthesis - lacto and neolacto series	6	36	0.151911	0.383151
Environmental Information Processing	Signal transduction	Hippo signaling pathway - fly	2	7	0.15303	0.383151
Metabolism	Glycan biosynthesis and metabolism	Glycosphingolipid biosynthesis - ganglio series	4	21	0.15727	0.386386
Environmental Information Processing	Signal transduction	cGMP-PKG signaling pathway	34	281	0.157779	0.386386
Organismal Systems	Immune system	Antigen processing and presentation	32	263	0.158501	0.386386
Human Diseases	Immune disease	Graft-versus-host disease	26	209	0.158964	0.386386
Metabolism	Amino acid metabolism	Tryptophan metabolism	10	70	0.167815	0.404944
Cellular Processes	Cell growth and death	Apoptosis	31	256	0.169669	0.406473
Human Diseases	Neurodegenerative disease	Huntington disease	48	413	0.174282	0.414541
Metabolism	Xenobiotics biodegradation and metabolism	Drug metabolism - cytochrome P450	14	107	0.193101	0.456047
Metabolism	Metabolism of cofactors and vitamins	Thiamine metabolism	4	23	0.199116	0.466941
Organismal Systems	Endocrine system	Thyroid hormone synthesis	14	108	0.2026	0.471789
Human Diseases	Endocrine and metabolic disease	Type I diabetes mellitus	27	226	0.209085	0.483509
Cellular Processes	Cell growth and death	Oocyte meiosis	21	172	0.213821	0.49105
Genetic Information Processing	Folding, sorting and degradation	Protein export	5	32	0.219297	0.500178
Organismal Systems	Endocrine system	Parathyroid hormone synthesis, secretion and action	20	165	0.230541	0.522246
Human Diseases	Substance dependence	Cocaine addiction	10	76	0.238236	0.534178
Metabolism	Carbohydrate metabolism	Propanoate metabolism	7	50	0.239771	0.534178
Metabolism	Lipid metabolism	Glycerolipid metabolism	12	94	0.24159	0.534178
Metabolism	Global and overview maps	Metabolic pathways	238	2254	0.243031	0.534178
Metabolism	Glycan biosynthesis and metabolism	Other glycan degradation	4	25	0.243829	0.534178
Organismal Systems	Endocrine system	Progesterone-mediated oocyte maturation	16	131	0.251838	0.548117
Metabolism	Amino acid metabolism	Tyrosine metabolism	8	60	0.25979	0.55813
Organismal Systems	Excretory system	Aldosterone-regulated sodium reabsorption	8	60	0.25979	0.55813
Metabolism	Metabolism of other amino acids	Phosphonate and phosphinate metabolism	2	10	0.269145	0.574522
Cellular Processes	Transport and catabolism	Autophagy - animal	26	226	0.275737	0.579578
Organismal Systems	Digestive system	Carbohydrate digestion and absorption	9	70	0.276307	0.579578
Metabolism	Carbohydrate metabolism	Butanoate metabolism	5	35	0.278476	0.579578
Metabolism	Metabolism of terpenoids and polyketides	Terpenoid backbone biosynthesis	5	35	0.278476	0.579578
Environmental Information Processing	Signal transduction	Rap1 signaling pathway	47	425	0.283242	0.584458
Cellular Processes	Transport and catabolism	Autophagy - other	6	44	0.284783	0.584458
Metabolism	Nucleotide metabolism	Purine metabolism	22	190	0.286086	0.584458
Metabolism	Global and overview maps	Fatty acid metabolism	11	90	0.302252	0.612527
Organismal Systems	Endocrine system	Glucagon signaling pathway	19	164	0.303504	0.612527
Environmental Information Processing	Signal transduction	HIF-1 signaling pathway	26	231	0.315235	0.63168
Organismal Systems	Immune system	NOD-like receptor signaling pathway	30	269	0.316789	0.63168
Human Diseases	Cancer: specific types	Chronic myeloid leukemia	14	119	0.318866	0.632039
Organismal Systems	Excretory system	Collecting duct acid secretion	6	46	0.321499	0.633486
Human Diseases	Cancer: specific types	Hepatocellular carcinoma	29	262	0.335758	0.654715
Environmental Information Processing	Signaling molecules and interaction	Cytokine-cytokine receptor interaction	40	367	0.336451	0.654715
Metabolism	Glycan biosynthesis and metabolism	Mannose type O-glycan biosynthesis	4	29	0.338171	0.654715
Environmental Information Processing	Signal transduction	TNF signaling pathway	18	159	0.346242	0.660774
Metabolism	Lipid metabolism	Synthesis and degradation of ketone bodies	2	12	0.347254	0.660774
Cellular Processes	Cell growth and death	Apoptosis - fly	2	12	0.347254	0.660774
Organismal Systems	Immune system	T cell receptor signaling pathway	29	264	0.35138	0.664826
Organismal Systems	Immune system	RIG-I-like receptor signaling pathway	10	85	0.358936	0.675286
Metabolism	Global and overview maps	Carbon metabolism	22	199	0.366124	0.680842
Metabolism	Lipid metabolism	Ether lipid metabolism	8	67	0.36818	0.680842
Human Diseases	Infectious disease: parasitic	Chagas disease	27	247	0.368342	0.680842
Metabolism	Carbohydrate metabolism	Inositol phosphate metabolism	13	114	0.370067	0.680842
Organismal Systems	Immune system	Toll-like receptor signaling pathway	14	124	0.376607	0.689067
Organismal Systems	Digestive system	Vitamin digestion and absorption	5	40	0.382141	0.695372
Metabolism	Metabolism of cofactors and vitamins	Pantothenate and CoA biosynthesis	3	22	0.388445	0.703001
Metabolism	Glycan biosynthesis and metabolism	Other types of O-glycan biosynthesis	7	60	0.407321	0.733178
Organismal Systems	Endocrine system	Insulin signaling pathway	22	204	0.412373	0.737221
Metabolism	Metabolism of other amino acids	D-Glutamine and D-glutamate metabolism	1	5	0.413995	0.737221
Organismal Systems	Nervous system	Neurotrophin signaling pathway	21	195	0.418519	0.741313
Metabolism	Carbohydrate metabolism	Amino sugar and nucleotide sugar metabolism	8	71	0.432008	0.761156
Metabolism	Global and overview maps	2-Oxocarboxylic acid metabolism	3	24	0.444797	0.775484
Environmental Information Processing	Signal transduction	MAPK signaling pathway - fly	3	24	0.444797	0.775484
Cellular Processes	Cell growth and death	Necroptosis	25	237	0.447686	0.776456
Human Diseases	Cancer: specific types	Acute myeloid leukemia	10	92	0.457619	0.787611
Environmental Information Processing	Signal transduction	Ras signaling pathway	50	483	0.459174	0.787611
Environmental Information Processing	Signal transduction	mTOR signaling pathway	23	219	0.461214	0.787611
Metabolism	Metabolism of other amino acids	beta-Alanine metabolism	5	44	0.464981	0.789993
Organismal Systems	Development and regeneration	Dorso-ventral axis formation	1	6	0.473413	0.792363
Cellular Processes	Cellular community - eukaryotes	Signaling pathways regulating pluripotency of stem cells	20	191	0.473952	0.792363
Metabolism	Amino acid metabolism	Cysteine and methionine metabolism	8	74	0.479472	0.792363
Environmental Information Processing	Signal transduction	TGF-beta signaling pathway	13	123	0.480264	0.792363
Organismal Systems	Immune system	Th1 and Th2 cell differentiation	24	231	0.481092	0.792363
Human Diseases	Cancer: specific types	Pancreatic cancer	15	143	0.48475	0.792363
Metabolism	Carbohydrate metabolism	Starch and sucrose metabolism	5	45	0.485223	0.792363
Environmental Information Processing	Signal transduction	Sphingolipid signaling pathway	21	202	0.485411	0.792363
Human Diseases	Cancer: specific types	Thyroid cancer	7	65	0.492406	0.796029
Metabolism	Lipid metabolism	Primary bile acid biosynthesis	3	26	0.498972	0.796029
Metabolism	Amino acid metabolism	Arginine biosynthesis	3	26	0.498972	0.796029
Metabolism	Glycan biosynthesis and metabolism	Glycosaminoglycan biosynthesis - chondroitin sulfate / dermatan sulfate	3	26	0.498972	0.796029
Human Diseases	Infectious disease: viral	Influenza A	25	243	0.500067	0.796029
Human Diseases	Cancer: specific types	Colorectal cancer	15	145	0.50723	0.796029
Metabolism	Carbohydrate metabolism	Fructose and mannose metabolism	7	66	0.509029	0.796029
Cellular Processes	Transport and catabolism	Mitophagy - animal	13	126	0.516491	0.796029
Metabolism	Lipid metabolism	Arachidonic acid metabolism	14	136	0.517462	0.796029
Metabolism	Metabolism of cofactors and vitamins	Retinol metabolism	14	136	0.517462	0.796029
Cellular Processes	Cell growth and death	Cell cycle	18	176	0.520931	0.796029
Metabolism	Amino acid metabolism	Histidine metabolism	4	37	0.524771	0.796029
Metabolism	Amino acid metabolism	Alanine, aspartate and glutamate metabolism	6	57	0.525097	0.796029
Human Diseases	Infectious disease: viral	Hepatitis B	24	236	0.525315	0.796029
Metabolism	Metabolism of cofactors and vitamins	Ubiquinone and other terpenoid-quinone biosynthesis	2	17	0.525905	0.796029
Human Diseases	Infectious disease: bacterial	Vibrio cholerae infection	2	17	0.525905	0.796029
Organismal Systems	Immune system	Th17 cell differentiation	27	267	0.535507	0.806719
Cellular Processes	Cell growth and death	p53 signaling pathway	11	108	0.54025	0.806719
Metabolism	Nucleotide metabolism	Pyrimidine metabolism	8	78	0.541038	0.806719
Metabolism	Metabolism of cofactors and vitamins	Porphyrin metabolism	6	58	0.542658	0.806719
Human Diseases	Cancer: specific types	Endometrial cancer	10	99	0.553753	0.819554
Cellular Processes	Cell growth and death	Apoptosis - multiple species	7	69	0.557667	0.821696
Organismal Systems	Immune system	IL-17 signaling pathway	13	130	0.56362	0.823182
Organismal Systems	Endocrine system	Prolactin signaling pathway	13	130	0.56362	0.823182
Human Diseases	Substance dependence	Alcoholism	23	231	0.568833	0.827167
Metabolism	Biosynthesis of other secondary metabolites	Neomycin, kanamycin and gentamicin biosynthesis	1	8	0.574796	0.832204
Human Diseases	Cardiovascular disease	Fluid shear stress and atherosclerosis	26	264	0.592606	0.854276
Metabolism	Lipid metabolism	Fatty acid biosynthesis	3	30	0.598436	0.858962
Organismal Systems	Aging	Longevity regulating pathway	13	134	0.6089	0.870231
Human Diseases	Infectious disease: bacterial	Epithelial cell signaling in Helicobacter pylori infection	1	9	0.617919	0.877847
Human Diseases	Infectious disease: viral	Herpes simplex virus 1 infection	61	620	0.619501	0.877847
Human Diseases	Endocrine and metabolic disease	Insulin resistance	16	166	0.622717	0.878664
Human Diseases	Cancer: specific types	Non-small cell lung cancer	11	115	0.626369	0.880088
Environmental Information Processing	Signal transduction	Phospholipase D signaling pathway	36	372	0.642536	0.89901
Human Diseases	Cancer: specific types	Renal cell carcinoma	11	117	0.649412	0.899883
Metabolism	Lipid metabolism	Steroid hormone biosynthesis	13	138	0.651873	0.899883
Metabolism	Metabolism of other amino acids	Glutathione metabolism	10	107	0.654365	0.899883
Metabolism	Amino acid metabolism	Phenylalanine, tyrosine and tryptophan biosynthesis	1	10	0.656671	0.899883
Metabolism	Metabolism of cofactors and vitamins	Riboflavin metabolism	1	10	0.656671	0.899883
Metabolism	Metabolism of cofactors and vitamins	One carbon pool by folate	2	22	0.668591	0.912462
Human Diseases	Infectious disease: viral	Epstein-Barr virus infection	57	594	0.692513	0.941253
Metabolism	Amino acid metabolism	Phenylalanine metabolism	3	35	0.703157	0.951835
Human Diseases	Infectious disease: parasitic	Amoebiasis	27	290	0.70953	0.956573
Genetic Information Processing	Translation	Aminoacyl-tRNA biosynthesis	6	69	0.712789	0.957092
Human Diseases	Endocrine and metabolic disease	Non-alcoholic fatty liver disease	20	219	0.722498	0.964638
Human Diseases	Cancer: specific types	Bladder cancer	7	81	0.726042	0.964638
Metabolism	Amino acid metabolism	Glycine, serine and threonine metabolism	5	59	0.7271	0.964638
Environmental Information Processing	Signal transduction	Hedgehog signaling pathway	6	72	0.750725	0.99203
Metabolism	Glycan biosynthesis and metabolism	Mucin type O-glycan biosynthesis	3	38	0.75522	0.994025
Human Diseases	Infectious disease: bacterial	Legionellosis	7	84	0.760383	0.99688
Organismal Systems	Aging	Longevity regulating pathway - multiple species	7	86	0.781482	1
Human Diseases	Infectious disease: bacterial	Tuberculosis	36	400	0.800285	1
Metabolism	Lipid metabolism	Linoleic acid metabolism	5	65	0.801506	1
Human Diseases	Drug resistance: antineoplastic	Antifolate resistance	3	42	0.812889	1
Environmental Information Processing	Signal transduction	Calcium signaling pathway	51	560	0.813912	1
Human Diseases	Cancer: overview	Chemical carcinogenesis - DNA adducts	13	157	0.816669	1
Metabolism	Global and overview maps	Biosynthesis of amino acids	12	146	0.817049	1
Genetic Information Processing	Folding, sorting and degradation	Protein processing in endoplasmic reticulum	22	255	0.817681	1
Environmental Information Processing	Signal transduction	AMPK signaling pathway	17	201	0.81797	1
Genetic Information Processing	Folding, sorting and degradation	RNA degradation	10	125	0.826656	1
Metabolism	Carbohydrate metabolism	Glycolysis / Gluconeogenesis	11	137	0.832072	1
Metabolism	Glycan biosynthesis and metabolism	Various types of N-glycan biosynthesis	4	56	0.832736	1
Metabolism	Xenobiotics biodegradation and metabolism	Metabolism of xenobiotics by cytochrome P450	9	115	0.83641	1
Organismal Systems	Development and regeneration	Axon regeneration	2	32	0.84952	1
Genetic Information Processing	Folding, sorting and degradation	Proteasome	4	58	0.852512	1
Human Diseases	Infectious disease: bacterial	Yersinia infection	24	284	0.85414	1
Metabolism	Lipid metabolism	alpha-Linolenic acid metabolism	2	33	0.86149	1
Organismal Systems	Sensory system	Phototransduction	2	34	0.872581	1
Environmental Information Processing	Signal transduction	Notch signaling pathway	5	73	0.874653	1
Metabolism	Carbohydrate metabolism	Pentose and glucuronate interconversions	3	48	0.877569	1
Human Diseases	Infectious disease: bacterial	Shigellosis	4	61	0.878432	1
Environmental Information Processing	Signal transduction	VEGF signaling pathway	7	98	0.879794	1
Metabolism	Metabolism of other amino acids	Taurine and hypotaurine metabolism	1	20	0.882226	1
Cellular Processes	Transport and catabolism	Peroxisome	9	123	0.887368	1
Environmental Information Processing	Membrane transport	ABC transporters	6	89	0.898901	1
Organismal Systems	Endocrine system	Thyroid hormone signaling pathway	16	207	0.902335	1
Metabolism	Carbohydrate metabolism	Ascorbate and aldarate metabolism	2	38	0.90923	1
Organismal Systems	Immune system	B cell receptor signaling pathway	20	255	0.912174	1
Metabolism	Carbohydrate metabolism	Citrate cycle (TCA cycle)	2	40	0.923608	1
Human Diseases	Immune disease	Inflammatory bowel disease	14	190	0.923706	1
Organismal Systems	Endocrine system	Renin-angiotensin system	4	68	0.924034	1
Genetic Information Processing	Transcription	RNA polymerase	2	41	0.929964	1
Human Diseases	Cardiovascular disease	Viral myocarditis	31	385	0.931704	1
Metabolism	Lipid metabolism	Fatty acid degradation	4	70	0.933881	1
Organismal Systems	Immune system	Cytosolic DNA-sensing pathway	4	70	0.933881	1
Human Diseases	Neurodegenerative disease	Parkinson disease	15	206	0.936797	1
Metabolism	Metabolism of other amino acids	Selenocompound metabolism	1	26	0.938045	1
Human Diseases	Immune disease	Allograft rejection	27	347	0.945325	1
Human Diseases	Cancer: overview	PD-L1 expression and PD-1 checkpoint pathway in cancer	16	222	0.94755	1
Organismal Systems	Immune system	Natural killer cell mediated cytotoxicity	21	283	0.95346	1
Human Diseases	Cancer: specific types	Prostate cancer	11	165	0.953914	1
Organismal Systems	Environmental adaptation	Thermogenesis	24	323	0.962414	1
Metabolism	Glycan biosynthesis and metabolism	Glycosylphosphatidylinositol (GPI)-anchor biosynthesis	1	33	0.970729	1
Human Diseases	Immune disease	Autoimmune thyroid disease	26	362	0.97995	1
Genetic Information Processing	Replication and repair	DNA replication	2	55	0.98	1
Genetic Information Processing	Replication and repair	Fanconi anemia pathway	3	72	0.981269	1
Human Diseases	Infectious disease: parasitic	Leishmaniasis	16	247	0.983621	1
Metabolism	Glycan biosynthesis and metabolism	N-Glycan biosynthesis	3	74	0.984136	1
Genetic Information Processing	Replication and repair	Homologous recombination	2	58	0.984822	1
Metabolism	Xenobiotics biodegradation and metabolism	Drug metabolism - other enzymes	8	150	0.988052	1
Metabolism	Amino acid metabolism	Lysine degradation	5	108	0.988138	1
Human Diseases	Infectious disease: parasitic	Malaria	10	180	0.990187	1
Organismal Systems	Immune system	Fc gamma R-mediated phagocytosis	19	300	0.992572	1
Organismal Systems	Environmental adaptation	Circadian rhythm	1	47	0.993475	1
Metabolism	Energy metabolism	Oxidative phosphorylation	10	187	0.993607	1
Genetic Information Processing	Translation	mRNA surveillance pathway	7	148	0.99462	1
Human Diseases	Infectious disease: viral	Measles	21	333	0.995054	1
Genetic Information Processing	Folding, sorting and degradation	Ubiquitin mediated proteolysis	12	220	0.995615	1
Genetic Information Processing	Translation	Nucleocytoplasmic transport	14	247	0.995768	1
Metabolism	Lipid metabolism	Sphingolipid metabolism	2	72	0.995915	1
Human Diseases	Drug resistance: antineoplastic	Platinum drug resistance	6	143	0.997335	1
Organismal Systems	Immune system	Hematopoietic cell lineage	15	286	0.999071	1
Genetic Information Processing	Replication and repair	Nucleotide excision repair	1	66	0.999151	1
Organismal Systems	Immune system	Fc epsilon RI signaling pathway	11	238	0.999425	1
Genetic Information Processing	Translation	Ribosome biogenesis in eukaryotes	3	123	0.999794	1
Human Diseases	Infectious disease: bacterial	Staphylococcus aureus infection	21	393	0.999809	1
Genetic Information Processing	Replication and repair	Base excision repair	1	82	0.999848	1
Environmental Information Processing	Signal transduction	NF-kappa B signaling pathway	19	380	0.999918	1
Human Diseases	Immune disease	Primary immunodeficiency	6	188	0.999924	1
Genetic Information Processing	Transcription	Spliceosome	7	210	0.999951	1
Human Diseases	Immune disease	Systemic lupus erythematosus	20	405	0.999959	1
Human Diseases	Infectious disease: parasitic	African trypanosomiasis	5	188	0.999983	1
Human Diseases	Immune disease	Rheumatoid arthritis	17	382	0.999988	1
Organismal Systems	Immune system	Intestinal immune network for IgA production	11	299	0.999993	1
Genetic Information Processing	Translation	Ribosome	27	551	0.999998	1
Human Diseases	Infectious disease: bacterial	Pathogenic Escherichia coli infection	4	209	1	1
Human Diseases	Cancer: overview	Transcriptional misregulation in cancer	24	537	1	1
Organismal Systems	Sensory system	Olfactory transduction	23	1430	1	1
Human Diseases	Immune disease	Asthma	3	276	1	1

## Sheet: GO for DME lncRNAs
GO ID	Description	out (952)	All (22176)	pvalue	p.adjust
GO:0002476	antigen processing and presentation of endogenous peptide antigen via MHC class Ib	23	57	3.64497e-17	1.79151e-13
GO:0002428	antigen processing and presentation of peptide antigen via MHC class Ib	23	58	5.79777e-17	1.79151e-13
GO:0002475	antigen processing and presentation via MHC class Ib	23	62	3.33786e-16	6.87598e-13
GO:0002483	antigen processing and presentation of endogenous peptide antigen	23	68	3.50813e-15	5.42006e-12
GO:0019883	antigen processing and presentation of endogenous antigen	23	70	7.221e-15	8.92516e-12
GO:0048002	antigen processing and presentation of peptide antigen	24	101	5.166e-12	5.32098e-09
GO:0019882	antigen processing and presentation	26	155	2.4411e-09	2.15515e-06
GO:0009952	anterior/posterior pattern specification	32	231	5.16855e-09	3.99271e-06
GO:0009438	methylglyoxal metabolic process	6	9	4.6316e-07	0.000318037
GO:0003002	regionalization	38	378	1.12994e-06	0.000698301
GO:0048521	negative regulation of behavior	7	17	3.50203e-06	0.0018449
GO:0006139	nucleobase-containing compound metabolic process	320	6011	3.58233e-06	0.0018449
GO:0030382	sperm mitochondrion organization	6	12	4.55752e-06	0.00216658
GO:0007389	pattern specification process	43	486	6.52625e-06	0.00288087
GO:0071322	cellular response to carbohydrate stimulus	19	139	7.98598e-06	0.00329022
GO:0021516	dorsal spinal cord development	8	26	8.77213e-06	0.00334661
GO:0060255	regulation of macromolecule metabolic process	331	6321	1.00108e-05	0.00334661
GO:0071333	cellular response to glucose stimulus	18	129	1.02826e-05	0.00334661
GO:0006725	cellular aromatic compound metabolic process	326	6213	1.02889e-05	0.00334661
GO:0071326	cellular response to monosaccharide stimulus	18	130	1.1464e-05	0.0033737
GO:0071331	cellular response to hexose stimulus	18	130	1.1464e-05	0.0033737
GO:0019222	regulation of metabolic process	355	6869	1.2855e-05	0.00361109
GO:0034654	nucleobase-containing compound biosynthetic process	236	4297	1.60421e-05	0.00431045
GO:0006085	acetyl-CoA biosynthetic process	7	21	1.80044e-05	0.00463614
GO:0001578	microtubule bundle formation	18	135	1.93968e-05	0.00477272
GO:0046483	heterocycle metabolic process	321	6150	2.00794e-05	0.00477272
GO:0002674	negative regulation of acute inflammatory response	5	10	3.0357e-05	0.00694837
GO:1900452	regulation of long-term synaptic depression	6	16	3.40592e-05	0.00751735
GO:0009954	proximal/distal pattern formation	9	40	3.92099e-05	0.00835577
GO:0019219	regulation of nucleobase-containing compound metabolic process	228	4194	4.67144e-05	0.00936239
GO:0060065	uterus development	8	32	4.69634e-05	0.00936239
GO:0018130	heterocycle biosynthetic process	236	4370	5.06781e-05	0.00978721
GO:1901360	organic cyclic compound metabolic process	329	6397	5.24472e-05	0.00978813
GO:0019438	aromatic compound biosynthetic process	236	4374	5.38506e-05	0.00978813
GO:0034641	cellular nitrogen compound metabolic process	364	7181	5.62878e-05	0.00993882
GO:0050805	negative regulation of synaptic transmission	12	74	6.88256e-05	0.0118151
GO:0000184	nuclear-transcribed mRNA catabolic process, nonsense-mediated decay	9	43	7.20376e-05	0.0120322
GO:0090304	nucleic acid metabolic process	281	5372	7.78752e-05	0.012499
GO:0019242	methylglyoxal biosynthetic process	3	3	7.8877e-05	0.012499
GO:0001678	cellular glucose homeostasis	18	151	8.72734e-05	0.0134837
GO:0010468	regulation of gene expression	245	4602	9.00557e-05	0.0135742
GO:1901362	organic cyclic compound biosynthetic process	239	4478	9.69289e-05	0.0142624
GO:0031323	regulation of cellular metabolic process	325	6367	0.000111504	0.0160254
GO:1903530	regulation of secretion by cell	41	524	0.000169636	0.0238262
GO:0019725	cellular homeostasis	57	812	0.000193404	0.0265608
GO:2000252	negative regulation of feeding behavior	4	8	0.000205666	0.0268869
GO:0042593	glucose homeostasis	24	250	0.000208423	0.0268869
GO:0002087	regulation of respiratory gaseous exchange by neurological system process	5	14	0.00020883	0.0268869
GO:0051252	regulation of RNA metabolic process	208	3871	0.000221209	0.0273542
GO:0033500	carbohydrate homeostasis	24	251	0.000221313	0.0273542
GO:0016070	RNA metabolic process	251	4799	0.000228583	0.0276989
GO:0055082	cellular chemical homeostasis	52	727	0.000233633	0.0277664
GO:0009308	amine metabolic process	12	84	0.000239313	0.0279049
GO:0090407	organophosphate biosynthetic process	44	586	0.000247928	0.0281679
GO:0045197	establishment or maintenance of epithelial cell apical/basal polarity	8	40	0.00025326	0.0281679
GO:0001501	skeletal system development	40	518	0.000265594	0.0281679
GO:0033238	regulation of cellular amine metabolic process	7	31	0.000279632	0.0281679
GO:0090162	establishment of epithelial cell polarity	7	31	0.000279632	0.0281679
GO:0051171	regulation of nitrogen compound metabolic process	308	6071	0.000300359	0.0281679
GO:0000294	nuclear-transcribed mRNA catabolic process, endonucleolytic cleavage-dependent decay	3	4	0.00030538	0.0281679
GO:0005981	regulation of glycogen catabolic process	3	4	0.00030538	0.0281679
GO:0010512	negative regulation of phosphatidylinositol biosynthetic process	3	4	0.00030538	0.0281679
GO:0032898	neurotrophin production	3	4	0.00030538	0.0281679
GO:0035793	positive regulation of metanephric mesenchymal cell migration by platelet-derived growth factor receptor-beta signaling pathway	3	4	0.00030538	0.0281679
GO:1900238	regulation of metanephric mesenchymal cell migration by platelet-derived growth factor receptor-beta signaling pathway	3	4	0.00030538	0.0281679
GO:1900453	negative regulation of long-term synaptic depression	3	4	0.00030538	0.0281679
GO:2000591	positive regulation of metanephric mesenchymal cell migration	3	4	0.00030538	0.0281679
GO:0010469	regulation of signaling receptor activity	16	139	0.000316241	0.0287407
GO:0009889	regulation of biosynthetic process	226	4285	0.000327911	0.0293694
GO:0060292	long-term synaptic depression	7	32	0.000344779	0.0296871
GO:0048519	negative regulation of biological process	274	5333	0.000345226	0.0296871
GO:0008637	apoptotic mitochondrial changes	14	113	0.000345869	0.0296871
GO:1901293	nucleoside phosphate biosynthetic process	31	373	0.000370102	0.0313319
GO:0032940	secretion by cell	55	797	0.000378568	0.0316156
GO:0035384	thioester biosynthetic process	7	33	0.000421539	0.0333468
GO:0071616	acyl-CoA biosynthetic process	7	33	0.000421539	0.0333468
GO:0002863	positive regulation of inflammatory response to antigenic stimulus	5	16	0.000424083	0.0333468
GO:0044271	cellular nitrogen compound biosynthetic process	276	5394	0.000426056	0.0333468
GO:0030859	polarized epithelial cell differentiation	6	24	0.000426278	0.0333468
GO:0006366	transcription by RNA polymerase II	142	2529	0.000456583	0.0352711
GO:0006357	regulation of transcription by RNA polymerase II	138	2449	0.000478247	0.0364885
GO:0007005	mitochondrion organization	38	499	0.000489105	0.0368618
GO:0051046	regulation of secretion	42	572	0.000536282	0.0391445
GO:0031326	regulation of cellular biosynthetic process	221	4214	0.00053718	0.0391445
GO:0061162	establishment of monopolar cell polarity	6	25	0.000540674	0.0391445
GO:0061178	regulation of insulin secretion involved in cellular response to glucose stimulus	10	67	0.000544729	0.0391445
GO:0019722	calcium-mediated signaling	19	190	0.000557039	0.039569
GO:0060341	regulation of cellular localization	59	886	0.000577462	0.0405536
GO:0009165	nucleotide biosynthetic process	30	367	0.000599908	0.0416565
GO:1901700	response to oxygen-containing compound	94	1569	0.000624522	0.0428839
GO:0048513	animal organ development	190	3562	0.000645494	0.043372
GO:0030850	prostate gland development	9	57	0.000671609	0.043372
GO:0010556	regulation of macromolecule biosynthetic process	213	4059	0.000677335	0.043372
GO:0032891	negative regulation of organic acid transport	6	26	0.000677561	0.043372
GO:0061339	establishment or maintenance of monopolar cell polarity	6	26	0.000677561	0.043372
GO:0002477	antigen processing and presentation of exogenous peptide antigen via MHC class Ib	3	5	0.000738997	0.043372
GO:0006030	chitin metabolic process	3	5	0.000738997	0.043372
GO:0006032	chitin catabolic process	3	5	0.000738997	0.043372
GO:0010510	regulation of acetyl-CoA biosynthetic process from pyruvate	3	5	0.000738997	0.043372
GO:0019243	methylglyoxal catabolic process to D-lactate via S-lactoyl-glutathione	3	5	0.000738997	0.043372
GO:0032201	telomere maintenance via semi-conservative replication	3	5	0.000738997	0.043372
GO:0035789	metanephric mesenchymal cell migration	3	5	0.000738997	0.043372
GO:1904578	response to thapsigargin	3	5	0.000738997	0.043372
GO:1904579	cellular response to thapsigargin	3	5	0.000738997	0.043372
GO:2000589	regulation of metanephric mesenchymal cell migration	3	5	0.000738997	0.043372
GO:0097193	intrinsic apoptotic signaling pathway	25	289	0.000743921	0.043372
GO:2001244	positive regulation of intrinsic apoptotic signaling pathway	9	58	0.000765151	0.0435064
GO:0021527	spinal cord association neuron differentiation	5	18	0.000774386	0.0435064
GO:0042659	regulation of cell fate specification	5	18	0.000774386	0.0435064
GO:0044065	regulation of respiratory system process	5	18	0.000774386	0.0435064
GO:0006401	RNA catabolic process	24	274	0.000789905	0.0439785
GO:0009892	negative regulation of metabolic process	160	2943	0.000829026	0.0457445
GO:0046940	nucleoside monophosphate phosphorylation	4	11	0.000874118	0.0470587
GO:2000192	negative regulation of fatty acid transport	4	11	0.000874118	0.0470587
GO:0009749	response to glucose	18	182	0.000875688	0.0470587
GO:0035088	establishment or maintenance of apical/basal cell polarity	8	48	0.000917842	0.0484809
GO:0061245	establishment or maintenance of bipolar cell polarity	8	48	0.000917842	0.0484809
GO:0080090	regulation of primary metabolic process	310	6215	0.000938229	0.0491378
GO:0007163	establishment or maintenance of cell polarity	20	214	0.000951221	0.0493995
GO:0001819	positive regulation of cytokine production	36	482	0.000962351	0.0495611
GO:0001836	release of cytochrome c from mitochondria	9	60	0.000984086	0.0499774
GO:0009746	response to hexose	18	184	0.000993947	0.0499774
GO:0060259	regulation of feeding behavior	5	19	0.00101406	0.0499774
GO:1905809	negative regulation of synapse organization	5	19	0.00101406	0.0499774
GO:2000311	regulation of AMPA receptor activity	5	19	0.00101406	0.0499774
GO:0023061	signal release	33	431	0.00101896	0.0499774
GO:0099601	regulation of neurotransmitter receptor activity	8	49	0.00105627	0.0510823
GO:0034284	response to monosaccharide	18	185	0.00105802	0.0510823
GO:2001242	regulation of intrinsic apoptotic signaling pathway	17	171	0.00113586	0.0535418
GO:0006355	regulation of transcription, DNA-templated	189	3585	0.0011803	0.0535418
GO:0044106	cellular amine metabolic process	10	74	0.00120492	0.0535418
GO:0009260	ribonucleotide biosynthetic process	25	299	0.00120586	0.0535418
GO:0006084	acetyl-CoA metabolic process	7	39	0.00121329	0.0535418
GO:0006351	transcription, DNA-templated	196	3738	0.00122145	0.0535418
GO:0050804	modulation of chemical synaptic transmission	31	401	0.00122412	0.0535418
GO:1903506	regulation of nucleic acid-templated transcription	189	3588	0.00122801	0.0535418
GO:0051090	regulation of DNA-binding transcription factor activity	30	384	0.00123596	0.0535418
GO:0043094	cellular metabolic compound salvage	6	29	0.00125255	0.0535418
GO:0043653	mitochondrial fragmentation involved in apoptotic process	4	12	0.00126679	0.0535418
GO:0046600	negative regulation of centriole replication	4	12	0.00126679	0.0535418
GO:1900272	negative regulation of long-term synaptic potentiation	4	12	0.00126679	0.0535418
GO:1903715	regulation of aerobic respiration	4	12	0.00126679	0.0535418
GO:1990440	positive regulation of transcription from RNA polymerase II promoter in response to endoplasmic reticulum stress	4	12	0.00126679	0.0535418
GO:0032879	regulation of localization	143	2614	0.00126904	0.0535418
GO:0097659	nucleic acid-templated transcription	196	3741	0.00126978	0.0535418
GO:0006402	mRNA catabolic process	21	235	0.00127214	0.0535418
GO:0099177	regulation of trans-synaptic signaling	31	402	0.00127357	0.0535418
GO:2000112	regulation of cellular macromolecule biosynthetic process	209	4023	0.00129292	0.0539881
GO:2001141	regulation of RNA biosynthetic process	189	3593	0.00131141	0.0543925
GO:0035773	insulin secretion involved in cellular response to glucose stimulus	10	75	0.00133783	0.0551188
GO:0051049	regulation of transport	92	1569	0.00138533	0.0556106
GO:0046390	ribose phosphate biosynthetic process	25	302	0.00138565	0.0556106
GO:0035787	cell migration involved in kidney development	3	6	0.00143076	0.0556106
GO:0035788	cell migration involved in metanephros development	3	6	0.00143076	0.0556106
GO:0043471	regulation of cellular carbohydrate catabolic process	3	6	0.00143076	0.0556106
GO:0050812	regulation of acyl-CoA biosynthetic process	3	6	0.00143076	0.0556106
GO:0051256	mitotic spindle midzone assembly	3	6	0.00143076	0.0556106
GO:0051596	methylglyoxal catabolic process	3	6	0.00143076	0.0556106
GO:0061727	methylglyoxal catabolic process to lactate	3	6	0.00143076	0.0556106
GO:0032774	RNA biosynthetic process	196	3755	0.00151896	0.0574637
GO:0050884	neuromuscular process controlling posture	5	21	0.00165242	0.0574637
GO:0043270	positive regulation of ion transport	22	257	0.0017157	0.0574637
GO:0009743	response to carbohydrate	19	209	0.00173878	0.0574637
GO:0046929	negative regulation of neurotransmitter secretion	4	13	0.00176796	0.0574637
GO:1902101	positive regulation of metaphase/anaphase transition of cell cycle	4	13	0.00176796	0.0574637
GO:0097190	apoptotic signaling pathway	41	590	0.00177039	0.0574637
GO:0002053	positive regulation of mesenchymal cell proliferation	6	31	0.00180467	0.0574637
GO:1903579	negative regulation of ATP metabolic process	6	31	0.00180467	0.0574637
GO:2001021	negative regulation of response to DNA damage stimulus	10	78	0.0018097	0.0574637
GO:0023051	regulation of signaling	168	3168	0.00181364	0.0574637
GO:0001815	positive regulation of antibody-dependent cellular cytotoxicity	2	2	0.00184107	0.0574637
GO:0002488	antigen processing and presentation of endogenous peptide antigen via MHC class Ib via ER pathway	2	2	0.00184107	0.0574637
GO:0002489	antigen processing and presentation of endogenous peptide antigen via MHC class Ib via ER pathway, TAP-dependent	2	2	0.00184107	0.0574637
GO:0016189	synaptic vesicle to endosome fusion	2	2	0.00184107	0.0574637
GO:0018894	dibenzo-p-dioxin metabolic process	2	2	0.00184107	0.0574637
GO:0032242	regulation of nucleoside transport	2	2	0.00184107	0.0574637
GO:0032244	positive regulation of nucleoside transport	2	2	0.00184107	0.0574637
GO:0032639	TRAIL production	2	2	0.00184107	0.0574637
GO:0032679	regulation of TRAIL production	2	2	0.00184107	0.0574637
GO:0032759	positive regulation of TRAIL production	2	2	0.00184107	0.0574637
GO:0032899	regulation of neurotrophin production	2	2	0.00184107	0.0574637
GO:0032900	negative regulation of neurotrophin production	2	2	0.00184107	0.0574637
GO:0035037	sperm entry	2	2	0.00184107	0.0574637
GO:0038130	ERBB4 signaling pathway	2	2	0.00184107	0.0574637
GO:0060683	regulation of branching involved in salivary gland morphogenesis by epithelial-mesenchymal signaling	2	2	0.00184107	0.0574637
GO:0110077	vesicle-mediated intercellular transport	2	2	0.00184107	0.0574637
GO:0120154	negative regulation of ERBB4 signaling pathway	2	2	0.00184107	0.0574637
GO:1900220	semaphorin-plexin signaling pathway involved in bone trabecula morphogenesis	2	2	0.00184107	0.0574637
GO:1902045	negative regulation of Fas signaling pathway	2	2	0.00184107	0.0574637
GO:1903216	regulation of protein processing involved in protein targeting to mitochondrion	2	2	0.00184107	0.0574637
GO:1903217	negative regulation of protein processing involved in protein targeting to mitochondrion	2	2	0.00184107	0.0574637
GO:1903709	uterine gland development	2	2	0.00184107	0.0574637
GO:1904182	regulation of pyruvate dehydrogenase activity	2	2	0.00184107	0.0574637
GO:1904983	glycine import into mitochondrion	2	2	0.00184107	0.0574637
GO:1905204	negative regulation of connective tissue replacement	2	2	0.00184107	0.0574637
GO:1905528	positive regulation of Golgi lumen acidification	2	2	0.00184107	0.0574637
GO:2000233	negative regulation of rRNA processing	2	2	0.00184107	0.0574637
GO:2000872	positive regulation of progesterone secretion	2	2	0.00184107	0.0574637
GO:0001656	metanephros development	11	92	0.00193485	0.0600874
GO:0019439	aromatic compound catabolic process	39	558	0.00204453	0.0628234
GO:0046700	heterocycle catabolic process	39	558	0.00204453	0.0628234
GO:0036010	protein localization to endosome	5	22	0.00206362	0.0628234
GO:0043576	regulation of respiratory gaseous exchange	5	22	0.00206362	0.0628234
GO:1900543	negative regulation of purine nucleotide metabolic process	6	32	0.00214157	0.0645604
GO:1903792	negative regulation of anion transport	6	32	0.00214157	0.0645604
GO:0007338	single fertilization	14	136	0.00216614	0.0649842
GO:0043433	negative regulation of DNA-binding transcription factor activity	15	151	0.00218039	0.0650958
GO:0010646	regulation of cell communication	166	3140	0.00220628	0.0654738
GO:0009058	biosynthetic process	320	6521	0.00221424	0.0654738
GO:0065009	regulation of molecular function	154	2889	0.00234834	0.0668759
GO:0050774	negative regulation of dendrite morphogenesis	4	14	0.00239161	0.0668759
GO:1905820	positive regulation of chromosome separation	4	14	0.00239161	0.0668759
GO:0032204	regulation of telomere maintenance	10	81	0.00240772	0.0668759
GO:0000022	mitotic spindle elongation	3	7	0.00242398	0.0668759
GO:0010511	regulation of phosphatidylinositol biosynthetic process	3	7	0.00242398	0.0668759
GO:0033615	mitochondrial proton-transporting ATP synthase complex assembly	3	7	0.00242398	0.0668759
GO:0042473	outer ear morphogenesis	3	7	0.00242398	0.0668759
GO:0051967	negative regulation of synaptic transmission, glutamatergic	3	7	0.00242398	0.0668759
GO:0070842	aggresome assembly	3	7	0.00242398	0.0668759
GO:0071072	negative regulation of phospholipid biosynthetic process	3	7	0.00242398	0.0668759
GO:1901072	glucosamine-containing compound catabolic process	3	7	0.00242398	0.0668759
GO:1902747	negative regulation of lens fiber cell differentiation	3	7	0.00242398	0.0668759
GO:1990910	response to hypobaric hypoxia	3	7	0.00242398	0.0668759
GO:2000523	regulation of T cell costimulation	3	7	0.00242398	0.0668759
GO:0048878	chemical homeostasis	67	1100	0.00251078	0.0689628
GO:0000578	embryonic axis specification	6	33	0.00252379	0.0689751
GO:0035089	establishment of apical/basal cell polarity	5	23	0.00254471	0.0689751
GO:2000171	negative regulation of dendrite development	5	23	0.00254471	0.0689751
GO:0034655	nucleobase-containing compound catabolic process	36	511	0.0026125	0.0705033
GO:0051785	positive regulation of nuclear division	9	69	0.00267781	0.0719515
GO:0044249	cellular biosynthetic process	312	6362	0.00270794	0.0724463
GO:0044270	cellular nitrogen compound catabolic process	38	549	0.00273459	0.0728439
GO:0048518	positive regulation of biological process	304	6188	0.0028486	0.0755551
GO:0002673	regulation of acute inflammatory response	8	57	0.0028634	0.0756231
GO:1903409	reactive oxygen species biosynthetic process	12	111	0.00291266	0.0765967
GO:0045980	negative regulation of nucleotide metabolic process	6	34	0.00295503	0.0773818
GO:0070482	response to oxygen levels	25	320	0.00302399	0.0788533
GO:0006654	phosphatidic acid biosynthetic process	5	24	0.0031022	0.0798815
GO:0030903	notochord development	5	24	0.0031022	0.0798815
GO:1902254	negative regulation of intrinsic apoptotic signaling pathway by p53 class mediator	5	24	0.0031022	0.0798815
GO:0051301	cell division	30	409	0.00319879	0.082027
GO:0006753	nucleoside phosphate metabolic process	45	686	0.0032958	0.0841655
GO:0009152	purine ribonucleotide biosynthetic process	23	288	0.00331359	0.0842716
GO:1901361	organic cyclic compound catabolic process	40	593	0.00337279	0.0854255
GO:0019637	organophosphate metabolic process	69	1154	0.003402	0.0858137
GO:0031424	keratinization	6	35	0.00343902	0.0863949
GO:0046903	secretion	58	939	0.0035414	0.0871261
GO:0000956	nuclear-transcribed mRNA catabolic process	12	114	0.0036309	0.0871261
GO:1901576	organic substance biosynthetic process	313	6416	0.0036741	0.0871261
GO:0033866	nucleoside bisphosphate biosynthetic process	7	47	0.00368662	0.0871261
GO:0034030	ribonucleoside bisphosphate biosynthetic process	7	47	0.00368662	0.0871261
GO:0034033	purine nucleoside bisphosphate biosynthetic process	7	47	0.00368662	0.0871261
GO:0045599	negative regulation of fat cell differentiation	7	47	0.00368662	0.0871261
GO:0048732	gland development	35	504	0.00373438	0.0871261
GO:0003085	negative regulation of systemic arterial blood pressure	5	25	0.00374258	0.0871261
GO:0002925	positive regulation of humoral immune response mediated by circulating immunoglobulin	3	8	0.00375497	0.0871261
GO:0035740	CD8-positive, alpha-beta T cell proliferation	3	8	0.00375497	0.0871261
GO:0043461	proton-transporting ATP synthase complex assembly	3	8	0.00375497	0.0871261
GO:0046348	amino sugar catabolic process	3	8	0.00375497	0.0871261
GO:0051231	spindle elongation	3	8	0.00375497	0.0871261
GO:0099149	regulation of postsynaptic neurotransmitter receptor internalization	3	8	0.00375497	0.0871261
GO:1903251	multi-ciliated epithelial cell differentiation	3	8	0.00375497	0.0871261
GO:1903361	protein localization to basolateral plasma membrane	3	8	0.00375497	0.0871261
GO:1905395	response to flavonoid	3	8	0.00375497	0.0871261
GO:2000564	regulation of CD8-positive, alpha-beta T cell proliferation	3	8	0.00375497	0.0871261
GO:2000969	positive regulation of AMPA receptor activity	3	8	0.00375497	0.0871261
GO:0001666	response to hypoxia	23	291	0.00376418	0.0871261
GO:0021510	spinal cord development	12	115	0.00389974	0.0899269
GO:0050795	regulation of behavior	8	60	0.00396163	0.0906772
GO:0051196	regulation of coenzyme metabolic process	8	60	0.00396163	0.0906772
GO:0045429	positive regulation of nitric oxide biosynthetic process	6	36	0.00397955	0.0907513
GO:0010826	negative regulation of centrosome duplication	4	16	0.0040605	0.0912506
GO:0016075	rRNA catabolic process	4	16	0.0040605	0.0912506
GO:0032225	regulation of synaptic transmission, dopaminergic	4	16	0.0040605	0.0912506
GO:0043173	nucleotide salvage	4	16	0.0040605	0.0912506
GO:0048167	regulation of synaptic plasticity	16	177	0.00408837	0.0915439
GO:0120163	negative regulation of cold-induced thermogenesis	7	48	0.00415934	0.0927967
GO:0072522	purine-containing compound biosynthetic process	24	311	0.00422259	0.0938691
GO:0070979	protein K11-linked ubiquitination	5	26	0.00447234	0.0983597
GO:0090140	regulation of mitochondrial fission	5	26	0.00447234	0.0983597
GO:2000191	regulation of fatty acid transport	5	26	0.00447234	0.0983597
GO:0001817	regulation of cytokine production	46	717	0.00450679	0.098631
GO:0044092	negative regulation of molecular function	64	1069	0.00456912	0.098631
GO:0000266	mitochondrial fission	6	37	0.00458043	0.098631
GO:0007031	peroxisome organization	6	37	0.00458043	0.098631
GO:0010453	regulation of cell fate commitment	6	37	0.00458043	0.098631
GO:1904407	positive regulation of nitric oxide metabolic process	6	37	0.00458043	0.098631
GO:0043044	ATP-dependent chromatin remodeling	7	49	0.00467651	0.100003
GO:2000272	negative regulation of signaling receptor activity	7	49	0.00467651	0.100003
GO:0061640	cytoskeleton-dependent cytokinesis	11	103	0.00469688	0.100092
GO:0048706	embryonic skeletal system development	13	133	0.00478817	0.101567
GO:0019395	fatty acid oxidation	10	89	0.00479897	0.101567
GO:0036293	response to decreased oxygen levels	23	298	0.0050182	0.102658
GO:0010629	negative regulation of gene expression	101	1828	0.00506785	0.102658
GO:0021514	ventral spinal cord interneuron differentiation	4	17	0.00513153	0.102658
GO:0030011	maintenance of cell polarity	4	17	0.00513153	0.102658
GO:0042053	regulation of dopamine metabolic process	4	17	0.00513153	0.102658
GO:0046606	negative regulation of centrosome cycle	4	17	0.00513153	0.102658
GO:0002714	positive regulation of B cell mediated immunity	7	50	0.00524068	0.102658
GO:0002891	positive regulation of immunoglobulin mediated immune response	7	50	0.00524068	0.102658
GO:0003016	respiratory system process	6	38	0.00524552	0.102658
GO:0046473	phosphatidic acid metabolic process	5	27	0.00529792	0.102658
GO:0060219	camera-type eye photoreceptor cell differentiation	5	27	0.00529792	0.102658
GO:0001655	urogenital system development	28	388	0.00535923	0.102658
GO:0002519	natural killer cell tolerance induction	2	3	0.00536546	0.102658
GO:0006438	valyl-tRNA aminoacylation	2	3	0.00536546	0.102658
GO:0009726	detection of endogenous stimulus	2	3	0.00536546	0.102658
GO:0014050	negative regulation of glutamate secretion	2	3	0.00536546	0.102658
GO:0032461	positive regulation of protein oligomerization	2	3	0.00536546	0.102658
GO:0032470	positive regulation of endoplasmic reticulum calcium ion concentration	2	3	0.00536546	0.102658
GO:0035814	negative regulation of renal sodium excretion	2	3	0.00536546	0.102658
GO:0042323	negative regulation of circadian sleep/wake cycle, non-REM sleep	2	3	0.00536546	0.102658
GO:0044211	CTP salvage	2	3	0.00536546	0.102658
GO:0060221	retinal rod cell differentiation	2	3	0.00536546	0.102658
GO:0061795	Golgi lumen acidification	2	3	0.00536546	0.102658
GO:0070256	negative regulation of mucus secretion	2	3	0.00536546	0.102658
GO:1902044	regulation of Fas signaling pathway	2	3	0.00536546	0.102658
GO:1903233	regulation of calcium ion-dependent exocytosis of neurotransmitter	2	3	0.00536546	0.102658
GO:1903699	tarsal gland development	2	3	0.00536546	0.102658
GO:1905526	regulation of Golgi lumen acidification	2	3	0.00536546	0.102658
GO:1990401	embryonic lung development	2	3	0.00536546	0.102658
GO:2000196	positive regulation of female gonad development	2	3	0.00536546	0.102658
GO:2000870	regulation of progesterone secretion	2	3	0.00536546	0.102658
GO:0007417	central nervous system development	60	998	0.00543233	0.103044
GO:0006164	purine nucleotide biosynthetic process	23	300	0.00543435	0.103044
GO:0050847	progesterone receptor signaling pathway	3	9	0.00545365	0.103044
GO:1902617	response to fluoride	3	9	0.00545365	0.103044
GO:0055086	nucleobase-containing small molecule metabolic process	47	744	0.00546902	0.103044
GO:1902533	positive regulation of intracellular signal transduction	58	960	0.00561438	0.105239
GO:0034440	lipid oxidation	10	91	0.00561954	0.105239
GO:0048856	anatomical structure development	281	5747	0.00576817	0.107696
GO:0050796	regulation of insulin secretion	14	152	0.005922	0.109749
GO:0001816	cytokine production	46	728	0.00592365	0.109749
GO:0042180	cellular ketone metabolic process	16	184	0.00593144	0.109749
GO:0045776	negative regulation of blood pressure	6	39	0.00597866	0.109965
GO:1900271	regulation of long-term synaptic potentiation	6	39	0.00597866	0.109965
GO:0007269	neurotransmitter secretion	13	137	0.00613512	0.112175
GO:0099643	signal release from synapse	13	137	0.00613512	0.112175
GO:1902253	regulation of intrinsic apoptotic signaling pathway by p53 class mediator	5	28	0.00622564	0.113494
GO:0090141	positive regulation of mitochondrial fission	4	18	0.00637643	0.115901
GO:0002437	inflammatory response to antigenic stimulus	8	65	0.00648129	0.117461
GO:0043627	response to estrogen	9	79	0.00665839	0.119968
GO:0060291	long-term synaptic potentiation	9	79	0.00665839	0.119968
GO:0042311	vasodilation	6	40	0.00678367	0.121165
GO:1990089	response to nerve growth factor	6	40	0.00678367	0.121165
GO:1990090	cellular response to nerve growth factor stimulus	6	40	0.00678367	0.121165
GO:0009117	nucleotide metabolic process	43	676	0.00682125	0.121485
GO:1905952	regulation of lipid localization	14	155	0.00701109	0.124507
GO:0043470	regulation of carbohydrate catabolic process	7	53	0.00724079	0.126772
GO:0045428	regulation of nitric oxide biosynthetic process	7	53	0.00724079	0.126772
GO:0051289	protein homotetramerization	7	53	0.00724079	0.126772
GO:0002861	regulation of inflammatory response to antigenic stimulus	5	29	0.0072617	0.126772
GO:0032469	endoplasmic reticulum calcium ion homeostasis	5	29	0.0072617	0.126772
GO:0051560	mitochondrial calcium ion homeostasis	5	29	0.0072617	0.126772
GO:0030010	establishment of cell polarity	13	140	0.00733074	0.127617
GO:0002885	positive regulation of hypersensitivity	3	10	0.00754417	0.128793
GO:0006527	arginine catabolic process	3	10	0.00754417	0.128793
GO:0030388	fructose 1,6-bisphosphate metabolic process	3	10	0.00754417	0.128793
GO:0033292	T-tubule organization	3	10	0.00754417	0.128793
GO:0042762	regulation of sulfur metabolic process	3	10	0.00754417	0.128793
GO:0048570	notochord morphogenesis	3	10	0.00754417	0.128793
GO:0051255	spindle midzone assembly	3	10	0.00754417	0.128793
GO:0045833	negative regulation of lipid metabolic process	10	95	0.00758619	0.129153
GO:0010605	negative regulation of macromolecule metabolic process	140	2681	0.00764799	0.129687
GO:0098771	inorganic ion homeostasis	42	662	0.00776414	0.129687
GO:0000188	inactivation of MAPK activity	4	19	0.0078064	0.129687
GO:0014733	regulation of skeletal muscle adaptation	4	19	0.0078064	0.129687
GO:0039535	regulation of RIG-I signaling pathway	4	19	0.0078064	0.129687
GO:0042069	regulation of catecholamine metabolic process	4	19	0.0078064	0.129687
GO:0045198	establishment of epithelial cell apical/basal polarity	4	19	0.0078064	0.129687
GO:0090201	negative regulation of release of cytochrome c from mitochondria	4	19	0.0078064	0.129687
GO:2001185	regulation of CD8-positive, alpha-beta T cell activation	4	19	0.0078064	0.129687
GO:0033993	response to lipid	53	877	0.00784997	0.130061
GO:0030182	neuron differentiation	80	1425	0.00830908	0.137081
GO:0032496	response to lipopolysaccharide	24	329	0.00832989	0.137081
GO:0044237	cellular metabolic process	546	11869	0.00834021	0.137081
GO:0009798	axis specification	9	82	0.00846608	0.138414
GO:0032088	negative regulation of NF-kappaB transcription factor activity	9	82	0.00846608	0.138414
GO:1903828	negative regulation of cellular protein localization	12	127	0.00854955	0.13941
GO:0010464	regulation of mesenchymal cell proliferation	6	42	0.00862451	0.140262
GO:0001708	cell fate specification	10	97	0.00874979	0.141926
GO:0001754	eye photoreceptor cell differentiation	7	55	0.00885628	0.142903
GO:0032890	regulation of organic acid transport	7	55	0.00885628	0.142903
GO:0008625	extrinsic apoptotic signaling pathway via death domain receptors	9	83	0.00914453	0.14717
GO:0055080	cation homeostasis	41	650	0.00927973	0.148428
GO:0009628	response to abiotic stimulus	62	1065	0.00930238	0.148428
GO:1900542	regulation of purine nucleotide metabolic process	11	113	0.00932587	0.148428
GO:0044070	regulation of anion transport	10	98	0.00938056	0.148428
GO:0002076	osteoblast development	4	20	0.00943183	0.148428
GO:0002922	positive regulation of humoral immune response	4	20	0.00943183	0.148428
GO:0045116	protein neddylation	4	20	0.00943183	0.148428
GO:0071071	regulation of phospholipid biosynthetic process	4	20	0.00943183	0.148428
GO:0032502	developmental process	294	6093	0.00943886	0.148428
GO:0007616	long-term memory	5	31	0.0096828	0.151493
GO:1903523	negative regulation of blood circulation	5	31	0.0096828	0.151493
GO:0050806	positive regulation of synaptic transmission	13	145	0.00972544	0.1516
GO:0019318	hexose metabolic process	18	228	0.00974267	0.1516
GO:0006637	acyl-CoA metabolic process	9	84	0.0098633	0.1516
GO:0035383	thioester metabolic process	9	84	0.0098633	0.1516
GO:0002866	positive regulation of acute inflammatory response to antigenic stimulus	3	11	0.0100454	0.1516
GO:0016559	peroxisome fission	3	11	0.0100454	0.1516
GO:0032471	negative regulation of endoplasmic reticulum calcium ion concentration	3	11	0.0100454	0.1516
GO:0034982	mitochondrial protein processing	3	11	0.0100454	0.1516
GO:0072216	positive regulation of metanephros development	3	11	0.0100454	0.1516
GO:1900246	positive regulation of RIG-I signaling pathway	3	11	0.0100454	0.1516
GO:1903358	regulation of Golgi organization	3	11	0.0100454	0.1516
GO:1905666	regulation of protein localization to endosome	3	11	0.0100454	0.1516
GO:2001187	positive regulation of CD8-positive, alpha-beta T cell activation	3	11	0.0100454	0.1516
GO:0014068	positive regulation of phosphatidylinositol 3-kinase signaling	8	70	0.0100599	0.1516
GO:0007268	chemical synaptic transmission	38	596	0.0101726	0.1516
GO:0098916	anterograde trans-synaptic signaling	38	596	0.0101726	0.1516
GO:0000493	box H/ACA snoRNP assembly	2	4	0.0104255	0.1516
GO:0001813	regulation of antibody-dependent cellular cytotoxicity	2	4	0.0104255	0.1516
GO:0032459	regulation of protein oligomerization	2	4	0.0104255	0.1516
GO:0032849	positive regulation of cellular pH reduction	2	4	0.0104255	0.1516
GO:0048560	establishment of anatomical structure orientation	2	4	0.0104255	0.1516
GO:0051599	response to hydrostatic pressure	2	4	0.0104255	0.1516
GO:0061642	chemoattraction of axon	2	4	0.0104255	0.1516
GO:0090071	negative regulation of ribosome biogenesis	2	4	0.0104255	0.1516
GO:0097676	histone H3-K36 dimethylation	2	4	0.0104255	0.1516
GO:1900245	positive regulation of MDA-5 signaling pathway	2	4	0.0104255	0.1516
GO:1903984	positive regulation of TRAIL-activated apoptotic signaling pathway	2	4	0.0104255	0.1516
GO:1905203	regulation of connective tissue replacement	2	4	0.0104255	0.1516
GO:1905702	regulation of inhibitory synapse assembly	2	4	0.0104255	0.1516
GO:2000525	positive regulation of T cell costimulation	2	4	0.0104255	0.1516
GO:0051649	establishment of localization in cell	101	1877	0.0104785	0.151736
GO:0060627	regulation of vesicle-mediated transport	33	502	0.010484	0.151736
GO:0031398	positive regulation of protein ubiquitination	11	115	0.0105723	0.152656
GO:0019731	antibacterial humoral response	7	57	0.0107214	0.154448
GO:0016071	mRNA metabolic process	41	658	0.0112426	0.161527
GO:2001233	regulation of apoptotic signaling pathway	28	411	0.0112651	0.161527
GO:0001738	morphogenesis of a polarized epithelium	9	86	0.0114275	0.162971
GO:1903426	regulation of reactive oxygen species biosynthetic process	9	86	0.0114275	0.162971
GO:1903531	negative regulation of secretion by cell	12	132	0.0114449	0.162971
GO:0017157	regulation of exocytosis	16	198	0.0116158	0.165025
GO:0099537	trans-synaptic signaling	38	602	0.0118094	0.16701
GO:0006836	neurotransmitter transport	19	250	0.0118096	0.16701
GO:0006284	base-excision repair	6	45	0.0120185	0.169413
GO:0010821	regulation of mitochondrion organization	13	149	0.0120487	0.169413
GO:0000226	microtubule cytoskeleton organization	41	661	0.0120618	0.169413
GO:0031396	regulation of protein ubiquitination	16	199	0.0121459	0.170208
GO:0072655	establishment of protein localization to mitochondrion	9	87	0.0122758	0.171639
GO:0000910	cytokinesis	14	166	0.0124314	0.173422
GO:1901797	negative regulation of signal transduction by p53 class mediator	5	33	0.0126071	0.173472
GO:0006140	regulation of nucleotide metabolic process	11	118	0.0126766	0.173472
GO:0051234	establishment of localization	239	4897	0.0127974	0.173472
GO:0021575	hindbrain morphogenesis	7	59	0.0128562	0.173472
GO:0001771	immunological synapse formation	3	12	0.0129717	0.173472
GO:0002370	natural killer cell cytokine production	3	12	0.0129717	0.173472
GO:0002727	regulation of natural killer cell cytokine production	3	12	0.0129717	0.173472
GO:0002729	positive regulation of natural killer cell cytokine production	3	12	0.0129717	0.173472
GO:0005980	glycogen catabolic process	3	12	0.0129717	0.173472
GO:0006521	regulation of cellular amino acid metabolic process	3	12	0.0129717	0.173472
GO:0009251	glucan catabolic process	3	12	0.0129717	0.173472
GO:0034244	negative regulation of transcription elongation from RNA polymerase II promoter	3	12	0.0129717	0.173472
GO:0035090	maintenance of apical/basal cell polarity	3	12	0.0129717	0.173472
GO:0036462	TRAIL-activated apoptotic signaling pathway	3	12	0.0129717	0.173472
GO:0045199	maintenance of epithelial cell apical/basal polarity	3	12	0.0129717	0.173472
GO:0045842	positive regulation of mitotic metaphase/anaphase transition	3	12	0.0129717	0.173472
GO:1901970	positive regulation of mitotic sister chromatid separation	3	12	0.0129717	0.173472
GO:1904816	positive regulation of protein localization to chromosome, telomeric region	3	12	0.0129717	0.173472
GO:0001505	regulation of neurotransmitter levels	22	306	0.0130794	0.173472
GO:0042592	homeostatic process	98	1830	0.0131205	0.173472
GO:0019217	regulation of fatty acid metabolic process	9	88	0.0131702	0.173472
GO:0034644	cellular response to UV	9	88	0.0131702	0.173472
GO:1902531	regulation of intracellular signal transduction	87	1600	0.0132644	0.173472
GO:0002716	negative regulation of natural killer cell mediated immunity	4	22	0.0133064	0.173472
GO:0039531	regulation of viral-induced cytoplasmic pattern recognition receptor signaling pathway	4	22	0.0133064	0.173472
GO:0045953	negative regulation of natural killer cell mediated cytotoxicity	4	22	0.0133064	0.173472
GO:0072243	metanephric nephron epithelium development	4	22	0.0133064	0.173472
GO:0033574	response to testosterone	6	46	0.0133329	0.173472
GO:0051972	regulation of telomerase activity	6	46	0.0133329	0.173472
GO:0097755	positive regulation of blood vessel diameter	6	46	0.0133329	0.173472
GO:1903428	positive regulation of reactive oxygen species biosynthetic process	6	46	0.0133329	0.173472
GO:0099536	synaptic signaling	38	607	0.0133332	0.173472
GO:0006612	protein targeting to membrane	10	104	0.013922	0.17962
GO:0031623	receptor internalization	10	104	0.013922	0.17962
GO:0048704	embryonic skeletal system morphogenesis	10	104	0.013922	0.17962
GO:0071482	cellular response to light stimulus	10	104	0.013922	0.17962
GO:0048538	thymus development	7	60	0.014031	0.180595
GO:0006165	nucleoside diphosphate phosphorylation	13	152	0.014056	0.180595
GO:0009891	positive regulation of biosynthetic process	106	2005	0.0141983	0.182045
GO:0045738	negative regulation of DNA repair	5	34	0.0142713	0.182159
GO:2000780	negative regulation of double-strand break repair	5	34	0.0142713	0.182159
GO:0002237	response to molecule of bacterial origin	24	345	0.0143024	0.182159
GO:0010467	gene expression	293	6120	0.0143251	0.182159
GO:0046883	regulation of hormone secretion	18	238	0.0146496	0.185902
GO:0009967	positive regulation of signal transduction	80	1461	0.0147063	0.186239
GO:0006915	apoptotic process	91	1692	0.0149267	0.188645
GO:0051092	positive regulation of NF-kappaB transcription factor activity	12	137	0.0150418	0.189711
GO:0048583	regulation of response to stimulus	192	3877	0.0155508	0.193578
GO:0001911	negative regulation of leukocyte mediated cytotoxicity	4	23	0.0155721	0.193578
GO:0045822	negative regulation of heart contraction	4	23	0.0155721	0.193578
GO:0009617	response to bacterium	44	732	0.0157949	0.193578
GO:0034661	ncRNA catabolic process	5	35	0.0160766	0.193578
GO:0046320	regulation of fatty acid oxidation	5	35	0.0160766	0.193578
GO:0048240	sperm capacitation	5	35	0.0160766	0.193578
GO:0072350	tricarboxylic acid metabolic process	5	35	0.0160766	0.193578
GO:0070585	protein localization to mitochondrion	9	91	0.0161433	0.193578
GO:0051347	positive regulation of transferase activity	37	596	0.0162806	0.193578
GO:0046939	nucleotide phosphorylation	13	155	0.0163102	0.193578
GO:0048522	positive regulation of cellular process	262	5439	0.0163322	0.193578
GO:0000052	citrulline metabolic process	3	13	0.0163328	0.193578
GO:0000272	polysaccharide catabolic process	3	13	0.0163328	0.193578
GO:0002883	regulation of hypersensitivity	3	13	0.0163328	0.193578
GO:0006086	acetyl-CoA biosynthetic process from pyruvate	3	13	0.0163328	0.193578
GO:0031441	negative regulation of mRNA 3'-end processing	3	13	0.0163328	0.193578
GO:0042182	ketone catabolic process	3	13	0.0163328	0.193578
GO:0044247	cellular polysaccharide catabolic process	3	13	0.0163328	0.193578
GO:0051639	actin filament network formation	3	13	0.0163328	0.193578
GO:0055089	fatty acid homeostasis	3	13	0.0163328	0.193578
GO:1900364	negative regulation of mRNA polyadenylation	3	13	0.0163328	0.193578
GO:1902746	regulation of lens fiber cell differentiation	3	13	0.0163328	0.193578
GO:0006839	mitochondrial transport	16	206	0.0164072	0.193578
GO:0072507	divalent inorganic cation homeostasis	29	443	0.0165159	0.193578
GO:0051641	cellular localization	137	2682	0.0165552	0.193578
GO:2001259	positive regulation of cation channel activity	7	62	0.0166071	0.193578
GO:0032368	regulation of lipid transport	11	123	0.0168709	0.193578
GO:0001757	somite specification	2	5	0.0168832	0.193578
GO:0001788	antibody-dependent cellular cytotoxicity	2	5	0.0168832	0.193578
GO:0008655	pyrimidine-containing compound salvage	2	5	0.0168832	0.193578
GO:0010138	pyrimidine ribonucleotide salvage	2	5	0.0168832	0.193578
GO:0014886	transition between slow and fast fiber	2	5	0.0168832	0.193578
GO:0032262	pyrimidine nucleotide salvage	2	5	0.0168832	0.193578
GO:0036337	Fas signaling pathway	2	5	0.0168832	0.193578
GO:0036514	dopaminergic neuron axon guidance	2	5	0.0168832	0.193578
GO:0042701	progesterone secretion	2	5	0.0168832	0.193578
GO:0043097	pyrimidine nucleoside salvage	2	5	0.0168832	0.193578
GO:0044206	UMP salvage	2	5	0.0168832	0.193578
GO:0051958	methotrexate transport	2	5	0.0168832	0.193578
GO:0061002	negative regulation of dendritic spine morphogenesis	2	5	0.0168832	0.193578
GO:0070995	NADPH oxidation	2	5	0.0168832	0.193578
GO:1903121	regulation of TRAIL-activated apoptotic signaling pathway	2	5	0.0168832	0.193578
GO:1903721	positive regulation of I-kappaB phosphorylation	2	5	0.0168832	0.193578
GO:1904938	planar cell polarity pathway involved in axon guidance	2	5	0.0168832	0.193578
GO:1990036	calcium ion import into sarcoplasmic reticulum	2	5	0.0168832	0.193578
GO:1990416	cellular response to brain-derived neurotrophic factor stimulus	2	5	0.0168832	0.193578
GO:2000504	positive regulation of blood vessel remodeling	2	5	0.0168832	0.193578
GO:2000566	positive regulation of CD8-positive, alpha-beta T cell proliferation	2	5	0.0168832	0.193578
GO:0019932	second-messenger-mediated signaling	25	369	0.0169952	0.1945
GO:0003281	ventricular septum development	8	77	0.0172905	0.196435
GO:0030808	regulation of nucleotide biosynthetic process	8	77	0.0172905	0.196435
GO:1900371	regulation of purine nucleotide biosynthetic process	8	77	0.0172905	0.196435
GO:0009132	nucleoside diphosphate metabolic process	14	173	0.0172914	0.196435
GO:0007275	multicellular organism development	252	5223	0.0174691	0.19809
GO:0009142	nucleoside triphosphate biosynthetic process	16	208	0.0178149	0.201531
GO:0006810	transport	229	4712	0.0178641	0.201531
GO:0002707	negative regulation of lymphocyte mediated immunity	6	49	0.0178725	0.201531
GO:0000070	mitotic sister chromatid segregation	13	157	0.017959	0.201531
GO:0006974	cellular response to DNA damage stimulus	47	798	0.0179882	0.201531
GO:0021772	olfactory bulb development	5	36	0.0180278	0.201531
GO:0016048	detection of temperature stimulus	4	24	0.018066	0.201531
GO:0032616	interleukin-13 production	4	24	0.018066	0.201531
GO:0032656	regulation of interleukin-13 production	4	24	0.018066	0.201531
GO:0051193	regulation of cofactor metabolic process	8	78	0.0185664	0.20669
GO:0031325	positive regulation of cellular metabolic process	168	3368	0.0185954	0.20669
GO:0062014	negative regulation of small molecule metabolic process	10	109	0.0188218	0.208537
GO:0009266	response to temperature stimulus	13	158	0.0188291	0.208537
GO:0045934	negative regulation of nucleobase-containing compound metabolic process	82	1520	0.0189531	0.209535
GO:0044380	protein localization to cytoskeleton	7	64	0.0195006	0.215204
GO:0002090	regulation of receptor internalization	6	50	0.019595	0.215232
GO:1903533	regulation of protein targeting	6	50	0.019595	0.215232
GO:0048731	system development	233	4812	0.0196077	0.215232
GO:0051091	positive regulation of DNA-binding transcription factor activity	18	246	0.0198202	0.216406
GO:0012501	programmed cell death	92	1734	0.0198767	0.216406
GO:0010557	positive regulation of macromolecule biosynthetic process	99	1883	0.0200308	0.216406
GO:0086004	regulation of cardiac muscle cell contraction	5	37	0.0201289	0.216406
GO:0000244	spliceosomal tri-snRNP complex assembly	3	14	0.0201349	0.216406
GO:0002923	regulation of humoral immune response mediated by circulating immunoglobulin	3	14	0.0201349	0.216406
GO:0006449	regulation of translational termination	3	14	0.0201349	0.216406
GO:0043174	nucleoside salvage	3	14	0.0201349	0.216406
GO:0044062	regulation of excretion	3	14	0.0201349	0.216406
GO:0071044	histone mRNA catabolic process	3	14	0.0201349	0.216406
GO:1902166	negative regulation of intrinsic apoptotic signaling pathway in response to DNA damage by p53 class mediator	3	14	0.0201349	0.216406
GO:1904814	regulation of protein localization to chromosome, telomeric region	3	14	0.0201349	0.216406
GO:0009124	nucleoside monophosphate biosynthetic process	17	229	0.0204011	0.218654
GO:0006874	cellular calcium ion homeostasis	26	394	0.0204148	0.218654
GO:0021700	developmental maturation	20	283	0.0205093	0.219286
GO:0045444	fat cell differentiation	18	247	0.0205543	0.219298
GO:0045017	glycerolipid biosynthetic process	14	177	0.0206523	0.219298
GO:2001235	positive regulation of apoptotic signaling pathway	13	160	0.020664	0.219298
GO:0003299	muscle hypertrophy in response to stress	4	25	0.0207943	0.219298
GO:0014887	cardiac muscle adaptation	4	25	0.0207943	0.219298
GO:0014898	cardiac muscle hypertrophy in response to stress	4	25	0.0207943	0.219298
GO:0036003	positive regulation of transcription from RNA polymerase II promoter in response to stress	4	25	0.0207943	0.219298
GO:0060008	Sertoli cell differentiation	4	25	0.0207943	0.219298
GO:0045824	negative regulation of innate immune response	7	65	0.0210719	0.22147
GO:1901796	regulation of signal transduction by p53 class mediator	7	65	0.0210719	0.22147
GO:0005996	monosaccharide metabolic process	18	248	0.0213091	0.223583
GO:0032784	regulation of DNA-templated transcription, elongation	6	51	0.0214271	0.22444
GO:0009259	ribonucleotide metabolic process	34	550	0.0217784	0.227734
GO:0032091	negative regulation of protein binding	10	112	0.0223102	0.231782
GO:0010955	negative regulation of protein processing	5	38	0.022384	0.231782
GO:0021988	olfactory lobe development	5	38	0.022384	0.231782
GO:1900449	regulation of glutamate receptor signaling pathway	5	38	0.022384	0.231782
GO:1903318	negative regulation of protein maturation	5	38	0.022384	0.231782
GO:0050801	ion homeostasis	43	729	0.0223906	0.231782
GO:0006809	nitric oxide biosynthetic process	7	66	0.0227291	0.234109
GO:0032615	interleukin-12 production	7	66	0.0227291	0.234109
GO:0032655	regulation of interleukin-12 production	7	66	0.0227291	0.234109
GO:0006885	regulation of pH	8	81	0.0227959	0.234407
GO:0006811	ion transport	94	1789	0.0234262	0.234701
GO:0032414	positive regulation of ion transmembrane transporter activity	9	97	0.0235184	0.234701
GO:1902600	proton transmembrane transport	13	163	0.0236627	0.234701
GO:0051259	protein complex oligomerization	17	233	0.0236675	0.234701
GO:0031342	negative regulation of cell killing	4	26	0.0237619	0.234701
GO:0039529	RIG-I signaling pathway	4	26	0.0237619	0.234701
GO:0046599	regulation of centriole replication	4	26	0.0237619	0.234701
GO:0050995	negative regulation of lipid catabolic process	4	26	0.0237619	0.234701
GO:0051589	negative regulation of neurotransmitter transport	4	26	0.0237619	0.234701
GO:1902230	negative regulation of intrinsic apoptotic signaling pathway in response to DNA damage	4	26	0.0237619	0.234701
GO:0006950	response to stress	180	3658	0.0238709	0.234701
GO:0060429	epithelium development	66	1202	0.0239264	0.234701
GO:0008610	lipid biosynthetic process	35	574	0.0241123	0.234701
GO:0003084	positive regulation of systemic arterial blood pressure	3	15	0.0243808	0.234701
GO:0006283	transcription-coupled nucleotide-excision repair	3	15	0.0243808	0.234701
GO:0006957	complement activation, alternative pathway	3	15	0.0243808	0.234701
GO:0032785	negative regulation of DNA-templated transcription, elongation	3	15	0.0243808	0.234701
GO:0035791	platelet-derived growth factor receptor-beta signaling pathway	3	15	0.0243808	0.234701
GO:0036353	histone H2A-K119 monoubiquitination	3	15	0.0243808	0.234701
GO:0043101	purine-containing compound salvage	3	15	0.0243808	0.234701
GO:0046322	negative regulation of fatty acid oxidation	3	15	0.0243808	0.234701
GO:0046462	monoacylglycerol metabolic process	3	15	0.0243808	0.234701
GO:0051561	positive regulation of mitochondrial calcium ion concentration	3	15	0.0243808	0.234701
GO:0061430	bone trabecula morphogenesis	3	15	0.0243808	0.234701
GO:0098884	postsynaptic neurotransmitter receptor internalization	3	15	0.0243808	0.234701
GO:0140239	postsynaptic endocytosis	3	15	0.0243808	0.234701
GO:1900451	positive regulation of glutamate receptor signaling pathway	3	15	0.0243808	0.234701
GO:0002712	regulation of B cell mediated immunity	7	67	0.024474	0.234701
GO:0002889	regulation of immunoglobulin mediated immune response	7	67	0.024474	0.234701
GO:0045137	development of primary sexual characteristics	18	252	0.0245422	0.234701
GO:0048705	skeletal system morphogenesis	18	252	0.0245422	0.234701
GO:0051173	positive regulation of nitrogen compound metabolic process	160	3221	0.0245607	0.234701
GO:0002246	wound healing involved in inflammatory response	2	6	0.0246095	0.234701
GO:0006627	protein processing involved in protein targeting to mitochondrion	2	6	0.0246095	0.234701
GO:0019732	antifungal humoral response	2	6	0.0246095	0.234701
GO:0032264	IMP salvage	2	6	0.0246095	0.234701
GO:0032364	oxygen homeostasis	2	6	0.0246095	0.234701
GO:0032847	regulation of cellular pH reduction	2	6	0.0246095	0.234701
GO:0042270	protection from natural killer cell mediated cytotoxicity	2	6	0.0246095	0.234701
GO:0042321	negative regulation of circadian sleep/wake cycle, sleep	2	6	0.0246095	0.234701
GO:0048669	collateral sprouting in absence of injury	2	6	0.0246095	0.234701
GO:0048791	calcium ion-regulated exocytosis of neurotransmitter	2	6	0.0246095	0.234701
GO:0048818	positive regulation of hair follicle maturation	2	6	0.0246095	0.234701
GO:0060017	parathyroid gland development	2	6	0.0246095	0.234701
GO:0072236	metanephric loop of Henle development	2	6	0.0246095	0.234701
GO:1903215	negative regulation of protein targeting to mitochondrion	2	6	0.0246095	0.234701
GO:1903719	regulation of I-kappaB phosphorylation	2	6	0.0246095	0.234701
GO:0050773	regulation of dendrite development	12	147	0.0247252	0.235034
GO:0051048	negative regulation of secretion	12	147	0.0247252	0.235034
GO:0021522	spinal cord motor neuron differentiation	5	39	0.0247965	0.235034
GO:0060603	mammary gland duct morphogenesis	5	39	0.0247965	0.235034
GO:0002526	acute inflammatory response	9	98	0.0249481	0.236109
GO:0002009	morphogenesis of an epithelium	35	576	0.0252158	0.238238
GO:0007585	respiratory gaseous exchange	6	53	0.0254308	0.238238
GO:0010463	mesenchymal cell proliferation	6	53	0.0254308	0.238238
GO:0014888	striated muscle adaptation	6	53	0.0254308	0.238238
GO:1902041	regulation of extrinsic apoptotic signaling pathway via death domain receptors	6	53	0.0254308	0.238238
GO:0021953	central nervous system neuron differentiation	17	235	0.0254421	0.238238
GO:0009123	nucleoside monophosphate metabolic process	26	402	0.0254429	0.238238
GO:0006954	inflammatory response	38	636	0.0256215	0.239547
GO:0019216	regulation of lipid metabolic process	22	327	0.0257398	0.24029
GO:0055074	calcium ion homeostasis	26	403	0.0261333	0.243348
GO:0009141	nucleoside triphosphate metabolic process	25	384	0.0261461	0.243348
GO:0030154	cell differentiation	194	3979	0.0264211	0.245538
GO:0051480	regulation of cytosolic calcium ion concentration	20	291	0.0266292	0.2471
GO:0010675	regulation of cellular carbohydrate metabolic process	11	132	0.0269102	0.248959
GO:0032200	telomere organization	11	132	0.0269102	0.248959
GO:0072207	metanephric epithelium development	4	27	0.0269731	0.249168
GO:1903115	regulation of actin filament-based movement	5	40	0.0273698	0.252079
GO:1905521	regulation of macrophage migration	5	40	0.0273698	0.252079
GO:0008219	cell death	97	1866	0.027575	0.253098
GO:0010569	regulation of double-strand break repair via homologous recombination	6	54	0.0276073	0.253098
GO:0045840	positive regulation of mitotic nuclear division	6	54	0.0276073	0.253098
GO:0009566	fertilization	14	184	0.0276852	0.253098
GO:0090276	regulation of peptide hormone secretion	14	184	0.0276852	0.253098
GO:0002791	regulation of peptide secretion	19	274	0.0278567	0.25429
GO:0002706	regulation of lymphocyte mediated immunity	13	167	0.0281474	0.256565
GO:0006626	protein targeting to mitochondrion	7	69	0.0282348	0.256604
GO:0046209	nitric oxide metabolic process	7	69	0.0282348	0.256604
GO:0044260	cellular macromolecule metabolic process	420	9113	0.028701	0.259614
GO:0002524	hypersensitivity	3	16	0.0290701	0.259614
GO:0002864	regulation of acute inflammatory response to antigenic stimulus	3	16	0.0290701	0.259614
GO:0045820	negative regulation of glycolytic process	3	16	0.0290701	0.259614
GO:0045986	negative regulation of smooth muscle contraction	3	16	0.0290701	0.259614
GO:0046185	aldehyde catabolic process	3	16	0.0290701	0.259614
GO:0061158	3'-UTR-mediated mRNA destabilization	3	16	0.0290701	0.259614
GO:0090161	Golgi ribbon formation	3	16	0.0290701	0.259614
GO:1902165	regulation of intrinsic apoptotic signaling pathway in response to DNA damage by p53 class mediator	3	16	0.0290701	0.259614
GO:1904862	inhibitory synapse assembly	3	16	0.0290701	0.259614
GO:2001138	regulation of phospholipid transport	3	16	0.0290701	0.259614
GO:2001140	positive regulation of phospholipid transport	3	16	0.0290701	0.259614
GO:0019693	ribose phosphate metabolic process	34	563	0.0292395	0.260751
GO:0009156	ribonucleoside monophosphate biosynthetic process	16	221	0.0293367	0.261241
GO:0006873	cellular ion homeostasis	35	583	0.0293927	0.261363
GO:0072503	cellular divalent inorganic cation homeostasis	27	427	0.0296321	0.262611
GO:0048598	embryonic morphogenesis	39	663	0.0296434	0.262611
GO:0009411	response to UV	12	151	0.0296606	0.262611
GO:0002704	negative regulation of leukocyte mediated immunity	6	55	0.0299033	0.263516
GO:0048168	regulation of neuronal synaptic plasticity	6	55	0.0299033	0.263516
GO:0090184	positive regulation of kidney development	5	41	0.0301066	0.263516
GO:2000273	positive regulation of signaling receptor activity	5	41	0.0301066	0.263516
GO:0051188	cofactor biosynthetic process	20	295	0.0301656	0.263516
GO:2001057	reactive nitrogen species metabolic process	7	70	0.0302542	0.263516
GO:0001963	synaptic transmission, dopaminergic	4	28	0.030431	0.263516
GO:0014850	response to muscle activity	4	28	0.030431	0.263516
GO:0030878	thyroid gland development	4	28	0.030431	0.263516
GO:0051452	intracellular pH reduction	4	28	0.030431	0.263516
GO:0070873	regulation of glycogen metabolic process	4	28	0.030431	0.263516
GO:0071276	cellular response to cadmium ion	4	28	0.030431	0.263516
GO:0090314	positive regulation of protein targeting to membrane	4	28	0.030431	0.263516
GO:1902186	regulation of viral release from host cell	4	28	0.030431	0.263516
GO:1905523	positive regulation of macrophage migration	4	28	0.030431	0.263516
GO:0009893	positive regulation of metabolic process	180	3685	0.030445	0.263516
GO:0071897	DNA biosynthetic process	13	169	0.0306091	0.264566
GO:0030073	insulin secretion	14	187	0.0311856	0.26815
GO:0015908	fatty acid transport	8	86	0.0312782	0.26815
GO:0032411	positive regulation of transporter activity	9	102	0.0312842	0.26815
GO:0033865	nucleoside bisphosphate metabolic process	9	102	0.0312842	0.26815
GO:0033875	ribonucleoside bisphosphate metabolic process	9	102	0.0312842	0.26815
GO:0034032	purine nucleoside bisphosphate metabolic process	9	102	0.0312842	0.26815
GO:0009059	macromolecule biosynthetic process	255	5364	0.0314484	0.269184
GO:0006887	exocytosis	23	353	0.0316482	0.270333
GO:0002822	regulation of adaptive immune response based on somatic recombination of immune receptors built from immunoglobulin superfamily domains	13	170	0.0318969	0.270333
GO:0045333	cellular respiration	13	170	0.0318969	0.270333
GO:0055065	metal ion homeostasis	35	587	0.0320095	0.270333
GO:0055067	monovalent inorganic cation homeostasis	10	119	0.0322314	0.270333
GO:0006360	transcription by RNA polymerase I	6	56	0.0323209	0.270333
GO:0032210	regulation of telomere maintenance via telomerase	6	56	0.0323209	0.270333
GO:0070509	calcium ion import	7	71	0.0323685	0.270333
GO:0071248	cellular response to metal ion	12	153	0.0323785	0.270333
GO:0000819	sister chromatid segregation	14	188	0.0324211	0.270333
GO:0007099	centriole replication	5	42	0.0330096	0.270333
GO:0006959	humoral immune response	20	298	0.033041	0.270333
GO:1901216	positive regulation of neuron death	8	87	0.0332025	0.270333
GO:0048699	generation of neurons	83	1583	0.0333681	0.270333
GO:0001794	type IIa hypersensitivity	2	7	0.0334837	0.270333
GO:0001796	regulation of type IIa hypersensitivity	2	7	0.0334837	0.270333
GO:0001798	positive regulation of type IIa hypersensitivity	2	7	0.0334837	0.270333
GO:0002445	type II hypersensitivity	2	7	0.0334837	0.270333
GO:0002892	regulation of type II hypersensitivity	2	7	0.0334837	0.270333
GO:0002894	positive regulation of type II hypersensitivity	2	7	0.0334837	0.270333
GO:0006207	'de novo' pyrimidine nucleobase biosynthetic process	2	7	0.0334837	0.270333
GO:0006362	transcription elongation from RNA polymerase I promoter	2	7	0.0334837	0.270333
GO:0006640	monoacylglycerol biosynthetic process	2	7	0.0334837	0.270333
GO:0006657	CDP-choline pathway	2	7	0.0334837	0.270333
GO:0030952	establishment or maintenance of cytoskeleton polarity	2	7	0.0334837	0.270333
GO:0032241	positive regulation of nucleobase-containing compound transport	2	7	0.0334837	0.270333
GO:0032696	negative regulation of interleukin-13 production	2	7	0.0334837	0.270333
GO:0032792	negative regulation of CREB transcription factor activity	2	7	0.0334837	0.270333
GO:0034983	peptidyl-lysine deacetylation	2	7	0.0334837	0.270333
GO:0035609	C-terminal protein deglutamylation	2	7	0.0334837	0.270333
GO:0039533	regulation of MDA-5 signaling pathway	2	7	0.0334837	0.270333
GO:0043490	malate-aspartate shuttle	2	7	0.0334837	0.270333
GO:0046533	negative regulation of photoreceptor cell differentiation	2	7	0.0334837	0.270333
GO:0051964	negative regulation of synapse assembly	2	7	0.0334837	0.270333
GO:0060684	epithelial-mesenchymal cell signaling	2	7	0.0334837	0.270333
GO:0061304	retinal blood vessel morphogenesis	2	7	0.0334837	0.270333
GO:0090037	positive regulation of protein kinase C signaling	2	7	0.0334837	0.270333
GO:0090281	negative regulation of calcium ion import	2	7	0.0334837	0.270333
GO:0099532	synaptic vesicle endosomal processing	2	7	0.0334837	0.270333
GO:2001033	negative regulation of double-strand break repair via nonhomologous end joining	2	7	0.0334837	0.270333
GO:0006605	protein targeting	17	243	0.0335534	0.270333
GO:0009108	coenzyme biosynthetic process	17	243	0.0335534	0.270333
GO:0050708	regulation of protein secretion	17	243	0.0335534	0.270333
GO:0002685	regulation of leukocyte migration	15	207	0.0338633	0.270333
GO:1903322	positive regulation of protein modification by small protein conjugation or removal	11	137	0.0340614	0.270333
GO:0036037	CD8-positive, alpha-beta T cell activation	4	29	0.0341381	0.270333
GO:0045836	positive regulation of meiotic nuclear division	3	17	0.0341997	0.270333
GO:1903726	negative regulation of phospholipid metabolic process	3	17	0.0341997	0.270333
GO:0051338	regulation of transferase activity	50	894	0.0342557	0.270333
GO:0030003	cellular cation homeostasis	34	571	0.0347311	0.270333
GO:0021587	cerebellum morphogenesis	6	57	0.0348621	0.270333
GO:0048814	regulation of dendrite morphogenesis	8	88	0.0352057	0.270333
GO:0045944	positive regulation of transcription by RNA polymerase II	68	1271	0.0357121	0.270333
GO:0009966	regulation of signal transduction	138	2778	0.0358476	0.270333
GO:0009150	purine ribonucleotide metabolic process	32	533	0.0359905	0.270333
GO:0120009	intermembrane lipid transfer	5	43	0.0360809	0.270333
GO:0006163	purine nucleotide metabolic process	33	553	0.0361292	0.270333
GO:0015672	monovalent inorganic cation transport	32	534	0.0367782	0.270333
GO:0010604	positive regulation of macromolecule metabolic process	165	3375	0.0368682	0.270333
GO:0023056	positive regulation of signaling	85	1634	0.0370711	0.270333
GO:0048869	cellular developmental process	201	4175	0.0370844	0.270333
GO:0071902	positive regulation of protein serine/threonine kinase activity	20	302	0.0371862	0.270333
GO:0050830	defense response to Gram-positive bacterium	8	89	0.037289	0.270333
GO:0001843	neural tube closure	10	122	0.0373084	0.270333
GO:0022037	metencephalon development	10	122	0.0373084	0.270333
GO:0051260	protein homooligomerization	13	174	0.0374401	0.270333
GO:0009605	response to external stimulus	122	2434	0.0378096	0.270333
GO:0098655	cation transmembrane transport	48	859	0.0379373	0.270333
GO:0019076	viral release from host cell	4	30	0.0380959	0.270333
GO:0031295	T cell costimulation	4	30	0.0380959	0.270333
GO:0035890	exit from host	4	30	0.0380959	0.270333
GO:0035891	exit from host cell	4	30	0.0380959	0.270333
GO:0039528	cytoplasmic pattern recognition receptor signaling pathway in response to virus	4	30	0.0380959	0.270333
GO:0043501	skeletal muscle adaptation	4	30	0.0380959	0.270333
GO:0050686	negative regulation of mRNA processing	4	30	0.0380959	0.270333
GO:0052126	movement in host environment	4	30	0.0380959	0.270333
GO:0052192	movement in environment of other organism involved in symbiotic interaction	4	30	0.0380959	0.270333
GO:0060444	branching involved in mammary gland duct morphogenesis	4	30	0.0380959	0.270333
GO:0001818	negative regulation of cytokine production	17	247	0.0382573	0.270333
GO:0006090	pyruvate metabolic process	12	157	0.0383405	0.270333
GO:0046890	regulation of lipid biosynthetic process	12	157	0.0383405	0.270333
GO:0031667	response to nutrient levels	29	477	0.0386235	0.270333
GO:0007017	microtubule-based process	50	902	0.0391075	0.270333
GO:0002824	positive regulation of adaptive immune response based on somatic recombination of immune receptors built from immunoglobulin superfamily domains	10	123	0.039117	0.270333
GO:0060606	tube closure	10	123	0.039117	0.270333
GO:0042098	T cell proliferation	14	193	0.0391354	0.270333
GO:0032611	interleukin-1 beta production	7	74	0.0392957	0.270333
GO:0032651	regulation of interleukin-1 beta production	7	74	0.0392957	0.270333
GO:0046530	photoreceptor cell differentiation	7	74	0.0392957	0.270333
GO:0010799	regulation of peptidyl-threonine phosphorylation	5	44	0.0393223	0.270333
GO:0021696	cerebellar cortex morphogenesis	5	44	0.0393223	0.270333
GO:0032735	positive regulation of interleukin-12 production	5	44	0.0393223	0.270333
GO:0043457	regulation of cellular respiration	5	44	0.0393223	0.270333
GO:0051646	mitochondrion localization	5	44	0.0393223	0.270333
GO:0090199	regulation of release of cytochrome c from mitochondria	5	44	0.0393223	0.270333
GO:0043269	regulation of ion transport	34	577	0.0393424	0.270333
GO:0002699	positive regulation of immune effector process	17	248	0.0395046	0.270333
GO:0008406	gonad development	17	248	0.0395046	0.270333
GO:0030812	negative regulation of nucleotide catabolic process	3	18	0.0397644	0.270333
GO:0035584	calcium-mediated signaling using intracellular calcium source	3	18	0.0397644	0.270333
GO:0050665	hydrogen peroxide biosynthetic process	3	18	0.0397644	0.270333
GO:0051198	negative regulation of coenzyme metabolic process	3	18	0.0397644	0.270333
GO:0021515	cell differentiation in spinal cord	6	59	0.0403215	0.270333
GO:0030641	regulation of cellular pH	6	59	0.0403215	0.270333
GO:0046879	hormone secretion	20	305	0.0405377	0.270333
GO:0030855	epithelial cell differentiation	37	639	0.0407555	0.270333
GO:0048584	positive regulation of response to stimulus	113	2246	0.0409408	0.270333
GO:0002708	positive regulation of lymphocyte mediated immunity	10	124	0.040985	0.270333
GO:0003279	cardiac septum development	10	124	0.040985	0.270333
GO:0071241	cellular response to inorganic substance	13	177	0.0420242	0.270333
GO:0007204	positive regulation of cytosolic calcium ion concentration	17	250	0.042087	0.270333
GO:0045777	positive regulation of blood pressure	4	31	0.0423052	0.270333
GO:0033043	regulation of organelle organization	70	1326	0.0425217	0.270333
GO:0002697	regulation of immune effector process	25	403	0.0426864	0.270333
GO:0010862	positive regulation of pathway-restricted SMAD protein phosphorylation	5	45	0.0427353	0.270333
GO:0050856	regulation of T cell receptor signaling pathway	5	45	0.0427353	0.270333
GO:0060122	inner ear receptor cell stereocilium organization	5	45	0.0427353	0.270333
GO:0071398	cellular response to fatty acid	5	45	0.0427353	0.270333
GO:1905953	negative regulation of lipid localization	5	45	0.0427353	0.270333
GO:0008630	intrinsic apoptotic signaling pathway in response to DNA damage	9	108	0.0427581	0.270333
GO:0008544	epidermis development	20	307	0.0428914	0.270333
GO:0001315	age-dependent response to reactive oxygen species	1	1	0.0429293	0.270333
GO:0002383	immune response in brain or nervous system	1	1	0.0429293	0.270333
GO:0002728	negative regulation of natural killer cell cytokine production	1	1	0.0429293	0.270333
GO:0002876	positive regulation of chronic inflammatory response to antigenic stimulus	1	1	0.0429293	0.270333
GO:0003069	acetylcholine-mediated vasodilation involved in regulation of systemic arterial blood pressure	1	1	0.0429293	0.270333
GO:0003400	regulation of COPII vesicle coating	1	1	0.0429293	0.270333
GO:0006386	termination of RNA polymerase III transcription	1	1	0.0429293	0.270333
GO:0006581	acetylcholine catabolic process	1	1	0.0429293	0.270333
GO:0014064	positive regulation of serotonin secretion	1	1	0.0429293	0.270333
GO:0015707	nitrite transport	1	1	0.0429293	0.270333
GO:0017143	insecticide metabolic process	1	1	0.0429293	0.270333
GO:0019341	dibenzo-p-dioxin catabolic process	1	1	0.0429293	0.270333
GO:0019402	galactitol metabolic process	1	1	0.0429293	0.270333
GO:0021512	spinal cord anterior/posterior patterning	1	1	0.0429293	0.270333
GO:0021757	caudate nucleus development	1	1	0.0429293	0.270333
GO:0021758	putamen development	1	1	0.0429293	0.270333
GO:0030103	vasopressin secretion	1	1	0.0429293	0.270333
GO:0030860	regulation of polarized epithelial cell differentiation	1	1	0.0429293	0.270333
GO:0031651	negative regulation of heat generation	1	1	0.0429293	0.270333
GO:0034354	'de novo' NAD biosynthetic process from tryptophan	1	1	0.0429293	0.270333
GO:0034395	regulation of transcription from RNA polymerase II promoter in response to iron	1	1	0.0429293	0.270333
GO:0035862	dITP metabolic process	1	1	0.0429293	0.270333
GO:0035863	dITP catabolic process	1	1	0.0429293	0.270333
GO:0036494	positive regulation of translation initiation in response to endoplasmic reticulum stress	1	1	0.0429293	0.270333
GO:0036516	chemoattraction of dopaminergic neuron axon	1	1	0.0429293	0.270333
GO:0036517	chemoattraction of serotonergic neuron axon	1	1	0.0429293	0.270333
GO:0038115	chemokine (C-C motif) ligand 19 signaling pathway	1	1	0.0429293	0.270333
GO:0038169	somatostatin receptor signaling pathway	1	1	0.0429293	0.270333
GO:0038170	somatostatin signaling pathway	1	1	0.0429293	0.270333
GO:0042000	translocation of peptides or proteins into host	1	1	0.0429293	0.270333
GO:0043063	intercellular bridge organization	1	1	0.0429293	0.270333
GO:0043126	regulation of 1-phosphatidylinositol 4-kinase activity	1	1	0.0429293	0.270333
GO:0043128	positive regulation of 1-phosphatidylinositol 4-kinase activity	1	1	0.0429293	0.270333
GO:0043322	negative regulation of natural killer cell degranulation	1	1	0.0429293	0.270333
GO:0044053	translocation of peptides or proteins into host cell cytoplasm	1	1	0.0429293	0.270333
GO:0044357	regulation of rRNA stability	1	1	0.0429293	0.270333
GO:0045584	negative regulation of cytotoxic T cell differentiation	1	1	0.0429293	0.270333
GO:0045818	negative regulation of glycogen catabolic process	1	1	0.0429293	0.270333
GO:0046551	retinal cone cell fate commitment	1	1	0.0429293	0.270333
GO:0048132	female germ-line stem cell asymmetric division	1	1	0.0429293	0.270333
GO:0048209	regulation of vesicle targeting, to, from or within Golgi	1	1	0.0429293	0.270333
GO:0048571	long-day photoperiodism	1	1	0.0429293	0.270333
GO:0048773	erythrophore differentiation	1	1	0.0429293	0.270333
GO:0050894	determination of affect	1	1	0.0429293	0.270333
GO:0051808	translocation of peptides or proteins into other organism involved in symbiotic interaction	1	1	0.0429293	0.270333
GO:0060222	regulation of retinal cone cell fate commitment	1	1	0.0429293	0.270333
GO:0060223	retinal rod cell fate commitment	1	1	0.0429293	0.270333
GO:0060226	negative regulation of retinal cone cell fate commitment	1	1	0.0429293	0.270333
GO:0060464	lung lobe formation	1	1	0.0429293	0.270333
GO:0060678	dichotomous subdivision of terminal units involved in ureteric bud branching	1	1	0.0429293	0.270333
GO:0060709	glycogen cell differentiation involved in embryonic placenta development	1	1	0.0429293	0.270333
GO:0060731	positive regulation of intestinal epithelial structure maintenance	1	1	0.0429293	0.270333
GO:0061485	memory T cell proliferation	1	1	0.0429293	0.270333
GO:0061884	regulation of mini excitatory postsynaptic potential	1	1	0.0429293	0.270333
GO:0061885	positive regulation of mini excitatory postsynaptic potential	1	1	0.0429293	0.270333
GO:0062035	sensory perception of cold stimulus	1	1	0.0429293	0.270333
GO:0070715	sodium-dependent organic cation transport	1	1	0.0429293	0.270333
GO:0070839	divalent metal ion export	1	1	0.0429293	0.270333
GO:0071464	cellular response to hydrostatic pressure	1	1	0.0429293	0.270333
GO:0072055	renal cortex development	1	1	0.0429293	0.270333
GO:0072059	cortical collecting duct development	1	1	0.0429293	0.270333
GO:0072060	outer medullary collecting duct development	1	1	0.0429293	0.270333
GO:0072127	renal capsule development	1	1	0.0429293	0.270333
GO:0072128	renal capsule morphogenesis	1	1	0.0429293	0.270333
GO:0072129	renal capsule formation	1	1	0.0429293	0.270333
GO:0072130	renal capsule specification	1	1	0.0429293	0.270333
GO:0072213	metanephric capsule development	1	1	0.0429293	0.270333
GO:0072214	metanephric cortex development	1	1	0.0429293	0.270333
GO:0072219	metanephric cortical collecting duct development	1	1	0.0429293	0.270333
GO:0072265	metanephric capsule morphogenesis	1	1	0.0429293	0.270333
GO:0072266	metanephric capsule formation	1	1	0.0429293	0.270333
GO:0072267	metanephric capsule specification	1	1	0.0429293	0.270333
GO:0072394	detection of stimulus involved in cell cycle checkpoint	1	1	0.0429293	0.270333
GO:0072421	detection of DNA damage stimulus involved in DNA damage checkpoint	1	1	0.0429293	0.270333
GO:0072721	cellular response to dithiothreitol	1	1	0.0429293	0.270333
GO:0090113	regulation of ER to Golgi vesicle-mediated transport by GTP hydrolysis	1	1	0.0429293	0.270333
GO:0090410	malonate catabolic process	1	1	0.0429293	0.270333
GO:0090429	detection of endogenous biotic stimulus	1	1	0.0429293	0.270333
GO:0090472	dibasic protein processing	1	1	0.0429293	0.270333
GO:0097281	immune complex formation	1	1	0.0429293	0.270333
GO:0097497	blood vessel endothelial cell delamination	1	1	0.0429293	0.270333
GO:0098725	symmetric cell division	1	1	0.0429293	0.270333
GO:0098816	mini excitatory postsynaptic potential	1	1	0.0429293	0.270333
GO:0098968	neurotransmitter receptor transport postsynaptic membrane to endosome	1	1	0.0429293	0.270333
GO:0120169	detection of cold stimulus involved in thermoception	1	1	0.0429293	0.270333
GO:0140105	interleukin-10-mediated signaling pathway	1	1	0.0429293	0.270333
GO:0150089	multiple spine synapse organization	1	1	0.0429293	0.270333
GO:0150090	multiple spine synapse organization, single dendrite	1	1	0.0429293	0.270333
GO:1900749	(R)-carnitine transport	1	1	0.0429293	0.270333
GO:1901253	negative regulation of intracellular transport of viral material	1	1	0.0429293	0.270333
GO:1901394	positive regulation of transforming growth factor beta1 activation	1	1	0.0429293	0.270333
GO:1902104	positive regulation of metaphase/anaphase transition of meiotic cell cycle	1	1	0.0429293	0.270333
GO:1902238	regulation of intrinsic apoptotic signaling pathway in response to osmotic stress by p53 class mediator	1	1	0.0429293	0.270333
GO:1902239	negative regulation of intrinsic apoptotic signaling pathway in response to osmotic stress by p53 class mediator	1	1	0.0429293	0.270333
GO:1902270	(R)-carnitine transmembrane transport	1	1	0.0429293	0.270333
GO:1902374	regulation of rRNA catabolic process	1	1	0.0429293	0.270333
GO:1903434	negative regulation of constitutive secretory pathway	1	1	0.0429293	0.270333
GO:1903697	negative regulation of microvillus assembly	1	1	0.0429293	0.270333
GO:1904596	regulation of connective tissue replacement involved in inflammatory response wound healing	1	1	0.0429293	0.270333
GO:1904597	negative regulation of connective tissue replacement involved in inflammatory response wound healing	1	1	0.0429293	0.270333
GO:1904750	negative regulation of protein localization to nucleolus	1	1	0.0429293	0.270333
GO:1904777	negative regulation of protein localization to cell cortex	1	1	0.0429293	0.270333
GO:1904933	regulation of cell proliferation in midbrain	1	1	0.0429293	0.270333
GO:1904934	negative regulation of cell proliferation in midbrain	1	1	0.0429293	0.270333
GO:1905134	positive regulation of meiotic chromosome separation	1	1	0.0429293	0.270333
GO:1905186	regulation of metaphase/anaphase transition of meiosis I	1	1	0.0429293	0.270333
GO:1905188	positive regulation of metaphase/anaphase transition of meiosis I	1	1	0.0429293	0.270333
GO:1905663	positive regulation of telomerase RNA reverse transcriptase activity	1	1	0.0429293	0.270333
GO:1905667	negative regulation of protein localization to endosome	1	1	0.0429293	0.270333
GO:1905676	positive regulation of adaptive immune memory response	1	1	0.0429293	0.270333
GO:1905703	negative regulation of inhibitory synapse assembly	1	1	0.0429293	0.270333
GO:1905917	positive regulation of cell differentiation involved in phenotypic switching	1	1	0.0429293	0.270333
GO:1905932	positive regulation of vascular smooth muscle cell differentiation involved in phenotypic switching	1	1	0.0429293	0.270333
GO:1990127	intrinsic apoptotic signaling pathway in response to osmotic stress by p53 class mediator	1	1	0.0429293	0.270333
GO:1990949	metaphase/anaphase transition of meiosis I	1	1	0.0429293	0.270333
GO:2000156	regulation of retrograde vesicle-mediated transport, Golgi to ER	1	1	0.0429293	0.270333
GO:2000292	regulation of defecation	1	1	0.0429293	0.270333
GO:2000293	negative regulation of defecation	1	1	0.0429293	0.270333
GO:2000439	positive regulation of monocyte extravasation	1	1	0.0429293	0.270333
GO:2000522	positive regulation of immunological synapse formation	1	1	0.0429293	0.270333
GO:2000526	positive regulation of glycoprotein biosynthetic process involved in immunological synapse formation	1	1	0.0429293	0.270333
GO:2000656	regulation of apolipoprotein binding	1	1	0.0429293	0.270333
GO:2000657	negative regulation of apolipoprotein binding	1	1	0.0429293	0.270333
GO:2001287	negative regulation of caveolin-mediated endocytosis	1	1	0.0429293	0.270333
GO:0010823	negative regulation of mitochondrion organization	6	60	0.0432426	0.270333
GO:0050994	regulation of lipid catabolic process	6	60	0.0432426	0.270333
GO:1904356	regulation of telomere maintenance via telomere lengthening	6	60	0.0432426	0.270333
GO:0006109	regulation of carbohydrate metabolic process	12	160	0.0432913	0.270333
GO:0002606	positive regulation of dendritic cell antigen processing and presentation	2	8	0.0433932	0.270333
GO:0006222	UMP biosynthetic process	2	8	0.0433932	0.270333
GO:0006828	manganese ion transport	2	8	0.0433932	0.270333
GO:0009174	pyrimidine ribonucleoside monophosphate biosynthetic process	2	8	0.0433932	0.270333
GO:0010496	intercellular transport	2	8	0.0433932	0.270333
GO:0019856	pyrimidine nucleobase biosynthetic process	2	8	0.0433932	0.270333
GO:0021626	central nervous system maturation	2	8	0.0433932	0.270333
GO:0032275	luteinizing hormone secretion	2	8	0.0433932	0.270333
GO:0033483	gas homeostasis	2	8	0.0433932	0.270333
GO:0035610	protein side chain deglutamylation	2	8	0.0433932	0.270333
GO:0035878	nail development	2	8	0.0433932	0.270333
GO:0039536	negative regulation of RIG-I signaling pathway	2	8	0.0433932	0.270333
GO:0044341	sodium-dependent phosphate transport	2	8	0.0433932	0.270333
GO:0046532	regulation of photoreceptor cell differentiation	2	8	0.0433932	0.270333
GO:0060087	relaxation of vascular smooth muscle	2	8	0.0433932	0.270333
GO:0061038	uterus morphogenesis	2	8	0.0433932	0.270333
GO:0086036	regulation of cardiac muscle cell membrane potential	2	8	0.0433932	0.270333
GO:0097411	hypoxia-inducible factor-1alpha signaling pathway	2	8	0.0433932	0.270333
GO:0098909	regulation of cardiac muscle cell action potential involved in regulation of contraction	2	8	0.0433932	0.270333
GO:1903748	negative regulation of establishment of protein localization to mitochondrion	2	8	0.0433932	0.270333
GO:1990456	mitochondrion-endoplasmic reticulum membrane tethering	2	8	0.0433932	0.270333
GO:0010563	negative regulation of phosphorus metabolic process	32	542	0.0435576	0.270811
GO:0045936	negative regulation of phosphate metabolic process	32	542	0.0435576	0.270811
GO:0031324	negative regulation of cellular metabolic process	130	2624	0.0439365	0.272653
GO:0031328	positive regulation of cellular biosynthetic process	100	1971	0.0439696	0.272653
GO:0046928	regulation of neurotransmitter secretion	8	92	0.0440303	0.272653
GO:0048144	fibroblast proliferation	8	92	0.0440303	0.272653
GO:0010647	positive regulation of cell communication	84	1627	0.0441118	0.272884
GO:0017144	drug metabolic process	42	745	0.044238	0.273391
GO:0034645	cellular macromolecule biosynthetic process	251	5321	0.0444572	0.274471
GO:0002821	positive regulation of adaptive immune response	10	126	0.0449023	0.276729
GO:0021954	central nervous system neuron development	9	109	0.0449124	0.276729
GO:0009991	response to extracellular stimulus	30	504	0.045278	0.277231
GO:0060348	bone development	16	234	0.0456265	0.277231
GO:0006000	fructose metabolic process	3	19	0.0457565	0.277231
GO:0006089	lactate metabolic process	3	19	0.0457565	0.277231
GO:0006525	arginine metabolic process	3	19	0.0457565	0.277231
GO:0008210	estrogen metabolic process	3	19	0.0457565	0.277231
GO:0010667	negative regulation of cardiac muscle cell apoptotic process	3	19	0.0457565	0.277231
GO:0019835	cytolysis	3	19	0.0457565	0.277231
GO:0031145	anaphase-promoting complex-dependent catabolic process	3	19	0.0457565	0.277231
GO:0032482	Rab protein signal transduction	3	19	0.0457565	0.277231
GO:0043486	histone exchange	3	19	0.0457565	0.277231
GO:0046184	aldehyde biosynthetic process	3	19	0.0457565	0.277231
GO:0050961	detection of temperature stimulus involved in sensory perception	3	19	0.0457565	0.277231
GO:0060009	Sertoli cell development	3	19	0.0457565	0.277231
GO:0070071	proton-transporting two-sector ATPase complex assembly	3	19	0.0457565	0.277231
GO:0072234	metanephric nephron tubule development	3	19	0.0457565	0.277231
GO:1902894	negative regulation of pri-miRNA transcription by RNA polymerase II	3	19	0.0457565	0.277231
GO:0046474	glycerophospholipid biosynthetic process	11	144	0.0461862	0.279554
GO:0001736	establishment of planar polarity	6	61	0.0462931	0.279554
GO:0007164	establishment of tissue polarity	6	61	0.0462931	0.279554
GO:0098534	centriole assembly	5	46	0.046321	0.279554
GO:1905954	positive regulation of lipid localization	8	93	0.0464444	0.280026
GO:0043588	skin development	18	272	0.0465092	0.280143
GO:0001914	regulation of T cell mediated cytotoxicity	4	32	0.0467661	0.280324
GO:0003351	epithelial cilium movement	4	32	0.0467661	0.280324
GO:0032369	negative regulation of lipid transport	4	32	0.0467661	0.280324
GO:0045851	pH reduction	4	32	0.0467661	0.280324
GO:0045922	negative regulation of fatty acid metabolic process	4	32	0.0467661	0.280324
GO:0007010	cytoskeleton organization	78	1504	0.0470227	0.281589
GO:0061180	mammary gland epithelium development	7	77	0.0471261	0.281757
GO:0044248	cellular catabolic process	108	2151	0.0471418	0.281757
GO:0045893	positive regulation of transcription, DNA-templated	85	1655	0.0476508	0.284249
GO:1903508	positive regulation of nucleic acid-templated transcription	85	1655	0.0476508	0.284249
GO:1902680	positive regulation of RNA biosynthetic process	85	1656	0.0482071	0.28729
GO:0008584	male gonad development	12	163	0.0486693	0.289486
GO:0051100	negative regulation of binding	12	163	0.0486693	0.289486
GO:1905475	regulation of protein localization to membrane	13	181	0.0487303	0.289571
GO:0014066	regulation of phosphatidylinositol 3-kinase signaling	8	94	0.0489433	0.290557
GO:0072521	purine-containing compound metabolic process	34	589	0.0499316	0.296139
GO:0006110	regulation of glycolytic process	5	47	0.0500801	0.296451
GO:0070849	response to epidermal growth factor	5	47	0.0500801	0.296451
GO:1903320	regulation of protein modification by small protein conjugation or removal	16	237	0.0501509	0.296586
GO:0046546	development of primary male sexual characteristics	12	164	0.0505592	0.298715
GO:0014020	primary neural tube formation	10	129	0.0512408	0.302453
GO:0031294	lymphocyte costimulation	4	33	0.0514777	0.302694
GO:0032881	regulation of polysaccharide metabolic process	4	33	0.0514777	0.302694
GO:0046640	regulation of alpha-beta T cell proliferation	4	33	0.0514777	0.302694
GO:0090075	relaxation of muscle	4	33	0.0514777	0.302694
GO:0010906	regulation of glucose metabolic process	9	112	0.0518057	0.303569
GO:2000278	regulation of DNA biosynthetic process	9	112	0.0518057	0.303569
GO:0006003	fructose 2,6-bisphosphate metabolic process	3	20	0.0521668	0.303569
GO:0006891	intra-Golgi vesicle-mediated transport	3	20	0.0521668	0.303569
GO:0010544	negative regulation of platelet activation	3	20	0.0521668	0.303569
GO:0010664	negative regulation of striated muscle cell apoptotic process	3	20	0.0521668	0.303569
GO:0046040	IMP metabolic process	3	20	0.0521668	0.303569
GO:0051220	cytoplasmic sequestering of protein	3	20	0.0521668	0.303569
GO:0070166	enamel mineralization	3	20	0.0521668	0.303569
GO:1904355	positive regulation of telomere capping	3	20	0.0521668	0.303569
GO:2001170	negative regulation of ATP biosynthetic process	3	20	0.0521668	0.303569
GO:0051179	localization	303	6524	0.0522404	0.303712
GO:0002819	regulation of adaptive immune response	13	183	0.0523459	0.304039
GO:0045010	actin nucleation	6	63	0.0527853	0.306304
GO:0034404	nucleobase-containing small molecule biosynthetic process	16	239	0.0533363	0.30786
GO:0000723	telomere maintenance	10	130	0.0534794	0.30786
GO:0061098	positive regulation of protein tyrosine kinase activity	5	48	0.054013	0.30786
GO:0008654	phospholipid biosynthetic process	13	184	0.0542207	0.30786
GO:0000820	regulation of glutamine family amino acid metabolic process	2	9	0.0542331	0.30786
GO:0001977	renal system process involved in regulation of blood volume	2	9	0.0542331	0.30786
GO:0003093	regulation of glomerular filtration	2	9	0.0542331	0.30786
GO:0006290	pyrimidine dimer repair	2	9	0.0542331	0.30786
GO:0015884	folic acid transport	2	9	0.0542331	0.30786
GO:0016240	autophagosome membrane docking	2	9	0.0542331	0.30786
GO:0031665	negative regulation of lipopolysaccharide-mediated signaling pathway	2	9	0.0542331	0.30786
GO:0032261	purine nucleotide salvage	2	9	0.0542331	0.30786
GO:0032713	negative regulation of interleukin-4 production	2	9	0.0542331	0.30786
GO:0039530	MDA-5 signaling pathway	2	9	0.0542331	0.30786
GO:0044848	biological phase	2	9	0.0542331	0.30786
GO:0044851	hair cycle phase	2	9	0.0542331	0.30786
GO:0048539	bone marrow development	2	9	0.0542331	0.30786
GO:0048819	regulation of hair follicle maturation	2	9	0.0542331	0.30786
GO:0060013	righting reflex	2	9	0.0542331	0.30786
GO:0061000	negative regulation of dendritic spine development	2	9	0.0542331	0.30786
GO:0097680	double-strand break repair via classical nonhomologous end joining	2	9	0.0542331	0.30786
GO:0097709	connective tissue replacement	2	9	0.0542331	0.30786
GO:2000436	positive regulation of protein neddylation	2	9	0.0542331	0.30786
GO:0009582	detection of abiotic stimulus	9	113	0.0542491	0.30786
GO:0031348	negative regulation of defense response	15	221	0.0544681	0.308421
GO:0030902	hindbrain development	12	166	0.0544875	0.308421
GO:0051254	positive regulation of RNA metabolic process	89	1753	0.0544978	0.308421
GO:0001101	response to acid chemical	20	316	0.0547179	0.308922
GO:0009914	hormone transport	20	316	0.0547179	0.308922
GO:0051172	negative regulation of nitrogen compound metabolic process	121	2450	0.0547363	0.308922
GO:0019220	regulation of phosphate metabolic process	88	1733	0.0554591	0.312716
GO:0033674	positive regulation of kinase activity	30	514	0.0557169	0.313884
GO:0002709	regulation of T cell mediated immunity	7	80	0.0558866	0.314267
GO:2000117	negative regulation of cysteine-type endopeptidase activity	7	80	0.0558866	0.314267
GO:0051174	regulation of phosphorus metabolic process	88	1734	0.0560721	0.314509
GO:2000116	regulation of cysteine-type endopeptidase activity	15	222	0.0562115	0.314509
GO:0001702	gastrulation with mouth forming second	4	34	0.0564385	0.314509
GO:0006040	amino sugar metabolic process	4	34	0.0564385	0.314509
GO:0006221	pyrimidine nucleotide biosynthetic process	4	34	0.0564385	0.314509
GO:0007257	activation of JUN kinase activity	4	34	0.0564385	0.314509
GO:0010907	positive regulation of glucose metabolic process	4	34	0.0564385	0.314509
GO:0045737	positive regulation of cyclin-dependent protein serine/threonine kinase activity	4	34	0.0564385	0.314509
GO:0090313	regulation of protein targeting to membrane	4	34	0.0564385	0.314509
GO:1902229	regulation of intrinsic apoptotic signaling pathway in response to DNA damage	4	34	0.0564385	0.314509
GO:0071214	cellular response to abiotic stimulus	19	298	0.0565466	0.314543
GO:0104004	cellular response to environmental stimulus	19	298	0.0565466	0.314543
GO:0009581	detection of external stimulus	9	114	0.0567663	0.315263
GO:0051240	positive regulation of multicellular organismal process	91	1800	0.056778	0.315263
GO:0042770	signal transduction in response to DNA damage	8	97	0.0569566	0.315971
GO:0048568	embryonic organ development	29	496	0.0581096	0.32114
GO:0006984	ER-nucleus signaling pathway	5	49	0.0581199	0.32114
GO:0030811	regulation of nucleotide catabolic process	5	49	0.0581199	0.32114
GO:1901998	toxin transport	5	49	0.0581199	0.32114
GO:0045834	positive regulation of lipid metabolic process	10	132	0.0581482	0.32114
GO:0006338	chromatin remodeling	11	150	0.0586862	0.322016
GO:0008334	histone mRNA metabolic process	3	21	0.0589842	0.322016
GO:0010759	positive regulation of macrophage chemotaxis	3	21	0.0589842	0.322016
GO:0030809	negative regulation of nucleotide biosynthetic process	3	21	0.0589842	0.322016
GO:0031954	positive regulation of protein autophosphorylation	3	21	0.0589842	0.322016
GO:0032695	negative regulation of interleukin-12 production	3	21	0.0589842	0.322016
GO:0034643	establishment of mitochondrion localization, microtubule-mediated	3	21	0.0589842	0.322016
GO:0047497	mitochondrion transport along microtubule	3	21	0.0589842	0.322016
GO:0072215	regulation of metanephros development	3	21	0.0589842	0.322016
GO:0099590	neurotransmitter receptor internalization	3	21	0.0589842	0.322016
GO:1900372	negative regulation of purine nucleotide biosynthetic process	3	21	0.0589842	0.322016
GO:1901071	glucosamine-containing compound metabolic process	3	21	0.0589842	0.322016
GO:2000042	negative regulation of double-strand break repair via homologous recombination	3	21	0.0589842	0.322016
GO:0048666	neuron development	61	1162	0.0603949	0.329427
GO:0046633	alpha-beta T cell proliferation	4	35	0.0616465	0.335791
GO:0002703	regulation of leukocyte mediated immunity	15	225	0.0616703	0.335791
GO:0030216	keratinocyte differentiation	9	116	0.0620238	0.337418
GO:0043068	positive regulation of programmed cell death	32	560	0.0621518	0.337817
GO:0009948	anterior/posterior axis specification	5	50	0.0624005	0.338276
GO:0044764	multi-organism cellular process	5	50	0.0624005	0.338276
GO:1905517	macrophage migration	5	50	0.0624005	0.338276
GO:0050729	positive regulation of inflammatory response	10	134	0.0630756	0.341005
GO:0009127	purine nucleoside monophosphate biosynthetic process	14	207	0.0630762	0.341005
GO:0009168	purine ribonucleoside monophosphate biosynthetic process	14	207	0.0630762	0.341005
GO:0010638	positive regulation of organelle organization	35	622	0.0631245	0.341005
GO:0009060	aerobic respiration	6	66	0.0635113	0.342496
GO:0009880	embryonic pattern specification	6	66	0.0635113	0.342496
GO:0072001	renal system development	21	342	0.0645228	0.346103
GO:1901214	regulation of neuron death	18	284	0.065023	0.346103
GO:0006354	DNA-templated transcription, elongation	7	83	0.065595	0.346103
GO:0019233	sensory perception of pain	7	83	0.065595	0.346103
GO:0045598	regulation of fat cell differentiation	10	135	0.0656371	0.346103
GO:0002456	T cell mediated immunity	8	100	0.0657561	0.346103
GO:1903578	regulation of ATP metabolic process	8	100	0.0657561	0.346103
GO:0001767	establishment of lymphocyte polarity	2	10	0.0659054	0.346103
GO:0001768	establishment of T cell polarity	2	10	0.0659054	0.346103
GO:0015816	glycine transport	2	10	0.0659054	0.346103
GO:0032819	positive regulation of natural killer cell proliferation	2	10	0.0659054	0.346103
GO:0032836	glomerular basement membrane development	2	10	0.0659054	0.346103
GO:0035608	protein deglutamylation	2	10	0.0659054	0.346103
GO:0035813	regulation of renal sodium excretion	2	10	0.0659054	0.346103
GO:0043320	natural killer cell degranulation	2	10	0.0659054	0.346103
GO:0044417	translocation of molecules into host	2	10	0.0659054	0.346103
GO:0045188	regulation of circadian sleep/wake cycle, non-REM sleep	2	10	0.0659054	0.346103
GO:0051836	translocation of molecules into other organism involved in symbiotic interaction	2	10	0.0659054	0.346103
GO:0060312	regulation of blood vessel remodeling	2	10	0.0659054	0.346103
GO:0060693	regulation of branching involved in salivary gland morphogenesis	2	10	0.0659054	0.346103
GO:0070778	L-aspartate transmembrane transport	2	10	0.0659054	0.346103
GO:0071380	cellular response to prostaglandin E stimulus	2	10	0.0659054	0.346103
GO:0072015	glomerular visceral epithelial cell development	2	10	0.0659054	0.346103
GO:0072310	glomerular epithelial cell development	2	10	0.0659054	0.346103
GO:0098814	spontaneous synaptic transmission	2	10	0.0659054	0.346103
GO:0140042	lipid droplet formation	2	10	0.0659054	0.346103
GO:1901838	positive regulation of transcription of nucleolar large rRNA by RNA polymerase I	2	10	0.0659054	0.346103
GO:1905668	positive regulation of protein localization to endosome	2	10	0.0659054	0.346103
GO:2000194	regulation of female gonad development	2	10	0.0659054	0.346103
GO:2000833	positive regulation of steroid hormone secretion	2	10	0.0659054	0.346103
GO:0009048	dosage compensation by inactivation of X chromosome	3	22	0.0661965	0.346103
GO:0023019	signal transduction involved in regulation of gene expression	3	22	0.0661965	0.346103
GO:0032211	negative regulation of telomere maintenance via telomerase	3	22	0.0661965	0.346103
GO:0051000	positive regulation of nitric-oxide synthase activity	3	22	0.0661965	0.346103
GO:0051571	positive regulation of histone H3-K4 methylation	3	22	0.0661965	0.346103
GO:1900363	regulation of mRNA polyadenylation	3	22	0.0661965	0.346103
GO:0051704	multi-organism process	109	2208	0.0666772	0.348322
GO:0000186	activation of MAPKK activity	5	51	0.0668541	0.348951
GO:0010719	negative regulation of epithelial to mesenchymal transition	4	36	0.0670988	0.349008
GO:0032633	interleukin-4 production	4	36	0.0670988	0.349008
GO:0032673	regulation of interleukin-4 production	4	36	0.0670988	0.349008
GO:1900181	negative regulation of protein localization to nucleus	4	36	0.0670988	0.349008
GO:0006278	RNA-dependent DNA biosynthetic process	6	67	0.0673511	0.349008
GO:0006635	fatty acid beta-oxidation	6	67	0.0673511	0.349008
GO:0007004	telomere maintenance via telomerase	6	67	0.0673511	0.349008
GO:0030330	DNA damage response, signal transduction by p53 class mediator	6	67	0.0673511	0.349008
GO:0032880	regulation of protein localization	44	812	0.0673732	0.349008
GO:0090150	establishment of protein localization to membrane	15	228	0.0674774	0.349255
GO:0006631	fatty acid metabolic process	21	344	0.0676855	0.350039
GO:0006875	cellular metal ion homeostasis	30	524	0.0677931	0.350302
GO:0043066	negative regulation of apoptotic process	46	855	0.068608	0.354217
GO:0019730	antimicrobial humoral response	8	101	0.0688658	0.354955
GO:1905477	positive regulation of protein localization to membrane	8	101	0.0688658	0.354955
GO:0006835	dicarboxylic acid transport	7	84	0.0690435	0.355574
GO:0010942	positive regulation of cell death	34	607	0.069549	0.357879
GO:0051588	regulation of neurotransmitter transport	9	119	0.070474	0.362337
GO:0030326	embryonic limb morphogenesis	11	155	0.0706662	0.362722
GO:0035113	embryonic appendage morphogenesis	11	155	0.0706662	0.362722
GO:0051241	negative regulation of multicellular organismal process	63	1217	0.07075	0.362851
GO:0001649	osteoblast differentiation	13	192	0.0708714	0.362975
GO:0014909	smooth muscle cell migration	6	68	0.0713229	0.362975
GO:0015807	L-amino acid transport	6	68	0.0713229	0.362975
GO:0015980	energy derivation by oxidation of organic compounds	16	249	0.0713739	0.362975
GO:0051453	regulation of intracellular pH	5	52	0.0714799	0.362975
GO:0006793	phosphorus metabolic process	168	3523	0.0716947	0.362975
GO:0006796	phosphate-containing compound metabolic process	167	3501	0.0718748	0.362975
GO:0048523	negative regulation of cellular process	225	4804	0.0719402	0.362975
GO:0072657	protein localization to membrane	31	548	0.0725837	0.362975
GO:0001893	maternal placenta development	4	37	0.0727922	0.362975
GO:0035094	response to nicotine	4	37	0.0727922	0.362975
GO:0043268	positive regulation of potassium ion transport	4	37	0.0727922	0.362975
GO:0045954	positive regulation of natural killer cell mediated cytotoxicity	4	37	0.0727922	0.362975
GO:0051984	positive regulation of chromosome segregation	4	37	0.0727922	0.362975
GO:0032270	positive regulation of cellular protein metabolic process	79	1564	0.073252	0.362975
GO:0002710	negative regulation of T cell mediated immunity	3	23	0.0737901	0.362975
GO:0006376	mRNA splice site selection	3	23	0.0737901	0.362975
GO:0017000	antibiotic biosynthetic process	3	23	0.0737901	0.362975
GO:0046641	positive regulation of alpha-beta T cell proliferation	3	23	0.0737901	0.362975
GO:0048535	lymph node development	3	23	0.0737901	0.362975
GO:0070584	mitochondrion morphogenesis	3	23	0.0737901	0.362975
GO:0070841	inclusion body assembly	3	23	0.0737901	0.362975
GO:0043408	regulation of MAPK cascade	37	673	0.0746487	0.362975
GO:0045935	positive regulation of nucleobase-containing compound metabolic process	97	1958	0.0751857	0.362975
GO:2001243	negative regulation of intrinsic apoptotic signaling pathway	8	103	0.0753515	0.362975
GO:0050829	defense response to Gram-negative bacterium	6	69	0.0754265	0.362975
GO:0030072	peptide hormone secretion	15	232	0.0757721	0.362975
GO:0048285	organelle fission	27	469	0.0758074	0.362975
GO:0007249	I-kappaB kinase/NF-kappaB signaling	14	213	0.0758287	0.362975
GO:0010648	negative regulation of cell communication	66	1287	0.075866	0.362975
GO:0015800	acidic amino acid transport	5	53	0.0762767	0.362975
GO:0021517	ventral spinal cord development	5	53	0.0762767	0.362975
GO:0048488	synaptic vesicle endocytosis	5	53	0.0762767	0.362975
GO:0140238	presynaptic endocytosis	5	53	0.0762767	0.362975
GO:0002687	positive regulation of leukocyte migration	10	139	0.0765424	0.362975
GO:0023057	negative regulation of signaling	66	1288	0.0767656	0.362975
GO:0045596	negative regulation of cell differentiation	40	738	0.0778727	0.362975
GO:0000491	small nucleolar ribonucleoprotein complex assembly	2	11	0.0783187	0.362975
GO:0002579	positive regulation of antigen processing and presentation	2	11	0.0783187	0.362975
GO:0002725	negative regulation of T cell cytokine production	2	11	0.0783187	0.362975
GO:0010452	histone H3-K36 methylation	2	11	0.0783187	0.362975
GO:0010739	positive regulation of protein kinase A signaling	2	11	0.0783187	0.362975
GO:0015810	aspartate transmembrane transport	2	11	0.0783187	0.362975
GO:0031055	chromatin remodeling at centromere	2	11	0.0783187	0.362975
GO:0031281	positive regulation of cyclase activity	2	11	0.0783187	0.362975
GO:0032525	somite rostral/caudal axis specification	2	11	0.0783187	0.362975
GO:0033234	negative regulation of protein sumoylation	2	11	0.0783187	0.362975
GO:0033504	floor plate development	2	11	0.0783187	0.362975
GO:0039532	negative regulation of viral-induced cytoplasmic pattern recognition receptor signaling pathway	2	11	0.0783187	0.362975
GO:0042748	circadian sleep/wake cycle, non-REM sleep	2	11	0.0783187	0.362975
GO:0042996	regulation of Golgi to plasma membrane protein transport	2	11	0.0783187	0.362975
GO:0044557	relaxation of smooth muscle	2	11	0.0783187	0.362975
GO:0045741	positive regulation of epidermal growth factor-activated receptor activity	2	11	0.0783187	0.362975
GO:0051798	positive regulation of hair follicle development	2	11	0.0783187	0.362975
GO:0051974	negative regulation of telomerase activity	2	11	0.0783187	0.362975
GO:0060272	embryonic skeletal joint morphogenesis	2	11	0.0783187	0.362975
GO:0060287	epithelial cilium movement involved in determination of left/right asymmetry	2	11	0.0783187	0.362975
GO:0099612	protein localization to axon	2	11	0.0783187	0.362975
GO:1903818	positive regulation of voltage-gated potassium channel activity	2	11	0.0783187	0.362975
GO:0034220	ion transmembrane transport	59	1140	0.0785181	0.362975
GO:0002717	positive regulation of natural killer cell mediated immunity	4	38	0.0787225	0.362975
GO:0048246	macrophage chemotaxis	4	38	0.0787225	0.362975
GO:0051973	positive regulation of telomerase activity	4	38	0.0787225	0.362975
GO:0071539	protein localization to centrosome	4	38	0.0787225	0.362975
GO:0072528	pyrimidine-containing compound biosynthetic process	4	38	0.0787225	0.362975
GO:0045165	cell fate commitment	17	272	0.0788293	0.362975
GO:0043065	positive regulation of apoptotic process	31	553	0.0794474	0.362975
GO:0010565	regulation of cellular ketone metabolic process	9	122	0.0796068	0.362975
GO:0060998	regulation of dendritic spine development	6	70	0.0796615	0.362975
GO:0051262	protein tetramerization	7	87	0.0800272	0.362975
GO:1903725	regulation of phospholipid metabolic process	7	87	0.0800272	0.362975
GO:0006812	cation transport	62	1206	0.0802948	0.362975
GO:0051052	regulation of DNA metabolic process	25	432	0.0811322	0.362975
GO:0043525	positive regulation of neuron apoptotic process	5	54	0.0812429	0.362975
GO:0043112	receptor metabolic process	11	159	0.0813009	0.362975
GO:0050727	regulation of inflammatory response	21	352	0.0813955	0.362975
GO:0006415	translational termination	3	24	0.0817507	0.362975
GO:0006541	glutamine metabolic process	3	24	0.0817507	0.362975
GO:0007549	dosage compensation	3	24	0.0817507	0.362975
GO:0009065	glutamine family amino acid catabolic process	3	24	0.0817507	0.362975
GO:0032528	microvillus organization	3	24	0.0817507	0.362975
GO:0035518	histone H2A monoubiquitination	3	24	0.0817507	0.362975
GO:0050951	sensory perception of temperature stimulus	3	24	0.0817507	0.362975
GO:0051446	positive regulation of meiotic cell cycle	3	24	0.0817507	0.362975
GO:0051770	positive regulation of nitric-oxide synthase biosynthetic process	3	24	0.0817507	0.362975
GO:0062033	positive regulation of mitotic sister chromatid segregation	3	24	0.0817507	0.362975
GO:0072170	metanephric tubule development	3	24	0.0817507	0.362975
GO:0010817	regulation of hormone levels	27	473	0.081923	0.362975
GO:0065008	regulation of biological quality	182	3855	0.0820291	0.362975
GO:0051186	cofactor metabolic process	31	555	0.0823139	0.362975
GO:0048813	dendrite morphogenesis	10	141	0.0823932	0.362975
GO:0045665	negative regulation of neuron differentiation	14	216	0.0827908	0.362975
GO:0001659	temperature homeostasis	13	197	0.0828088	0.362975
GO:0009201	ribonucleoside triphosphate biosynthetic process	13	197	0.0828088	0.362975
GO:0009887	animal organ morphogenesis	57	1102	0.0832522	0.362975
GO:0000472	endonucleolytic cleavage to generate mature 5'-end of SSU-rRNA from (SSU-rRNA, 5.8S rRNA, LSU-rRNA)	1	2	0.0840175	0.362975
GO:0000967	rRNA 5'-end processing	1	2	0.0840175	0.362975
GO:0001306	age-dependent response to oxidative stress	1	2	0.0840175	0.362975
GO:0002032	desensitization of G protein-coupled receptor signaling pathway by arrestin	1	2	0.0840175	0.362975
GO:0002426	immunoglobulin production in mucosal tissue	1	2	0.0840175	0.362975
GO:0002432	granuloma formation	1	2	0.0840175	0.362975
GO:0002439	chronic inflammatory response to antigenic stimulus	1	2	0.0840175	0.362975
GO:0002678	positive regulation of chronic inflammatory response	1	2	0.0840175	0.362975
GO:0002774	Fc receptor mediated inhibitory signaling pathway	1	2	0.0840175	0.362975
GO:0002874	regulation of chronic inflammatory response to antigenic stimulus	1	2	0.0840175	0.362975
GO:0003032	detection of oxygen	1	2	0.0840175	0.362975
GO:0003068	regulation of systemic arterial blood pressure by acetylcholine	1	2	0.0840175	0.362975
GO:0003070	regulation of systemic arterial blood pressure by neurotransmitter	1	2	0.0840175	0.362975
GO:0003127	detection of nodal flow	1	2	0.0840175	0.362975
GO:0003138	primary heart field specification	1	2	0.0840175	0.362975
GO:0003290	atrial septum secundum morphogenesis	1	2	0.0840175	0.362975
GO:0006391	transcription initiation from mitochondrial promoter	1	2	0.0840175	0.362975
GO:0006876	cellular cadmium ion homeostasis	1	2	0.0840175	0.362975
GO:0007308	oocyte construction	1	2	0.0840175	0.362975
GO:0007309	oocyte axis specification	1	2	0.0840175	0.362975
GO:0007314	oocyte anterior/posterior axis specification	1	2	0.0840175	0.362975
GO:0007315	pole plasm assembly	1	2	0.0840175	0.362975
GO:0007571	age-dependent general metabolic decline	1	2	0.0840175	0.362975
GO:0008358	maternal determination of anterior/posterior axis, embryo	1	2	0.0840175	0.362975
GO:0010615	positive regulation of cardiac muscle adaptation	1	2	0.0840175	0.362975
GO:0014043	negative regulation of neuron maturation	1	2	0.0840175	0.362975
GO:0015880	coenzyme A transport	1	2	0.0840175	0.362975
GO:0016077	snoRNA catabolic process	1	2	0.0840175	0.362975
GO:0021644	vagus nerve morphogenesis	1	2	0.0840175	0.362975
GO:0021686	cerebellar granular layer maturation	1	2	0.0840175	0.362975
GO:0021941	negative regulation of cerebellar granule cell precursor proliferation	1	2	0.0840175	0.362975
GO:0030421	defecation	1	2	0.0840175	0.362975
GO:0030719	P granule organization	1	2	0.0840175	0.362975
GO:0031247	actin rod assembly	1	2	0.0840175	0.362975
GO:0032058	positive regulation of translational initiation in response to stress	1	2	0.0840175	0.362975
GO:0032804	negative regulation of low-density lipoprotein particle receptor catabolic process	1	2	0.0840175	0.362975
GO:0032902	nerve growth factor production	1	2	0.0840175	0.362975
GO:0033685	negative regulation of luteinizing hormone secretion	1	2	0.0840175	0.362975
GO:0034124	regulation of MyD88-dependent toll-like receptor signaling pathway	1	2	0.0840175	0.362975
GO:0034627	'de novo' NAD biosynthetic process	1	2	0.0840175	0.362975
GO:0035349	coenzyme A transmembrane transport	1	2	0.0840175	0.362975
GO:0035502	metanephric part of ureteric bud development	1	2	0.0840175	0.362975
GO:0035781	CD86 biosynthetic process	1	2	0.0840175	0.362975
GO:0035981	tongue muscle cell differentiation	1	2	0.0840175	0.362975
GO:0036111	very long-chain fatty-acyl-CoA metabolic process	1	2	0.0840175	0.362975
GO:0036245	cellular response to menadione	1	2	0.0840175	0.362975
GO:0036509	trimming of terminal mannose on B branch	1	2	0.0840175	0.362975
GO:0036518	chemorepulsion of dopaminergic neuron axon	1	2	0.0840175	0.362975
GO:0042706	eye photoreceptor cell fate commitment	1	2	0.0840175	0.362975
GO:0045218	zonula adherens maintenance	1	2	0.0840175	0.362975
GO:0045643	regulation of eosinophil differentiation	1	2	0.0840175	0.362975
GO:0045645	positive regulation of eosinophil differentiation	1	2	0.0840175	0.362975
GO:0046552	photoreceptor cell fate commitment	1	2	0.0840175	0.362975
GO:0046946	hydroxylysine metabolic process	1	2	0.0840175	0.362975
GO:0046947	hydroxylysine biosynthetic process	1	2	0.0840175	0.362975
GO:0050893	sensory processing	1	2	0.0840175	0.362975
GO:0051885	positive regulation of timing of anagen	1	2	0.0840175	0.362975
GO:0060031	mediolateral intercalation	1	2	0.0840175	0.362975
GO:0060032	notochord regression	1	2	0.0840175	0.362975
GO:0060067	cervix development	1	2	0.0840175	0.362975
GO:0060163	subpallium neuron fate commitment	1	2	0.0840175	0.362975
GO:0060220	camera-type eye photoreceptor cell fate commitment	1	2	0.0840175	0.362975
GO:0060327	cytoplasmic actin-based contraction involved in cell motility	1	2	0.0840175	0.362975
GO:0060545	positive regulation of necroptotic process	1	2	0.0840175	0.362975
GO:0060599	lateral sprouting involved in mammary gland duct morphogenesis	1	2	0.0840175	0.362975
GO:0060730	regulation of intestinal epithelial structure maintenance	1	2	0.0840175	0.362975
GO:0060775	planar cell polarity pathway involved in gastrula mediolateral intercalation	1	2	0.0840175	0.362975
GO:0061076	negative regulation of neural retina development	1	2	0.0840175	0.362975
GO:0061341	non-canonical Wnt signaling pathway involved in heart development	1	2	0.0840175	0.362975
GO:0061346	planar cell polarity pathway involved in heart morphogenesis	1	2	0.0840175	0.362975
GO:0061347	planar cell polarity pathway involved in outflow tract morphogenesis	1	2	0.0840175	0.362975
GO:0061348	planar cell polarity pathway involved in ventricular septum morphogenesis	1	2	0.0840175	0.362975
GO:0061349	planar cell polarity pathway involved in cardiac right atrium morphogenesis	1	2	0.0840175	0.362975
GO:0061350	planar cell polarity pathway involved in cardiac muscle tissue morphogenesis	1	2	0.0840175	0.362975
GO:0061354	planar cell polarity pathway involved in pericardium morphogenesis	1	2	0.0840175	0.362975
GO:0061441	renal artery morphogenesis	1	2	0.0840175	0.362975
GO:0061623	glycolytic process from galactose	1	2	0.0840175	0.362975
GO:0070352	positive regulation of white fat cell proliferation	1	2	0.0840175	0.362975
GO:0071031	nuclear mRNA surveillance of mRNA 3'-end processing	1	2	0.0840175	0.362975
GO:0071049	nuclear retention of pre-mRNA with aberrant 3'-ends at the site of transcription	1	2	0.0840175	0.362975
GO:0071106	adenosine 3',5'-bisphosphate transmembrane transport	1	2	0.0840175	0.362975
GO:0071462	cellular response to water stimulus	1	2	0.0840175	0.362975
GO:0071612	IP-10 production	1	2	0.0840175	0.362975
GO:0071642	positive regulation of macrophage inflammatory protein 1 alpha production	1	2	0.0840175	0.362975
GO:0071658	regulation of IP-10 production	1	2	0.0840175	0.362975
GO:0071659	negative regulation of IP-10 production	1	2	0.0840175	0.362975
GO:0072054	renal outer medulla development	1	2	0.0840175	0.362975
GO:0072208	metanephric smooth muscle tissue development	1	2	0.0840175	0.362975
GO:0072720	response to dithiothreitol	1	2	0.0840175	0.362975
GO:0080121	AMP transport	1	2	0.0840175	0.362975
GO:0097166	lens epithelial cell proliferation	1	2	0.0840175	0.362975
GO:0098582	innate vocalization behavior	1	2	0.0840175	0.362975
GO:0099093	calcium export from the mitochondrion	1	2	0.0840175	0.362975
GO:0110091	negative regulation of hippocampal neuron apoptotic process	1	2	0.0840175	0.362975
GO:0110097	regulation of calcium import into the mitochondrion	1	2	0.0840175	0.362975
GO:0110099	negative regulation of calcium import into the mitochondrion	1	2	0.0840175	0.362975
GO:1900241	positive regulation of phenotypic switching	1	2	0.0840175	0.362975
GO:1901390	positive regulation of transforming growth factor beta activation	1	2	0.0840175	0.362975
GO:1901392	regulation of transforming growth factor beta1 activation	1	2	0.0840175	0.362975
GO:1901995	positive regulation of meiotic cell cycle phase transition	1	2	0.0840175	0.362975
GO:1902340	negative regulation of chromosome condensation	1	2	0.0840175	0.362975
GO:1902603	carnitine transmembrane transport	1	2	0.0840175	0.362975
GO:1902867	negative regulation of retina development in camera-type eye	1	2	0.0840175	0.362975
GO:1902870	negative regulation of amacrine cell differentiation	1	2	0.0840175	0.362975
GO:1903244	positive regulation of cardiac muscle hypertrophy in response to stress	1	2	0.0840175	0.362975
GO:1903433	regulation of constitutive secretory pathway	1	2	0.0840175	0.362975
GO:1903444	negative regulation of brown fat cell differentiation	1	2	0.0840175	0.362975
GO:1903515	calcium ion transport from cytosol to endoplasmic reticulum	1	2	0.0840175	0.362975
GO:1903892	negative regulation of ATF6-mediated unfolded protein response	1	2	0.0840175	0.362975
GO:1903943	regulation of hepatocyte apoptotic process	1	2	0.0840175	0.362975
GO:1903944	negative regulation of hepatocyte apoptotic process	1	2	0.0840175	0.362975
GO:1904161	DNA synthesis involved in UV-damage excision repair	1	2	0.0840175	0.362975
GO:1904470	regulation of endothelin secretion	1	2	0.0840175	0.362975
GO:1904472	positive regulation of endothelin secretion	1	2	0.0840175	0.362975
GO:1904633	regulation of glomerular visceral epithelial cell apoptotic process	1	2	0.0840175	0.362975
GO:1904635	positive regulation of glomerular visceral epithelial cell apoptotic process	1	2	0.0840175	0.362975
GO:1905661	regulation of telomerase RNA reverse transcriptase activity	1	2	0.0840175	0.362975
GO:1905704	positive regulation of inhibitory synapse assembly	1	2	0.0840175	0.362975
GO:1990418	response to insulin-like growth factor stimulus	1	2	0.0840175	0.362975
GO:1990775	endothelin secretion	1	2	0.0840175	0.362975
GO:2000016	negative regulation of determination of dorsal identity	1	2	0.0840175	0.362975
GO:2000437	regulation of monocyte extravasation	1	2	0.0840175	0.362975
GO:2000520	regulation of immunological synapse formation	1	2	0.0840175	0.362975
GO:2000557	regulation of immunoglobulin production in mucosal tissue	1	2	0.0840175	0.362975
GO:2000558	positive regulation of immunoglobulin production in mucosal tissue	1	2	0.0840175	0.362975
GO:2001035	regulation of tongue muscle cell differentiation	1	2	0.0840175	0.362975
GO:2001037	positive regulation of tongue muscle cell differentiation	1	2	0.0840175	0.362975
GO:2001055	positive regulation of mesenchymal cell apoptotic process	1	2	0.0840175	0.362975
GO:2001109	regulation of lens epithelial cell proliferation	1	2	0.0840175	0.362975
GO:2001111	positive regulation of lens epithelial cell proliferation	1	2	0.0840175	0.362975
GO:0032640	tumor necrosis factor production	11	160	0.0841069	0.362975
GO:0032680	regulation of tumor necrosis factor production	11	160	0.0841069	0.362975
GO:0009653	anatomical structure morphogenesis	133	2765	0.0846878	0.365057
GO:0030324	lung development	15	236	0.0847075	0.365057
GO:1904031	positive regulation of cyclin-dependent protein kinase activity	4	39	0.0848855	0.36557
GO:0099003	vesicle-mediated transport in synapse	12	179	0.0850237	0.36591
GO:0070372	regulation of ERK1 and ERK2 cascade	17	275	0.0850976	0.365973
GO:0043406	positive regulation of MAP kinase activity	14	217	0.0851993	0.366155
GO:0001841	neural tube formation	10	142	0.0854185	0.366842
GO:0065003	protein-containing complex assembly	78	1557	0.0856292	0.367319
GO:0007267	cell-cell signaling	67	1319	0.0856483	0.367319
GO:0006888	ER to Golgi vesicle-mediated transport	8	106	0.0857462	0.367484
GO:0044093	positive regulation of molecular function	79	1579	0.0858776	0.36777
GO:0043405	regulation of MAP kinase activity	18	295	0.0859319	0.36777
GO:0050905	neuromuscular process	9	124	0.086076	0.368131
GO:0060443	mammary gland morphogenesis	5	55	0.0863769	0.368908
GO:0060997	dendritic spine morphogenesis	5	55	0.0863769	0.368908
GO:0098662	inorganic cation transmembrane transport	40	745	0.0866248	0.369711
GO:0007423	sensory organ development	35	641	0.0870878	0.37143
GO:0032612	interleukin-1 production	7	89	0.0878797	0.373776
GO:0032652	regulation of interleukin-1 production	7	89	0.0878797	0.373776
GO:0048145	regulation of fibroblast proliferation	7	89	0.0878797	0.373776
GO:0099175	regulation of postsynapse organization	7	89	0.0878797	0.373776
GO:0007548	sex differentiation	18	296	0.0880268	0.374144
GO:0010507	negative regulation of autophagy	6	72	0.0885222	0.375224
GO:0032370	positive regulation of lipid transport	6	72	0.0885222	0.375224
GO:0048562	embryonic organ morphogenesis	19	316	0.088531	0.375224
GO:0061326	renal tubule development	8	107	0.0893884	0.375224
GO:0043409	negative regulation of MAPK cascade	11	162	0.0898965	0.375224
GO:0000303	response to superoxide	3	25	0.090063	0.375224
GO:0000305	response to oxygen radical	3	25	0.090063	0.375224
GO:0006336	DNA replication-independent nucleosome assembly	3	25	0.090063	0.375224
GO:0009404	toxin metabolic process	3	25	0.090063	0.375224
GO:0045932	negative regulation of muscle contraction	3	25	0.090063	0.375224
GO:0046697	decidualization	3	25	0.090063	0.375224
GO:0051195	negative regulation of cofactor metabolic process	3	25	0.090063	0.375224
GO:0051654	establishment of mitochondrion localization	3	25	0.090063	0.375224
GO:0060074	synapse maturation	3	25	0.090063	0.375224
GO:1904357	negative regulation of telomere maintenance via telomere lengthening	3	25	0.090063	0.375224
GO:0019362	pyridine nucleotide metabolic process	12	181	0.0905105	0.375224
GO:0046496	nicotinamide nucleotide metabolic process	12	181	0.0905105	0.375224
GO:1990845	adaptive thermogenesis	12	181	0.0905105	0.375224
GO:0043281	regulation of cysteine-type endopeptidase activity involved in apoptotic process	13	200	0.0905474	0.375224
GO:0022008	neurogenesis	85	1715	0.0906005	0.375224
GO:0050790	regulation of catalytic activity	108	2220	0.0907316	0.375224
GO:0006890	retrograde vesicle-mediated transport, Golgi to ER	4	40	0.0912761	0.375224
GO:0040001	establishment of mitotic spindle localization	4	40	0.0912761	0.375224
GO:0042417	dopamine metabolic process	4	40	0.0912761	0.375224
GO:0072210	metanephric nephron development	4	40	0.0912761	0.375224
GO:1905508	protein localization to microtubule organizing center	4	40	0.0912761	0.375224
GO:2000279	negative regulation of DNA biosynthetic process	4	40	0.0912761	0.375224
GO:0002024	diet induced thermogenesis	2	12	0.0913881	0.375224
GO:0002604	regulation of dendritic cell antigen processing and presentation	2	12	0.0913881	0.375224
GO:0007351	tripartite regional subdivision	2	12	0.0913881	0.375224
GO:0008595	anterior/posterior axis specification, embryo	2	12	0.0913881	0.375224
GO:0009130	pyrimidine nucleoside monophosphate biosynthetic process	2	12	0.0913881	0.375224
GO:0010889	regulation of sequestering of triglyceride	2	12	0.0913881	0.375224
GO:0014883	transition between fast and slow fiber	2	12	0.0913881	0.375224
GO:0015858	nucleoside transport	2	12	0.0913881	0.375224
GO:0016078	tRNA catabolic process	2	12	0.0913881	0.375224
GO:0021889	olfactory bulb interneuron differentiation	2	12	0.0913881	0.375224
GO:0021936	regulation of cerebellar granule cell precursor proliferation	2	12	0.0913881	0.375224
GO:0032229	negative regulation of synaptic transmission, GABAergic	2	12	0.0913881	0.375224
GO:0032530	regulation of microvillus organization	2	12	0.0913881	0.375224
GO:0032536	regulation of cell projection size	2	12	0.0913881	0.375224
GO:0032817	regulation of natural killer cell proliferation	2	12	0.0913881	0.375224
GO:0035812	renal sodium excretion	2	12	0.0913881	0.375224
GO:0043587	tongue morphogenesis	2	12	0.0913881	0.375224
GO:0046049	UMP metabolic process	2	12	0.0913881	0.375224
GO:0060628	regulation of ER to Golgi vesicle-mediated transport	2	12	0.0913881	0.375224
GO:0060736	prostate gland growth	2	12	0.0913881	0.375224
GO:0072070	loop of Henle development	2	12	0.0913881	0.375224
GO:1900029	positive regulation of ruffle assembly	2	12	0.0913881	0.375224
GO:1990264	peptidyl-tyrosine dephosphorylation involved in inactivation of protein kinase activity	2	12	0.0913881	0.375224
GO:2000434	regulation of protein neddylation	2	12	0.0913881	0.375224
GO:0009135	purine nucleoside diphosphate metabolic process	10	144	0.0916689	0.375224
GO:0009179	purine ribonucleoside diphosphate metabolic process	10	144	0.0916689	0.375224
GO:0002639	positive regulation of immunoglobulin production	5	56	0.0916765	0.375224
GO:0090183	regulation of kidney development	5	56	0.0916765	0.375224
GO:1902532	negative regulation of intracellular signal transduction	29	520	0.091681	0.375224
GO:0030323	respiratory tube development	15	239	0.0918341	0.375602
GO:0042136	neurotransmitter biosynthetic process	7	90	0.0919639	0.375884
GO:0014065	phosphatidylinositol 3-kinase signaling	9	126	0.0928497	0.378877
GO:0071706	tumor necrosis factor superfamily cytokine production	11	163	0.0928801	0.378877
GO:1903555	regulation of tumor necrosis factor superfamily cytokine production	11	163	0.0928801	0.378877
GO:0031327	negative regulation of cellular biosynthetic process	78	1565	0.092996	0.3791
GO:0031343	positive regulation of cell killing	6	73	0.0931462	0.379212
GO:0072332	intrinsic apoptotic signaling pathway by p53 class mediator	6	73	0.0931462	0.379212
GO:0030335	positive regulation of cell migration	29	521	0.0933131	0.379475
GO:0006006	glucose metabolic process	12	182	0.0933336	0.379475
GO:0009199	ribonucleoside triphosphate metabolic process	21	359	0.0948133	0.385059
GO:0019359	nicotinamide nucleotide biosynthetic process	10	145	0.094894	0.385059
GO:0019363	pyridine nucleotide biosynthetic process	10	145	0.094894	0.385059
GO:0021915	neural tube development	13	202	0.0959477	0.389079
GO:0042981	regulation of apoptotic process	71	1416	0.0960696	0.389318
GO:0060079	excitatory postsynaptic potential	7	91	0.0961525	0.389399
GO:0043069	negative regulation of programmed cell death	46	879	0.0962242	0.389434
GO:0031401	positive regulation of protein modification process	61	1200	0.0963097	0.389434
GO:0072331	signal transduction by p53 class mediator	9	127	0.0963503	0.389434
GO:0090100	positive regulation of transmembrane receptor protein serine/threonine kinase signaling pathway	8	109	0.0969371	0.39155
GO:0043067	regulation of programmed cell death	72	1439	0.0973857	0.393105
GO:0031952	regulation of protein autophosphorylation	4	41	0.0978891	0.394142
GO:0061001	regulation of dendritic spine morphogenesis	4	41	0.0978891	0.394142
GO:0001756	somitogenesis	6	74	0.0978977	0.394142
GO:0009064	glutamine family amino acid metabolic process	6	74	0.0978977	0.394142
GO:0034767	positive regulation of ion transmembrane transport	10	146	0.0981854	0.394371
GO:0051053	negative regulation of DNA metabolic process	10	146	0.0981854	0.394371
GO:0002675	positive regulation of acute inflammatory response	3	26	0.0987109	0.394371
GO:0010800	positive regulation of peptidyl-threonine phosphorylation	3	26	0.0987109	0.394371
GO:0015813	L-glutamate transmembrane transport	3	26	0.0987109	0.394371
GO:0021544	subpallium development	3	26	0.0987109	0.394371
GO:0034724	DNA replication-independent nucleosome organization	3	26	0.0987109	0.394371
GO:0044766	multi-organism transport	3	26	0.0987109	0.394371
GO:0046039	GTP metabolic process	3	26	0.0987109	0.394371
GO:0050996	positive regulation of lipid catabolic process	3	26	0.0987109	0.394371
GO:1902579	multi-organism localization	3	26	0.0987109	0.394371
GO:0043523	regulation of neuron apoptotic process	13	203	0.0987203	0.394371
GO:0001838	embryonic epithelial tube formation	11	165	0.0990245	0.39533
GO:0030258	lipid modification	15	242	0.099327	0.396282
GO:0010035	response to inorganic substance	28	504	0.0993986	0.396312
GO:0022603	regulation of anatomical structure morphogenesis	53	1031	0.0996315	0.396984
GO:0042325	regulation of phosphorylation	77	1551	0.100608	0.400615
GO:0044272	sulfur compound biosynthetic process	8	110	0.100843	0.401294
GO:0051247	positive regulation of protein metabolic process	81	1639	0.101272	0.402743
GO:0009185	ribonucleoside diphosphate metabolic process	10	147	0.101543	0.40356
GO:0044255	cellular lipid metabolic process	52	1012	0.10263	0.406481
GO:0006584	catecholamine metabolic process	5	58	0.102763	0.406481
GO:0009712	catechol-containing compound metabolic process	5	58	0.102763	0.406481
GO:0048146	positive regulation of fibroblast proliferation	5	58	0.102763	0.406481
GO:0006081	cellular aldehyde metabolic process	6	75	0.102775	0.406481
GO:0010833	telomere maintenance via telomere lengthening	6	75	0.102775	0.406481
GO:0097061	dendritic spine organization	6	75	0.102775	0.406481
GO:0051253	negative regulation of RNA metabolic process	69	1379	0.102804	0.406481
GO:0002790	peptide secretion	21	363	0.103087	0.406816
GO:0006732	coenzyme metabolic process	21	363	0.103087	0.406816
GO:0043010	camera-type eye development	21	363	0.103087	0.406816
GO:0006096	glycolytic process	9	129	0.103578	0.407478
GO:0035556	intracellular signal transduction	124	2591	0.104048	0.407478
GO:0001913	T cell mediated cytotoxicity	4	42	0.104718	0.407478
GO:0031128	developmental induction	4	42	0.104718	0.407478
GO:0046835	carbohydrate phosphorylation	4	42	0.104718	0.407478
GO:0050919	negative chemotaxis	4	42	0.104718	0.407478
GO:0001973	adenosine receptor signaling pathway	2	13	0.105034	0.407478
GO:0002281	macrophage activation involved in immune response	2	13	0.105034	0.407478
GO:0006171	cAMP biosynthetic process	2	13	0.105034	0.407478
GO:0006188	IMP biosynthetic process	2	13	0.105034	0.407478
GO:0006241	CTP biosynthetic process	2	13	0.105034	0.407478
GO:0006517	protein deglycosylation	2	13	0.105034	0.407478
GO:0006983	ER overload response	2	13	0.105034	0.407478
GO:0014048	regulation of glutamate secretion	2	13	0.105034	0.407478
GO:0031649	heat generation	2	13	0.105034	0.407478
GO:0035493	SNARE complex assembly	2	13	0.105034	0.407478
GO:0042635	positive regulation of hair cycle	2	13	0.105034	0.407478
GO:0046007	negative regulation of activated T cell proliferation	2	13	0.105034	0.407478
GO:0050862	positive regulation of T cell receptor signaling pathway	2	13	0.105034	0.407478
GO:0051709	regulation of killing of cells of other organism	2	13	0.105034	0.407478
GO:0051712	positive regulation of killing of cells of other organism	2	13	0.105034	0.407478
GO:0060439	trachea morphogenesis	2	13	0.105034	0.407478
GO:0070255	regulation of mucus secretion	2	13	0.105034	0.407478
GO:0070365	hepatocyte differentiation	2	13	0.105034	0.407478
GO:0072074	kidney mesenchyme development	2	13	0.105034	0.407478
GO:0090128	regulation of synapse maturation	2	13	0.105034	0.407478
GO:2001053	regulation of mesenchymal cell apoptotic process	2	13	0.105034	0.407478
GO:1901654	response to ketone	12	186	0.105158	0.407524
GO:0001654	eye development	24	425	0.105178	0.407524
GO:0033036	macromolecule localization	129	2704	0.105433	0.408256
GO:0048468	cell development	110	2282	0.105505	0.408279
GO:0051707	response to other organism	53	1036	0.10586	0.409394
GO:0006757	ATP generation from ADP	9	130	0.107304	0.413706
GO:1901292	nucleoside phosphate catabolic process	13	206	0.107328	0.413706
GO:0001916	positive regulation of T cell mediated cytotoxicity	3	27	0.107678	0.413706
GO:0034505	tooth mineralization	3	27	0.107678	0.413706
GO:0051767	nitric-oxide synthase biosynthetic process	3	27	0.107678	0.413706
GO:0051769	regulation of nitric-oxide synthase biosynthetic process	3	27	0.107678	0.413706
GO:0051923	sulfation	3	27	0.107678	0.413706
GO:0051953	negative regulation of amine transport	3	27	0.107678	0.413706
GO:0052652	cyclic purine nucleotide metabolic process	3	27	0.107678	0.413706
GO:0010822	positive regulation of mitochondrion organization	6	76	0.107778	0.413706
GO:0014823	response to activity	6	76	0.107778	0.413706
GO:0061097	regulation of protein tyrosine kinase activity	6	76	0.107778	0.413706
GO:0018212	peptidyl-tyrosine modification	20	345	0.107885	0.413861
GO:0006790	sulfur compound metabolic process	19	325	0.10822	0.414474
GO:0046661	male sex differentiation	12	187	0.108246	0.414474
GO:0072524	pyridine-containing compound metabolic process	12	187	0.108246	0.414474
GO:0010558	negative regulation of macromolecule biosynthetic process	74	1493	0.108379	0.41459
GO:0009988	cell-cell recognition	5	59	0.108545	0.41459
GO:0060393	regulation of pathway-restricted SMAD protein phosphorylation	5	59	0.108545	0.41459
GO:1902475	L-alpha-amino acid transmembrane transport	5	59	0.108545	0.41459
GO:0043393	regulation of protein binding	14	226	0.108862	0.415491
GO:0051928	positive regulation of calcium ion transport	8	112	0.108915	0.415491
GO:0055072	iron ion homeostasis	7	94	0.109338	0.416846
GO:0090087	regulation of peptide transport	27	489	0.109679	0.417805
GO:0043207	response to external biotic stimulus	53	1040	0.111026	0.417805
GO:0034728	nucleosome organization	9	131	0.111105	0.417805
GO:0042133	neurotransmitter metabolic process	9	131	0.111105	0.417805
GO:0032268	regulation of cellular protein metabolic process	125	2622	0.111316	0.417805
GO:0000245	spliceosomal complex assembly	4	43	0.111758	0.417805
GO:0031018	endocrine pancreas development	4	43	0.111758	0.417805
GO:0071364	cellular response to epidermal growth factor stimulus	4	43	0.111758	0.417805
GO:1902116	negative regulation of organelle assembly	4	43	0.111758	0.417805
GO:0072006	nephron development	10	150	0.112011	0.417805
GO:0072525	pyridine-containing compound biosynthetic process	10	150	0.112011	0.417805
GO:1903827	regulation of cellular protein localization	28	511	0.112121	0.417805
GO:0090068	positive regulation of cell cycle process	15	247	0.11263	0.417805
GO:0030004	cellular monovalent inorganic cation homeostasis	6	77	0.112903	0.417805
GO:0043154	negative regulation of cysteine-type endopeptidase activity involved in apoptotic process	6	77	0.112903	0.417805
GO:0060395	SMAD protein signal transduction	6	77	0.112903	0.417805
GO:0045055	regulated exocytosis	13	208	0.113306	0.417805
GO:0150063	visual system development	24	429	0.113309	0.417805
GO:0009408	response to heat	7	95	0.113936	0.417805
GO:0032760	positive regulation of tumor necrosis factor production	7	95	0.113936	0.417805
GO:0099565	chemical synaptic transmission, postsynaptic	7	95	0.113936	0.417805
GO:0009790	embryo development	62	1237	0.114268	0.417805
GO:0032613	interleukin-10 production	5	60	0.114481	0.417805
GO:0032653	regulation of interleukin-10 production	5	60	0.114481	0.417805
GO:0072698	protein localization to microtubule cytoskeleton	5	60	0.114481	0.417805
GO:0086003	cardiac muscle cell contraction	5	60	0.114481	0.417805
GO:1902099	regulation of metaphase/anaphase transition of cell cycle	5	60	0.114481	0.417805
GO:2001020	regulation of response to DNA damage stimulus	14	228	0.114606	0.417805
GO:0048729	tissue morphogenesis	36	680	0.114758	0.417805
GO:0009607	response to biotic stimulus	55	1086	0.11485	0.417805
GO:1902679	negative regulation of RNA biosynthetic process	64	1281	0.114976	0.417805
GO:1903507	negative regulation of nucleic acid-templated transcription	64	1281	0.114976	0.417805
GO:1904064	positive regulation of cation transmembrane transport	9	132	0.11498	0.417805
GO:0009056	catabolic process	115	2404	0.115311	0.417805
GO:0016358	dendrite development	15	248	0.115413	0.417805
GO:0106106	cold-induced thermogenesis	11	170	0.115414	0.417805
GO:0120161	regulation of cold-induced thermogenesis	11	170	0.115414	0.417805
GO:0060401	cytosolic calcium ion transport	10	151	0.115631	0.417805
GO:0006101	citrate metabolic process	3	28	0.116948	0.417805
GO:0010665	regulation of cardiac muscle cell apoptotic process	3	28	0.116948	0.417805
GO:0051443	positive regulation of ubiquitin-protein transferase activity	3	28	0.116948	0.417805
GO:0072337	modified amino acid transport	3	28	0.116948	0.417805
GO:0095500	acetylcholine receptor signaling pathway	3	28	0.116948	0.417805
GO:1903831	signal transduction involved in cellular response to ammonium ion	3	28	0.116948	0.417805
GO:0021549	cerebellum development	8	114	0.11733	0.417805
GO:0007420	brain development	38	724	0.117557	0.417805
GO:0050688	regulation of defense response to virus	6	78	0.11815	0.417805
GO:0002698	negative regulation of immune effector process	9	133	0.118928	0.417805
GO:0042866	pyruvate biosynthetic process	9	133	0.118928	0.417805
GO:0002920	regulation of humoral immune response	4	44	0.119002	0.417805
GO:0000012	single strand break repair	2	14	0.119184	0.417805
GO:0001787	natural killer cell proliferation	2	14	0.119184	0.417805
GO:0001886	endothelial cell morphogenesis	2	14	0.119184	0.417805
GO:0006013	mannose metabolic process	2	14	0.119184	0.417805
GO:0009173	pyrimidine ribonucleoside monophosphate metabolic process	2	14	0.119184	0.417805
GO:0009209	pyrimidine ribonucleoside triphosphate biosynthetic process	2	14	0.119184	0.417805
GO:0009415	response to water	2	14	0.119184	0.417805
GO:0019896	axonal transport of mitochondrion	2	14	0.119184	0.417805
GO:0030730	sequestering of triglyceride	2	14	0.119184	0.417805
GO:0032402	melanosome transport	2	14	0.119184	0.417805
GO:0042754	negative regulation of circadian rhythm	2	14	0.119184	0.417805
GO:0043517	positive regulation of DNA damage response, signal transduction by p53 class mediator	2	14	0.119184	0.417805
GO:0045722	positive regulation of gluconeogenesis	2	14	0.119184	0.417805
GO:0046112	nucleobase biosynthetic process	2	14	0.119184	0.417805
GO:0048311	mitochondrion distribution	2	14	0.119184	0.417805
GO:0061299	retina vasculature morphogenesis in camera-type eye	2	14	0.119184	0.417805
GO:0071639	positive regulation of monocyte chemotactic protein-1 production	2	14	0.119184	0.417805
GO:0072498	embryonic skeletal joint development	2	14	0.119184	0.417805
GO:0097152	mesenchymal cell apoptotic process	2	14	0.119184	0.417805
GO:0097284	hepatocyte apoptotic process	2	14	0.119184	0.417805
GO:0098734	macromolecule depalmitoylation	2	14	0.119184	0.417805
GO:0098962	regulation of postsynaptic neurotransmitter receptor activity	2	14	0.119184	0.417805
GO:0099509	regulation of presynaptic cytosolic calcium ion concentration	2	14	0.119184	0.417805
GO:0099558	maintenance of synapse structure	2	14	0.119184	0.417805
GO:1905941	positive regulation of gonad development	2	14	0.119184	0.417805
GO:0051896	regulation of protein kinase B signaling	10	152	0.119316	0.417805
GO:2000113	negative regulation of cellular macromolecule biosynthetic process	73	1481	0.119433	0.417805
GO:0050807	regulation of synapse organization	13	210	0.119476	0.417805
GO:0001822	kidney development	19	330	0.120244	0.417805
GO:0048286	lung alveolus development	5	61	0.12057	0.417805
GO:0051051	negative regulation of transport	23	412	0.120954	0.417805
GO:0009890	negative regulation of biosynthetic process	78	1592	0.121085	0.417805
GO:0070371	ERK1 and ERK2 cascade	17	290	0.121178	0.417805
GO:0060541	respiratory system development	16	270	0.121292	0.417805
GO:0072009	nephron epithelium development	8	115	0.121665	0.417805
GO:1903076	regulation of protein localization to plasma membrane	8	115	0.121665	0.417805
GO:0048771	tissue remodeling	11	172	0.122377	0.417805
GO:0045860	positive regulation of protein kinase activity	25	454	0.122526	0.417805
GO:0035270	endocrine system development	9	134	0.12295	0.417805
GO:2001257	regulation of cation channel activity	9	134	0.12295	0.417805
GO:0001951	intestinal D-glucose absorption	1	3	0.123344	0.417805
GO:0002025	norepinephrine-epinephrine-mediated vasodilation involved in regulation of systemic arterial blood pressure	1	3	0.123344	0.417805
GO:0002282	microglial cell activation involved in immune response	1	3	0.123344	0.417805
GO:0002541	activation of plasma proteins involved in acute inflammatory response	1	3	0.123344	0.417805
GO:0002767	immune response-inhibiting cell surface receptor signaling pathway	1	3	0.123344	0.417805
GO:0002930	trabecular meshwork development	1	3	0.123344	0.417805
GO:0002933	lipid hydroxylation	1	3	0.123344	0.417805
GO:0003213	cardiac right atrium morphogenesis	1	3	0.123344	0.417805
GO:0003285	septum secundum development	1	3	0.123344	0.417805
GO:0006059	hexitol metabolic process	1	3	0.123344	0.417805
GO:0006431	methionyl-tRNA aminoacylation	1	3	0.123344	0.417805
GO:0006788	heme oxidation	1	3	0.123344	0.417805
GO:0007223	Wnt signaling pathway, calcium modulating pathway	1	3	0.123344	0.417805
GO:0009304	tRNA transcription	1	3	0.123344	0.417805
GO:0009698	phenylpropanoid metabolic process	1	3	0.123344	0.417805
GO:0009804	coumarin metabolic process	1	3	0.123344	0.417805
GO:0010159	specification of animal organ position	1	3	0.123344	0.417805
GO:0010693	negative regulation of alkaline phosphatase activity	1	3	0.123344	0.417805
GO:0015879	carnitine transport	1	3	0.123344	0.417805
GO:0015910	peroxisomal long-chain fatty acid import	1	3	0.123344	0.417805
GO:0016080	synaptic vesicle targeting	1	3	0.123344	0.417805
GO:0016098	monoterpenoid metabolic process	1	3	0.123344	0.417805
GO:0016185	synaptic vesicle budding from presynaptic endocytic zone membrane	1	3	0.123344	0.417805
GO:0016332	establishment or maintenance of polarity of embryonic epithelium	1	3	0.123344	0.417805
GO:0021747	cochlear nucleus development	1	3	0.123344	0.417805
GO:0021769	orbitofrontal cortex development	1	3	0.123344	0.417805
GO:0021933	radial glia guided migration of cerebellar granule cell	1	3	0.123344	0.417805
GO:0030950	establishment or maintenance of actin cytoskeleton polarity	1	3	0.123344	0.417805
GO:0031509	telomeric heterochromatin assembly	1	3	0.123344	0.417805
GO:0031585	regulation of inositol 1,4,5-trisphosphate-sensitive calcium-release channel activity	1	3	0.123344	0.417805
GO:0031587	positive regulation of inositol 1,4,5-trisphosphate-sensitive calcium-release channel activity	1	3	0.123344	0.417805
GO:0032079	positive regulation of endodeoxyribonuclease activity	1	3	0.123344	0.417805
GO:0032417	positive regulation of sodium:proton antiporter activity	1	3	0.123344	0.417805
GO:0033861	negative regulation of NAD(P)H oxidase activity	1	3	0.123344	0.417805
GO:0034769	basement membrane disassembly	1	3	0.123344	0.417805
GO:0035880	embryonic nail plate morphogenesis	1	3	0.123344	0.417805
GO:0035928	rRNA import into mitochondrion	1	3	0.123344	0.417805
GO:0036364	transforming growth factor beta1 activation	1	3	0.123344	0.417805
GO:0036500	ATF6-mediated unfolded protein response	1	3	0.123344	0.417805
GO:0036515	serotonergic neuron axon guidance	1	3	0.123344	0.417805
GO:0038195	urokinase plasminogen activator signaling pathway	1	3	0.123344	0.417805
GO:0042167	heme catabolic process	1	3	0.123344	0.417805
GO:0042539	hypotonic salinity response	1	3	0.123344	0.417805
GO:0042710	biofilm formation	1	3	0.123344	0.417805
GO:0042779	tRNA 3'-trailer cleavage	1	3	0.123344	0.417805
GO:0042797	tRNA transcription by RNA polymerase III	1	3	0.123344	0.417805
GO:0044010	single-species biofilm formation	1	3	0.123344	0.417805
GO:0044208	'de novo' AMP biosynthetic process	1	3	0.123344	0.417805
GO:0044407	single-species biofilm formation in or on host organism	1	3	0.123344	0.417805
GO:0045583	regulation of cytotoxic T cell differentiation	1	3	0.123344	0.417805
GO:0045762	positive regulation of adenylate cyclase activity	1	3	0.123344	0.417805
GO:0046149	pigment catabolic process	1	3	0.123344	0.417805
GO:0046604	positive regulation of mitotic centrosome separation	1	3	0.123344	0.417805
GO:0048850	hypophysis morphogenesis	1	3	0.123344	0.417805
GO:0050976	detection of mechanical stimulus involved in sensory perception of touch	1	3	0.123344	0.417805
GO:0055073	cadmium ion homeostasis	1	3	0.123344	0.417805
GO:0060157	urinary bladder development	1	3	0.123344	0.417805
GO:0060809	mesodermal to mesenchymal transition involved in gastrulation	1	3	0.123344	0.417805
GO:0061622	glycolytic process through glucose-1-phosphate	1	3	0.123344	0.417805
GO:0070084	protein initiator methionine removal	1	3	0.123344	0.417805
GO:0071033	nuclear retention of pre-mRNA at the site of transcription	1	3	0.123344	0.417805
GO:0071442	positive regulation of histone H3-K14 acetylation	1	3	0.123344	0.417805
GO:0071477	cellular hypotonic salinity response	1	3	0.123344	0.417805
GO:0072034	renal vesicle induction	1	3	0.123344	0.417805
GO:0072053	renal inner medulla development	1	3	0.123344	0.417805
GO:0072076	nephrogenic mesenchyme development	1	3	0.123344	0.417805
GO:0072194	kidney smooth muscle tissue development	1	3	0.123344	0.417805
GO:0072244	metanephric glomerular epithelium development	1	3	0.123344	0.417805
GO:0072248	metanephric glomerular visceral epithelial cell differentiation	1	3	0.123344	0.417805
GO:0072249	metanephric glomerular visceral epithelial cell development	1	3	0.123344	0.417805
GO:0072312	metanephric glomerular epithelial cell differentiation	1	3	0.123344	0.417805
GO:0072313	metanephric glomerular epithelial cell development	1	3	0.123344	0.417805
GO:0090176	microtubule cytoskeleton organization involved in establishment of planar polarity	1	3	0.123344	0.417805
GO:0090327	negative regulation of locomotion involved in locomotory behavior	1	3	0.123344	0.417805
GO:0090679	cell differentiation involved in phenotypic switching	1	3	0.123344	0.417805
GO:0098958	retrograde axonal transport of mitochondrion	1	3	0.123344	0.417805
GO:0099562	maintenance of postsynaptic density structure	1	3	0.123344	0.417805
GO:0106001	intestinal hexose absorption	1	3	0.123344	0.417805
GO:0110088	hippocampal neuron apoptotic process	1	3	0.123344	0.417805
GO:0110089	regulation of hippocampal neuron apoptotic process	1	3	0.123344	0.417805
GO:0120045	stereocilium maintenance	1	3	0.123344	0.417805
GO:0150018	basal dendrite development	1	3	0.123344	0.417805
GO:0150019	basal dendrite morphogenesis	1	3	0.123344	0.417805
GO:0150020	basal dendrite arborization	1	3	0.123344	0.417805
GO:1900060	negative regulation of ceramide biosynthetic process	1	3	0.123344	0.417805
GO:1900190	regulation of single-species biofilm formation	1	3	0.123344	0.417805
GO:1900191	negative regulation of single-species biofilm formation	1	3	0.123344	0.417805
GO:1900228	regulation of single-species biofilm formation in or on host organism	1	3	0.123344	0.417805
GO:1900229	negative regulation of single-species biofilm formation in or on host organism	1	3	0.123344	0.417805
GO:1901252	regulation of intracellular transport of viral material	1	3	0.123344	0.417805
GO:1902268	negative regulation of polyamine transmembrane transport	1	3	0.123344	0.417805
GO:1902811	positive regulation of skeletal muscle fiber differentiation	1	3	0.123344	0.417805
GO:1902896	terminal web assembly	1	3	0.123344	0.417805
GO:1903891	regulation of ATF6-mediated unfolded protein response	1	3	0.123344	0.417805
GO:1903905	positive regulation of establishment of T cell polarity	1	3	0.123344	0.417805
GO:1904352	positive regulation of protein catabolic process in the vacuole	1	3	0.123344	0.417805
GO:1904380	endoplasmic reticulum mannose trimming	1	3	0.123344	0.417805
GO:1904780	negative regulation of protein localization to centrosome	1	3	0.123344	0.417805
GO:1904874	positive regulation of telomerase RNA localization to Cajal body	1	3	0.123344	0.417805
GO:1905420	vascular smooth muscle cell differentiation involved in phenotypic switching	1	3	0.123344	0.417805
GO:1905429	response to glycine	1	3	0.123344	0.417805
GO:1905915	regulation of cell differentiation involved in phenotypic switching	1	3	0.123344	0.417805
GO:1905930	regulation of vascular smooth muscle cell differentiation involved in phenotypic switching	1	3	0.123344	0.417805
GO:1990442	intrinsic apoptotic signaling pathway in response to nitrosative stress	1	3	0.123344	0.417805
GO:2000297	negative regulation of synapse maturation	1	3	0.123344	0.417805
GO:2000383	regulation of ectoderm development	1	3	0.123344	0.417805
GO:2000384	negative regulation of ectoderm development	1	3	0.123344	0.417805
GO:2000524	negative regulation of T cell costimulation	1	3	0.123344	0.417805
GO:2000645	negative regulation of receptor catabolic process	1	3	0.123344	0.417805
GO:2001190	positive regulation of T cell activation via T cell receptor contact with antigen bound to MHC molecule on antigen presenting cell	1	3	0.123344	0.417805
GO:2001200	positive regulation of dendritic cell differentiation	1	3	0.123344	0.417805
GO:0045778	positive regulation of ossification	7	97	0.123432	0.417805
GO:1903557	positive regulation of tumor necrosis factor superfamily cytokine production	7	97	0.123432	0.417805
GO:0007215	glutamate receptor signaling pathway	6	79	0.123516	0.417805
GO:0043266	regulation of potassium ion transport	6	79	0.123516	0.417805
GO:0070252	actin-mediated cell contraction	6	79	0.123516	0.417805
GO:0051050	positive regulation of transport	42	813	0.12382	0.418603
GO:0048193	Golgi vesicle transport	15	251	0.124003	0.418992
GO:0042327	positive regulation of phosphorylation	52	1028	0.124094	0.419072
GO:0043549	regulation of kinase activity	41	792	0.124388	0.419718
GO:0034764	positive regulation of transmembrane transport	12	192	0.124476	0.419718
GO:0060562	epithelial tube morphogenesis	22	393	0.124489	0.419718
GO:0050803	regulation of synapse structure or activity	13	212	0.125835	0.422331
GO:0060041	retina development in camera-type eye	11	173	0.125945	0.422331
GO:0072175	epithelial tube formation	11	173	0.125945	0.422331
GO:2000147	positive regulation of cell motility	29	539	0.125997	0.422331
GO:0010677	negative regulation of cellular carbohydrate metabolic process	4	45	0.126442	0.422331
GO:0034314	Arp2/3 complex-mediated actin nucleation	4	45	0.126442	0.422331
GO:0042771	intrinsic apoptotic signaling pathway in response to DNA damage by p53 class mediator	4	45	0.126442	0.422331
GO:0010662	regulation of striated muscle cell apoptotic process	3	29	0.126503	0.422331
GO:0010758	regulation of macrophage chemotaxis	3	29	0.126503	0.422331
GO:0032770	positive regulation of monooxygenase activity	3	29	0.126503	0.422331
GO:0032816	positive regulation of natural killer cell activation	3	29	0.126503	0.422331
GO:0033260	nuclear DNA replication	3	29	0.126503	0.422331
GO:0033688	regulation of osteoblast proliferation	3	29	0.126503	0.422331
GO:0044275	cellular carbohydrate catabolic process	3	29	0.126503	0.422331
GO:0046597	negative regulation of viral entry into host cell	3	29	0.126503	0.422331
GO:0046931	pore complex assembly	3	29	0.126503	0.422331
GO:1904353	regulation of telomere capping	3	29	0.126503	0.422331
GO:1901701	cellular response to oxygen-containing compound	54	1073	0.126603	0.422331
GO:0001658	branching involved in ureteric bud morphogenesis	5	62	0.126806	0.422331
GO:0044784	metaphase/anaphase transition of cell cycle	5	62	0.126806	0.422331
GO:0045104	intermediate filament cytoskeleton organization	5	62	0.126806	0.422331
GO:0060119	inner ear receptor cell development	5	62	0.126806	0.422331
GO:0051223	regulation of protein transport	25	456	0.126836	0.422331
GO:0043467	regulation of generation of precursor metabolites and energy	9	135	0.127044	0.422794
GO:0006996	organelle organization	185	3990	0.12773	0.424851
GO:0060996	dendritic spine development	7	98	0.128327	0.426585
GO:0042326	negative regulation of phosphorylation	24	436	0.128459	0.426585
GO:0048880	sensory system development	24	436	0.128459	0.426585
GO:0098660	inorganic ion transmembrane transport	42	816	0.128676	0.427076
GO:0106027	neuron projection organization	6	80	0.129	0.427922
GO:2000027	regulation of animal organ morphogenesis	13	213	0.129086	0.427977
GO:0001906	cell killing	10	155	0.130756	0.433282
GO:0009913	epidermal cell differentiation	12	194	0.131331	0.434722
GO:0016331	morphogenesis of embryonic epithelium	12	194	0.131331	0.434722
GO:0036465	synaptic vesicle recycling	5	63	0.133187	0.43701
GO:0060688	regulation of morphogenesis of a branching structure	5	63	0.133187	0.43701
GO:2000243	positive regulation of reproductive process	5	63	0.133187	0.43701
GO:2000377	regulation of reactive oxygen species metabolic process	11	175	0.133251	0.43701
GO:0006334	nucleosome assembly	7	99	0.133317	0.43701
GO:0031341	regulation of cell killing	7	99	0.133317	0.43701
GO:1901989	positive regulation of cell cycle phase transition	7	99	0.133317	0.43701
GO:0002029	desensitization of G protein-coupled receptor signaling pathway	2	15	0.13377	0.43701
GO:0002468	dendritic cell antigen processing and presentation	2	15	0.13377	0.43701
GO:0007379	segment specification	2	15	0.13377	0.43701
GO:0008090	retrograde axonal transport	2	15	0.13377	0.43701
GO:0021932	hindbrain radial glia guided cell migration	2	15	0.13377	0.43701
GO:0022401	negative adaptation of signaling pathway	2	15	0.13377	0.43701
GO:0032274	gonadotropin secretion	2	15	0.13377	0.43701
GO:0034695	response to prostaglandin E	2	15	0.13377	0.43701
GO:0042670	retinal cone cell differentiation	2	15	0.13377	0.43701
GO:0048733	sebaceous gland development	2	15	0.13377	0.43701
GO:0048820	hair follicle maturation	2	15	0.13377	0.43701
GO:0051904	pigment granule transport	2	15	0.13377	0.43701
GO:0051956	negative regulation of amino acid transport	2	15	0.13377	0.43701
GO:0070141	response to UV-A	2	15	0.13377	0.43701
GO:0071379	cellular response to prostaglandin stimulus	2	15	0.13377	0.43701
GO:1900016	negative regulation of cytokine production involved in inflammatory response	2	15	0.13377	0.43701
GO:1901836	regulation of transcription of nucleolar large rRNA by RNA polymerase I	2	15	0.13377	0.43701
GO:0002832	negative regulation of response to biotic stimulus	4	46	0.134073	0.43701
GO:0003156	regulation of animal organ formation	4	46	0.134073	0.43701
GO:0032731	positive regulation of interleukin-1 beta production	4	46	0.134073	0.43701
GO:0032814	regulation of natural killer cell activation	4	46	0.134073	0.43701
GO:0043618	regulation of transcription from RNA polymerase II promoter in response to stress	4	46	0.134073	0.43701
GO:0031399	regulation of protein modification process	88	1824	0.134363	0.437725
GO:0016567	protein ubiquitination	38	734	0.134637	0.438238
GO:0043484	regulation of RNA splicing	10	156	0.134696	0.438238
GO:0042060	wound healing	23	418	0.134733	0.438238
GO:0000077	DNA damage checkpoint	8	118	0.135165	0.439409
GO:0046031	ADP metabolic process	9	137	0.135445	0.439944
GO:0090305	nucleic acid phosphodiester bond hydrolysis	13	215	0.135727	0.439944
GO:0001759	organ induction	3	30	0.136326	0.439944
GO:0002438	acute inflammatory response to antigenic stimulus	3	30	0.136326	0.439944
GO:0003338	metanephros morphogenesis	3	30	0.136326	0.439944
GO:0009190	cyclic nucleotide biosynthetic process	3	30	0.136326	0.439944
GO:0021533	cell differentiation in hindbrain	3	30	0.136326	0.439944
GO:0032786	positive regulation of DNA-templated transcription, elongation	3	30	0.136326	0.439944
GO:0034243	regulation of transcription elongation from RNA polymerase II promoter	3	30	0.136326	0.439944
GO:0050849	negative regulation of calcium-mediated signaling	3	30	0.136326	0.439944
GO:0050860	negative regulation of T cell receptor signaling pathway	3	30	0.136326	0.439944
GO:0070198	protein localization to chromosome, telomeric region	3	30	0.136326	0.439944
GO:1905144	response to acetylcholine	3	30	0.136326	0.439944
GO:1905145	cellular response to acetylcholine	3	30	0.136326	0.439944
GO:0016052	carbohydrate catabolic process	11	176	0.136988	0.44166
GO:0045787	positive regulation of cell cycle	20	357	0.137	0.44166
GO:0000122	negative regulation of transcription by RNA polymerase II	46	908	0.138562	0.44646
GO:0031347	regulation of defense response	34	651	0.138696	0.44666
GO:0043954	cellular component maintenance	5	64	0.139709	0.44922
GO:0050854	regulation of antigen receptor-mediated signaling pathway	5	64	0.139709	0.44922
GO:0060389	pathway-restricted SMAD protein phosphorylation	5	64	0.139709	0.44922
GO:0048645	animal organ formation	6	82	0.14031	0.450918
GO:0070201	regulation of establishment of protein localization	26	483	0.140497	0.451284
GO:0045892	negative regulation of transcription, DNA-templated	63	1279	0.14081	0.452056
GO:0002376	immune system process	127	2699	0.140982	0.452372
GO:0043933	protein-containing complex subunit organization	88	1830	0.14133	0.452922
GO:0031334	positive regulation of protein complex assembly	16	277	0.141608	0.452922
GO:0046434	organophosphate catabolic process	16	277	0.141608	0.452922
GO:0002251	organ or tissue specific immune response	4	47	0.141886	0.452922
GO:0002753	cytoplasmic pattern recognition receptor signaling pathway	4	47	0.141886	0.452922
GO:0009187	cyclic nucleotide metabolic process	4	47	0.141886	0.452922
GO:0010676	positive regulation of cellular carbohydrate metabolic process	4	47	0.141886	0.452922
GO:0046596	regulation of viral entry into host cell	4	47	0.141886	0.452922
GO:0060612	adipose tissue development	4	47	0.141886	0.452922
GO:0060986	endocrine hormone secretion	4	47	0.141886	0.452922
GO:0009166	nucleotide catabolic process	12	197	0.141996	0.453038
GO:0009144	purine nucleoside triphosphate metabolic process	20	359	0.142258	0.453641
GO:0070997	neuron death	18	318	0.142434	0.453968
GO:0015893	drug transport	13	217	0.142553	0.454111
GO:1901575	organic substance catabolic process	96	2009	0.143075	0.455539
GO:0033044	regulation of chromosome organization	21	380	0.143184	0.455652
GO:0006855	drug transmembrane transport	7	101	0.143581	0.455976
GO:0051897	positive regulation of protein kinase B signaling	7	101	0.143581	0.455976
GO:0098693	regulation of synaptic vesicle cycle	7	101	0.143581	0.455976
GO:1990542	mitochondrial transmembrane transport	7	101	0.143581	0.455976
GO:1990778	protein localization to cell periphery	19	339	0.143825	0.456391
GO:0006807	nitrogen compound metabolic process	507	11425	0.143925	0.456391
GO:0060322	head development	40	782	0.143933	0.456391
GO:1904375	regulation of protein localization to cell periphery	9	139	0.144128	0.456775
GO:0030001	metal ion transport	45	890	0.144522	0.457702
GO:0017156	calcium ion regulated exocytosis	8	120	0.144569	0.457702
GO:0071900	regulation of protein serine/threonine kinase activity	25	464	0.144983	0.458778
GO:0006733	oxidoreduction coenzyme metabolic process	12	198	0.145651	0.459263
GO:0048736	appendage development	13	218	0.146034	0.459263
GO:0060173	limb development	13	218	0.146034	0.459263
GO:0014812	muscle cell migration	6	83	0.146132	0.459263
GO:0051341	regulation of oxidoreductase activity	6	83	0.146132	0.459263
GO:0051865	protein autoubiquitination	6	83	0.146132	0.459263
GO:0007399	nervous system development	111	2346	0.146134	0.459263
GO:0021695	cerebellar cortex development	5	65	0.146368	0.459263
GO:0046888	negative regulation of hormone secretion	5	65	0.146368	0.459263
GO:0055117	regulation of cardiac muscle contraction	5	65	0.146368	0.459263
GO:1905818	regulation of chromosome separation	5	65	0.146368	0.459263
GO:2001169	regulation of ATP biosynthetic process	5	65	0.146368	0.459263
GO:0006026	aminoglycan catabolic process	3	31	0.146399	0.459263
GO:0035066	positive regulation of histone acetylation	3	31	0.146399	0.459263
GO:0045454	cell redox homeostasis	3	31	0.146399	0.459263
GO:1902042	negative regulation of extrinsic apoptotic signaling pathway via death domain receptors	3	31	0.146399	0.459263
GO:1904376	negative regulation of protein localization to cell periphery	3	31	0.146399	0.459263
GO:0018108	peptidyl-tyrosine phosphorylation	19	340	0.146597	0.459648
GO:0055088	lipid homeostasis	10	159	0.146886	0.460323
GO:0033365	protein localization to organelle	42	827	0.14749	0.461752
GO:0072593	reactive oxygen species metabolic process	15	259	0.14866	0.461752
GO:0001553	luteinization	2	16	0.148727	0.461752
GO:0007035	vacuolar acidification	2	16	0.148727	0.461752
GO:0030033	microvillus assembly	2	16	0.148727	0.461752
GO:0032401	establishment of melanosome localization	2	16	0.148727	0.461752
GO:0043374	CD8-positive, alpha-beta T cell differentiation	2	16	0.148727	0.461752
GO:0044154	histone H3-K14 acetylation	2	16	0.148727	0.461752
GO:0045655	regulation of monocyte differentiation	2	16	0.148727	0.461752
GO:0045725	positive regulation of glycogen biosynthetic process	2	16	0.148727	0.461752
GO:0050965	detection of temperature stimulus involved in sensory perception of pain	2	16	0.148727	0.461752
GO:0055119	relaxation of cardiac muscle	2	16	0.148727	0.461752
GO:0060033	anatomical structure regression	2	16	0.148727	0.461752
GO:0070875	positive regulation of glycogen metabolic process	2	16	0.148727	0.461752
GO:0090594	inflammatory response to wounding	2	16	0.148727	0.461752
GO:0090660	cerebrospinal fluid circulation	2	16	0.148727	0.461752
GO:1903214	regulation of protein targeting to mitochondrion	2	16	0.148727	0.461752
GO:1905168	positive regulation of double-strand break repair via homologous recombination	2	16	0.148727	0.461752
GO:0035282	segmentation	7	102	0.14885	0.461752
GO:0010562	positive regulation of phosphorus metabolic process	54	1088	0.14897	0.461752
GO:0045937	positive regulation of phosphate metabolic process	54	1088	0.14897	0.461752
GO:0046486	glycerolipid metabolic process	22	403	0.149003	0.461752
GO:0051272	positive regulation of cellular component movement	29	550	0.149061	0.461752
GO:0002702	positive regulation of production of molecular mediator of immune response	8	121	0.149389	0.462536
GO:0051961	negative regulation of nervous system development	17	300	0.149595	0.462732
GO:0010524	positive regulation of calcium ion transport into cytosol	4	48	0.149875	0.462732
GO:0003006	developmental process involved in reproduction	39	764	0.150338	0.462732
[truncated: 4,181 more rows]

## Sheet: Pathway for DME lncRNAs
KEGG_A_class	KEGG_B_class	Pathway	out (560)	All (13201)	Pvalue	Qvalue
Human Diseases	Cancer: overview	Viral carcinogenesis	39	336	1.05517e-08	3.1444e-06
Human Diseases	Infectious disease: viral	Human papillomavirus infection	52	543	2.93293e-08	4.37007e-06
Human Diseases	Endocrine and metabolic disease	Type I diabetes mellitus	29	226	9.84377e-08	9.77815e-06
Cellular Processes	Cell growth and death	Cellular senescence	33	284	1.42999e-07	1.06535e-05
Human Diseases	Immune disease	Graft-versus-host disease	26	209	8.31372e-07	4.95498e-05
Human Diseases	Infectious disease: viral	Human cytomegalovirus infection	38	390	1.51345e-06	6.57187e-05
Cellular Processes	Transport and catabolism	Endocytosis	41	437	1.54373e-06	6.57187e-05
Human Diseases	Infectious disease: viral	Human T-cell leukemia virus 1 infection	43	486	3.9657e-06	0.000147722
Metabolism	Global and overview maps	Fatty acid metabolism	15	90	5.17362e-06	0.000171304
Organismal Systems	Immune system	Antigen processing and presentation	28	263	7.06642e-06	0.000210579
Human Diseases	Infectious disease: viral	Herpes simplex virus 1 infection	48	620	3.89028e-05	0.00105391
Human Diseases	Infectious disease: viral	Kaposi sarcoma-associated herpesvirus infection	30	322	4.5199e-05	0.00112244
Genetic Information Processing	Translation	mRNA surveillance pathway	17	148	0.000177928	0.00407866
Environmental Information Processing	Signal transduction	cGMP-PKG signaling pathway	25	281	0.000388694	0.00827364
Environmental Information Processing	Signaling molecules and interaction	Cell adhesion molecules	31	390	0.000592007	0.0113065
Human Diseases	Infectious disease: viral	Human immunodeficiency virus 1 infection	36	478	0.000607062	0.0113065
Human Diseases	Immune disease	Autoimmune thyroid disease	29	362	0.000778556	0.0136476
Metabolism	Lipid metabolism	Synthesis and degradation of ketone bodies	4	12	0.00120765	0.0199934
Human Diseases	Immune disease	Allograft rejection	27	347	0.00178429	0.0279851
Cellular Processes	Cell growth and death	Apoptosis - multiple species	9	69	0.00244139	0.0363767
Metabolism	Amino acid metabolism	Tryptophan metabolism	9	70	0.00269886	0.0382981
Metabolism	Lipid metabolism	Glycerophospholipid metabolism	14	142	0.00283649	0.0384215
Cellular Processes	Cell growth and death	Apoptosis	21	256	0.00299782	0.0388413
Organismal Systems	Aging	Longevity regulating pathway - multiple species	10	86	0.00339714	0.0421812
Organismal Systems	Endocrine system	Regulation of lipolysis in adipocytes	9	75	0.00432532	0.0515578
Organismal Systems	Endocrine system	Thyroid hormone synthesis	11	108	0.00606064	0.0694643
Metabolism	Metabolism of other amino acids	Phosphonate and phosphinate metabolism	3	10	0.00728705	0.0804274
Cellular Processes	Cellular community - eukaryotes	Tight junction	21	278	0.00766487	0.0815761
Cellular Processes	Transport and catabolism	Phagosome	31	463	0.00814337	0.0836801
Metabolism	Lipid metabolism	Fatty acid elongation	6	44	0.0101652	0.100975
Organismal Systems	Immune system	Complement and coagulation cascades	12	135	0.0122241	0.117509
Environmental Information Processing	Signal transduction	cAMP signaling pathway	24	350	0.0142315	0.13253
Metabolism	Metabolism of cofactors and vitamins	Thiamine metabolism	4	23	0.0149247	0.134774
Metabolism	Carbohydrate metabolism	Propanoate metabolism	6	50	0.0185049	0.16219
Organismal Systems	Digestive system	Fat digestion and absorption	7	65	0.0197692	0.168321
Human Diseases	Cardiovascular disease	Viral myocarditis	25	385	0.0230002	0.189204
Organismal Systems	Endocrine system	Progesterone-mediated oocyte maturation	11	131	0.0234918	0.189204
Environmental Information Processing	Signal transduction	AMPK signaling pathway	15	201	0.0242892	0.190479
Human Diseases	Endocrine and metabolic disease	AGE-RAGE signaling pathway in diabetic complications	13	168	0.0266742	0.203818
Metabolism	Carbohydrate metabolism	Glyoxylate and dicarboxylate metabolism	5	42	0.0314882	0.234587
Environmental Information Processing	Signaling molecules and interaction	Viral protein interaction with cytokine and cytokine receptor	9	104	0.0324192	0.235632
Genetic Information Processing	Transcription	Spliceosome	15	210	0.03405	0.241593
Genetic Information Processing	Folding, sorting and degradation	RNA degradation	10	125	0.0398087	0.275883
Environmental Information Processing	Signal transduction	Sphingolipid signaling pathway	14	202	0.0489449	0.331491
Human Diseases	Endocrine and metabolic disease	Insulin resistance	12	166	0.0502106	0.332506
Metabolism	Carbohydrate metabolism	Butanoate metabolism	4	35	0.0594074	0.375348
Metabolism	Metabolism of terpenoids and polyketides	Terpenoid backbone biosynthesis	4	35	0.0594074	0.375348
Metabolism	Carbohydrate metabolism	Fructose and mannose metabolism	6	66	0.0604587	0.375348
Human Diseases	Infectious disease: bacterial	Salmonella infection	22	365	0.0620347	0.377272
Human Diseases	Infectious disease: bacterial	Pertussis	8	101	0.0649028	0.386821
Cellular Processes	Cellular community - eukaryotes	Gap junction	10	138	0.0688669	0.402399
Genetic Information Processing	Translation	Aminoacyl-tRNA biosynthesis	6	69	0.071904	0.408041
Human Diseases	Neurodegenerative disease	Spinocerebellar ataxia	11	158	0.0731266	0.408041
Metabolism	Lipid metabolism	Fatty acid degradation	6	70	0.075977	0.408041
Metabolism	Amino acid metabolism	Valine, leucine and isoleucine degradation	6	70	0.075977	0.408041
Genetic Information Processing	Folding, sorting and degradation	Protein processing in endoplasmic reticulum	16	255	0.0766789	0.408041
Organismal Systems	Nervous system	Glutamatergic synapse	14	219	0.0830985	0.434445
Genetic Information Processing	Folding, sorting and degradation	Ubiquitin mediated proteolysis	14	220	0.085488	0.437756
Human Diseases	Infectious disease: viral	Hepatitis C	15	240	0.0866697	0.437756
Human Diseases	Cancer: overview	Choline metabolism in cancer	11	164	0.0895798	0.444913
Cellular Processes	Transport and catabolism	Lysosome	13	206	0.0996511	0.484644
Human Diseases	Substance dependence	Cocaine addiction	6	76	0.103079	0.484644
Genetic Information Processing	Translation	Nucleocytoplasmic transport	15	247	0.103929	0.484644
Metabolism	Lipid metabolism	Glycerolipid metabolism	7	94	0.104085	0.484644
Human Diseases	Endocrine and metabolic disease	Cushing syndrome	14	229	0.108944	0.496679
Metabolism	Nucleotide metabolism	Purine metabolism	12	190	0.110003	0.496679
Organismal Systems	Aging	Longevity regulating pathway	9	134	0.116208	0.509262
Human Diseases	Infectious disease: bacterial	Bacterial invasion of epithelial cells	9	134	0.116208	0.509262
Metabolism	Lipid metabolism	Biosynthesis of unsaturated fatty acids	4	45	0.122369	0.528492
Organismal Systems	Excretory system	Collecting duct acid secretion	4	46	0.129807	0.552607
Organismal Systems	Immune system	Leukocyte transendothelial migration	11	177	0.132347	0.555482
Human Diseases	Infectious disease: viral	Epstein-Barr virus infection	31	594	0.135674	0.56154
Environmental Information Processing	Signal transduction	TNF signaling pathway	10	159	0.13869	0.562926
Cellular Processes	Cell motility	Regulation of actin cytoskeleton	19	342	0.139787	0.562926
Organismal Systems	Circulatory system	Adrenergic signaling in cardiomyocytes	14	242	0.148969	0.591905
Cellular Processes	Transport and catabolism	Peroxisome	8	123	0.151696	0.594808
Metabolism	Lipid metabolism	alpha-Linolenic acid metabolism	3	33	0.163053	0.631037
Metabolism	Xenobiotics biodegradation and metabolism	Drug metabolism - cytochrome P450	7	107	0.169022	0.64013
Organismal Systems	Development and regeneration	Axon guidance	16	290	0.1713	0.64013
Metabolism	Amino acid metabolism	Lysine degradation	7	108	0.174633	0.64013
Cellular Processes	Cell growth and death	p53 signaling pathway	7	108	0.174633	0.64013
Organismal Systems	Endocrine system	Estrogen signaling pathway	13	230	0.179735	0.64013
Metabolism	Global and overview maps	Metabolic pathways	104	2254	0.182236	0.64013
Metabolism	Carbohydrate metabolism	Amino sugar and nucleotide sugar metabolism	5	71	0.182587	0.64013
Genetic Information Processing	Transcription	Basal transcription factors	5	71	0.182587	0.64013
Organismal Systems	Immune system	IL-17 signaling pathway	8	130	0.187347	0.64918
Cellular Processes	Cell growth and death	Oocyte meiosis	10	172	0.195426	0.669389
Organismal Systems	Endocrine system	Melanogenesis	8	133	0.203631	0.68957
Human Diseases	Substance dependence	Amphetamine addiction	7	114	0.209886	0.702765
Organismal Systems	Endocrine system	Adipocytokine signaling pathway	7	115	0.216007	0.706949
Human Diseases	Neurodegenerative disease	Alzheimer disease	26	520	0.218503	0.706949
Organismal Systems	Endocrine system	Growth hormone synthesis, secretion and action	10	177	0.219606	0.706949
Human Diseases	Endocrine and metabolic disease	Non-alcoholic fatty liver disease	12	219	0.220625	0.706949
Metabolism	Nucleotide metabolism	Pyrimidine metabolism	5	78	0.235821	0.745003
Metabolism	Carbohydrate metabolism	Citrate cycle (TCA cycle)	3	40	0.240001	0.745003
Metabolism	Carbohydrate metabolism	Pentose phosphate pathway	3	40	0.240001	0.745003
Organismal Systems	Excretory system	Aldosterone-regulated sodium reabsorption	4	60	0.249705	0.764709
Genetic Information Processing	Transcription	RNA polymerase	3	41	0.251482	0.764709
Metabolism	Biosynthesis of other secondary metabolites	Caffeine metabolism	1	7	0.26177	0.76849
Environmental Information Processing	Signal transduction	Hippo signaling pathway - fly	1	7	0.26177	0.76849
Human Diseases	Drug resistance: antineoplastic	Antifolate resistance	3	42	0.26304	0.76849
Human Diseases	Endocrine and metabolic disease	Maturity onset diabetes of the young	3	42	0.26304	0.76849
Human Diseases	Cancer: specific types	Prostate cancer	9	165	0.267089	0.772743
Human Diseases	Neurodegenerative disease	Amyotrophic lateral sclerosis	6	103	0.272128	0.77952
Genetic Information Processing	Folding, sorting and degradation	SNARE interactions in vesicular transport	3	43	0.274663	0.77952
Cellular Processes	Transport and catabolism	Autophagy - other	3	44	0.286337	0.798748
Organismal Systems	Endocrine system	Cortisol synthesis and secretion	6	105	0.286799	0.798748
Metabolism	Lipid metabolism	Primary bile acid biosynthesis	2	26	0.302845	0.827962
Metabolism	Metabolism of other amino acids	Selenocompound metabolism	2	26	0.302845	0.827962
Organismal Systems	Endocrine system	Relaxin signaling pathway	10	194	0.309299	0.837918
Environmental Information Processing	Signal transduction	Phospholipase D signaling pathway	18	372	0.316145	0.842227
Metabolism	Lipid metabolism	Ether lipid metabolism	4	67	0.316542	0.842227
Organismal Systems	Nervous system	Cholinergic synapse	9	175	0.325254	0.852759
Environmental Information Processing	Signal transduction	mTOR signaling pathway	11	219	0.326223	0.852759
Metabolism	Lipid metabolism	Steroid biosynthesis	2	28	0.334453	0.863085
Metabolism	Carbohydrate metabolism	Pyruvate metabolism	4	69	0.335966	0.863085
Organismal Systems	Immune system	Cytosolic DNA-sensing pathway	4	70	0.345699	0.880498
Metabolism	Glycan biosynthesis and metabolism	Mannose type O-glycan biosynthesis	2	29	0.350105	0.884163
Organismal Systems	Excretory system	Vasopressin-regulated water reabsorption	4	71	0.355437	0.890085
Organismal Systems	Endocrine system	Insulin signaling pathway	10	204	0.365671	0.908083
Organismal Systems	Nervous system	Synaptic vesicle cycle	7	138	0.369574	0.910192
Organismal Systems	Environmental adaptation	Circadian entrainment	8	161	0.375163	0.916381
Organismal Systems	Development and regeneration	Osteoclast differentiation	10	207	0.382851	0.927559
Organismal Systems	Endocrine system	Glucagon signaling pathway	8	164	0.39464	0.948408
Organismal Systems	Endocrine system	Parathyroid hormone synthesis, secretion and action	8	165	0.401139	0.952138
Environmental Information Processing	Signal transduction	VEGF signaling pathway	5	98	0.402582	0.952138
Organismal Systems	Digestive system	Salivary secretion	6	121	0.40791	0.957144
Environmental Information Processing	Signal transduction	Apelin signaling pathway	10	212	0.411607	0.958272
Cellular Processes	Cellular community - eukaryotes	Signaling pathways regulating pluripotency of stem cells	9	191	0.422097	0.968225
Environmental Information Processing	Signal transduction	TGF-beta signaling pathway	6	123	0.423148	0.968225
Metabolism	Glycan biosynthesis and metabolism	Various types of N-glycan biosynthesis	3	56	0.426209	0.968225
Environmental Information Processing	Signal transduction	Hippo signaling pathway	10	215	0.428878	0.968225
Human Diseases	Endocrine and metabolic disease	Type II diabetes mellitus	4	80	0.442355	0.991142
Organismal Systems	Immune system	Chemokine signaling pathway	11	242	0.451156	0.997386
Organismal Systems	Endocrine system	Ovarian steroidogenesis	4	81	0.451836	0.997386
Metabolism	Metabolism of cofactors and vitamins	Nicotinate and nicotinamide metabolism	3	59	0.459973	1
Metabolism	Global and overview maps	Carbon metabolism	9	199	0.470618	1
Metabolism	Glycan biosynthesis and metabolism	Other types of O-glycan biosynthesis	3	60	0.47104	1
Human Diseases	Cardiovascular disease	Hypertrophic cardiomyopathy	7	153	0.474057	1
Human Diseases	Infectious disease: bacterial	Legionellosis	4	84	0.479947	1
Human Diseases	Cancer: specific types	Basal cell carcinoma	4	84	0.479947	1
Organismal Systems	Endocrine system	Aldosterone synthesis and secretion	7	155	0.487745	1
Environmental Information Processing	Signaling molecules and interaction	Neuroactive ligand-receptor interaction	24	554	0.48804	1
Environmental Information Processing	Signaling molecules and interaction	Cytokine-cytokine receptor interaction	16	367	0.491957	1
Metabolism	Glycan biosynthesis and metabolism	Glycosphingolipid biosynthesis - globo and isoglobo series	1	16	0.500404	1
Cellular Processes	Cellular community - eukaryotes	Focal adhesion	15	346	0.50344	1
Organismal Systems	Digestive system	Vitamin digestion and absorption	2	40	0.510787	1
Environmental Information Processing	Signal transduction	HIF-1 signaling pathway	10	231	0.519799	1
Human Diseases	Substance dependence	Alcoholism	10	231	0.519799	1
Metabolism	Metabolism of cofactors and vitamins	Vitamin B6 metabolism	1	17	0.521624	1
Environmental Information Processing	Membrane transport	ABC transporters	4	89	0.525465	1
Environmental Information Processing	Signal transduction	FoxO signaling pathway	8	185	0.529055	1
Human Diseases	Cancer: specific types	Melanoma	5	115	0.542017	1
Metabolism	Metabolism of other amino acids	beta-Alanine metabolism	2	44	0.562493	1
Organismal Systems	Endocrine system	Renin secretion	5	118	0.565107	1
Organismal Systems	Digestive system	Mineral absorption	4	94	0.568978	1
Metabolism	Metabolism of cofactors and vitamins	Folate biosynthesis	2	45	0.574792	1
Human Diseases	Substance dependence	Nicotine addiction	3	70	0.575267	1
Organismal Systems	Digestive system	Protein digestion and absorption	6	145	0.583158	1
Human Diseases	Infectious disease: viral	Influenza A	10	243	0.584893	1
Human Diseases	Infectious disease: parasitic	Toxoplasmosis	7	170	0.586229	1
Organismal Systems	Environmental adaptation	Circadian rhythm	2	47	0.598629	1
Organismal Systems	Sensory system	Inflammatory mediator regulation of TRP channels	8	197	0.600911	1
Human Diseases	Infectious disease: parasitic	Chagas disease	10	247	0.605707	1
Human Diseases	Neurodegenerative disease	Prion disease	2	48	0.610166	1
Metabolism	Glycan biosynthesis and metabolism	N-Glycan biosynthesis	3	74	0.6132	1
Metabolism	Metabolism of cofactors and vitamins	Pantothenate and CoA biosynthesis	1	22	0.614962	1
Metabolism	Xenobiotics biodegradation and metabolism	Drug metabolism - other enzymes	6	150	0.616351	1
Organismal Systems	Sensory system	Taste transduction	5	125	0.616557	1
Human Diseases	Cancer: specific types	Glioma	5	125	0.616557	1
Cellular Processes	Cell growth and death	Cell cycle	7	176	0.622924	1
Environmental Information Processing	Signal transduction	MAPK signaling pathway - fly	1	24	0.646989	1
Organismal Systems	Nervous system	Long-term potentiation	4	107	0.670841	1
Human Diseases	Infectious disease: viral	Hepatitis B	9	236	0.675402	1
Genetic Information Processing	Replication and repair	Base excision repair	3	82	0.681991	1
Human Diseases	Neurodegenerative disease	Huntington disease	16	413	0.682185	1
Organismal Systems	Excretory system	Endocrine and other factor-regulated calcium reabsorption	4	109	0.684946	1
Metabolism	Energy metabolism	Oxidative phosphorylation	7	187	0.685257	1
Human Diseases	Cardiovascular disease	Fluid shear stress and atherosclerosis	10	264	0.688019	1
Environmental Information Processing	Signaling molecules and interaction	ECM-receptor interaction	6	162	0.689573	1
Metabolism	Lipid metabolism	Steroid hormone biosynthesis	5	138	0.701941	1
Metabolism	Amino acid metabolism	Alanine, aspartate and glutamate metabolism	2	57	0.702714	1
Organismal Systems	Endocrine system	Oxytocin signaling pathway	9	242	0.703776	1
Organismal Systems	Nervous system	Dopaminergic synapse	8	218	0.71177	1
Organismal Systems	Immune system	C-type lectin receptor signaling pathway	6	166	0.71182	1
Environmental Information Processing	Signal transduction	MAPK signaling pathway	19	499	0.720216	1
Organismal Systems	Environmental adaptation	Thermogenesis	12	323	0.722287	1
Environmental Information Processing	Signal transduction	Rap1 signaling pathway	16	425	0.724646	1
Metabolism	Lipid metabolism	Fatty acid biosynthesis	1	30	0.727979	1
Organismal Systems	Digestive system	Gastric acid secretion	4	116	0.730926	1
Organismal Systems	Immune system	Platelet activation	7	197	0.735888	1
Organismal Systems	Endocrine system	Insulin secretion	5	146	0.74747	1
Cellular Processes	Transport and catabolism	Autophagy - animal	8	226	0.748209	1
Organismal Systems	Development and regeneration	Axon regeneration	1	32	0.750619	1
Organismal Systems	Immune system	B cell receptor signaling pathway	9	255	0.759637	1
Organismal Systems	Nervous system	Long-term depression	3	93	0.761101	1
Metabolism	Lipid metabolism	Linoleic acid metabolism	2	65	0.768941	1
Organismal Systems	Sensory system	Phototransduction	1	34	0.771378	1
Genetic Information Processing	Replication and repair	Nucleotide excision repair	2	66	0.776249	1
Organismal Systems	Immune system	Toll-like receptor signaling pathway	4	124	0.777103	1
Organismal Systems	Digestive system	Pancreatic secretion	5	152	0.778095	1
Human Diseases	Drug resistance: antineoplastic	EGFR tyrosine kinase inhibitor resistance	5	153	0.782911	1
Human Diseases	Cardiovascular disease	Arrhythmogenic right ventricular cardiomyopathy	4	126	0.787617	1
Human Diseases	Cancer: specific types	Small cell lung cancer	5	157	0.80137	1
Organismal Systems	Endocrine system	Prolactin signaling pathway	4	130	0.807454	1
Metabolism	Lipid metabolism	Sphingolipid metabolism	2	72	0.815978	1
Genetic Information Processing	Replication and repair	Fanconi anemia pathway	2	72	0.815978	1
Environmental Information Processing	Signal transduction	Hedgehog signaling pathway	2	72	0.815978	1
Environmental Information Processing	Signal transduction	Notch signaling pathway	2	73	0.821951	1
Metabolism	Lipid metabolism	Arachidonic acid metabolism	4	136	0.834357	1
Metabolism	Metabolism of cofactors and vitamins	Retinol metabolism	4	136	0.834357	1
Organismal Systems	Endocrine system	PPAR signaling pathway	4	138	0.842599	1
Human Diseases	Substance dependence	Morphine addiction	5	169	0.849371	1
Metabolism	Carbohydrate metabolism	Galactose metabolism	1	44	0.851987	1
Environmental Information Processing	Signal transduction	JAK-STAT signaling pathway	8	255	0.852816	1
Organismal Systems	Circulatory system	Cardiac muscle contraction	4	141	0.854315	1
Human Diseases	Infectious disease: bacterial	Yersinia infection	9	284	0.856482	1
Human Diseases	Cancer: specific types	Pancreatic cancer	4	143	0.861707	1
Metabolism	Carbohydrate metabolism	Inositol phosphate metabolism	3	114	0.867604	1
Cellular Processes	Cell growth and death	Ferroptosis	2	82	0.868334	1
Human Diseases	Cancer: specific types	Hepatocellular carcinoma	8	262	0.872023	1
Metabolism	Global and overview maps	Biosynthesis of amino acids	4	146	0.872194	1
Organismal Systems	Endocrine system	GnRH signaling pathway	4	146	0.872194	1
Human Diseases	Neurodegenerative disease	Parkinson disease	6	206	0.874925	1
Environmental Information Processing	Signal transduction	Ras signaling pathway	16	483	0.877184	1
Organismal Systems	Endocrine system	Thyroid hormone signaling pathway	6	207	0.877741	1
Human Diseases	Cancer: specific types	Renal cell carcinoma	3	117	0.878797	1
Cellular Processes	Cell growth and death	Necroptosis	7	237	0.880804	1
Organismal Systems	Immune system	RIG-I-like receptor signaling pathway	2	85	0.881146	1
Organismal Systems	Circulatory system	Vascular smooth muscle contraction	6	209	0.883215	1
Environmental Information Processing	Signal transduction	Wnt signaling pathway	7	239	0.885861	1
Organismal Systems	Digestive system	Bile secretion	3	122	0.895593	1
Human Diseases	Drug resistance: antineoplastic	Endocrine resistance	4	154	0.896868	1
Genetic Information Processing	Translation	Ribosome biogenesis in eukaryotes	3	123	0.89869	1
Genetic Information Processing	Translation	Ribosome	18	551	0.901624	1
Human Diseases	Cancer: overview	Pathways in cancer	29	842	0.901984	1
Human Diseases	Cancer: specific types	Acute myeloid leukemia	2	92	0.906686	1
Cellular Processes	Transport and catabolism	Mitophagy - animal	3	126	0.907493	1
Human Diseases	Cancer: overview	Proteoglycans in cancer	11	364	0.909411	1
Organismal Systems	Immune system	Natural killer cell mediated cytotoxicity	8	283	0.917673	1
Metabolism	Metabolism of cofactors and vitamins	Porphyrin metabolism	1	58	0.919516	1
Genetic Information Processing	Folding, sorting and degradation	Proteasome	1	58	0.919516	1
Metabolism	Amino acid metabolism	Glycine, serine and threonine metabolism	1	59	0.922945	1
Metabolism	Amino acid metabolism	Tyrosine metabolism	1	60	0.926229	1
Human Diseases	Cancer: specific types	Endometrial cancer	2	99	0.927024	1
Metabolism	Carbohydrate metabolism	Glycolysis / Gluconeogenesis	3	137	0.934146	1
Human Diseases	Cancer: specific types	Thyroid cancer	1	65	0.940666	1
Organismal Systems	Immune system	Fc gamma R-mediated phagocytosis	8	300	0.943655	1
Metabolism	Metabolism of other amino acids	Glutathione metabolism	2	107	0.945133	1
Human Diseases	Drug resistance: antineoplastic	Platinum drug resistance	3	143	0.94551	1
Organismal Systems	Endocrine system	Renin-angiotensin system	1	68	0.947936	1
Human Diseases	Cancer: specific types	Colorectal cancer	3	145	0.948874	1
Human Diseases	Cancer: specific types	Breast cancer	5	212	0.949703	1
Human Diseases	Cancer: overview	Transcriptional misregulation in cancer	16	537	0.950403	1
Organismal Systems	Digestive system	Carbohydrate digestion and absorption	1	70	0.952281	1
Metabolism	Xenobiotics biodegradation and metabolism	Metabolism of xenobiotics by cytochrome P450	2	115	0.958913	1
Human Diseases	Cancer: specific types	Non-small cell lung cancer	2	115	0.958913	1
Environmental Information Processing	Signal transduction	Phosphatidylinositol signaling system	3	152	0.959185	1
Organismal Systems	Nervous system	GABAergic synapse	3	152	0.959185	1
Metabolism	Amino acid metabolism	Cysteine and methionine metabolism	1	74	0.959916	1
Organismal Systems	Endocrine system	GnRH secretion	2	116	0.960383	1
Human Diseases	Cancer: overview	Central carbon metabolism in cancer	2	116	0.960383	1
Human Diseases	Cancer: specific types	Gastric cancer	5	221	0.960723	1
Human Diseases	Cancer: specific types	Chronic myeloid leukemia	2	119	0.964495	1
Human Diseases	Cardiovascular disease	Dilated cardiomyopathy	7	294	0.968975	1
Human Diseases	Cancer: specific types	Bladder cancer	1	81	0.970461	1
Human Diseases	Cancer: overview	MicroRNAs in cancer	6	264	0.970513	1
Human Diseases	Infectious disease: bacterial	Staphylococcus aureus infection	10	393	0.973314	1
Environmental Information Processing	Signal transduction	PI3K-Akt signaling pathway	21	717	0.97556	1
Organismal Systems	Immune system	Fc epsilon RI signaling pathway	5	238	0.975726	1
Human Diseases	Infectious disease: bacterial	Pathogenic Escherichia coli infection	4	209	0.979402	1
Cellular Processes	Cellular community - eukaryotes	Adherens junction	2	135	0.980359	1
Environmental Information Processing	Signal transduction	Calcium signaling pathway	15	560	0.981823	1
Organismal Systems	Nervous system	Retrograde endocannabinoid signaling	5	248	0.981856	1
Human Diseases	Cancer: overview	PD-L1 expression and PD-1 checkpoint pathway in cancer	4	222	0.986313	1
Environmental Information Processing	Signal transduction	ErbB signaling pathway	2	148	0.987961	1
Organismal Systems	Immune system	NOD-like receptor signaling pathway	5	269	0.990322	1
Organismal Systems	Nervous system	Neurotrophin signaling pathway	3	195	0.990398	1
Human Diseases	Cancer: overview	Chemical carcinogenesis - DNA adducts	2	157	0.991453	1
Organismal Systems	Immune system	Hematopoietic cell lineage	5	286	0.994272	1
Human Diseases	Infectious disease: parasitic	Malaria	2	180	0.996483	1
Organismal Systems	Immune system	T cell receptor signaling pathway	4	264	0.996542	1
Human Diseases	Immune disease	Rheumatoid arthritis	7	382	0.997274	1
Organismal Systems	Nervous system	Serotonergic synapse	2	190	0.99762	1
Human Diseases	Immune disease	Inflammatory bowel disease	2	190	0.99762	1
Human Diseases	Infectious disease: parasitic	Amoebiasis	4	290	0.998576	1
Human Diseases	Immune disease	Systemic lupus erythematosus	7	405	0.998632	1
Human Diseases	Infectious disease: viral	Measles	5	333	0.998737	1
Environmental Information Processing	Signal transduction	NF-kappa B signaling pathway	6	380	0.999054	1
Organismal Systems	Immune system	Th1 and Th2 cell differentiation	2	231	0.999532	1
Human Diseases	Infectious disease: parasitic	African trypanosomiasis	1	188	0.999728	1
Human Diseases	Immune disease	Primary immunodeficiency	1	188	0.999728	1
Human Diseases	Infectious disease: parasitic	Leishmaniasis	2	247	0.999754	1
Human Diseases	Immune disease	Asthma	2	276	0.999924	1
Human Diseases	Infectious disease: bacterial	Tuberculosis	4	400	0.999973	1
Organismal Systems	Immune system	Th17 cell differentiation	1	267	0.999992	1
Organismal Systems	Immune system	Intestinal immune network for IgA production	1	299	0.999998	1
Organismal Systems	Sensory system	Olfactory transduction	5	1430	1	1
