# Supplementary material for: Characterization of the Expressions and m6A Methylation Modification Patterns of mRNAs and lncRNAs in a Spinal Cord Injury Rat Model
Source: Mol Neurobiol. 2024 Jun 22;62(1):806–18. doi: 10.1007/s12035-024-04297-z (PMC11711147; doi:10.1007/s12035-024-04297-z)
Supplement: Supplementary file 8 — Supplementary file8 (XLSX 626 KB) [file 12035_2024_4297_MOESM8_ESM.xlsx]

## Sheet: PPI network for DME mRNAs
name	interaction	shared name	stringdb::score
Ttc19	pp	Lyrm7	0.698
Tnfaip2	pp	ENSRNOP00000064839	0.784
Vim	pp	Cnn1	0.513
Vim	pp	Snai2	0.77
Vim	pp	Flna	0.716
Vim	pp	Cdh1	0.773
Vim	pp	Emd	0.464
Vim	pp	Smad3	0.426
Vim	pp	Ptprc	0.435
Vim	pp	Tnnt2	0.69
Vim	pp	Des	0.939
Vim	pp	Ctsz	0.482
Vim	pp	Tpm1	0.704
Vim	pp	Kcnma1	0.423
Vim	pp	Plec	0.567
Vim	pp	Nfm	0.55
Vim	pp	Tgfb1	0.89
Vim	pp	Nes	0.646
Vim	pp	Gpx1	0.462
Vim	pp	Anxa2	0.665
Vim	pp	Cfi	0.408
Vim	pp	Akt3	0.666
Vim	pp	Tnnt3	0.639
Vim	pp	Emp3	0.549
Ptx3	pp	Ptger2	0.42
Ptx3	pp	C1qc	0.819
Ptx3	pp	Cfh	0.847
Ptx3	pp	Gas6	0.422
Ptx3	pp	C1qa	0.844
Ptx3	pp	Cfhr1	0.796
Ptx3	pp	Igfbp2	0.437
Ptx3	pp	C1r	0.541
Ptx3	pp	Vegfa	0.442
Fam151a	pp	Cntn6	0.424
Fam151a	pp	Cntn2	0.424
Fam151a	pp	Plekhh3	0.486
Fam151a	pp	Scara3	0.521
Fam151a	pp	Slc6a12	0.431
Fam151a	pp	Nrcam	0.424
ENSRNOP00000045388	pp	Il2rb	0.412
ENSRNOP00000045388	pp	Sec24d	0.6
ENSRNOP00000045388	pp	Btk	0.651
ENSRNOP00000045388	pp	Lcp2	0.746
Olr522	pp	Prkacb	0.6
Rerg	pp	Prkacb	0.435
Rerg	pp	Rhoj	0.4
Rerg	pp	Paqr8	0.448
Rerg	pp	Rasgrp3	0.407
Rerg	pp	Ptpn6	0.401
Nrcam	pp	Zic2	0.533
Nrcam	pp	Pnpla8	0.406
Nrcam	pp	Nrp2	0.909
Nrcam	pp	Ezr	0.478
Nrcam	pp	Sema3b	0.448
Nrcam	pp	Map2	0.483
Nrcam	pp	Dcx	0.556
Nrcam	pp	Unc5c	0.511
Nrcam	pp	Nrxn1	0.476
Nrcam	pp	Dlg2	0.401
Nrcam	pp	Tax1bp3	0.529
Cnr2	pp	Fuca1	0.434
Cnr2	pp	Mgll	0.763
Cnr2	pp	Gnai1	0.578
Cnr2	pp	Cxcl12	0.454
Cnr2	pp	Gnao1	0.415
Cnr2	pp	Tmem86a	0.416
Cnr1	pp	Pparg	0.547
Cnr1	pp	Slc32a1	0.453
Cnr1	pp	Ntrk3	0.406
Cnr1	pp	Adcy1	0.724
Cnr1	pp	Gnal	0.451
Cnr1	pp	Gnao1	0.95
Cnr1	pp	Calb2	0.439
Cnr1	pp	Grin1	0.646
Cnr1	pp	Gng4	0.677
Cnr1	pp	Comt	0.416
Cnr1	pp	Adcy5	0.681
Cnr1	pp	Sstr1	0.46
Cnr1	pp	Gria1	0.459
Cnr1	pp	Grm5	0.725
Cnr1	pp	Sgip1	0.571
Cnr1	pp	Pvalb	0.601
Cnr1	pp	Npy2r	0.462
Cnr1	pp	Htr2a	0.417
Cnr1	pp	Adcy4	0.667
Cnr1	pp	Sned1	0.503
Cnr1	pp	Cnr2	0.906
Cnr1	pp	Mgll	0.828
Cnr1	pp	Sstr5	0.504
Cnr1	pp	Oprl1	0.438
Cnr1	pp	Grm1	0.457
Cnr1	pp	Glrb	0.446
Cnr1	pp	Pdyn	0.509
Cnr1	pp	Ppara	0.685
Cnr1	pp	Car2	0.465
Cnr1	pp	Gng13	0.668
Cnr1	pp	Gabbr1	0.449
Cnr1	pp	LOC685513	0.649
Cnr1	pp	Gnai1	0.97
Cnr1	pp	Adcy6	0.659
Cnr1	pp	Penk	0.478
Zic4	pp	Iglon5	0.581
Zic4	pp	Glra1	0.459
Zic4	pp	Ildr2	0.415
Zic4	pp	Dpp6	0.733
Zic4	pp	Fam196a	0.418
Zic4	pp	Plekhn1	0.405
Zic4	pp	Lgi1	0.747
Zic4	pp	Grm5	0.51
Zic4	pp	Foxg1	0.422
Zic4	pp	Grid2	0.44
Zic4	pp	Foxl2	0.57
Zic4	pp	Aqp4	0.515
Zic4	pp	Nat8l	0.409
Zic4	pp	Mdfi	0.4
Ptk2b	pp	Spp1	0.692
Ptk2b	pp	Apoe	0.401
Ptk2b	pp	Il2rb	0.658
Ptk2b	pp	Git1	0.715
Ptk2b	pp	Grin2a	0.967
Ptk2b	pp	Arhgef1	0.897
Ptk2b	pp	Grik1	0.767
Ptk2b	pp	Pdgfrb	0.476
Ptk2b	pp	Gria1	0.818
Ptk2b	pp	Itgax	0.409
Ptk2b	pp	Tes	0.411
Ptk2b	pp	Pxn	0.999
Ptk2b	pp	Ptpn18	0.52
Ptk2b	pp	Actn1	0.639
Ptk2b	pp	Ezr	0.749
Ptk2b	pp	Sorl1	0.522
Ptk2b	pp	Cxcl12	0.612
Ptk2b	pp	Itgb4	0.599
Ptk2b	pp	Vtn	0.742
Ptk2b	pp	Grb14	0.407
Ptk2b	pp	Rock1	0.814
Ptk2b	pp	Lpar1	0.647
Ptk2b	pp	Unc5c	0.449
Ptk2b	pp	Rin3	0.508
Ptk2b	pp	Ldb3	0.655
Ptk2b	pp	Trip6	0.582
Ptk2b	pp	Itga7	0.554
Ptk2b	pp	Arhgap5	0.447
Ptk2b	pp	Ptpn21	0.528
Ptk2b	pp	Ntrk3	0.46
Ptk2b	pp	Ms4a6a	0.493
Ptk2b	pp	Mapk8	0.714
Ptk2b	pp	Dnm1	0.439
Ptk2b	pp	Arhgap42	0.445
Ptk2b	pp	Epha4	0.422
Ptk2b	pp	Prkacb	0.512
Ptk2b	pp	Pak2	0.438
Ptk2b	pp	Fblim1	0.453
Ptk2b	pp	Gria2	0.831
Ptk2b	pp	Sh3gl1	0.489
Ptk2b	pp	Dnajc6	0.49
Ptk2b	pp	Was	0.66
Ptk2b	pp	Musk	0.671
Ptk2b	pp	Lamb2	0.507
Ptk2b	pp	Neo1	0.737
Ptk2b	pp	Rb1cc1	0.546
Ptk2b	pp	Nrros	0.615
Ptk2b	pp	Dnm3	0.54
Ptk2b	pp	Inpp5d	0.524
Ptk2b	pp	Grid2	0.762
Ptk2b	pp	Ptprc	0.443
Ptk2b	pp	Ptk7	0.451
Ptk2b	pp	Nrn1	0.729
Ptk2b	pp	Grik2	0.757
Ptk2b	pp	Ptpn13	0.589
Ptk2b	pp	Grik4	0.75
Ptk2b	pp	Btk	0.473
Ptk2b	pp	Edil3	0.509
Ptk2b	pp	Itga5	0.934
Ptk2b	pp	Capn11	0.402
Ptk2b	pp	Vav1	0.712
Ptk2b	pp	Prkar1b	0.526
Ptk2b	pp	Kdr	0.884
Ptk2b	pp	Pak1	0.498
Ptk2b	pp	Ptpn6	0.746
Ptk2b	pp	Stat6	0.476
Ptk2b	pp	Pdlim4	0.636
Ptk2b	pp	Cast	0.512
Atg4c	pp	Pik3c3	0.64
Atg4c	pp	Atg7	0.846
Atg4c	pp	Dram1	0.619
Atg4c	pp	Atg16l2	0.656
Atg4c	pp	Rb1cc1	0.488
Atg4c	pp	Ambra1	0.566
Atg4c	pp	Ppp3ca	0.429
Atg4c	pp	Map1lc3b	0.969
Atg4c	pp	Gabarap	0.984
Dnajb1	pp	Sp100	0.621
Dnajb1	pp	Mig6	0.451
Dnajb1	pp	Fkbp5	0.508
Dnajb1	pp	Cox19	0.459
Eya4	pp	Lsamp	0.434
Eya4	pp	Naglu	0.523
Eya4	pp	Abl1	0.4
Eya4	pp	Eya2	0.909
Eya4	pp	Fam174b	0.477
Eya4	pp	ENSRNOP00000063439	0.91
Fbxl16	pp	Kdelr3	0.492
Fbxl16	pp	Glt8d2	0.522
Fbxl16	pp	Ppp2r2b	0.43
Fbxl16	pp	Plec	0.516
Fbxl16	pp	Grin2a	0.455
Fbxl16	pp	Prune2	0.481
Fbxl16	pp	Gabrb3	0.414
Eya2	pp	ENSRNOP00000063439	0.904
Rasd2	pp	Rasgrp3	0.407
Rasd2	pp	Ehbp1l1	0.411
Rasd2	pp	Tom1l2	0.53
Rasd2	pp	Pias2	0.45
Rasd2	pp	Ankrd35	0.552
Rasd2	pp	Spry1	0.409
Rasd2	pp	Ptpn6	0.401
Rasd2	pp	Mcm5	0.658
Rasd2	pp	Nr2f6	0.572
Rasd2	pp	Gnao1	0.428
Rasd2	pp	Lypd6b	0.462
Rasd2	pp	Prkacb	0.435
Rasd2	pp	Adcy5	0.435
Rasd2	pp	Gnal	0.474
St6galnac2	pp	Wdr7	0.408
St6galnac2	pp	St8sia1	0.516
Phyhipl	pp	Kcnip4	0.567
Phyhipl	pp	Zcchc12	0.457
Phyhipl	pp	Mib1	0.412
Phyhipl	pp	Clec2g	0.416
Phyhipl	pp	Gprasp2	0.47
Phyhipl	pp	Arhgap10	0.448
Phyhipl	pp	B3galt5	0.499
Phyhipl	pp	Zfp612	0.495
Phyhipl	pp	Nap1l5	0.44
Phyhipl	pp	Galnt14	0.424
Calml4	pp	Adcy5	0.67
Calml4	pp	Myh10	0.621
Calml4	pp	Ryr1	0.697
Calml4	pp	Adcy1	0.835
Calml4	pp	Plcg1	0.807
Calml4	pp	Prkacb	0.72
Calml4	pp	Grin1	0.662
Calml4	pp	Cyb561	0.522
Calml4	pp	Camk2d	0.841
Calml4	pp	Adcy4	0.67
Calml4	pp	Sorbs1	0.44
Calml4	pp	Plcb3	0.607
Calml4	pp	Rasgrf1	0.804
Calml4	pp	Adcy6	0.691
Calml4	pp	Ppp3r1	0.672
Calml4	pp	Itpr3	0.832
Calml4	pp	Nrgn	0.477
Calml4	pp	Cacna1s	0.51
Calml4	pp	Grin2a	0.62
Calml4	pp	Ppp3ca	0.876
Calml4	pp	Camkk1	0.834
Calml4	pp	Paqr9	0.448
Calml4	pp	Myo7a	0.45
Calml4	pp	Ryr2	0.697
Calml4	pp	Myo1f	0.449
Calml4	pp	Phkb	0.824
Calml4	pp	Arrdc3	0.416
Calml4	pp	Cacna1d	0.843
Calml4	pp	Obscn	0.601
Cyp4f5	pp	Tm7sf2	0.503
Cyp4f5	pp	Cyp27a1	0.466
Cyp4f5	pp	Cyp24a1	0.48
Cyp4f5	pp	Cyp4f39	0.518
Cyp4f5	pp	Sc5d	0.441
Cyp4f5	pp	Cyp2c11	0.471
Cyp4f5	pp	Fa2h	0.491
Cyp4f5	pp	Lss	0.546
Cyp4f5	pp	Sqle	0.548
Cyp4f5	pp	Cyp1b1	0.533
Cyp4f5	pp	Msmo1	0.481
Cyp4f5	pp	Cyp4b1	0.673
Aktip	pp	Tsnax	0.41
Aktip	pp	Ttll7	0.422
Gng4	pp	Cacna1s	0.692
Rarres2	pp	Sstr1	0.407
Qpctl	pp	Adam11	0.408
Qpctl	pp	Gipr	0.546
Qpctl	pp	Ppp3ca	0.424
Slc22a18	pp	Nnat	0.405
Slc22a18	pp	Ctss	0.486
Slc22a18	pp	Metrnl	0.432
Slc22a18	pp	Fga	0.63
Slc22a18	pp	rCG_32052	0.449
Slc22a18	pp	Pcca	0.42
Slc22a18	pp	Slc22a13	0.534
Slc22a18	pp	Rcl1	0.475
Slc22a18	pp	Haao	0.532
Mcoln3	pp	Fam46c	0.405
Mcoln3	pp	Pkd2l1	0.439
Zfp219	pp	Etv3	0.413
Zfp219	pp	Fez2	0.409
Slc22a13	pp	Slc47a1	0.651
Nwd2	pp	Pidd1	0.424
Nwd2	pp	Atad2b	0.572
Nwd2	pp	Akt3	0.492
Nwd2	pp	Panx2	0.412
Nwd2	pp	Pja2	0.417
Nwd2	pp	Crebrf	0.521
Nwd2	pp	Sacs	0.66
Nwd2	pp	Gpr85	0.463
Nwd2	pp	Nacc2	0.45
Zfp217	pp	Bcas1	0.516
Add1	pp	Rock1	0.402
Add1	pp	Add2	0.931
Add1	pp	Gypc	0.639
Add1	pp	Dlg2	0.482
Add1	pp	Atp8b3	0.509
Add1	pp	Cyp11b2	0.597
Add1	pp	Ankrd29	0.499
Add1	pp	Nars	0.431
Add1	pp	Psat1	0.4
Add1	pp	Srebf1	0.655
Add1	pp	Dlg1	0.482
Add1	pp	Lars2	0.634
Add2	pp	Tpm1	0.413
Add2	pp	Ankrd29	0.508
Add2	pp	Cpeb3	0.408
Add2	pp	Sptbn2	0.522
Add2	pp	Rock1	0.47
Add2	pp	Gypc	0.638
Add2	pp	Dlg2	0.52
Add2	pp	Lin7b	0.412
Add2	pp	Ank3	0.406
Add2	pp	Dlg1	0.539
Add2	pp	Stom	0.451
Add2	pp	Slc8a1	0.414
Add2	pp	Ank1	0.408
Rpp14	pp	Tbx15	0.619
Kif20a	pp	Top2a	0.977
Kif20a	pp	Pds5b	0.504
Kif20a	pp	Kif7	0.444
Kif20a	pp	Klc2	0.559
Kif20a	pp	Myh4	0.448
Kif20a	pp	Zwint	0.642
Kif20a	pp	Troap	0.84
Kif20a	pp	Spag8	0.445
Kif20a	pp	Kif1a	0.597
Kif20a	pp	Mcm5	0.716
Kif20a	pp	Tcf19	0.748
Kif20a	pp	Dctn1	0.71
Kif20a	pp	Polq	0.424
Kif20a	pp	Kif1b	0.617
Kif20a	pp	Kifap3	0.412
Mx1	pp	Ppp3ca	0.47
Mx1	pp	Cxcl12	0.609
Mx1	pp	Irgm	0.65
Mx1	pp	Itsn1	0.611
Mx1	pp	Dnajc6	0.408
Mx1	pp	Gbp2	0.794
Mx1	pp	Vav1	0.479
Mx1	pp	Dnm1	0.552
Mx1	pp	Ifit2	0.94
Mx1	pp	Sp110	0.657
Mx1	pp	Ptprc	0.563
Mx2	pp	Epsti1	0.612
Mx2	pp	Mpa2l	0.445
Mx2	pp	Ifitm2	0.57
Mx2	pp	Bin3	0.513
Mx2	pp	RT1-CE4	0.402
Mx2	pp	Trim21	0.487
Mx2	pp	Lgals9	0.594
Mx2	pp	Cxcl12	0.537
Mx2	pp	Irf7	0.938
Mx2	pp	Itsn1	0.611
Mx2	pp	Ppp3ca	0.47
Mx2	pp	Dnajc6	0.408
Mx2	pp	Lgals3bp	0.477
Mx2	pp	Mx1	0.952
Mx2	pp	Zc3hav1	0.436
Mx2	pp	Irgm	0.429
Mx2	pp	Trpc1	0.437
Mx2	pp	Ifitm1	0.57
Mx2	pp	Parp9	0.722
Mx2	pp	Picalm	0.558
Mx2	pp	Cltc	0.608
Mx2	pp	Gbp2	0.62
Mx2	pp	Bst2	0.671
Mx2	pp	Jak2	0.417
Mx2	pp	Bin1	0.513
Mx2	pp	Sp110	0.564
Mx2	pp	Dnm1	0.553
Mx2	pp	Snap91	0.558
Mx2	pp	Trim25	0.4
Mx2	pp	Vegfa	0.42
Mx2	pp	Ifit2	0.864
Mx2	pp	Ifi44	0.769
Mx2	pp	Epn3	0.502
Ppp3r1	pp	Prkacb	0.666
Ppp3r1	pp	Pak2	0.593
Ppp3r1	pp	Sh3gl1	0.572
Ppp3r1	pp	Ppp3ca	0.999
Ppp3r1	pp	Ppp2r2b	0.822
Ppp3r1	pp	Atp2b2	0.486
Ppp3r1	pp	Nfatc1	0.993
Ppp3r1	pp	Ppp1r1a	0.836
Mfsd6	pp	Fbxo33	0.451
Cryga	pp	Cryaa	0.673
Ttc38	pp	Gas2l3	0.455
Acyp2	pp	Gnpda1	0.416
Acyp2	pp	Dleu7	0.524
Col20a1	pp	Atp6v1h	0.459
Col20a1	pp	Adamts2	0.436
Col20a1	pp	Pstpip1	0.427
Col20a1	pp	Col16a1	0.43
Myrip	pp	Glt8d2	0.431
Myrip	pp	Rab3a	0.608
Myrip	pp	Rims2	0.406
Myrip	pp	Cadm2	0.562
Ddx41	pp	Trim21	0.897
Ddx41	pp	Arid3b	0.49
Ddx41	pp	Mnda	0.596
Ddx41	pp	Irf7	0.415
Ddx41	pp	Lrrfip1	0.731
Cabp7	pp	Vamp5	0.41
Cabp7	pp	Dnah2	0.422
Cabp7	pp	Myo1f	0.449
Cabp7	pp	Cib2	0.477
Cabp7	pp	Vamp1	0.404
Cabp7	pp	Actn1	0.476
Cabp7	pp	Ppp3ca	0.408
Cabp7	pp	Obscn	0.601
Cabp7	pp	Ryr1	0.505
Cabp7	pp	Hpcal4	0.495
Cabp7	pp	Myh10	0.621
Vgf	pp	Nrn1	0.569
Elf1	pp	Ephb4	0.501
Epn3	pp	Snap91	0.8
Epn3	pp	Vti1a	0.578
Epn3	pp	Bin1	0.681
Epn3	pp	Kdr	0.485
Epn3	pp	Cltc	0.926
Epn3	pp	Bin3	0.669
Epn3	pp	Aak1	0.728
Epn3	pp	Haghl	0.549
Epn3	pp	Mknk2	0.561
Epn3	pp	Lrp8	0.459
Epn3	pp	Erbb4	0.532
Epn3	pp	Clta	0.702
Epn3	pp	Fcho1	0.539
Epn3	pp	Sptssb	0.402
Epn3	pp	Picalm	0.755
Epn3	pp	Mx1	0.502
Epn3	pp	Neurl1	0.686
Epn3	pp	Ppp3ca	0.416
Epn3	pp	Dnm3	0.688
Epn3	pp	Cdk18	0.549
Epn3	pp	Sgip1	0.631
Epn3	pp	Itsn1	0.566
Epn3	pp	Dnajc6	0.658
Epn3	pp	Dab2	0.575
Epn3	pp	Egfr	0.803
Epn3	pp	Hook1	0.418
Epn3	pp	Dnm1	0.668
Stk32a	pp	Paip1	0.437
Stk32a	pp	Fam84a	0.716
Stk32a	pp	Akt3	0.591
Stk32a	pp	Prkacb	0.407
Stk32a	pp	Pik3c3	0.433
Stk32a	pp	Ppp2r2b	0.62
Etv3	pp	Foxl2	0.455
Etv3	pp	Foxd1	0.454
Etv3	pp	Ebf3	0.486
Etv3	pp	Ebf1	0.535
Etv3	pp	Klf13	0.446
Stk32c	pp	Rxra	0.439
Stk32c	pp	Mlst8	0.628
Stk32c	pp	Ppp2r2b	0.569
Stk32c	pp	Rab4a	0.411
Stk32c	pp	Cplx1	0.43
Stk32c	pp	Prkacb	0.413
Stk32c	pp	Ank1	0.459
Stk32c	pp	Pik3c3	0.433
Stk32c	pp	Dpysl2	0.424
Stk32c	pp	Ttbk2	0.455
Stk32c	pp	Prkar1b	0.539
Stk32c	pp	Ctnnd2	0.422
Stk32c	pp	Fxyd2	0.635
Stk32c	pp	Doc2a	0.539
Stk32c	pp	Nrsn1	0.593
Stk32c	pp	Paip1	0.437
Stk32c	pp	Camk2n2	0.557
Stk32c	pp	Rit2	0.455
Stk32c	pp	Ralyl	0.461
Stk32c	pp	Clstn3	0.544
Stk32c	pp	Akt3	0.603
Stk32c	pp	Pdk3	0.487
Nupr1l	pp	Phkb	0.402
Nupr1l	pp	Tp53inp2	0.474
Nav2	pp	Prdm16	0.406
LOC685707	pp	Tnc	0.426
LOC685707	pp	Scn5a	0.782
LOC685707	pp	Ank3	0.758
Kif21b	pp	Dctn1	0.75
Kif21b	pp	Rims1	0.528
Kif21b	pp	Mcm3	0.597
Kif21b	pp	Plk2	0.465
Kif21b	pp	Klc1	0.583
Kif21b	pp	Erap1	0.428
Kif21b	pp	Kank2	0.576
Kif21b	pp	Atad2b	0.448
Kif21b	pp	Kif20a	0.698
Kif21b	pp	Slc12a5	0.426
Kif21b	pp	Klc2	0.556
Kif21b	pp	Kif1b	0.508
Kif21b	pp	ENSRNOP00000064149	0.53
Kif21b	pp	Kifap3	0.522
Kif21b	pp	Kif15	0.66
Kif21b	pp	Mcm5	0.546
Kif21b	pp	Kif1a	0.552
Kif21a	pp	Ppfibp1	0.666
Kif21a	pp	Kif20a	0.699
Kif21a	pp	Atad2b	0.448
Kif21a	pp	Dync1h1	0.541
Kif21a	pp	Dctn1	0.743
Kif21a	pp	Kif1b	0.51
Kif21a	pp	Phldb2	0.455
Kif21a	pp	Zswim5	0.442
Kif21a	pp	Prune2	0.408
Kif21a	pp	Kif1a	0.56
Kif21a	pp	Klc2	0.6
Kif21a	pp	Kifap3	0.662
Kif21a	pp	Mcm5	0.546
Kif21a	pp	Kank4	0.504
Kif21a	pp	Chn1	0.502
Tbx21	pp	Cd2	0.429
Tbx21	pp	Ccl27	0.475
Tbx21	pp	Irf8	0.439
Tbx21	pp	Itgax	0.582
Tbx21	pp	Ccr6	0.663
Tbx21	pp	Cd276	0.401
Tbx21	pp	Ifngr1	0.47
Tbx21	pp	Tgfb1	0.453
Tbx21	pp	Stat6	0.594
Tbx21	pp	Il2rb	0.633
Tbx21	pp	Cdhr1	0.418
Tbx21	pp	rCG_55398	0.561
Tbx21	pp	Il21	0.547
Tbx21	pp	Nkg7	0.476
Tbx21	pp	Ptprc	0.627
Ddah2	pp	Pgls	0.457
Ddah2	pp	Ednra	0.417
Ddah2	pp	Slc1a5	0.432
Ddah2	pp	Epb41l3	0.532
Ddah2	pp	Clic1	0.531
Ddah2	pp	Arg1	0.404
Ddah2	pp	Doc2a	0.539
LOC690085	pp	Cald1	0.437
LOC690085	pp	Rnf40	0.51
LOC690085	pp	Zfyve28	0.414
Nr0b1	pp	Cyp11b2	0.584
Nr0b1	pp	Zfp296	0.661
Nr0b1	pp	Klf4	0.61
Nr0b1	pp	Foxl2	0.793
Nr0b1	pp	Gata6	0.522
Nr0b1	pp	Tac3	0.446
Nr0b1	pp	Dhh	0.538
Nr0b1	pp	Rpl18	0.557
Nr0b1	pp	Nr4a3	0.498
Nr0b1	pp	Rpl18a	0.544
Nr0b1	pp	Rpl11	0.546
Nr0b1	pp	Elavl2	0.563
Nr0b1	pp	Fgf9	0.505
Nr0b1	pp	Myc	0.477
Nr0b1	pp	Esr1	0.834
Nr0b1	pp	Dazl	0.45
Nr0b1	pp	Amh	0.812
Nr0b1	pp	Rasgrp3	0.419
Nr0b1	pp	Mc2r	0.575
Nr0b1	pp	Rspo1	0.677
Nr0b1	pp	Pparg	0.546
Nr0b1	pp	Sox13	0.455
Nr0b1	pp	Klf2	0.548
Gnaz	pp	Rgs4	0.485
Gnaz	pp	Gpr85	0.46
Gnaz	pp	Rhoj	0.525
Gnaz	pp	Paqr8	0.421
Gnaz	pp	Rgs6	0.457
Gnaz	pp	Rgs18	0.485
Gnaz	pp	Pxn	0.65
Gnaz	pp	Gng4	0.862
Gnaz	pp	Rhoh	0.461
Gnaz	pp	Mapk6	0.466
Gnaz	pp	Gngt2	0.828
Gnaz	pp	Cacna1b	0.454
Gnaz	pp	Rit2	0.445
Gnaz	pp	Dpysl5	0.406
Gnaz	pp	Arhgef1	0.406
Gnaz	pp	Gpr176	0.568
Gnaz	pp	S1pr2	0.638
Gnaz	pp	Smo	0.691
Gnaz	pp	Plcb1	0.797
Gnaz	pp	Spock3	0.44
Gnaz	pp	Lpar1	0.676
Gnaz	pp	Pdyn	0.626
Gnaz	pp	Shc3	0.409
Gnaz	pp	Grm1	0.82
Gnaz	pp	Gng13	0.757
Gnaz	pp	Esr1	0.648
Gnaz	pp	Rock1	0.434
Gnaz	pp	Oprl1	0.416
Gnaz	pp	Rnd1	0.443
Gnaz	pp	Rcsd1	0.422
Gnaz	pp	Gpr81	0.406
Gnaz	pp	Rgs7	0.496
Gnaz	pp	Cxcl12	0.404
Gnaz	pp	Akt3	0.629
Gnaz	pp	Arhgef2	0.406
Gnaz	pp	Arhgef19	0.405
Gnaz	pp	Pf4	0.648
Gnaz	pp	Adcy5	0.886
Gnaz	pp	S1pr5	0.659
Gnaz	pp	Gnas	0.558
Gnaz	pp	Gng2	0.412
Gnaz	pp	Mapk8	0.599
Gnaz	pp	Gnal	0.744
Gnaz	pp	Adcy1	0.876
Gnaz	pp	Gnao1	0.966
Gnaz	pp	Plcg1	0.697
Gnaz	pp	Rgs1	0.828
Gnaz	pp	Ric8b	0.558
Gnaz	pp	RT1-Db2	0.625
Gnaz	pp	Gnai1	0.956
Gnaz	pp	Cxcr4	0.684
Gnaz	pp	Adcy6	0.912
Gnaz	pp	Mapk9	0.477
Gnaz	pp	Ptk2b	0.536
Gnaz	pp	Adcy4	0.879
Gnaz	pp	Ngef	0.4
Gnaz	pp	Shank1	0.423
Gnaz	pp	Plcb3	0.77
Gnaz	pp	S1pr1	0.653
Gnaz	pp	Snap91	0.412
Gnaz	pp	Pik3c3	0.433
Plec	pp	Ank3	0.616
Plec	pp	Itgb4	0.999
Plec	pp	Dsc3	0.424
Plec	pp	Ldb3	0.564
Plec	pp	Ezr	0.46
Plec	pp	Dst	0.867
Plec	pp	Dsc2	0.432
Plec	pp	Cnn2	0.67
Plec	pp	Pxn	0.633
Plec	pp	ENSRNOP00000040477	0.546
Plec	pp	Itga7	0.467
Plec	pp	Emd	0.579
Galnt14	pp	Slc25a27	0.44
Galnt14	pp	Fuca1	0.445
Ccdc28a	pp	Ier5	0.445
Nfatc1	pp	Vav1	0.65
Nfatc1	pp	Ephb4	0.443
Nfatc1	pp	Mmp14	0.407
Nfatc1	pp	Rel	0.521
Nfatc1	pp	Fosl2	0.498
Nfatc1	pp	Ciz1	0.403
Nfatc1	pp	Mapk8	0.918
Nfatc1	pp	Prkacb	0.896
Nfatc1	pp	Foxc2	0.926
Nfatc1	pp	Snai2	0.413
Nfatc1	pp	Spp1	0.413
Alpl	pp	Acan	0.542
Alpl	pp	Got1	0.628
Alpl	pp	Bglap	0.815
Alpl	pp	Col4a2	0.664
Alpl	pp	Spp1	0.718
Alpl	pp	Col16a1	0.419
Alpl	pp	ENSRNOP00000047118	0.555
Alpl	pp	Sost	0.621
Alpl	pp	Fkbp5	0.504
Alpl	pp	Col4a1	0.675
Alpl	pp	Sec11c	0.52
Alpl	pp	Ctsk	0.53
Lypd1	pp	Samd5	0.52
Lypd1	pp	Vat1l	0.495
Lypd1	pp	Uap1l1	0.449
Lypd1	pp	Lynx1	0.457
Lypd1	pp	Chst8	0.482
Lypd1	pp	Fblim1	0.442
Lypd1	pp	Slc17a6	0.586
Lypd1	pp	Lypd6b	0.637
Lypd1	pp	Ly6h	0.544
Lypd1	pp	Pla1a	0.445
Lypd1	pp	Slc32a1	0.41
Lypd1	pp	Fam151a	0.533
Lypd1	pp	Ntm	0.404
Lypd1	pp	Fam167a	0.544
Lyl1	pp	Fam46c	0.532
Lyl1	pp	Tcf3	0.959
Grm7	pp	Grid2	0.594
Grm7	pp	Grm8	0.601
Grm7	pp	Gria1	0.559
Grm7	pp	Grik2	0.576
Fam196a	pp	Pcdh9	0.424
Fam196a	pp	Ebf1	0.457
Alpp	pp	ENSRNOP00000047118	0.481
Zic2	pp	Foxg1	0.495
Grm5	pp	Grm7	0.627
Grm5	pp	Ptk2b	0.646
Grm5	pp	Pdyn	0.503
Grm5	pp	Syt1	0.418
Grm5	pp	Htr2c	0.543
Grm5	pp	Agap2	0.433
Grm5	pp	Gabbr1	0.542
Grm5	pp	Kcnd2	0.494
Grm5	pp	Grik4	0.601
Grm5	pp	Plcb3	0.421
Grm5	pp	Dlg2	0.451
Grm5	pp	Esr1	0.914
Grm5	pp	Grik2	0.59
Grm5	pp	Shank1	0.715
Grm5	pp	Aqp4	0.838
Grm5	pp	Glra1	0.55
Grm5	pp	Actn1	0.474
Grm5	pp	Magi2	0.541
Grm5	pp	Adgrv1	0.527
Grm5	pp	Pvalb	0.481
Grm5	pp	Gria1	0.793
Grm5	pp	Gria2	0.704
Grm5	pp	Grid2	0.663
Grm5	pp	Gnas	0.607
Grm5	pp	Dpp6	0.633
Grm5	pp	Iglon5	0.474
Grm5	pp	Slc17a6	0.585
Grm5	pp	Grin1	0.906
Grm5	pp	Grin2a	0.806
Grm5	pp	Grik1	0.639
Grm5	pp	Arc	0.456
Rnd1	pp	Myh10	0.443
Rnd1	pp	Gmip	0.547
Rnd1	pp	Arhgef2	0.464
Rnd1	pp	Was	0.723
Rnd1	pp	Pak2	0.511
Rnd1	pp	Prkacb	0.436
Rnd1	pp	Gnao1	0.443
Rnd1	pp	Chn1	0.51
Rnd1	pp	Arhgap5	0.535
Rnd1	pp	Mapk8	0.44
Rnd1	pp	Dock9	0.44
Rnd1	pp	Rap1gds1	0.468
Rnd1	pp	RGD1563354	0.486
Rnd1	pp	Pak4	0.551
Rnd1	pp	Cyfip2	0.532
Rnd1	pp	Rap2b	0.632
Rnd1	pp	Arhgap4	0.424
Rnd1	pp	Prkce	0.501
Rnd1	pp	Pdlim4	0.412
Rnd1	pp	Net1	0.533
Rnd1	pp	Nfkbie	0.515
Rnd1	pp	ENSRNOP00000063967	0.424
Rnd1	pp	Gnai1	0.443
Rnd1	pp	Pak1	0.518
Rnd1	pp	Vav1	0.687
Rnd1	pp	Prkcd	0.501
Rnd1	pp	Pfn2	0.461
Rnd1	pp	Pdlim7	0.412
Rnd1	pp	Ngef	0.47
Rnd1	pp	Sema4d	0.841
Rnd1	pp	Pard6g	0.492
Rnd1	pp	Abl1	0.403
Rnd1	pp	Ezr	0.45
Rnd1	pp	Arhgap22	0.47
Rnd1	pp	Git1	0.444
Rnd1	pp	Pxn	0.557
Rnd1	pp	Mras	0.697
Rnd1	pp	Daam2	0.476
Rnd1	pp	Nckap1l	0.525
Rnd1	pp	Arhgef1	0.463
Rnd1	pp	Tiam2	0.489
Rnd1	pp	Ldb3	0.412
Rnd1	pp	Arhgef4	0.59
Rnd1	pp	Rock1	0.876
Rnd1	pp	Fmn1	0.543
Rnd1	pp	Sertad1	0.431
Rnd1	pp	Fhdc1	0.476
Rnd1	pp	Akt3	0.409
Rnd1	pp	Fn1	0.45
Grm1	pp	Grik2	0.599
Grm1	pp	Kcnj6	0.41
Grm1	pp	Sptbn2	0.867
Grm1	pp	Shank1	0.589
Grm1	pp	Plcb3	0.513
Grm1	pp	Esr1	0.98
Grm1	pp	Oprl1	0.496
Grm1	pp	Adgrv1	0.67
Grm1	pp	Grik4	0.75
Grm1	pp	Samd5	0.471
Grm1	pp	Gabbr1	0.928
Grm1	pp	Fgf14	0.462
Grm1	pp	Gnai1	0.832
Grm1	pp	Agap2	0.919
Grm1	pp	Htr2c	0.463
Grm1	pp	Ptk2b	0.489
Grm1	pp	Pdyn	0.419
Grm1	pp	Glra1	0.527
Grm1	pp	Grik1	0.683
Grm1	pp	Slc32a1	0.423
Grm1	pp	Grm7	0.624
Grm1	pp	Zic4	0.679
Grm1	pp	Gphn	0.433
Grm1	pp	Dpp6	0.603
Grm1	pp	Calb2	0.476
Grm1	pp	Gnao1	0.845
Grm1	pp	Iglon5	0.424
Grm1	pp	Grin1	0.851
Grm1	pp	Gnas	0.804
Grm1	pp	Gria1	0.79
Grm1	pp	Slc17a6	0.613
Grm1	pp	Grin2a	0.81
Grm1	pp	Grid2	0.65
Grm1	pp	Grm5	0.969
Grm1	pp	Lgi1	0.643
Grm1	pp	Gria2	0.742
Grm1	pp	Pvalb	0.506
Grm1	pp	ENSRNOP00000040477	0.406
Ldb3	pp	Mlip	0.689
Pex5l	pp	Clstn3	0.427
Pex5l	pp	Flna	0.629
Pex5l	pp	Crat	0.534
Pex5l	pp	Kcnd2	0.41
Pex5l	pp	Abcd2	0.637
Pex5l	pp	Prkar1b	0.412
Pex5l	pp	Rerg	0.461
Pex5l	pp	Acsl6	0.605
Pex5l	pp	Apba2	0.766
Pex5l	pp	Magi2	0.666
Pex5l	pp	Hcn1	0.824
Dnajc3	pp	Ssr1	0.44
Dnajc3	pp	Sec61a1	0.764
Dnajc3	pp	Rspo2	0.465
Dnajc3	pp	Hspa4l	0.771
Dnajc3	pp	Polq	0.409
Dnajc3	pp	Sec24d	0.549
Dnajc3	pp	Man2b1	0.505
Dnajc3	pp	Dnajb1	0.925
Dnajc3	pp	Dnajc21	0.674
Dnajc3	pp	Evl	0.47
Dnajc3	pp	Serpinh1	0.674
Dnajc3	pp	Pcsk6	0.535
Dnajc3	pp	Kdelr3	0.505
Dnajc3	pp	Man2b2	0.532
Dnajc6	pp	Dcx	0.459
Dnajc6	pp	Srbd1	0.42
Dnajc6	pp	Dnm3	0.408
Dnajc7	pp	Ttc9b	0.509
Fam159b	pp	Shisa8	0.449
Oplah	pp	Nagk	0.547
Oplah	pp	Gls	0.834
Oplah	pp	Cndp1	0.407
Oplah	pp	Haao	0.434
Oplah	pp	Celf4	0.474
Oplah	pp	Kcna1	0.405
Oplah	pp	Cndp2	0.668
Fbn1	pp	Col14a1	0.634
Fbn1	pp	Mxra8	0.448
Fbn1	pp	Loxl2	0.655
Fbn1	pp	Neurl1	0.71
Fbn1	pp	Col4a1	0.843
Fbn1	pp	Col4a2	0.678
Fbn1	pp	Flna	0.421
Fbn1	pp	Fbn2	0.924
Fbn1	pp	Frem1	0.429
Fbn1	pp	Lox	0.831
Fbn1	pp	Rbpj	0.685
Fbn1	pp	Col16a1	0.444
Fbn1	pp	Adamts2	0.689
Tcf3	pp	Irf8	0.408
Tcf3	pp	Aff1	0.455
Tcf3	pp	Smad3	0.739
Tcf3	pp	Ebf1	0.507
Tcf3	pp	Pbx1	0.685
Bambi	pp	Tgfb1	0.89
Bambi	pp	Neo1	0.589
Bambi	pp	Fzd2	0.84
Bambi	pp	Fzd1	0.819
Plau	pp	Pdgfrb	0.683
Plau	pp	Mfsd2a	0.418
Plau	pp	F3	0.611
Plau	pp	Nqo1	0.438
Plau	pp	Itga7	0.42
Plau	pp	Spp1	0.425
Plau	pp	Itgax	0.51
Plau	pp	Cdh1	0.466
Plau	pp	Angpt2	0.462
Plau	pp	Mocos	0.41
Plau	pp	Itgb4	0.456
Plau	pp	Mmp14	0.684
Plau	pp	Esr1	0.412
Plau	pp	Itgad	0.491
Plau	pp	Vegfa	0.559
Plau	pp	Fn1	0.867
Plau	pp	Hpx	0.437
Plau	pp	Fga	0.753
Plau	pp	Serpinh1	0.455
Plau	pp	Lrp8	0.568
Plau	pp	Cxcl12	0.422
Plau	pp	Erbb4	0.421
Plau	pp	A2m	0.547
Plau	pp	Tgfb1	0.433
Plau	pp	Ahnak	0.506
Plau	pp	Kdr	0.516
Plau	pp	Vtn	0.991
Plau	pp	Spint2	0.448
Plau	pp	Itga5	0.732
Mgea5	pp	Naga	0.706
Nars	pp	Lars2	0.734
Nars	pp	Rpusd2	0.409
Nars	pp	Sars	0.818
Nars	pp	Hars	0.783
Cnn3	pp	Iqgap1	0.414
Cnn3	pp	Ldb3	0.45
Cnn3	pp	Tpm5	0.422
Cnn3	pp	Mboat1	0.449
Cnn3	pp	Plec	0.505
Cnn3	pp	Cald1	0.603
Cnn3	pp	ENSRNOP00000040477	0.423
Cnn3	pp	Kcnip4	0.406
Cnn3	pp	Tpm1	0.489
Cnn3	pp	Gphn	0.444
Vil1	pp	Was	0.445
Vil1	pp	Actl11	0.47
Vil1	pp	Plcg1	0.565
Vil1	pp	Acta1	0.634
Vil1	pp	Svil	0.512
Vil1	pp	Actn4	0.511
Cnn2	pp	Kdr	0.447
Cnn1	pp	Ldb3	0.528
Cnn1	pp	Plec	0.548
Cnn1	pp	Eln	0.425
Cnn1	pp	Cald1	0.585
Cnn1	pp	Nav2	0.509
Syt7	pp	Stx1a	0.767
Syt7	pp	Cplx1	0.755
Syt7	pp	Dnm1	0.407
Syt1	pp	Slitrk5	0.54
Syt1	pp	Nav2	0.517
Syt1	pp	Nrxn2	0.523
Syt1	pp	Fez2	0.617
Syt1	pp	Gria1	0.656
Syt1	pp	Relb	0.454
Syt1	pp	Slc12a5	0.451
Syt1	pp	Cacna1d	0.477
Syt1	pp	Cacnb4	0.596
Syt1	pp	Nrxn1	0.46
Syt1	pp	Dlg2	0.496
Syt1	pp	Nell1	0.585
Syt1	pp	Slc4a10	0.408
Syt1	pp	Sh3gl1	0.411
Syt1	pp	Map2	0.574
Syt1	pp	Cplx1	0.989
Syt1	pp	Dnm3	0.485
Syt1	pp	Dlg1	0.423
Pi4k2b	pp	Plcb3	0.672
Pi4k2b	pp	Pik3c3	0.951
Pi4k2b	pp	Ip6k3	0.625
Pi4k2b	pp	Efr3b	0.499
Pi4k2b	pp	Aak1	0.43
Pi4k2b	pp	Il13ra1	0.547
Pi4k2b	pp	Mtmr7	0.728
Pi4k2b	pp	Plcb1	0.691
Pi4k2b	pp	Gng13	0.65
Pi4k2b	pp	Mtmr2	0.684
Pi4k2b	pp	C1galt1	0.428
Pi4k2b	pp	Mtmr6	0.684
Pi4k2b	pp	Plcg1	0.664
Pi4k2b	pp	Was	0.474
Pi4k2b	pp	Frem1	0.511
Pi4k2b	pp	Mcm5	0.453
Syt3	pp	Rab3a	0.422
Syt3	pp	Gria2	0.612
Syt3	pp	Chgb	0.573
Syt3	pp	Snap91	0.416
Syt3	pp	Cplx1	0.679
Syt3	pp	Grik4	0.469
Syt3	pp	Plekha4	0.744
Syt3	pp	Syt1	0.527
Syt3	pp	Stx1a	0.751
Panx2	pp	RGD1559482	0.495
Syt4	pp	Chgb	0.764
Syt4	pp	Spock3	0.442
Syt4	pp	Stx1a	0.784
Syt4	pp	Snap91	0.519
Syt4	pp	Sv2a	0.453
Syt4	pp	Rit2	0.513
Syt4	pp	Syt1	0.892
Syt4	pp	Mapk8	0.551
Syt4	pp	Elavl2	0.441
Syt4	pp	Vgf	0.401
Syt4	pp	Dnm1	0.444
Syt4	pp	Rab3a	0.731
Syt4	pp	Vamp1	0.607
Syt4	pp	Adam23	0.648
Syt4	pp	Mfsd6	0.461
Syt4	pp	Gria2	0.402
Syt4	pp	Kif1a	0.5
Syt4	pp	Cplx1	0.746
Raet1d	pp	Slfn13	0.507
Efnb1	pp	Epha7	0.958
Efnb1	pp	Snap91	0.528
Efnb1	pp	Shc4	0.428
Efnb1	pp	Epha2	0.954
Efnb1	pp	Rock1	0.699
Efnb1	pp	Ptpn13	0.913
Efnb1	pp	Ephb1	0.999
Efnb1	pp	Pak1	0.85
Efnb1	pp	Map2k1	0.66
Efnb1	pp	Cdh2	0.439
Efnb1	pp	Myl12a	0.904
Efnb1	pp	Cdk5	0.431
Efnb1	pp	Prrt3	0.547
Efnb1	pp	Dcx	0.4
Efnb1	pp	Ephb4	0.983
Efnb1	pp	Ptk2b	0.589
Efnb1	pp	Shc3	0.428
Efnb1	pp	Git1	0.726
Efnb1	pp	Dnm1	0.866
Efnb1	pp	Pxn	0.68
Efnb1	pp	Ngef	0.412
Efnb1	pp	Epha4	0.988
Efnb1	pp	Pak2	0.495
Efnb1	pp	Atp13a5	0.438
Efnb1	pp	Dnah2	0.507
Efnb1	pp	LOC683077	0.432
Efnb1	pp	Tiam2	0.762
Efnb1	pp	Rhoj	0.404
Efnb1	pp	Epha8	0.923
Efnb1	pp	Dnm3	0.632
Efnb1	pp	Epha10	0.85
Efnb1	pp	Itsn1	0.743
Efnb1	pp	Hck	0.686
Efnb1	pp	Was	0.508
Efnb1	pp	Twist1	0.409
Igf2r	pp	Vti1a	0.708
Igf2r	pp	rCG_32052	0.405
Igf2r	pp	Gusb	0.42
Igf2r	pp	Tom1l2	0.721
Igf2r	pp	Napg	0.65
Igf2r	pp	Usp32	0.644
Igf2r	pp	Ap1s2	0.601
Igf2r	pp	Napsa	0.524
Igf2r	pp	Ehmt2	0.438
Igf2r	pp	Slc22a18	0.441
Igf2r	pp	RGD1307443	0.532
Igf2r	pp	Wdfy4	0.504
Igf2r	pp	Ctsd	0.76
Igf2r	pp	Nnat	0.537
Igf2r	pp	ENSRNOP00000047210	0.47
Igf2r	pp	Mest	0.654
Igf2r	pp	Ghr	0.405
Igf2r	pp	Picalm	0.671
Igf2r	pp	Igfbp2	0.617
Igf2r	pp	Hbegf	0.432
Igf2r	pp	Cubn	0.407
Msc	pp	Nfatc1	0.493
Msc	pp	Eya4	0.426
Msc	pp	Eya2	0.408
Msc	pp	Tcf3	0.724
Cndp1	pp	Klk6	0.631
Cndp1	pp	Prkacb	0.434
Cndp1	pp	Ptprt	0.417
Cndp1	pp	Acat2	0.444
Cndp1	pp	Pcca	0.437
Cndp1	pp	Snhg11	0.528
Cndp1	pp	Gls	0.8
Cyp4b1	pp	Lss	0.607
Cyp4b1	pp	Msmo1	0.524
Cyp4b1	pp	Cyp1b1	0.603
Cyp4b1	pp	Hsd3b5	0.419
Cyp4b1	pp	Cyp27a1	0.677
Cyp4b1	pp	Tm7sf2	0.515
Cyp4b1	pp	Sult1a1	0.407
Cyp4b1	pp	Fmo1	0.489
Cyp4b1	pp	Pde8a	0.505
Cyp4b1	pp	Cyp2d3	0.548
Cyp4b1	pp	Ephx2	0.589
Cyp4b1	pp	Gpr75	0.426
Cyp4b1	pp	Fa2h	0.491
Cyp4b1	pp	Ugt2b	0.459
Cyp4b1	pp	Nr1h3	0.461
Cyp4b1	pp	Ppara	0.661
Cyp4b1	pp	Cyp24a1	0.655
Cyp4b1	pp	Cybb	0.569
Cyp4b1	pp	Cyp2c11	0.598
Cyp4b1	pp	Sult2a2	0.496
Cyp4b1	pp	Acot1	0.571
Gnas	pp	Ptger2	0.8
Gnas	pp	Sctr	0.8
Gnas	pp	Lpar1	0.6
Gnas	pp	LOC685513	0.603
Gnas	pp	Adcy5	0.8
Gnas	pp	Grm7	0.615
Gnas	pp	Gng4	0.619
Cndp2	pp	Gns	0.436
Cndp2	pp	Serpinh1	0.656
Cndp2	pp	Acat2	0.57
Cndp2	pp	Gls	0.8
Cndp2	pp	Pcca	0.759
Cndp2	pp	Nagk	0.467
Cndp2	pp	Gbp2	0.426
Cndp2	pp	H6pd	0.471
Cndp2	pp	Bcat2	0.766
Cndp2	pp	Cndp1	0.946
Cndp2	pp	Prkacb	0.662
Cndp2	pp	Tmx4	0.46
Gnal	pp	Gng13	0.765
Gnal	pp	Adm	0.512
Gnal	pp	Sctr	0.533
Gnal	pp	Spock3	0.602
Gnal	pp	Paqr9	0.432
Gnal	pp	Rgs7	0.457
Gnal	pp	Esr1	0.653
Gnal	pp	Akt3	0.427
Gnal	pp	Cxcl12	0.545
Gnal	pp	Mc4r	0.643
Gnal	pp	P2ry2	0.515
Gnal	pp	Paqr8	0.46
Gnal	pp	LOC685513	0.576
Gnal	pp	Syt3	0.45
Gnal	pp	Stxbp5l	0.426
Gnal	pp	Negr1	0.531
Gnal	pp	Pgr15l	0.444
Gnal	pp	Paqr3	0.432
Gnal	pp	Rgs6	0.428
Gnal	pp	Prkar1b	0.761
Gnal	pp	Gng4	0.676
Gnal	pp	Htr2c	0.712
Gnal	pp	Gnai1	0.85
Gnal	pp	Ednra	0.673
Gnal	pp	Ntm	0.683
Gnal	pp	Plcb3	0.408
Gnal	pp	Adcy4	0.955
Gnal	pp	Prkacb	0.686
Gnal	pp	Gnas	0.633
Gnal	pp	Adcy5	0.963
Gnal	pp	Gng2	0.637
Gnal	pp	Ptger2	0.627
Gnal	pp	Ciz1	0.644
Gnal	pp	Gnao1	0.821
Pld3	pp	Rin3	0.414
Pld3	pp	Ptpn18	0.403
Pld3	pp	Sorl1	0.541
Large	pp	Toe1	0.603
Trpv4	pp	Akap5	0.677
Trpv4	pp	Trpc1	0.993
Trpv4	pp	Itpr3	0.469
Trpv4	pp	Pacsin3	0.883
Trpv4	pp	Pacsin1	0.523
Trpv4	pp	Kcnma1	0.766
Trpv4	pp	Asic2	0.457
Trpv4	pp	P2ry2	0.453
Trpv4	pp	Klf2	0.5
Trpv4	pp	Ank1	0.706
Trpv4	pp	Hmox1	0.43
Trpv4	pp	Mcoln3	0.41
Trpv4	pp	Pkd2l1	0.585
Trpv4	pp	Aqp4	0.992
Trpv4	pp	Prkce	0.825
Trpv4	pp	Piezo1	0.752
Trpv4	pp	Prkcd	0.814
Trpv4	pp	Cnr1	0.447
Trpv4	pp	Tac1	0.465
Trpv4	pp	Trpc5	0.78
Trpv4	pp	Adcy6	0.406
Trpv4	pp	Pkd1	0.616
Trpv4	pp	Kcnn4	0.638
Trpv4	pp	Cebpa	0.525
Trpv4	pp	Aqp1	0.431
Adcy10	pp	Gucy1b3	0.803
Adcy10	pp	Gng13	0.677
Adcy10	pp	Atg4c	0.434
Adcy10	pp	Aktip	0.641
Adcy10	pp	Ezr	0.657
Adcy10	pp	Gucy2c	0.655
Adcy10	pp	Cnnm1	0.548
Adcy10	pp	LOC685513	0.672
Adcy10	pp	Gucy1a2	0.804
Adcy10	pp	Enpp3	0.656
Adcy10	pp	Ppp3ca	0.591
Adcy10	pp	Mocs1	0.604
Adcy10	pp	Gng4	0.672
Adcy10	pp	Gngt2	0.672
Adcy10	pp	Entpd3	0.652
Adcy10	pp	Prkar1b	0.572
Adcy10	pp	Fam179b	0.465
Adcy10	pp	Unc45a	0.522
Adcy10	pp	Adcy4	0.5
Adcy10	pp	Gnai1	0.742
Adcy10	pp	Bsn	0.532
Adcy10	pp	Pde8a	0.816
Adcy10	pp	Adcy6	0.649
Adcy10	pp	Armcx2	0.531
Adcy10	pp	Prkacb	0.87
Adcy10	pp	Chrac1	0.567
Adcy10	pp	Adcy5	0.502
Adcy10	pp	Cnr1	0.654
Adcy10	pp	Pde8b	0.739
Adcy10	pp	Gnal	0.421
Adcy10	pp	Entpd1	0.652
Adcy10	pp	Gnas	0.6
Adcy10	pp	Adcy1	0.653
Mgam	pp	Anpep	0.483
Mgam	pp	Elovl6	0.406
Mgam	pp	Aldh1a2	0.476
Mgam	pp	Man2b2	0.553
Mgam	pp	Mgea5	0.412
Mgam	pp	Alpp	0.403
Mgam	pp	Igf2r	0.462
Mgam	pp	Man2b1	0.775
Mgam	pp	Treh	0.685
Mgam	pp	Atp2b3	0.521
Mgam	pp	Clca1	0.429
Mgam	pp	Aldh1a1	0.436
Mgam	pp	Ache	0.406
Mgam	pp	Pnlip	0.547
Mgam	pp	Atp2b2	0.443
Mgam	pp	Enpep	0.487
Mgam	pp	Slc13a2	0.411
Mgam	pp	Aldh1a7	0.436
Lect1	pp	Acan	0.425
Lect1	pp	Otos	0.489
Fbn2	pp	Adamts2	0.449
Fbn2	pp	Lox	0.565
Fbn2	pp	Neurl1	0.71
Fbn2	pp	Col14a1	0.402
Fbn2	pp	Rbpj	0.695
Cast	pp	Capn11	0.598
Olr78	pp	Gng13	0.613
Olr78	pp	Prkacb	0.6
B3galt5	pp	Naga	0.903
B3galt5	pp	Lca5	0.749
B3galt5	pp	Ggta1	0.407
Sorbs1	pp	Arhgef2	0.521
Sorbs1	pp	Adam22	0.409
Sorbs1	pp	Arhgap42	0.528
Sorbs1	pp	Myh10	0.461
Sorbs1	pp	Myl9	0.762
Sorbs1	pp	Abl1	0.757
Sorbs1	pp	Tpm1	0.666
Sorbs1	pp	Dnm1	0.471
Sorbs1	pp	Pxn	0.892
Sorbs1	pp	Tpm2	0.623
Sorbs1	pp	Ssx2ip	0.493
Sorbs1	pp	Cald1	0.603
Sorbs1	pp	Actn1	0.444
Sorbs1	pp	Vav1	0.517
Sorbs1	pp	Fhdc1	0.486
Sorbs1	pp	Arhgap21	0.501
Sorbs1	pp	Slc26a7	0.499
Fam73a	pp	Piga	0.467
Fam73a	pp	Mfsd6	0.626
Fam73a	pp	Negr1	0.412
Postn	pp	Ctgf	0.663
Postn	pp	Mmp14	0.504
Postn	pp	Efemp2	0.41
Postn	pp	Cxcl12	0.468
Postn	pp	Serpinh1	0.408
Postn	pp	Tgfb1	0.525
Postn	pp	Fn1	0.99
Postn	pp	Smad3	0.454
Postn	pp	Ptk7	0.536
Postn	pp	Vtn	0.485
Postn	pp	Ctsk	0.415
Postn	pp	Itgad	0.447
Postn	pp	Col4a1	0.513
Postn	pp	Itga5	0.486
Postn	pp	Bmp1	0.925
Postn	pp	Fbn1	0.71
Postn	pp	Loxl2	0.521
Postn	pp	Fkbp5	0.449
Postn	pp	Sost	0.497
Postn	pp	Eln	0.67
Postn	pp	Bgn	0.631
Postn	pp	Spp1	0.7
Postn	pp	Vegfa	0.495
Postn	pp	Col4a2	0.464
Postn	pp	Lox	0.795
Postn	pp	Fbln1	0.514
Postn	pp	Col16a1	0.41
Postn	pp	Col14a1	0.533
Postn	pp	Itga7	0.49
Postn	pp	Bglap	0.535
Postn	pp	Pdgfrb	0.457
Postn	pp	Itgax	0.449
Postn	pp	Thbs4	0.584
Postn	pp	Clca1	0.57
Postn	pp	Ogn	0.598
Postn	pp	rCG_44112	0.59
Postn	pp	Eda	0.414
Ube3c	pp	Ube2k	0.612
Ube3c	pp	Eml2	0.491
Ube3c	pp	Ttc3	0.401
Ube3c	pp	Ubqln2	0.537
Ube3c	pp	Pik3c3	0.591
Ube3c	pp	Shprh	0.42
Ube3c	pp	Tnip2	0.408
Ube3c	pp	Atp6v1h	0.422
Ube3c	pp	Pcdh9	0.407
Ube3c	pp	rCG_32052	0.424
Ube3c	pp	Usp13	0.539
Ube3c	pp	Treh	0.431
Ube3c	pp	Usp14	0.867
Ube3c	pp	LOC683077	0.456
Pcp4	pp	Ppp1r17	0.526
Pcp4	pp	Tmem255a	0.476
Pcp4	pp	Nrgn	0.415
Pcp4	pp	Tctex1d1	0.538
Pcp4	pp	Calhm2	0.583
Pnlip	pp	Srebf1	0.446
Pnlip	pp	Acsl6	0.652
Pnlip	pp	Mogat2	0.691
Pnlip	pp	Ucp2	0.494
Pnlip	pp	Mgll	0.936
Pnlip	pp	Dgki	0.702
Pnlip	pp	Cela3b	0.764
Pnlip	pp	Lipf	0.96
Relb	pp	Colec12	0.406
Relb	pp	Rel	0.851
Relb	pp	Ankrd29	0.416
Napg	pp	Sypl1	0.542
Napg	pp	Rab9b	0.655
Rela	pp	Ccnd3	0.615
Rela	pp	Rock1	0.853
Rela	pp	Relb	0.968
Rela	pp	Btk	0.432
Rela	pp	Cebpb	0.803
Rela	pp	Ahnak	0.522
Rela	pp	Bmyc	0.754
Rela	pp	Brd3	0.724
Rela	pp	Cebpa	0.601
Rela	pp	Tnfrsf25	0.448
Rela	pp	LOC298795	0.554
Rela	pp	Fosl2	0.599
Rela	pp	Prkacb	0.977
Rela	pp	Mxd4	0.481
Rela	pp	Mapk8	0.859
Rela	pp	Rel	0.949
LOC691286	pp	LOC362863	0.617
Sult4a1	pp	RGD1559482	0.53
Napb	pp	Atad1	0.53
Napb	pp	Cplx1	0.812
Napb	pp	Vamp5	0.52
Napb	pp	Bet1l	0.82
Napb	pp	Serpini1	0.423
Napb	pp	Vamp8	0.866
Napb	pp	Sec23a	0.424
Napb	pp	Vps53	0.655
Napb	pp	Syn2	0.774
Napb	pp	Rab6a	0.693
Napb	pp	Stxbp1	0.733
Napb	pp	Tmx4	0.533
Napb	pp	Napg	0.98
Napb	pp	Stx5	0.966
Napb	pp	Nsf	0.969
Napb	pp	Snap25	0.933
Napb	pp	Syt1	0.688
Napb	pp	Vamp1	0.813
Napb	pp	Gpcpd1	0.515
Napb	pp	Cog6	0.729
Napb	pp	Hao1	0.474
Napb	pp	Stx1a	0.95
Napb	pp	Igf2r	0.65
Napb	pp	Dpysl2	0.461
Napb	pp	Vti1a	0.969
Napb	pp	Vps39	0.436
Napb	pp	Rab9b	0.798
Tgm2	pp	Col18a1	0.576
Tgm2	pp	Itgb4	0.455
Tgm2	pp	Cndp2	0.528
Tgm2	pp	Itga7	0.415
Tgm2	pp	Spp1	0.453
Tgm2	pp	Lox	0.468
Tgm2	pp	Fn1	0.972
Tgm2	pp	Ltbp1	0.421
Tgm2	pp	Plcb3	0.461
Tgm2	pp	Anxa1	0.582
Tgm2	pp	Itga5	0.44
Tgm2	pp	Plcl1	0.615
Tgm2	pp	Eln	0.41
Tgm2	pp	Kdr	0.672
Tgm2	pp	H6pd	0.421
Tgm2	pp	Plcg1	0.401
Tgm2	pp	Rela	0.481
Tgm2	pp	Flna	0.563
Allc	pp	Mocs1	0.619
Allc	pp	Kif1a	0.719
Allc	pp	Aox2	0.437
Allc	pp	Aox1	0.536
Allc	pp	Dpysl2	0.785
Allc	pp	Ttr	0.472
Allc	pp	Slc25a12	0.569
Allc	pp	Abcd2	0.569
Allc	pp	Aox4	0.437
Allc	pp	Hpx	0.435
Allc	pp	Pcca	0.442
Allc	pp	RGD1563986	0.477
Allc	pp	Trappc12	0.517
Allc	pp	Dpysl5	0.785
Allc	pp	Tcf19	0.428
Car7	pp	Cyp24a1	0.643
Car7	pp	Lonrf2	0.472
Car7	pp	Chst14	0.438
Car7	pp	Car13	0.631
Car7	pp	Calb2	0.515
Ppic	pp	Fbn1	0.405
Ppic	pp	Col4a1	0.558
Ppic	pp	Fbn2	0.433
Ppic	pp	Col4a2	0.414
Ppic	pp	Spp1	0.648
Ppic	pp	Pvalb	0.436
Ppic	pp	Bgn	0.423
Ppif	pp	Fabp4	0.427
Ppif	pp	Txn1	0.432
Ppif	pp	Bnip3	0.449
Ppif	pp	Rpl11	0.459
Ppif	pp	Slc25a4	0.986
Ppif	pp	Prkce	0.82
Ppif	pp	Ppara	0.737
Ppif	pp	Ripk3	0.551
Ppif	pp	Fabp5	0.485
Ppif	pp	C5	0.72
Ppif	pp	C6	0.72
Ppif	pp	C9	0.72
Ppif	pp	Mff	0.419
Ppif	pp	Dmxl2	0.4
Ppif	pp	Slc24a6	0.684
Ppif	pp	Slc6a12	0.428
Ppif	pp	Rps5	0.458
Ppif	pp	Ucp2	0.459
Nrxn3	pp	Nrxn1	0.956
Nrxn3	pp	Gphn	0.431
Nrxn3	pp	Lrrtm2	0.627
Nrxn3	pp	Nrxn2	0.806
Plaa	pp	Usp14	0.737
Plaa	pp	Atad1	0.674
Plaa	pp	Polr1a	0.535
Plaa	pp	Pla2g2d	0.586
Plaa	pp	Ubqln2	0.531
Plaa	pp	Fzd2	0.634
Plaa	pp	Ubqlnl	0.465
Plaa	pp	Isy1	0.647
Plaa	pp	Rtf1	0.416
Plaa	pp	Usp13	0.479
Nrxn2	pp	Lrrtm2	0.944
Nrxn2	pp	Nrxn1	0.861
Nrxn2	pp	Gria1	0.467
Nrxn2	pp	Gphn	0.571
Nrxn1	pp	Grik2	0.456
Nrxn1	pp	Lrrtm2	0.963
Mpz	pp	Nefh	0.408
Mpz	pp	Gdap1	0.703
Mpz	pp	Cntn1	0.436
Mpz	pp	Pmp22	0.919
Mpz	pp	Mtmr2	0.592
Mpz	pp	Gldn	0.55
Mpz	pp	Myrf	0.483
Mpz	pp	Nefl	0.595
Mpz	pp	Dhh	0.585
Mpz	pp	Nrg1	0.646
Mpz	pp	Mbp	0.838
Mpz	pp	Prx	0.82
Mpz	pp	Ncmap	0.529
Mpz	pp	Mag	0.723
RGD1310110	pp	Hpcal4	0.437
Nt5c	pp	Nampt	0.9
Nt5c	pp	Nt5c3a	0.927
Nt5c	pp	Nt5c1b	0.898
Nt5c	pp	Entpd1	0.695
Nt5c	pp	Qprt	0.9
Nt5c	pp	LOC365985	0.672
Nt5c	pp	Ada	0.926
Nt5c	pp	Pde8b	0.65
Nt5c	pp	Ccpg1	0.509
Nt5c	pp	Ak7	0.652
Nt5c	pp	Pde8a	0.65
Nt5c	pp	Hagh	0.473
Nt5c	pp	Entpd4	0.666
Nt5c	pp	Myo1f	0.4
Nt5c	pp	Dnase2	0.622
Nt5c	pp	Enpp3	0.704
Nt5c	pp	Entpd3	0.743
Tinagl1	pp	Gria2	0.516
Tinagl1	pp	Gria1	0.617
Tinagl1	pp	Sdpr	0.653
Tinagl1	pp	Ptrf	0.543
Tinagl1	pp	Itga5	0.571
Tinagl1	pp	Col16a1	0.442
Tinagl1	pp	Prkcdbp	0.415
Tinagl1	pp	Ldb3	0.404
Angptl3	pp	Fga	0.645
Angptl3	pp	Fn1	0.476
Angptl3	pp	Ndst1	0.503
Angptl3	pp	Vtn	0.453
Angptl3	pp	Kdr	0.418
Angptl3	pp	Haao	0.472
Angptl3	pp	Itga5	0.604
Angptl3	pp	Itih3	0.586
Angptl3	pp	Pcsk6	0.403
Angptl3	pp	Apoe	0.471
Angptl3	pp	Pltp	0.428
Angptl3	pp	C6	0.605
Angptl3	pp	Abca1	0.534
Angptl3	pp	Serpina1	0.447
Plxnb2	pp	Col5a1	0.524
Plxnb2	pp	Dnase2	0.42
Plxnb2	pp	Sema3b	0.782
Plxnb2	pp	Ptk7	0.542
Plxnb2	pp	Cd72	0.578
Plxnb2	pp	Fbn1	0.525
Plxnb2	pp	Rnd1	0.958
Plxnb2	pp	Sema7a	0.78
Plxnb2	pp	Epha4	0.458
Plxnb2	pp	Nrp2	0.54
Plxnb2	pp	Svil	0.473
Plxnb2	pp	Sema4d	0.937
Plxnb2	pp	Mras	0.581
Angptl2	pp	Kdr	0.404
Angptl2	pp	Pdgfrb	0.44
Mapk6	pp	Prkcd	0.46
Mapk6	pp	Rela	0.409
Mapk6	pp	Pak4	0.436
Mapk6	pp	Gnai1	0.486
Mapk6	pp	Rasgrf1	0.428
Mapk6	pp	Erbb4	0.402
Mapk6	pp	Prkce	0.46
Mapk6	pp	Ptpn6	0.468
Mapk6	pp	Map2k1	0.637
Mapk6	pp	Pak1	0.942
Mapk6	pp	Gnao1	0.466
Mapk6	pp	Dusp26	0.434
Mapk6	pp	Psmc5	0.902
Mapk6	pp	Rnd1	0.478
Mapk6	pp	Dnajb1	0.676
Mapk6	pp	Map3k1	0.537
Mapk6	pp	Ccnd3	0.934
Mapk6	pp	Pak2	0.457
Mapk6	pp	Ptprg	0.527
Mapk6	pp	Obscn	0.52
Mapk6	pp	Auh	0.42
Mapk6	pp	Ppp3ca	0.4
Mapk6	pp	Prkacb	0.425
Mapk6	pp	Mknk2	0.571
Mapk6	pp	Fosl2	0.512
Mapk6	pp	Ssh3	0.434
Mapk6	pp	Etv3	0.412
Mapk6	pp	Ptpn22	0.579
Mapk6	pp	Pxn	0.424
Mapk6	pp	Ptpn18	0.505
Mapk6	pp	Capsl	0.509
Ube2k	pp	Sult4a1	0.453
Ube2k	pp	Hif1a	0.545
Ube2k	pp	Nae1	0.452
Ube2k	pp	Aktip	0.583
Ube2k	pp	Tmem156	0.4
Ube2k	pp	Ube2q2l	0.493
Ube2k	pp	Trim2	0.607
Ube2k	pp	Prkar1b	0.553
Ube2k	pp	Atg7	0.942
Amdhd2	pp	Pgls	0.707
Amdhd2	pp	Pgm2l1	0.592
Amdhd2	pp	Nagk	0.996
Amdhd2	pp	Cartpt	0.422
Amdhd2	pp	ENSRNOP00000042906	0.511
Amdhd2	pp	Acat2	0.491
Amdhd2	pp	Hk2	0.939
Amdhd2	pp	Ndst1	0.401
Amdhd2	pp	Gnpda1	0.999
Amdhd2	pp	H6pd	0.829
Mapk8	pp	Gng4	0.676
Mapk8	pp	Spire1	0.483
Mapk8	pp	Gria1	0.498
Mapk8	pp	Eda	0.814
Mapk8	pp	Fosl2	0.834
Mapk8	pp	Kdr	0.426
Mapk8	pp	Grik2	0.538
Mapk8	pp	Foxg1	0.419
Mapk8	pp	Flna	0.668
Mapk9	pp	Egfr	0.641
Mapk9	pp	Fosl2	0.84
Mapk9	pp	Map3k9	0.531
Mapk9	pp	Gng4	0.607
Mapk9	pp	Pxn	0.453
Mapk9	pp	Gngt2	0.6
Mapk9	pp	Abl1	0.447
Mapk9	pp	Tm7sf2	0.503
Mapk9	pp	Card9	0.8
Mapk9	pp	Kif5c	0.649
Mapk9	pp	Plekhb2	0.408
Mapk9	pp	Nfatc1	0.909
Mapk9	pp	Eda	0.762
Mapk9	pp	Aplp1	0.415
Mapk9	pp	Rhoj	0.427
Mapk9	pp	LOC685513	0.6
Mapk9	pp	Map3k14	0.507
Mapk9	pp	Wnt2b	0.425
Mapk9	pp	Esr1	0.855
Mapk9	pp	Ldlr	0.436
Mapk9	pp	Foxo6	0.851
Mapk9	pp	Bend6	0.582
Mapk9	pp	Akt3	0.423
Mapk9	pp	Shc4	0.452
Mapk9	pp	Fzd1	0.58
Mapk9	pp	Map3k1	0.949
Mapk9	pp	Sorl1	0.517
Mapk9	pp	Myc	0.449
Mapk9	pp	Shc3	0.51
Mapk9	pp	Ssh3	0.527
Mapk9	pp	Lrp8	0.517
Mapk9	pp	Gng13	0.606
Mapk9	pp	Spire1	0.414
Mapk9	pp	Mapt	0.635
Mapk9	pp	Klc1	0.669
Mapk9	pp	Csk	0.419
Mapk9	pp	Apbb1	0.672
Mapk9	pp	Rapgef4	0.81
Mapk9	pp	Mapk8	0.961
Mapk9	pp	Fzd2	0.683
Mapk9	pp	Prkacb	0.643
Mapk9	pp	Ntrk3	0.406
Mapk9	pp	Gnao1	0.733
Mapk9	pp	Batf	0.57
Mapk9	pp	Flna	0.648
Mapk9	pp	Rnd1	0.428
Mapk9	pp	Arhgef2	0.475
Mapk9	pp	Pkn1	0.445
Mapk9	pp	Wnt5a	0.674
Mapk9	pp	Pak2	0.474
Mapk9	pp	Jak2	0.601
Mapk9	pp	Klc2	0.624
Mapk9	pp	Prkcd	0.882
Mapk9	pp	Btk	0.493
Mapk9	pp	Rela	0.853
Mapk9	pp	Actn4	0.41
Mapk9	pp	Map2	0.515
Mapk9	pp	Erbb4	0.439
Mapk9	pp	Nrg1	0.472
Mapk9	pp	Smad3	0.858
Mapk9	pp	Prkce	0.884
Mapk9	pp	Ripk3	0.436
Mapk9	pp	Ppp3r1	0.578
Mapk9	pp	Gnai1	0.785
Mapk9	pp	Ednra	0.473
Mapk9	pp	Dusp26	0.519
Mapk9	pp	Ptk2b	0.585
Mapk9	pp	Kif5a	0.642
Mapk9	pp	Lrrc7	0.402
Mapk9	pp	Kdr	0.451
Mapk9	pp	Gadd45a	0.593
Mapk9	pp	Map2k1	0.868
Txn1	pp	Gpx1	0.817
Txn1	pp	Nfkb2	0.558
Txn1	pp	Ucp2	0.457
Txn1	pp	Anxa5	0.411
Txn1	pp	Arrdc3	0.594
Txn1	pp	Hif1a	0.573
Txn1	pp	Ctsz	0.559
Txn1	pp	Cyba	0.55
Txn1	pp	Hmox1	0.76
Txn1	pp	Tax1bp3	0.405
Txn1	pp	Cybb	0.607
Txn1	pp	Nxnl2	0.851
Txn1	pp	Tradd	0.679
Txn1	pp	Nqo1	0.706
Txn1	pp	LOC502894	0.418
Txn1	pp	Nxn	0.676
Txn1	pp	Park7	0.718
Txn1	pp	Rpl18	0.414
Txn1	pp	Cox6b1	0.512
Cdkn1a	pp	Myc	0.76
Cdkn1a	pp	Anxa5	0.614
Cdkn1a	pp	Apc	0.44
Cdkn1a	pp	Cdk5	0.779
Cdkn1a	pp	Cebpa	0.915
Cdkn1a	pp	Cdk4	0.999
Cdkn1a	pp	Gadd45a	0.983
Cdkn1a	pp	Pidd1	0.423
Cdkn1a	pp	Akt3	0.98
Cdkn1a	pp	Ube2d1	0.904
Cdkn1a	pp	Mapk9	0.623
Cdkn1a	pp	Ccnd3	0.997
Cdkn1a	pp	Cdk6	0.998
Cdkn1a	pp	Hmox1	0.503
Cdkn1a	pp	Tgfb1	0.409
Cdkn1a	pp	Fn1	0.407
Cdkn1a	pp	Vegfa	0.435
Cdkn1a	pp	Jak2	0.936
Cdkn1a	pp	Smad3	0.809
Cdkn1a	pp	Esr1	0.741
Cdkn1a	pp	RGD1562063	0.52
Cdkn1a	pp	Foxo6	0.412
Cdkn1a	pp	LOC298795	0.48
Cdkn1a	pp	Rela	0.427
Cdkn1a	pp	Klf6	0.408
Cdkn1a	pp	Klf4	0.514
Cdkn1a	pp	Chka	0.475
Cdkn1a	pp	Gadd45g	0.553
Cdkn1a	pp	Npas1	0.405
Cdkn1a	pp	Tp53bp1	0.423
Cdkn1a	pp	Cdh1	0.423
Cdkn1a	pp	Rnd1	0.453
Cdkn1a	pp	Cdk18	0.769
Cdkn1a	pp	Hif1a	0.782
Cdkn1a	pp	Igf1	0.491
Cdkn1a	pp	Cdk17	0.734
Cdkn1a	pp	Brca2	0.402
Cdkn1a	pp	Serpine1	0.459
Cdkn1a	pp	Ccne2	0.994
Cdkn1a	pp	Ywhab	0.409
Cdkn1a	pp	Egfr	0.548
Cdkn1a	pp	Mlip	0.637
Cdkn1a	pp	Mapk8	0.648
Cdkn1a	pp	Foxg1	0.564
Cdkn1a	pp	Ciz1	0.71
Cdkn1a	pp	Abl1	0.934
Ttc3	pp	Rnf14	0.448
Ttc3	pp	Myh10	0.41
Gabrb2	pp	Gabra2	0.867
Gabrb2	pp	Glra1	0.626
Gabrb2	pp	Plcl1	0.628
Gabrb2	pp	Glrb	0.622
Gabrb2	pp	Erc2	0.41
Gabrb2	pp	Gabbr1	0.829
Gabrb2	pp	Pnkd	0.403
Gabrb2	pp	Gria4	0.444
Gabrb2	pp	Htr2c	0.406
Gabrb2	pp	Slc6a12	0.441
Gabrb2	pp	Nsf	0.696
Gabrb2	pp	Aldh5a1	0.612
Gabrb2	pp	Grm7	0.449
Gabrb2	pp	Gabra5	0.865
Gabrb2	pp	Gabarap	0.793
Gabrb2	pp	Htr2a	0.534
Gabrb2	pp	Sv2c	0.414
Gabrb2	pp	Fbxl16	0.403
Gabrb2	pp	Grm5	0.536
Gabrb2	pp	Spock3	0.42
Gabrb2	pp	Grik4	0.469
Gabrb2	pp	Slc12a5	0.498
Gabrb2	pp	Grin1	0.433
Gabrb2	pp	Gabrb3	0.814
Gabrb2	pp	Grin2a	0.551
Gabrb2	pp	Gria1	0.519
Gabrb2	pp	Comt	0.442
Gabrb2	pp	Slc17a6	0.455
Gabrb2	pp	Slc5a7	0.415
Gabrb2	pp	Trak2	0.794
Gabrb2	pp	Nptn	0.667
Gabrb2	pp	Clic1	0.54
Gabrb2	pp	Cacna1b	0.45
Gabrb2	pp	Gnao1	0.407
Gabrb2	pp	Gphn	0.569
Gabrb2	pp	Scn2a	0.402
Gabrb2	pp	Kcna1	0.4
Gabrb2	pp	Slc32a1	0.602
Gabrb2	pp	Gabrg3	0.749
Gabrb3	pp	Gphn	0.694
Gabrb3	pp	Grik2	0.517
Gabrb3	pp	Slc12a5	0.515
Gabrb3	pp	Nrxn1	0.498
Gabrb3	pp	Glra1	0.603
Gabrb3	pp	Gria1	0.486
Rit2	pp	Syt11	0.611
Rit2	pp	Paqr9	0.403
Rit2	pp	Rasgrp3	0.407
Rit2	pp	RGD1559482	0.525
Rit2	pp	Prkar1b	0.459
Rit2	pp	Sult4a1	0.436
Rit2	pp	Pak1	0.424
Rit2	pp	Ptpn6	0.401
Rit2	pp	Arhgap17	0.402
Rit2	pp	Dnajc6	0.407
Rit2	pp	Sipa1l2	0.651
Rit2	pp	Adcy5	0.412
Rit2	pp	Lrrtm2	0.418
Rit2	pp	Chn1	0.45
Rit2	pp	Prkacb	0.449
Rit2	pp	Mapk8	0.436
Rit2	pp	Ntrk3	0.876
Rit2	pp	Kndc1	0.507
Rit2	pp	Gnao1	0.468
Pclo	pp	Stx1a	0.506
Pclo	pp	Rims1	0.461
Pclo	pp	Unc13c	0.539
Pclo	pp	Gria1	0.464
Pclo	pp	Sphkap	0.511
Pclo	pp	Git1	0.638
Pclo	pp	Vamp5	0.412
Pclo	pp	Rab3a	0.915
Pclo	pp	Rims2	0.886
Pclo	pp	Pfn2	0.43
Pclo	pp	Vamp1	0.405
Pclo	pp	Erc2	0.809
Pclo	pp	Scg2	0.478
Pclo	pp	Armcx2	0.469
Pclo	pp	Bsn	0.565
Pclo	pp	Fbn2	0.482
Pclo	pp	Snap91	0.415
Pclo	pp	Rab3c	0.417
Pclo	pp	Cplx1	0.48
Pclo	pp	Rapgef4	0.947
Pclo	pp	Nrxn3	0.423
Pclo	pp	Trak2	0.426
Ttc9	pp	Dnah2	0.571
Ttc9	pp	Efr3b	0.596
Ttc9	pp	Paqr3	0.491
Ttc9	pp	Unc45a	0.57
Ttc9	pp	Sipa1l2	0.407
Ttc9	pp	Stx5	0.547
Tenm2	pp	Emr4	0.587
Tenm2	pp	Col18a1	0.42
Tenm2	pp	Itga5	0.558
Tenm2	pp	Ppp1r27	0.484
Tenm2	pp	Itga10	0.558
Tenm2	pp	Itga7	0.58
Tenm2	pp	Lphn3	0.994
Tenm2	pp	Col15a1	0.42
Tenm2	pp	Tacr3	0.43
Tenm2	pp	Flna	0.428
Tenm2	pp	Olfm1	0.775
Tenm2	pp	Zic2	0.469
Tenm2	pp	Itgax	0.558
Tenm2	pp	Lrp8	0.478
Tenm2	pp	Nrcam	0.527
Tenm2	pp	Tnr	0.444
Tenm2	pp	Itgad	0.558
Tenm2	pp	Gldn	0.625
Cd200r1	pp	Trem2	0.532
Cd200r1	pp	Tyrobp	0.625
Cd200r1	pp	Cx3cl1	0.602
Cd200r1	pp	Dok1	0.532
Apba3	pp	Lin7b	0.496
Apba3	pp	Rab34	0.533
Apba3	pp	Camk2n2	0.424
Apba3	pp	Aplp1	0.625
Pacsin3	pp	Was	0.495
Pacsin3	pp	Cyfip2	0.553
Pacsin3	pp	Dctn1	0.428
Pacsin3	pp	Sh3gl1	0.443
Pacsin3	pp	ENSRNOP00000063967	0.49
Apba2	pp	Rab34	0.533
Apba2	pp	Nrxn1	0.625
Apba2	pp	Lin7b	0.718
Apba2	pp	Stx1a	0.839
Apba2	pp	Magi2	0.732
Apba2	pp	Kdelr3	0.435
Apba2	pp	Hic1	0.424
Apba2	pp	Aplp1	0.663
Apba2	pp	Rtn1	0.413
Apba2	pp	Gria1	0.463
Apba2	pp	Rab6a	0.686
Apba2	pp	Flna	0.445
Apba2	pp	Clstn2	0.636
Apba2	pp	Nrxn2	0.581
Apba2	pp	Picalm	0.443
Apba2	pp	Apbb1	0.863
Mplkip	pp	Chst8	0.447
Mplkip	pp	Crispld2	0.424
Mplkip	pp	Fam3b	0.515
Mplkip	pp	Scamp3	0.439
Pacsin1	pp	Pacsin3	0.941
Pacsin1	pp	Dnm3	0.727
Pacsin1	pp	Sgip1	0.42
Pacsin1	pp	Ninl	0.414
Pacsin1	pp	Dnm1	0.954
Pacsin1	pp	ENSRNOP00000063967	0.419
Pacsin1	pp	Cyfip2	0.557
Pacsin1	pp	Was	0.535
Capg	pp	Tyrobp	0.626
Capg	pp	Anxa2	0.452
Capg	pp	Actl11	0.47
Capg	pp	Flna	0.402
Capg	pp	Acta1	0.47
Capg	pp	Emp3	0.462
Sipa1	pp	Ehbp1l1	0.508
Sipa1	pp	Frmd8	0.516
Sipa1	pp	Grik4	0.506
Sipa1	pp	Slc25a45	0.458
Sipa1	pp	Rasgrp3	0.46
Sipa1	pp	Kndc1	0.532
Cask	pp	Elmo3	0.517
Cask	pp	Pou3f3	0.416
Cask	pp	Syt1	0.934
Cask	pp	Gucy1b3	0.522
Cask	pp	Dlg2	0.582
Cask	pp	Ppfia4	0.971
Cask	pp	Gabbr1	0.417
Cask	pp	Grip1	0.494
Cask	pp	Stx1a	0.926
Cask	pp	Egfr	0.487
Cask	pp	Rims1	0.925
Cask	pp	Nrxn2	0.922
Cask	pp	Pard6g	0.427
Cask	pp	Apba2	0.902
Cask	pp	Rab3a	0.936
Cask	pp	Epb41l3	0.839
Cask	pp	Camk2b	0.554
Cask	pp	Epb41l1	0.684
Cask	pp	Slc5a7	0.425
Cask	pp	Apba3	0.432
Cask	pp	Map3k9	0.44
Cask	pp	Erbb4	0.503
Cask	pp	Lin7a	0.97
Cask	pp	Cd44	0.614
Cask	pp	Pcdh9	0.517
Cask	pp	Syn2	0.909
Cask	pp	Lin7b	0.992
Cask	pp	Nrxn1	0.797
Cask	pp	Snap25	0.952
Cask	pp	Tax1bp3	0.603
Cask	pp	Stxbp1	0.916
Cask	pp	Epb4.1	0.921
Cask	pp	Grin1	0.829
Cask	pp	Camk2d	0.554
Cask	pp	Nrxn3	0.5
Cask	pp	Magi1	0.552
Cask	pp	Dlg1	0.962
Cask	pp	Cplx1	0.902
Cask	pp	Ptprt	0.427
Gad1	pp	Grik2	0.509
Gad1	pp	Dlx2	0.722
Gad1	pp	Gria1	0.708
Gad1	pp	Tac1	0.442
Gad1	pp	Grin2a	0.729
Gad1	pp	Aplp1	0.587
Gad1	pp	Gabra1	0.681
Gad1	pp	Dpp10	0.428
Gad1	pp	Myt1l	0.423
Gad1	pp	Dpp6	0.449
Gad1	pp	Emx1	0.58
Gad1	pp	Slc32a1	0.996
Gad1	pp	Grik1	0.612
Gad1	pp	Syp	0.699
Gad1	pp	Slc1a2	0.645
Gad1	pp	Comt	0.638
Gad1	pp	Rgs4	0.432
Gad1	pp	Calb1	0.846
Gad1	pp	Lhx6	0.745
Gad1	pp	Scrt1	0.4
Gad1	pp	Elavl3	0.584
Gad1	pp	Grm1	0.562
Gad1	pp	Rab3a	0.903
Gad1	pp	Nrgn	0.516
Gad1	pp	Stx1a	0.734
Gad1	pp	Pdyn	0.588
Gad1	pp	Rims1	0.729
Gad1	pp	Elavl2	0.468
Gad1	pp	Syt1	0.81
Gad1	pp	Aldh3a1	0.925
Gad1	pp	Glra1	0.496
Gad1	pp	Haao	0.821
Gad1	pp	Slitrk5	0.42
Gad1	pp	S1pr2	0.408
Gad1	pp	Htr2a	0.539
Gad1	pp	Gria4	0.595
Gad1	pp	Slc6a12	0.832
Gad1	pp	Gatm	0.811
Gad1	pp	Penk	0.56
Gad1	pp	Got1	0.819
Gad1	pp	Abat	0.998
Gad1	pp	Nes	0.582
Gad1	pp	Kcnc2	0.428
Gad1	pp	Gabbr1	0.623
Gad1	pp	Tubb3	0.553
Gad1	pp	Kcnc1	0.479
Gad1	pp	Oplah	0.801
Gad1	pp	Gabrb3	0.648
Gad1	pp	Lgi1	0.468
Gad1	pp	Grin1	0.678
Gad1	pp	Slc17a6	0.905
Gad1	pp	Rab3c	0.67
Gad1	pp	Npas1	0.426
Gad1	pp	Cndp1	0.909
Gad1	pp	Grm5	0.562
Gad1	pp	Ano3	0.403
Gad1	pp	Gria2	0.646
Gad1	pp	Map2	0.592
Gad1	pp	Cnr1	0.498
Gad1	pp	Gabrg3	0.543
Gad1	pp	Scn2a	0.414
Gad1	pp	Calb2	0.891
Gad1	pp	Gphn	0.712
Gad1	pp	Pvalb	0.919
Gad1	pp	Rbfox3	0.834
Gad1	pp	Zic4	0.443
Gad1	pp	Aldh1b1	0.737
Gad1	pp	Stxbp1	0.72
Gad1	pp	Slc6a13	0.543
Gad1	pp	Cplx1	0.727
Gad1	pp	Foxg1	0.422
Gad1	pp	Sv2a	0.472
Gad1	pp	Acnat1	0.901
Gad1	pp	Slc6a5	0.712
Gad1	pp	Aldh5a1	0.495
Gad1	pp	Dcx	0.617
Gad1	pp	Aldh2	0.748
Gad1	pp	Snap25	0.888
[truncated: 23,416 more rows]

## Sheet: The most enriched MCODE module
name	interaction	shared name	stringdb::score
Grik1	pp	Nrn1	0.747
Grik1	pp	Grik4	0.954
Cxcr4	pp	Hif1a	0.651
Dlg3	pp	Grik1	0.86
Grik4	pp	Nrn1	0.746
Grik4	pp	Grik2	0.951
Spp1	pp	Kdr	0.409
Dlg3	pp	Cacng2	0.94
Grik4	pp	Grid2	0.789
Cxcr4	pp	Spp1	0.621
Spp1	pp	Lox	0.472
Nes	pp	Cxcl12	0.66
Cxcr4	pp	Pdgfrb	0.505
Cxcr4	pp	Fgf21	0.529
Nes	pp	Kdr	0.563
Cxcr4	pp	Kdr	0.731
Cxcr4	pp	Hmox1	0.445
Nes	pp	Fgf21	0.625
Nes	pp	Pdgfrb	0.632
Fgf21	pp	Cxcl12	0.571
Nes	pp	Lox	0.581
Nes	pp	Spp1	0.469
Cxcr4	pp	Itga4	0.577
Fgf21	pp	Spp1	0.544
Fgf21	pp	Kdr	0.889
Fgf21	pp	Pdgfrb	0.851
Cxcr4	pp	Lox	0.412
Fgf21	pp	Hif1a	0.498
Col13a1	pp	Col14a1	0.423
Col13a1	pp	Col4a6	0.453
Col13a1	pp	Col4a1	0.434
Col8a2	pp	Col13a1	0.495
Col13a1	pp	Col16a1	0.428
Col8a2	pp	Col16a1	0.505
Lepre1	pp	Col13a1	0.609
Col8a2	pp	Col4a1	0.511
Lepre1	pp	Col4a1	0.621
Fgf22	pp	Pdgfrb	0.852
Lamc1	pp	Itga4	0.782
Col8a2	pp	Col4a6	0.523
Lepre1	pp	Col16a1	0.753
Col8a2	pp	Col14a1	0.5
Fgf22	pp	Spp1	0.531
Lamc1	pp	Col16a1	0.468
Fgf22	pp	Hif1a	0.477
Serpine1	pp	Spp1	0.59
Lamc1	pp	Col4a6	0.44
Serpine1	pp	Ccl2	0.815
Nid1	pp	Lamc1	0.992
Serpine1	pp	Fgf21	0.473
Lepre1	pp	Col8a2	0.682
Serpine1	pp	Igf1	0.571
Timp1	pp	Col4a1	0.472
Fgf22	pp	Nes	0.634
Lepre1	pp	Col4a6	0.784
Plod3	pp	Col16a1	0.713
Timp1	pp	Cdh2	0.461
Fgf22	pp	Cdh2	0.525
Lepre1	pp	Col14a1	0.694
Hmox1	pp	Kdr	0.478
Plod3	pp	Col13a1	0.724
Serpine1	pp	Hif1a	0.542
Fgf22	pp	Timp1	0.521
Serpine1	pp	Cxcl12	0.61
Lamc1	pp	Col4a1	0.726
Timp1	pp	Tgfb1	0.755
Fgf22	pp	Ctgf	0.59
Serpine1	pp	Ctgf	0.811
Timp1	pp	Cxcl12	0.595
Serpine1	pp	Timp1	0.762
Hif1a	pp	Pdgfrb	0.425
Hmox1	pp	Tgfb1	0.556
Hif1a	pp	Spp1	0.438
Plod3	pp	Col8a2	0.666
Serpine1	pp	Tgfb1	0.762
Plod3	pp	Col4a1	0.714
Timp1	pp	Hmox1	0.533
Fgf22	pp	Tgfb1	0.522
Lamc1	pp	Lamb1	0.998
Timp1	pp	Ctgf	0.732
Fgf22	pp	Cxcl12	0.582
Hmox1	pp	Cxcl12	0.445
Lamc1	pp	Col14a1	0.478
Hif1a	pp	Lox	0.56
Hmox1	pp	Ctgf	0.501
Fgf22	pp	Kdr	0.89
Serpine1	pp	Myc	0.482
Hif1a	pp	Cxcl12	0.604
Nid1	pp	Lamb1	0.85
Nrn1	pp	Grik2	0.728
Hmox1	pp	Hif1a	0.647
Nid1	pp	Col4a6	0.418
Serpine1	pp	Fgf22	0.445
Plod3	pp	Col4a6	0.744
Serpine1	pp	Esr1	0.446
Plod3	pp	Col14a1	0.692
Nid1	pp	Col4a1	0.653
Plod3	pp	Lepre1	0.544
Nid1	pp	Itga4	0.478
Hmox1	pp	Fgf21	0.445
Hmox1	pp	Lox	0.411
Hif1a	pp	Kdr	0.721
Cacng7	pp	Grik4	0.916
Timp1	pp	Kdr	0.509
Cacng7	pp	Grid2	0.777
Serpine1	pp	Lox	0.535
Cacng7	pp	Grik1	0.919
Timp1	pp	Spp1	0.698
Timp1	pp	Fgf21	0.522
Timp1	pp	Lox	0.644
Serpine1	pp	Hmox1	0.637
Timp1	pp	Pdgfrb	0.468
Cacng7	pp	Shank1	0.543
Serpine1	pp	Itga4	0.424
Cacng7	pp	Nrn1	0.72
Timp1	pp	Hif1a	0.452
Cacng7	pp	Grik2	0.919
Fgf7	pp	Spp1	0.439
Fgf7	pp	Pdgfrb	0.81
Fgf7	pp	Kdr	0.86
Serpine1	pp	Kdr	0.524
Serpine1	pp	Cxcr4	0.412
Pdgfrb	pp	Lox	0.483
Pdgfrb	pp	Kdr	0.473
Fgf7	pp	Nes	0.409
Fgf7	pp	Cxcl12	0.512
Fgf7	pp	Tgfb1	0.464
Fgf7	pp	Timp1	0.456
Fgf7	pp	Ctgf	0.511
Shank1	pp	Nrn1	0.436
Shank1	pp	Grik2	0.616
Shank1	pp	Grik4	0.611
Cacng2	pp	Grik2	0.963
Cacng2	pp	Olfm1	0.808
Cacng2	pp	Nrn1	0.746
Shank1	pp	Grid2	0.614
Cacng2	pp	Shank1	0.709
Cacng2	pp	Grik4	0.945
Cacng2	pp	Cacng7	0.915
Cacng2	pp	Grid2	0.837
Shank1	pp	Grik1	0.588
Col16a1	pp	Col14a1	0.527
Cacng2	pp	Grik1	0.955
Esr1	pp	Fgf21	0.405
Esr1	pp	Spp1	0.511
Olfm1	pp	Shank1	0.464
Esr1	pp	Hif1a	0.798
Ctgf	pp	Hif1a	0.545
Olfm1	pp	Grik2	0.754
Olfm1	pp	Nrn1	0.789
Grid2	pp	Grik2	0.801
Grid2	pp	Nrn1	0.742
Olfm1	pp	Cacng7	0.731
Olfm1	pp	Grik4	0.761
Ctgf	pp	Fgf21	0.59
Ctgf	pp	Pdgfrb	0.499
Cdh2	pp	Grik2	0.459
Esr1	pp	Cxcl12	0.539
Esr1	pp	Tgfb1	0.482
Olfm1	pp	Grid2	0.788
Ctgf	pp	Spp1	0.629
Olfm1	pp	Grik1	0.791
Ctgf	pp	Lox	0.622
Cdh2	pp	Kdr	0.561
Ctgf	pp	Kdr	0.478
Esr1	pp	Lox	0.534
Ctgf	pp	Col4a1	0.555
Ctgf	pp	Cdh2	0.488
Ctgf	pp	Esr1	0.477
Ctgf	pp	Cxcl12	0.497
Ctgf	pp	Tgfb1	0.948
Cdh2	pp	Cxcl12	0.569
Cdh2	pp	Tgfb1	0.558
Esr1	pp	Kdr	0.418
Itga4	pp	Spp1	0.941
Cdh2	pp	Esr1	0.644
Lox	pp	Kdr	0.443
Cdh2	pp	Nes	0.611
Cdh2	pp	Spp1	0.474
Itga4	pp	Pdgfrb	0.453
Cdh2	pp	Pdgfrb	0.509
Cdh2	pp	Fgf21	0.52
Cdh2	pp	Hif1a	0.465
Igf1	pp	Cdh2	0.595
Igf1	pp	Nes	0.599
Igf1	pp	Esr1	0.977
Itga4	pp	Lamb1	0.766
Igf1	pp	Fgf22	0.788
Itga4	pp	Tgfb1	0.572
Itga4	pp	Col4a1	0.722
Igf1	pp	Itga4	0.439
Igf1	pp	Cxcl12	0.765
Itga4	pp	Col4a6	0.685
Lama4	pp	Lamc1	0.949
Myc	pp	Cdh2	0.777
Itga4	pp	Kdr	0.583
Myc	pp	Nes	0.656
Myc	pp	Esr1	0.945
Col4a1	pp	Pdgfrb	0.412
Myc	pp	Fgf22	0.562
Igf1	pp	Ctgf	0.674
Col4a1	pp	Spp1	0.603
Myc	pp	Fgf7	0.408
Lamb1	pp	Col4a1	0.755
Igf1	pp	Tgfb1	0.878
Col4a1	pp	Col14a1	0.586
Lama4	pp	Col16a1	0.442
Col4a1	pp	Lox	0.408
Myc	pp	Ctgf	0.481
Col4a1	pp	Col16a1	0.563
Myc	pp	Cxcl12	0.442
Igf1	pp	Timp1	0.581
Col4a1	pp	Kdr	0.442
Lamb1	pp	Col4a6	0.403
Myc	pp	Timp1	0.411
Lama4	pp	Itga4	0.804
Myc	pp	Tgfb1	0.51
Lamb1	pp	Col14a1	0.44
Myc	pp	Hif1a	0.869
Igf1	pp	Hmox1	0.548
Igf1	pp	Fgf7	0.806
Myc	pp	Fgf21	0.547
Lama4	pp	Col14a1	0.487
Lama4	pp	Nid1	0.787
Myc	pp	Ccl2	0.494
Col4a6	pp	Col16a1	0.542
Lama4	pp	Col4a1	0.612
Lama4	pp	Lamb1	0.972
Col4a6	pp	Col14a1	0.482
Myc	pp	Pdgfrb	0.46
Col4a6	pp	Col4a1	0.797
Myc	pp	Spp1	0.418
Igf1	pp	Kdr	0.864
Igf1	pp	Myc	0.661
Myc	pp	Kdr	0.578
Ccl2	pp	Kdr	0.57
Igf1	pp	Fgf21	0.835
Igf1	pp	Pdgfrb	0.785
Ccl2	pp	Fgf22	0.585
Igf1	pp	Spp1	0.694
Igf1	pp	Lox	0.516
Myc	pp	Hmox1	0.537
Ccl2	pp	Esr1	0.45
Ccl2	pp	Nes	0.409
Igf1	pp	Hif1a	0.658
Ccl2	pp	Cxcl12	0.842
Ccl2	pp	Timp1	0.869
Ccl2	pp	Ctgf	0.711
Ccl2	pp	Tgfb1	0.708
Ccl2	pp	Hif1a	0.587
Ccl2	pp	Fgf7	0.473
Ccl2	pp	Hmox1	0.731
Igf1	pp	Ccl2	0.673
Myc	pp	Lox	0.482
Ccl2	pp	Pdgfrb	0.426
Cxcl12	pp	Kdr	0.71
Ccl2	pp	Fgf21	0.603
Cxcl12	pp	Pdgfrb	0.629
Cxcl12	pp	Lox	0.403
Cxcl12	pp	Spp1	0.621
Tgfb1	pp	Cxcl12	0.512
Ccl2	pp	Lox	0.552
Ccl2	pp	Spp1	0.728
Tgfb1	pp	Col4a1	0.495
Dlg3	pp	Grik4	0.824
Tgfb1	pp	Kdr	0.55
Dlg3	pp	Shank1	0.881
Dlg3	pp	Nrn1	0.729
Dlg3	pp	Grik2	0.915
Tgfb1	pp	Pdgfrb	0.488
Tgfb1	pp	Fgf21	0.517
Tgfb1	pp	Lox	0.542
Tgfb1	pp	Spp1	0.614
Tgfb1	pp	Hif1a	0.567
Dlg3	pp	Cacng7	0.73
Dlg3	pp	Grid2	0.769
Cxcr4	pp	Myc	0.547
Dlg3	pp	Olfm1	0.737
Cxcr4	pp	Timp1	0.448
Cxcr4	pp	Cxcl12	0.999
Cxcr4	pp	Tgfb1	0.496
Cxcr4	pp	Ctgf	0.454
Cxcr4	pp	Ccl2	0.935
Cxcr4	pp	Nes	0.634
Grik1	pp	Grid2	0.801
Cxcr4	pp	Cdh2	0.516
Cxcr4	pp	Fgf22	0.57
Grik1	pp	Grik2	0.922
Cxcr4	pp	Igf1	0.72
